# Supplementary material for: Regulators Associated with Clinical Outcomes Revealed by DNA Methylation Data in Breast Cancer
Source: PLoS Comput Biol. 2015 May 21;11(5):e1004269. doi: 10.1371/journal.pcbi.1004269 (PMC4440643; doi:10.1371/journal.pcbi.1004269)
Supplement: S1 Table — (XLS) [file pcbi.1004269.s001.xls]

## Sheet: DM_TCGA_ER
Enriched/Depleted TF binding sites in differentially methylated CpG regions between ER+ and ER- samples (TCGA)
	Hypermethylated CpGs (ER+ > ER-)		Hypomethylated CpGs (ER+ < ER-)		Differentially methylated CpGs		mRNA expression levels of corresponding TF genes (TCGA RNA-seq)
Transcription Factor Motif	p-value (FDR)	Relative Enrichment	p-value (FDR)	Relative Enrichment	p-value (FDR)	Relative Enrichment	Transcription Factor Gene	Tumor Mean Count	Normal Mean Count	log2 Fold Change	p-value	Benjamini p-value	Bonferroni p-value
JA-ABI4	1.41835e-94	0.774158	0	0.518293	7.53928e-254	0.68083	ABI4	NA	NA	NA	NA	NA	NA
JA-Agamous	0.0135649	1.14752	0.00134902	1.21504	0.000663817	1.17215	AGAMOUS	NA	NA	NA	NA	NA	NA
JA-AGL3	0.0638356	1.13588	0.110102	1.12874	0.02723	1.13327	AGL3	NA	NA	NA	NA	NA	NA
JA-Ar	0.539302	0.967297	0.522942	0.965458	0.401248	0.966626	AR	687.394	581.355	0.241717	0.260059	0.297946	1
JA-Arnt	1	NA	1	NA	1	NA	NA	NA	NA	NA	NA	NA	NA
JA-Arnt-Ahr	1	NA	1	NA	1	NA	NA	NA	NA	NA	NA	NA	NA
JA-ARR10	0.115647	0.925746	0.158152	1.07598	0.671592	0.980543	ARR10	NA	NA	NA	NA	NA	NA
JA-Athb-1	0.483737	1.06792	2.41993e-16	1.80959	1.50182e-06	1.33845	ATHB-1	NA	NA	NA	NA	NA	NA
JA-ATHB5	0.888896	0.979973	5.91468e-07	1.46426	0.0221413	1.15662	ATHB5	NA	NA	NA	NA	NA	NA
JA-Bapx1	0.0446833	1.08883	0.748374	1.01842	0.0910366	1.06315	BAPX1	NA	NA	NA	NA	NA	NA
JA-BRCA1	0.114245	1.10541	1.52522e-09	1.44701	2.33381e-05	1.23001	BRCA1	432.814	209.321	1.04803	3.9832e-21	1.47351e-20	8.06597e-17
JA-Broad-complex_1	1	0.998613	4.59729e-12	1.49785	0.000560037	1.18071	BROAD-COMPLEX_1	NA	NA	NA	NA	NA	NA
JA-Broad-complex_2	0.986075	1.00841	5.54749e-12	1.55945	0.00035518	1.2094	BROAD-COMPLEX_2	NA	NA	NA	NA	NA	NA
JA-Broad-complex_3	0.378117	0.938681	1.56493e-07	1.38255	0.066104	1.10058	BROAD-COMPLEX_3	NA	NA	NA	NA	NA	NA
JA-Broad-complex_4	0.0930626	0.89157	1.89482e-19	1.69799	0.000724662	1.18572	BROAD-COMPLEX_4	NA	NA	NA	NA	NA	NA
JA-bZIP910	0.235066	0.926915	0.00859539	0.835345	0.024908	0.893515	BZIP910	NA	NA	NA	NA	NA	NA
JA-bZIP911	0.348237	0.962343	0.439828	0.966342	0.249337	0.963802	BZIP911	NA	NA	NA	NA	NA	NA
JA-Cebpa	0.000228571	1.24706	0.0285171	1.16837	0.000152762	1.21836	CEBPA	648.216	2657.95	-2.03577	3.54722e-22	1.3811e-21	7.18312e-18
JA-CF2-II	0.266581	0.822488	0.00128281	1.58963	0.472831	1.10231	CF2-II	NA	NA	NA	NA	NA	NA
JA-CREB1	1.73526e-07	0.815734	9.07223e-13	0.71349	1.92096e-13	0.77844	CREB1	1196.71	1502.07	-0.32788	1.28324e-17	4.01075e-17	2.59856e-13
JA-Ddit3-Cebpa	0.0909156	1.0957	0.399384	1.05394	0.0880793	1.08047	DDIT3-CEBPA	NA	NA	NA	NA	NA	NA
JA-dl_1	0.27759	1.04204	0.00012556	0.856368	0.422636	0.974315	DL_1	NA	NA	NA	NA	NA	NA
JA-Dl_2	0.000289536	1.10029	0.00633244	0.915567	0.182242	1.03291	DL_2	NA	NA	NA	NA	NA	NA
JA-Dof2	1	NA	1	NA	1	NA	NA	NA	NA	NA	NA	NA	NA
JA-Dof3	1	NA	1	NA	1	NA	NA	NA	NA	NA	NA	NA	NA
JA-E2F1	3.1331e-08	0.818959	7.99814e-26	0.620976	3.53733e-20	0.746744	E2F1	466.347	73.1675	2.67213	2.54552e-53	9.23776e-52	5.15467e-49
JA-Eip74EF	3.76582e-53	0.665267	2.2439e-71	0.547217	1.12548e-89	0.622208	EIP74EF	NA	NA	NA	NA	NA	NA
JA-ELF5	2.79224e-15	1.30504	0.883812	0.99055	1.84965e-08	1.19033	ELF5	778.556	1854.94	-1.2525	2.70878e-22	1.05996e-21	5.48527e-18
JA-ELK1	3.13478e-53	0.666963	9.38509e-71	0.551697	1.81707e-89	0.624919	ELK1	897.427	623.734	0.524863	1.42861e-34	1.07146e-33	2.89294e-30
JA-ELK4	2.02092e-41	0.658023	1.87506e-50	0.557762	6.42602e-67	0.621452	ELK4	186.615	191.903	-0.0403173	0.077975	0.0961278	1
JA-EMBP1	0.71618	1.02103	0.140738	0.931306	0.797871	0.988304	EMBP1	NA	NA	NA	NA	NA	NA
JA-En1	0.0266331	1.09506	0.719571	0.980065	0.148458	1.05311	EN1	301.475	59.7198	2.33576	0.00652729	0.00896302	1
JA-ESR1	0.000765586	0.933343	0.00457935	0.935095	9.71183e-05	0.933982	ESR1	10749.8	3449.89	1.63969	7.27587e-09	1.46298e-08	0.000147336
JA-ETS1	1	NA	1	NA	1	NA	NA	NA	NA	NA	NA	NA	NA
JA-Evi1	0.0984067	0.89132	1.42586e-24	1.81489	4.6028e-05	1.2282	EVI1	NA	NA	NA	NA	NA	NA
JA-Fos	5.71998e-15	1.45624	4.82915e-10	1.42641	5.82678e-18	1.44536	FOS	5037.05	29120.6	-2.53139	1.61799e-43	2.20043e-42	3.27643e-39
JA-Foxa2	4.30244e-05	0.7764	4.98834e-67	2.39754	7.7076e-12	1.36772	FOXA2	2.14724	0.89998	1.25452	0.240562	0.277078	1
JA-FOXC1	0.765251	0.968037	0.549757	1.05266	1	0.998904	FOXC1	566.07	650.676	-0.20096	4.59326e-27	2.27807e-26	9.30135e-23
JA-FOXD1	1.03747e-13	0.633765	1.19237e-48	2.112	0.000732497	1.17296	FOXD1	49.6669	6.91622	2.84423	0.0015242	0.00221096	1
JA-Foxd3	0.0987958	0.896349	1.22047e-27	1.83135	9.17174e-06	1.2374	FOXD3	12.1542	1.42957	3.0878	9.44144e-14	2.43027e-13	1.91189e-09
JA-FOXF2	2.98033e-08	0.715989	2.06925e-48	2.10719	1.3221e-05	1.22344	FOXF2	66.5301	53.9087	0.30349	0.604391	0.640077	1
JA-FOXI1	0.204251	0.922289	7.92452e-50	2.09776	5.39364e-12	1.35105	FOXI1	287.824	359.571	-0.32109	2.04629e-09	4.23781e-09	4.14373e-05
JA-FOXL1	0.109331	0.837583	2.03506e-12	1.88914	0.0120969	1.22114	FOXL1	40.8419	27.2859	0.581891	0.389698	0.431223	1
JA-Foxq1	3.38143e-05	0.768162	8.50949e-24	1.77228	0.0131821	1.13442	FOXQ1	41.8765	24.003	0.802925	0.430536	0.472283	1
JA-GABPA	0.00791076	0.941082	2.05958e-52	0.655406	2.21102e-20	0.83688	GABPA	803.689	1166.8	-0.537845	2.53808e-28	1.34757e-27	5.13962e-24
JA-GAMYB	0.0164857	0.895772	4.88608e-08	0.747656	7.47268e-06	0.841746	GAMYB	NA	NA	NA	NA	NA	NA
JA-Gata1	1	NA	1	NA	1	NA	NA	NA	NA	NA	NA	NA	NA
JA-GATA2	1	NA	1	NA	1	NA	NA	NA	NA	NA	NA	NA	NA
JA-GATA3	1	NA	1	NA	1	NA	NA	NA	NA	NA	NA	NA	NA
JA-Gfi	0.0711663	0.926043	0.00679851	1.12441	1	0.998399	GFI1	33.2406	26.9287	0.303802	0.34951	0.390745	1
JA-Hand1-Tcfe2a	0.0022375	1.11167	1.10847e-07	1.22271	1.20342e-06	1.15217	HAND1	1.24262	0.199697	2.6375	0.282236	0.321498	1
JA-hb	0.872629	1.016	0.02504	1.14646	0.207192	1.06358	HB	NA	NA	NA	NA	NA	NA
JA-HLF	0.603791	0.948498	0.452837	0.929178	0.420047	0.941451	HLF	173.587	1316.58	-2.92306	1.92231e-61	6.0823e-59	3.89267e-57
JA-HMG-1	1	1.00173	0.00283572	1.18101	0.149394	1.06712	HMG-1	NA	NA	NA	NA	NA	NA
JA-HMG-IY	0.518116	1.04657	0.00587462	1.185	0.0549502	1.09706	HMG-IY	NA	NA	NA	NA	NA	NA
JA-HNF1A	0.0143451	0.836838	2.34495e-20	1.8031	0.00186819	1.18929	HNF1A	21.8038	19.1372	0.188195	0.000374176	0.000567485	1
JA-HNF4A	0.149316	0.959068	0.000652913	1.10445	0.659648	1.0121	HNF4A	0.527854	0.466686	0.177685	0.13754	0.164386	1
JA-id1	0.49742	1.03086	0.130071	0.935777	0.96867	0.996177	ID1	274.978	594.952	-1.11345	5.81344e-23	2.35256e-22	1.17722e-18
JA-IRF1	0.247902	1.05052	0.560299	1.02832	0.229495	1.04242	IRF1	1378.52	852.166	0.693917	5.31165e-09	1.07572e-08	0.000107561
JA-IRF2	0.914646	1.01007	0.464545	0.960093	0.890632	0.991839	IRF2	859.889	954.179	-0.150108	6.4045e-07	1.15847e-06	0.0129691
JA-Klf4	0.00976807	1.07765	0.0147887	1.08257	0.00173729	1.07944	KLF4	598.727	3483.62	-2.54062	8.26812e-51	2.20592e-49	1.6743e-46
JA-Lhx3	0.582175	1.05699	1.32354e-18	1.89267	4.686e-07	1.36181	LHX3	1.01164	0.0132691	6.25248	7.47947e-06	1.26903e-05	0.151459
JA-Macho-1	4.94374e-15	0.858958	2.66373e-17	0.82102	4.96903e-23	0.84512	MACHO-1	NA	NA	NA	NA	NA	NA
JA-Mafb	0.00217578	1.09704	0.531238	1.02424	0.00971388	1.07049	MAFB	1320.94	1449.06	-0.133547	0.0045858	0.00638977	1
JA-MAX	0.879239	1.00925	0.000125089	0.859565	0.117641	0.954652	MAX	1445.09	1307.52	0.144323	0.00323943	0.0045745	1
JA-MEF2A	0.439816	1.06172	9.7828e-09	1.45031	0.000429525	1.20346	MEF2A	1361.92	2019.88	-0.568631	1.2796e-33	9.12072e-33	2.5912e-29
JA-MIZF	4.49376e-05	0.795354	2.81787e-11	0.631871	3.08417e-10	0.735723	MIZF	NA	NA	NA	NA	NA	NA
JA-MNB1A	1	NA	1	NA	1	NA	NA	NA	NA	NA	NA	NA	NA
JA-Myb	0.0266331	0.907509	0.00070503	0.846222	0.000750939	0.885155	MYB	1908.09	1000.68	0.931152	8.98854e-12	2.10207e-11	1.82018e-07
JA-MYB.ph3	0.669015	0.951366	0.0089285	1.25655	0.422087	1.06268	MYB	1908.09	1000.68	0.931152	8.98854e-12	2.10207e-11	1.82018e-07
JA-MYC-MAX	0.649544	1.02059	0.0148895	0.908053	0.534397	0.979542	MYC	2165.85	4392.32	-1.02005	1.32956e-27	6.81095e-27	2.69237e-23
JA-Mycn	1	NA	1	NA	1	NA	NA	NA	NA	NA	NA	NA	NA
JA-Myf	6.18491e-10	1.10794	0.0310698	0.955796	0.000671388	1.05244	MYF5	0.579079	1.11881	-0.950135	0.918449	0.928629	1
JA-MZF1_1-4	1	NA	1	NA	1	NA	NA	NA	NA	NA	NA	NA	NA
JA-MZF1_5-13	0.0126707	0.942313	2.41273e-05	0.892841	7.50251e-05	0.924268	ZNF42	NA	NA	NA	NA	NA	NA
JA-NF-kappaB	0.00527252	1.07366	5.68914e-12	0.809765	0.341908	0.977404	NF-KAPPAB	NA	NA	NA	NA	NA	NA
JA-NFIL3	0.966792	1.01269	0.00103741	1.33796	0.087548	1.13134	NFIL3	518.27	1015.67	-0.970658	4.30634e-29	2.37871e-28	8.72034e-25
JA-NFKB1	0.925589	1.00436	6.37732e-16	0.819193	0.000301916	0.936817	NFKB1	1437.51	1563.12	-0.120849	9.82792e-07	1.75809e-06	0.0199015
JA-NFYA	2.88279e-45	0.62134	6.91026e-35	0.603052	6.1262e-61	0.61467	NFYA	1347	991.275	0.442396	1.20273e-09	2.52072e-09	2.43552e-05
JA-NHLH1	0.151118	1.03023	3.03279e-17	0.824097	0.00628631	0.95504	NHLH1	5.65573	3.95702	0.515299	0.0948136	0.115571	1
JA-Nkx2-5	0.412013	1.07714	1.1599e-08	1.54252	0.00038435	1.24689	NKX2-5	20.651	2.79126	2.88722	0.240308	0.276821	1
JA-NKX3-1	0.47075	0.920652	3.64367e-06	1.51468	0.0932252	1.13733	NKX3-1	388.86	209.03	0.895538	0.0435546	0.0552688	1
JA-Nobox	0.761417	1.03618	0.000405753	1.32704	0.0405912	1.14227	NOBOX	0.564271	0.276669	1.02823	0.248441	0.285524	1
JA-NR1H2-RXRA	0.192523	0.941438	2.45035e-12	1.34685	0.0150243	1.08931	NR1H2	1263.06	1165.46	0.116025	0.190606	0.222979	1
JA-NR2F1	0.463494	0.972555	2.24001e-05	1.15186	0.172808	1.03796	NR2F1	283.841	472.685	-0.7358	1.2112e-31	7.72253e-31	2.45268e-27
JA-NR3C1	0.00179549	1.15557	1.01821e-06	1.28159	2.85758e-06	1.20154	NR3C1	1181.11	3915.51	-1.72906	1.15251e-58	1.20924e-56	2.33383e-54
JA-ovo	0.815153	1.02322	0.518282	1.05156	0.612994	1.03356	OVO	NA	NA	NA	NA	NA	NA
JA-Pax2	0.730852	0.97488	4.25155e-05	0.783608	0.0216252	0.905112	PAX2	39.2511	7.14986	2.45675	3.25861e-09	6.6741e-09	6.59868e-05
JA-Pax4	0.134729	0.93586	0.000103176	1.18446	0.508405	1.02654	PAX4	0.0298774	0.0264927	0.17346	0.330186	0.37114	1
JA-Pax5	3.20346e-22	0.828956	6.29409e-47	0.708221	1.78268e-45	0.784917	PAX5	18.4214	8.69206	1.08361	0.935641	0.943703	1
JA-Pax6	0.189587	1.08737	0.0121677	1.17825	0.0244768	1.12052	PAX6	68.9922	63.3571	0.122926	3.54059e-20	1.25279e-19	7.1697e-16
JA-PBF	1	NA	1	NA	1	NA	NA	NA	NA	NA	NA	NA	NA
JA-PBX1	0.773362	1.03021	6.67442e-13	1.60925	8.12752e-05	1.24142	PBX1	7311.8	4382.41	0.738501	2.20166e-10	4.78982e-10	4.45836e-06
JA-Pdx1	1	NA	1	NA	1	NA	NA	NA	NA	NA	NA	NA	NA
JA-PEND	1	0.994789	0.000126646	1.2524	0.0737214	1.08876	PEND	NA	NA	NA	NA	NA	NA
JA-PPARG	0.0051047	1.10367	3.58553e-06	1.19384	1.41831e-05	1.13656	PPARG	189.562	1890.4	-3.31795	1.1209e-54	4.97769e-53	2.26983e-50
JA-PPARG-RXRA	0.201342	0.953286	0.000354943	1.14084	0.515089	1.0217	PPARG	189.562	1890.4	-3.31795	1.1209e-54	4.97769e-53	2.26983e-50
JA-Prrx2	1	NA	1	NA	1	NA	NA	NA	NA	NA	NA	NA	NA
JA-REL	0.146067	1.0468	0.000404459	0.884077	0.679637	0.987448	REL	150.251	140.762	0.0941153	0.37698	0.418385	1
JA-RELA	4.68628e-05	1.11781	0.134927	0.949736	0.0256313	1.0565	RELA	2101.25	1997.97	0.0727131	0.0934457	0.114061	1
JA-REST	0.336169	1.01874	9.15319e-08	0.900051	0.0978712	0.975448	REST	422.284	451.329	-0.095967	0.0542906	0.0680691	1
JA-Roaz	0.00990601	1.07205	0.152088	0.954395	0.23762	1.02913	ZNF423	195.249	447.302	-1.19593	1.02938e-35	8.27182e-35	2.0845e-31
JA-RORA_1	0.00157803	0.863017	3.68058e-26	1.58401	0.00147466	1.126	RORA	355.11	644.162	-0.859159	3.2395e-30	1.90421e-29	6.55999e-26
JA-RORA_2	0.0931428	0.898191	6.51325e-07	1.3482	0.242364	1.06233	RORA	355.11	644.162	-0.859159	3.2395e-30	1.90421e-29	6.55999e-26
JA-RREB1	0.0231926	0.929423	0.41184	0.969233	0.0317534	0.943944	RREB1	1222.5	1380.06	-0.174895	1.71331e-05	2.84708e-05	0.346945
JA-RUNX1	8.121e-10	1.36951	0.00235188	1.20987	3.16392e-09	1.31128	RUNX1	4121.24	3737.88	0.140858	0.344697	0.385706	1
JA-RUSH1-alfa	0.10586	0.871196	0.000141525	1.34976	0.544648	1.04575	RUSH1-ALFA	NA	NA	NA	NA	NA	NA
JA-RXRA-VDR	0.0640357	0.917345	0.186258	0.932879	0.0364044	0.923011	RXRA-VDR	NA	NA	NA	NA	NA	NA
JA-sna	1	NA	1	NA	1	NA	NA	NA	NA	NA	NA	NA	NA
JA-Sox17	2.32807e-07	1.27594	8.48265e-10	1.38708	1.96798e-11	1.31648	SOX17	70.3154	296.611	-2.07666	5.50182e-48	1.09874e-46	1.11412e-43
JA-Sox5	1	NA	1	NA	1	NA	NA	NA	NA	NA	NA	NA	NA
JA-SOX9	0.0189296	1.14585	0.000287313	1.25344	0.000397037	1.1851	SOX9	2180.67	2708.25	-0.31259	8.02213e-06	1.3586e-05	0.162448
JA-SP1	2.24416e-25	0.850021	3.93679e-47	0.75893	7.411e-49	0.816795	SP1	3238.93	3986.3	-0.29953	1.02278e-16	3.05386e-16	2.07113e-12
JA-SPI1	1	NA	1	NA	1	NA	NA	NA	NA	NA	NA	NA	NA
JA-SPIB	1.50256e-14	1.25523	0.435747	1.03196	2.55645e-09	1.1738	NA	NA	NA	NA	NA	NA	NA
JA-Spz1	0.115647	1.05838	1	1.00189	0.22655	1.03777	SPZ1	0.148035	0.00787818	4.23193	0.0424038	0.0539167	1
JA-SQUA	0.00920552	1.16277	3.21808e-10	1.45503	4.58763e-07	1.26938	SQUA	NA	NA	NA	NA	NA	NA
JA-SRF	0.241251	1.09254	0.119097	1.12873	0.0886556	1.10574	SRF	1403.51	1977.74	-0.494813	8.95843e-21	3.26509e-20	1.81408e-16
JA-SRY	0.0335326	0.867474	1.02951e-14	1.59147	0.0171243	1.13155	SRY	0.00398679	0.0473073	-3.56876	0.668205	0.699826	1
JA-Staf	0.0238691	0.952278	3.62654e-07	0.884095	2.65568e-05	0.927408	ZNF143	365.858	393.787	-0.106133	2.4529e-05	4.03208e-05	0.496712
JA-STAT1	0.0172926	1.08521	0.422088	1.03339	0.0276567	1.06631	STAT1	8245.43	3704.45	1.15433	5.68415e-18	1.80442e-17	1.15104e-13
JA-TP53	0.34102	0.962049	0.696385	1.01774	0.612994	0.982363	TP53	1703.58	1558.75	0.128183	0.369183	0.410466	1
JA-Ubx	1	NA	1	NA	1	NA	NA	NA	NA	NA	NA	NA	NA
JA-USF1	0.812823	1.01201	0.000293619	0.866828	0.164031	0.959055	USF1	1147.86	688.585	0.737237	2.23066e-35	1.75489e-34	4.51708e-31
JA-usp	2.74042e-14	0.841277	0.105315	0.956845	4.09276e-10	0.883431	USP	NA	NA	NA	NA	NA	NA
JA-YY1	1	NA	1	NA	1	NA	NA	NA	NA	NA	NA	NA	NA
JA-ZEB1	1	NA	1	NA	1	NA	NA	NA	NA	NA	NA	NA	NA
JA-ZNF354C	1	NA	1	NA	1	NA	NA	NA	NA	NA	NA	NA	NA
TR-ACAAT_B	0.0784901	0.933909	0.148849	0.938944	0.0364044	0.935746	ACAAT	NA	NA	NA	NA	NA	NA
TR-AFP1_Q6	0.948917	1.0111	4.82915e-10	1.50357	0.00123737	1.19073	AFP1	NA	NA	NA	NA	NA	NA
TR-AHR_01	0.00844719	0.930185	2.49821e-17	0.76267	1.22668e-09	0.869083	AHR	1956.82	3291.99	-0.750445	1.43021e-25	6.55541e-25	2.89618e-21
TR-AHR_Q5	3.29408e-08	0.837528	7.89995e-33	0.616426	6.32957e-23	0.75688	AHR	1956.82	3291.99	-0.750445	1.43021e-25	6.55541e-25	2.89618e-21
TR-AHRARNT_01	0.0828465	0.93353	1.03544e-10	0.749122	8.66935e-06	0.866267	AHRARNT	NA	NA	NA	NA	NA	NA
TR-AHRARNT_02	6.18456e-07	0.859227	1.21758e-24	0.680182	4.95582e-18	0.793919	AHRARNT	NA	NA	NA	NA	NA	NA
TR-AHRHIF_Q6	9.92424e-11	0.841909	1.52896e-50	0.600959	3.18855e-33	0.754021	AHRHIF	NA	NA	NA	NA	NA	NA
TR-AIRE_01	0.309187	1.07676	8.26968e-06	1.34873	0.00259404	1.17596	AIRE	0.264691	0.177239	0.578612	0.0938147	0.114463	1
TR-AIRE_02	0.376144	1.07505	8.24698e-11	1.57688	6.44075e-05	1.2581	AIRE	0.264691	0.177239	0.578612	0.0938147	0.114463	1
TR-ALPHACP1_01	2.37841e-10	0.803972	0.00640882	0.895749	2.98508e-09	0.837448	ALPHACP1	NA	NA	NA	NA	NA	NA
TR-ALX4_01	0.839411	1.01532	1.43447e-07	1.29495	0.0049076	1.11732	ALX4	7.70985	40.2548	-2.38439	8.76771e-41	9.82546e-40	1.77546e-36
TR-AMEF2_Q6	0.287812	1.0732	4.89946e-06	1.32603	0.00174124	1.16542	AMEF2	NA	NA	NA	NA	NA	NA
TR-AML_Q6	5.19414e-24	1.32861	0.274509	1.04252	3.54479e-15	1.22426	AML	NA	NA	NA	NA	NA	NA
TR-AML1_01	1	NA	1	NA	1	NA	NA	NA	NA	NA	NA	NA	NA
TR-AML1_Q6	1	NA	1	NA	1	NA	NA	NA	NA	NA	NA	NA	NA
TR-AP1_01	5.71998e-15	1.29725	1.79078e-12	1.31676	1.35727e-19	1.30437	JUN	4418.74	11794.5	-1.4164	2.96464e-38	2.81717e-37	6.00339e-34
TR-AP1_C	1.58782e-16	1.41428	1.27441e-14	1.45861	4.08188e-22	1.43045	JUN	4418.74	11794.5	-1.4164	2.96464e-38	2.81717e-37	6.00339e-34
TR-AP1_Q2	3.59459e-06	1.19114	4.39584e-06	1.2201	2.20708e-08	1.20171	JUN	4418.74	11794.5	-1.4164	2.96464e-38	2.81717e-37	6.00339e-34
TR-AP1_Q2_01	4.36057e-06	1.18057	0.000385498	1.16217	3.99614e-07	1.17386	JUN	4418.74	11794.5	-1.4164	2.96464e-38	2.81717e-37	6.00339e-34
TR-AP1_Q4	4.06788e-06	1.18748	1.30817e-07	1.2503	3.04063e-09	1.2104	JUN	4418.74	11794.5	-1.4164	2.96464e-38	2.81717e-37	6.00339e-34
TR-AP1_Q4_01	7.03314e-16	1.41551	6.9723e-12	1.4154	6.12562e-20	1.41547	JUN	4418.74	11794.5	-1.4164	2.96464e-38	2.81717e-37	6.00339e-34
TR-AP1_Q6	3.35182e-11	1.26439	2.34138e-07	1.24167	2.98e-13	1.2561	JUN	4418.74	11794.5	-1.4164	2.96464e-38	2.81717e-37	6.00339e-34
TR-AP1_Q6_01	5.69099e-14	1.33005	1.26957e-09	1.31374	6.41524e-17	1.3241	JUN	4418.74	11794.5	-1.4164	2.96464e-38	2.81717e-37	6.00339e-34
TR-AP1FJ_Q2	0.0122664	1.09501	0.00632706	1.11665	0.00129917	1.1029	AP1FJ	NA	NA	NA	NA	NA	NA
TR-AP2_Q3	1.49291e-65	0.8227	1.38901e-194	0.645794	1.90875e-160	0.758172	TFAP2	NA	NA	NA	NA	NA	NA
TR-AP2_Q6	1.79307e-113	0.775523	2.13452e-260	0.605884	4.17705e-244	0.713647	TFAP2	NA	NA	NA	NA	NA	NA
TR-AP2_Q6_01	3.20336e-97	0.823812	1.67892e-286	0.64799	3.16057e-237	0.75968	TFAP2	NA	NA	NA	NA	NA	NA
TR-AP2ALPHA_01	2.11025e-58	0.811308	8.6966e-125	0.677508	4.49077e-121	0.762504	TFAP2A	2433.01	1383.74	0.814171	2.71321e-15	7.5398e-15	5.49425e-11
TR-AP2ALPHA_02	2.92339e-18	0.875025	7.1928e-52	0.751547	2.19023e-43	0.829986	TFAP2A	2433.01	1383.74	0.814171	2.71321e-15	7.5398e-15	5.49425e-11
TR-AP2ALPHA_03	2.34804e-06	0.889491	1.55327e-24	0.7355	2.50002e-17	0.833322	TFAP2A	2433.01	1383.74	0.814171	2.71321e-15	7.5398e-15	5.49425e-11
TR-AP2GAMMA_01	2.0403e-42	0.84409	3.43819e-104	0.713351	4.966e-94	0.796402	TFAP2G	NA	NA	NA	NA	NA	NA
TR-AP2REP_01	0.00087278	1.08094	0.232287	0.965855	0.0666337	1.03896	AP2REP	NA	NA	NA	NA	NA	NA
TR-AP3_Q6	0.172286	1.09414	0.00589413	1.20365	0.0153939	1.13408	TFAP3	NA	NA	NA	NA	NA	NA
TR-AP4_01	0.0565885	1.03963	2.11642e-05	0.907221	0.664676	0.99133	TFAP4	314.872	208.558	0.594317	9.64098e-15	2.60654e-14	1.9523e-10
TR-AP4_Q5	1.38185e-09	1.12933	0.402319	0.97768	8.17559e-05	1.07402	TFAP4	314.872	208.558	0.594317	9.64098e-15	2.60654e-14	1.9523e-10
TR-AP4_Q6	2.06459e-08	1.11321	0.017455	0.944573	0.00383346	1.0517	TFAP4	314.872	208.558	0.594317	9.64098e-15	2.60654e-14	1.9523e-10
TR-AP4_Q6_01	5.56725e-17	1.1649	0.0653804	0.95718	3.08022e-07	1.08913	TFAP4	314.872	208.558	0.594317	9.64098e-15	2.60654e-14	1.9523e-10
TR-APOLYA_B	0.155833	1.09873	7.66373e-12	1.52617	6.12394e-06	1.25464	APOLYA	NA	NA	NA	NA	NA	NA
TR-AR_01	1	0.999735	0.390223	1.04298	0.720775	1.01551	AR	687.394	581.355	0.241717	0.260059	0.297946	1
TR-AR_02	0.757457	1.02003	0.000102621	1.19833	0.0267025	1.08507	AR	687.394	581.355	0.241717	0.260059	0.297946	1
TR-AR_03	0.0414962	1.08711	9.08829e-07	1.23292	7.33195e-05	1.14029	AR	687.394	581.355	0.241717	0.260059	0.297946	1
TR-AR_Q2	0.173485	1.07452	1.01821e-06	1.28798	0.000488606	1.15238	AR	687.394	581.355	0.241717	0.260059	0.297946	1
TR-AR_Q6	1.93839e-05	1.14862	4.10154e-05	1.16492	3.35918e-07	1.15456	AR	687.394	581.355	0.241717	0.260059	0.297946	1
TR-AREB6_01	0.201947	1.04549	0.0117155	1.0952	0.024917	1.06362	TCF8	NA	NA	NA	NA	NA	NA
TR-AREB6_02	0.00360398	1.09643	1.03851e-06	1.18375	5.30951e-06	1.12828	TCF8	NA	NA	NA	NA	NA	NA
TR-AREB6_03	0.000100289	1.09301	0.870463	1.006	0.00330941	1.06127	TCF8	NA	NA	NA	NA	NA	NA
TR-AREB6_04	0.0594505	1.07977	1	1.00257	0.150947	1.05161	TCF8	NA	NA	NA	NA	NA	NA
TR-ARNT_01	1	0.997587	0.000178704	0.857919	0.0723994	0.946643	ARNT	1566.54	1915.01	-0.289766	7.13608e-15	1.94228e-14	1.44506e-10
TR-ARNT_02	0.592286	0.965737	0.00288488	0.840947	0.0544875	0.920219	ARNT	1566.54	1915.01	-0.289766	7.13608e-15	1.94228e-14	1.44506e-10
TR-ARP1_01	0.0256945	1.07485	0.000481994	1.1299	0.000667149	1.09493	NR2F2	1936.33	1724.59	0.167072	0.260059	0.297946	1
TR-ATATA_B	0.435365	1.07582	3.21121e-05	1.39994	0.00650295	1.19404	ATATA	NA	NA	NA	NA	NA	NA
TR-ATF_01	1.59154e-05	0.848842	1.87134e-05	0.82661	1.30396e-07	0.840733	ATF	NA	NA	NA	NA	NA	NA
TR-ATF_B	0.00661894	0.864838	0.0415571	0.882778	0.00217488	0.871381	ATF	NA	NA	NA	NA	NA	NA
TR-ATF1_Q6	0.584871	1.02864	0.558809	0.97042	0.903521	1.0074	ATF1	440.534	500.05	-0.18282	8.6065e-07	1.5456e-06	0.0174282
TR-ATF3_Q6	0.801213	1.0122	0.674144	0.982436	1	1.00134	ATF3	901.844	3992.52	-2.14635	3.0837e-38	2.92482e-37	6.24449e-34
TR-ATF4_Q2	8.24936e-05	0.884339	1.36267e-15	0.741148	9.88474e-12	0.83211	ATF4	5762.96	6256.2	-0.118477	3.29257e-06	5.71235e-06	0.0666746
TR-ATF6_01	0.000527858	0.820774	2.97621e-05	0.756313	3.32982e-06	0.797261	ATF6	1968.87	1637.17	0.266165	2.93794e-05	4.81026e-05	0.594933
TR-BACH1_01	2.88311e-11	1.29415	9.97673e-10	1.31734	8.40777e-15	1.30261	BACH1	821.009	1035.93	-0.335461	1.25265e-11	2.90564e-11	2.53662e-07
TR-BACH2_01	0.00785052	1.10676	0.0310986	1.09829	0.00228189	1.10367	BACH2	116.095	319.093	-1.45867	2.92634e-43	3.8909e-42	5.92584e-39
TR-BARBIE_01	0.372798	1.03884	0.0983806	1.07217	0.123706	1.051	BARBIE	NA	NA	NA	NA	NA	NA
TR-BEL1_B	0.0516222	1.06304	0.0404969	0.928508	0.659648	1.01397	BEL1	NA	NA	NA	NA	NA	NA
TR-BLIMP1_Q6	1.69918e-07	1.15444	0.0111426	1.08775	5.00884e-07	1.13012	PRDM1	413.414	354.377	0.222304	0.0233975	0.0306111	1
TR-BRACH_01	0.171292	1.08803	0.0434875	1.13924	0.0392927	1.10671	BRACH	NA	NA	NA	NA	NA	NA
TR-BRCA_01	0.110731	1.0926	0.0571828	1.12045	0.0298346	1.10276	BRCA	NA	NA	NA	NA	NA	NA
TR-BRN2_01	1	1.00597	3.17865e-07	1.3947	0.00948214	1.14776	BRN2	NA	NA	NA	NA	NA	NA
TR-CAAT_01	8.52052e-16	0.759238	4.23028e-10	0.775898	2.88046e-19	0.765315	CAAT	NA	NA	NA	NA	NA	NA
TR-CAAT_C	0.300434	0.959731	0.389785	0.963938	0.201434	0.961265	CAAT	NA	NA	NA	NA	NA	NA
TR-CACBINDINGPROTEIN_Q6	0.0112241	0.962332	8.15018e-11	0.895075	3.87957e-07	0.937799	CACBINDINGPROTEIN	NA	NA	NA	NA	NA	NA
TR-CACCCBINDINGFACTOR_Q6	4.30244e-05	0.931596	1.68036e-08	0.892186	7.20683e-09	0.917221	CACCCBINDINGFACTOR	NA	NA	NA	NA	NA	NA
TR-CACD_01	6.03612e-71	0.786862	6.39938e-89	0.717573	3.37235e-115	0.761588	CACD	NA	NA	NA	NA	NA	NA
TR-CAP_01	0.307722	1.03328	0.280082	0.963342	0.81865	1.00777	CAP	NA	NA	NA	NA	NA	NA
TR-CART1_01	0.768265	1.03763	8.58818e-07	1.53057	0.00615905	1.21743	CART1	NA	NA	NA	NA	NA	NA
TR-CBF_01	0.0291635	0.911651	1.19933e-07	0.773987	2.16361e-05	0.861437	CBF	NA	NA	NA	NA	NA	NA
TR-CBF_02	0.0873573	1.06813	0.000347401	0.854315	0.827818	0.990141	CBF	NA	NA	NA	NA	NA	NA
TR-CDC5_01	0.853858	1.02403	5.00783e-12	1.70185	0.00019544	1.27126	CDC5	NA	NA	NA	NA	NA	NA
TR-CDP_01	0.935781	0.980003	3.48597e-07	1.56618	0.0159428	1.19382	CDP	NA	NA	NA	NA	NA	NA
TR-CDP_02	0.929826	0.976051	1.16725e-08	1.87331	0.0049076	1.30333	CDP	NA	NA	NA	NA	NA	NA
TR-CDPCR1_01	0.494379	0.927218	0.94158	1.01161	0.627669	0.958002	CDPCR1	NA	NA	NA	NA	NA	NA
TR-CDPCR3_01	0.149322	1.10338	0.000901085	1.2563	0.00594602	1.15916	CDPCR3	NA	NA	NA	NA	NA	NA
TR-CDPCR3HD_01	0.954467	0.987836	0.0603007	1.16572	0.465266	1.05272	CDPCR3HD	NA	NA	NA	NA	NA	NA
TR-CDX_Q5	0.758701	0.966092	1.67912e-11	1.60012	0.00208511	1.19736	CDX1	7.95728	4.42235	0.847463	1.00907e-08	2.01397e-08	0.000204337
TR-CDX2_Q5	0.0275619	1.17205	1.01301e-13	1.6874	7.64444e-08	1.36003	CDX2	1.82269	0.468507	1.95993	0.953719	0.959404	1
TR-CDXA_01	0.0585878	1.13843	8.48089e-13	1.59756	4.89408e-07	1.3059	CDXA	NA	NA	NA	NA	NA	NA
TR-CDXA_02	1	NA	1	NA	1	NA	NA	NA	NA	NA	NA	NA	NA
TR-CEBP_01	0.0110465	1.12612	1.79956e-08	1.31902	3.07646e-06	1.19648	CEBP	NA	NA	NA	NA	NA	NA
TR-CEBP_C	0.00243017	1.16276	0.00968638	1.15814	0.00044992	1.16108	CEBP	NA	NA	NA	NA	NA	NA
TR-CEBP_Q2	0.0821694	1.14664	0.0110851	1.23153	0.00923264	1.1776	CEBP	NA	NA	NA	NA	NA	NA
TR-CEBP_Q2_01	0.000552915	1.20755	0.00149561	1.21724	4.62998e-05	1.21109	CEBP	NA	NA	NA	NA	NA	NA
TR-CEBP_Q3	0.00213108	1.16873	5.01105e-05	1.25422	2.18604e-05	1.19992	CEBP	NA	NA	NA	NA	NA	NA
TR-CEBPA_01	0.00208812	1.21074	0.00106218	1.25711	0.000114744	1.22765	CEBPA	648.216	2657.95	-2.03577	3.54722e-22	1.3811e-21	7.18312e-18
TR-CEBPB_01	1.36899e-05	1.21354	0.000440008	1.19975	1.16832e-06	1.20851	CEBPB	1226.51	1312.87	-0.0981677	1.91448e-07	3.56719e-07	0.00387683
TR-CEBPB_02	0.000411319	1.22939	0.236777	1.08879	0.00140579	1.17811	CEBPB	1226.51	1312.87	-0.0981677	1.91448e-07	3.56719e-07	0.00387683
TR-CEBPDELTA_Q6	0.0106388	1.15729	0.00425308	1.19832	0.000921231	1.17226	CEBPD	774.13	1111.32	-0.521624	7.78628e-14	2.01344e-13	1.57672e-09
TR-CEBPGAMMA_Q6	0.184403	1.07781	6.24936e-13	1.46259	3.60853e-06	1.21816	CEBPG	1277.19	1193.93	0.0972522	0.260957	0.298924	1
TR-CETS168_Q6	0.456898	1.02015	1.6569e-29	0.738961	7.50251e-06	0.917586	CETS168	NA	NA	NA	NA	NA	NA
TR-CETS1P54_01	1	1.00086	3.24493e-35	0.673283	1.69096e-08	0.881374	CETS1P54	NA	NA	NA	NA	NA	NA
TR-CETS1P54_02	0.669015	1.02181	1.83248e-08	0.775851	0.032986	0.932093	CETS1P54	NA	NA	NA	NA	NA	NA
TR-CETS1P54_03	0.0014001	0.91179	2.60764e-42	0.612092	6.37809e-19	0.802474	CETS1P54	NA	NA	NA	NA	NA	NA
TR-CHCH_01	1	NA	1	NA	1	NA	NA	NA	NA	NA	NA	NA	NA
TR-CHOP_01	0.0617541	1.09868	0.719571	1.02283	0.106568	1.07101	CHOP	NA	NA	NA	NA	NA	NA
TR-CHX10_01	0.757457	0.956245	0.00226583	1.33649	0.26159	1.09494	CHX10	NA	NA	NA	NA	NA	NA
TR-CIZ_01	0.0115525	1.12276	0.285279	1.05954	0.0153553	1.0997	CIZ	NA	NA	NA	NA	NA	NA
TR-CLOCKBMAL_Q6	0.899805	0.991853	0.00134902	0.882247	0.0940264	0.951874	CLOCKBMAL	NA	NA	NA	NA	NA	NA
TR-CLOX_01	0.739615	0.942852	2.65777e-10	1.9527	0.00356425	1.3112	CLOX	NA	NA	NA	NA	NA	NA
TR-CMAF_01	0.0034521	1.11875	8.41419e-07	1.22754	4.74667e-06	1.15843	MAF	657.192	1504.18	-1.19459	8.12666e-41	9.13741e-40	1.64565e-36
TR-CMYB_01	0.00150134	0.904274	5.86465e-14	0.753554	1.83521e-09	0.849298	MYB	1908.09	1000.68	0.931152	8.98854e-12	2.10207e-11	1.82018e-07
TR-COMP1_01	0.0241944	1.10767	0.0258404	1.11925	0.00525769	1.11189	COMP1	NA	NA	NA	NA	NA	NA
TR-COREBINDINGFACTOR_Q6	5.5773e-32	1.55369	2.14527e-06	1.2544	3.74966e-27	1.44452	COREBINDINGFACTOR	NA	NA	NA	NA	NA	NA
TR-COUP_01	0.463494	0.972555	2.24001e-05	1.15186	0.172808	1.03796	COUP	NA	NA	NA	NA	NA	NA
TR-COUP_DR1_Q6	0.81303	1.00956	9.07678e-08	1.16953	0.00425556	1.06791	COUP	NA	NA	NA	NA	NA	NA
TR-COUPTF_Q6	3.15474e-14	0.887127	6.64212e-09	0.897099	5.76767e-17	0.890764	COUPTF	NA	NA	NA	NA	NA	NA
TR-CP2_01	0.452237	1.02013	0.171227	0.964337	1	0.999778	TFCP2	650.325	687.491	-0.080181	0.0334178	0.042974	1
TR-CP2_02	0.750367	0.991448	5.42475e-06	0.908293	0.0126323	0.961117	TFCP2	650.325	687.491	-0.080181	0.0334178	0.042974	1
TR-CREB_01	1.17251e-08	0.72686	0.000768053	0.802211	5.46479e-09	0.754345	CREB1	1196.71	1502.07	-0.32788	1.28324e-17	4.01075e-17	2.59856e-13
TR-CREB_02	1.07442e-05	0.845084	3.65435e-16	0.683104	4.68331e-13	0.786001	CREB1	1196.71	1502.07	-0.32788	1.28324e-17	4.01075e-17	2.59856e-13
TR-CREB_Q2	8.59962e-08	0.813174	4.15403e-13	0.711218	6.86247e-14	0.775985	CREB1	1196.71	1502.07	-0.32788	1.28324e-17	4.01075e-17	2.59856e-13
TR-CREB_Q2_01	4.96276e-10	0.802074	3.21571e-13	0.731287	3.21956e-16	0.776254	CREB1	1196.71	1502.07	-0.32788	1.28324e-17	4.01075e-17	2.59856e-13
TR-CREB_Q3	1	NA	1	NA	1	NA	NA	NA	NA	NA	NA	NA	NA
TR-CREB_Q4	5.00614e-12	0.769423	3.1977e-20	0.648426	6.74519e-22	0.725288	CREB1	1196.71	1502.07	-0.32788	1.28324e-17	4.01075e-17	2.59856e-13
TR-CREB_Q4_01	8.33794e-11	0.77265	3.24237e-13	0.704104	6.27702e-17	0.747647	CREB1	1196.71	1502.07	-0.32788	1.28324e-17	4.01075e-17	2.59856e-13
TR-CREBATF_Q6	3.30479e-11	0.746173	5.34979e-10	0.719314	2.15067e-15	0.736376	CREBATF	NA	NA	NA	NA	NA	NA
TR-CREBP1_01	0.16083	0.855145	0.0206946	1.27654	0.999312	1.00885	CREBP1	NA	NA	NA	NA	NA	NA
TR-CREBP1_Q2	2.87153e-08	0.791052	7.19262e-09	0.746114	4.11731e-12	0.77466	CREBP1	NA	NA	NA	NA	NA	NA
TR-CREBP1CJUN_01	0.000253251	0.797232	0.000379661	0.772666	7.20607e-06	0.788271	CREBP1CJUN	NA	NA	NA	NA	NA	NA
TR-CREL_01	0.115814	1.0509	0.000986348	0.890646	0.832647	0.992446	REL	150.251	140.762	0.0941153	0.37698	0.418385	1
TR-CRX_Q4	0.993297	1.00499	9.39125e-06	1.2406	0.0253752	1.09093	CRX	0.0975446	0.120375	-0.303397	0.570767	0.608606	1
TR-DBP_Q6	0.649238	0.970248	7.67991e-18	1.50686	0.000102369	1.16598	DBP	331.805	310.205	0.0971139	0.746125	0.772023	1
TR-DEAF1_01	1.76662e-29	0.799048	1.57809e-79	0.618405	1.66579e-68	0.733157	DEAF1	692.72	587.387	0.237961	0.0223102	0.0292454	1
TR-DEAF1_02	3.15474e-14	0.799805	9.19908e-38	0.620071	1.66171e-32	0.734246	DEAF1	692.72	587.387	0.237961	0.0223102	0.0292454	1
TR-DEC_Q1	0.67732	1.01571	0.518837	0.977637	0.999312	1.00182	DEC	NA	NA	NA	NA	NA	NA
TR-DELTAEF1_01	0.662754	1.01876	0.0444221	1.07411	0.170746	1.03895	DELTAEF1	NA	NA	NA	NA	NA	NA
TR-DR1_Q3	0.156175	1.04146	2.18212e-14	1.23842	1.04394e-06	1.1133	DR1	1218.7	1088.03	0.163625	0.00487623	0.00677673	1
TR-DR3_Q4	0.333735	1.02827	0.128324	0.954749	1	1.00145	DR3	NA	NA	NA	NA	NA	NA
TR-DR4_Q2	0.0076102	0.926437	0.00623528	0.914601	0.00074517	0.92212	DR4	NA	NA	NA	NA	NA	NA
TR-DTYPEPA_B	0.806724	1.02591	1.63774e-08	1.47002	0.00207778	1.1879	DTYPEPA	NA	NA	NA	NA	NA	NA
TR-E12_Q6	1.35593e-13	1.14155	0.21234	1.02901	2.58691e-09	1.1005	TCF3	1735.86	956.427	0.859922	6.55033e-29	3.58595e-28	1.32644e-24
TR-E2_01	0.603365	0.96567	0.000281386	0.80257	0.0258809	0.906178	E2	NA	NA	NA	NA	NA	NA
TR-E2_Q6	0.0420798	0.904553	5.53768e-06	0.774936	0.000155286	0.857275	E2	NA	NA	NA	NA	NA	NA
TR-E2_Q6_01	0.888896	1.01269	0.293247	0.936136	0.792272	0.984769	E2	NA	NA	NA	NA	NA	NA
TR-E2A_Q2	5.05533e-06	1.08432	0.0158791	0.948684	0.032986	1.03484	E2A	NA	NA	NA	NA	NA	NA
TR-E2A_Q6	3.36695e-13	1.14967	0.096893	1.04105	1.35125e-09	1.11005	E2A	NA	NA	NA	NA	NA	NA
TR-E2F_01	0.00119676	0.837596	0.000152659	0.785289	1.77136e-05	0.818517	E2F	NA	NA	NA	NA	NA	NA
TR-E2F_02	3.1331e-08	0.818959	7.99814e-26	0.620976	3.53733e-20	0.746744	E2F	NA	NA	NA	NA	NA	NA
TR-E2F_03	2.21123e-09	0.803171	1.38946e-43	0.512433	1.54681e-28	0.697123	E2F	NA	NA	NA	NA	NA	NA
TR-E2F_Q2	1	NA	1	NA	1	NA	NA	NA	NA	NA	NA	NA	NA
TR-E2F_Q3	2.93018e-06	0.817739	5.88647e-29	0.536898	9.16996e-19	0.715301	E2F	NA	NA	NA	NA	NA	NA
TR-E2F_Q3_01	2.53181e-08	0.836194	2.06877e-49	0.536945	3.96882e-29	0.727042	E2F	NA	NA	NA	NA	NA	NA
TR-E2F_Q4	0.000127692	0.868799	1.82555e-17	0.683502	3.02529e-12	0.801211	E2F	NA	NA	NA	NA	NA	NA
TR-E2F_Q4_01	8.99354e-09	0.840112	6.3705e-54	0.54154	1.77666e-31	0.731206	E2F	NA	NA	NA	NA	NA	NA
TR-E2F_Q6	1.17197e-07	0.820763	4.44901e-31	0.575024	1.61589e-21	0.731128	E2F	NA	NA	NA	NA	NA	NA
TR-E2F_Q6_01	2.21123e-09	0.835609	3.0809e-68	0.494946	3.16175e-37	0.71135	E2F	NA	NA	NA	NA	NA	NA
TR-E2F1_Q3	1.80229e-13	0.773249	2.19508e-45	0.523246	1.24033e-34	0.682059	E2F1	466.347	73.1675	2.67213	2.54552e-53	9.23776e-52	5.15467e-49
TR-E2F1_Q3_01	9.0733e-136	0.673423	4.43237e-265	0.478165	2.61973e-271	0.602201	E2F1	466.347	73.1675	2.67213	2.54552e-53	9.23776e-52	5.15467e-49
TR-E2F1_Q4	2.53732e-09	0.794866	1.37298e-35	0.535663	1.97614e-25	0.70032	E2F1	466.347	73.1675	2.67213	2.54552e-53	9.23776e-52	5.15467e-49
TR-E2F1_Q4_01	7.70005e-08	0.841458	6.49676e-46	0.551867	3.25728e-27	0.735828	E2F1	466.347	73.1675	2.67213	2.54552e-53	9.23776e-52	5.15467e-49
TR-E2F1_Q6	1.17197e-07	0.820763	4.44901e-31	0.575024	1.61589e-21	0.731128	E2F1	466.347	73.1675	2.67213	2.54552e-53	9.23776e-52	5.15467e-49
TR-E2F1_Q6_01	4.62603e-23	0.735983	1.29827e-68	0.48451	2.89912e-56	0.644257	E2F1	466.347	73.1675	2.67213	2.54552e-53	9.23776e-52	5.15467e-49
TR-E2F1DP1_01	1.53614e-12	0.801392	4.35315e-33	0.62292	1.95077e-28	0.736294	E2F1DP1	NA	NA	NA	NA	NA	NA
TR-E2F1DP1RB_01	1.21208e-07	0.798369	4.93044e-28	0.547512	2.90116e-20	0.706868	E2F1DP1RB	NA	NA	NA	NA	NA	NA
TR-E2F1DP2_01	4.35659e-08	0.82091	3.00284e-25	0.62507	8.69064e-20	0.749476	E2F1DP2	NA	NA	NA	NA	NA	NA
TR-E2F4DP1_01	1.21208e-07	0.798369	4.93044e-28	0.547512	2.90116e-20	0.706868	E2F4DP1	NA	NA	NA	NA	NA	NA
TR-E2F4DP2_01	8.37736e-10	0.79469	6.00641e-28	0.594653	6.4799e-23	0.721725	E2F4DP2	NA	NA	NA	NA	NA	NA
TR-E47_01	0.00013696	1.06699	0.112487	0.96726	0.0485211	1.03061	E47	NA	NA	NA	NA	NA	NA
TR-E47_02	2.18961e-07	1.13237	0.114196	1.0483	5.78396e-06	1.1017	E47	NA	NA	NA	NA	NA	NA
TR-E4BP4_01	0.500979	0.921807	0.00450539	1.3195	0.471235	1.06687	NFIL3	518.27	1015.67	-0.970658	4.30634e-29	2.37871e-28	8.72034e-25
TR-E4F1_Q6	0.000496408	0.843586	1.70716e-05	0.782672	2.47854e-06	0.821367	E4F1	616.627	309.532	0.994308	1.01213e-27	5.20856e-27	2.04957e-23
TR-EBF_Q6	1.23474e-05	1.10824	0.266786	1.03323	0.000175483	1.08088	EBF	NA	NA	NA	NA	NA	NA
TR-EBOX_Q6_01	0.125042	1.03719	0.153582	0.962294	0.671592	1.00987	EBOX	NA	NA	NA	NA	NA	NA
TR-EFC_Q6	0.990499	0.994895	0.268976	0.936796	0.581725	0.973703	RFX1	415.566	345.547	0.266196	2.05813e-06	3.61248e-06	0.0416772
TR-EGR_Q6	1.089e-105	0.767431	4.83168e-149	0.674604	4.75218e-181	0.733572	EGR	NA	NA	NA	NA	NA	NA
TR-EGR1_01	1.01007e-37	0.778594	2.09898e-53	0.689838	1.79063e-64	0.74622	EGR1	4937.79	32056.3	-2.69867	1.82503e-50	4.71388e-49	3.69568e-46
TR-EGR2_01	2.84515e-07	0.879112	4.11398e-16	0.782278	8.43883e-15	0.843791	EGR2	434.716	2090.93	-2.266	1.29913e-41	1.55665e-40	2.63074e-37
TR-EGR3_01	3.4929e-25	0.801567	1.71891e-58	0.647868	3.21576e-54	0.745505	EGR3	608.05	2857.49	-2.23249	7.0135e-37	6.07717e-36	1.42023e-32
TR-ELF1_Q6	2.22332e-20	1.29651	0.547364	0.975371	1.72034e-10	1.17937	ELF1	1791.23	1960.29	-0.130121	0.000356887	0.000542483	1
TR-ELK1_01	0.321779	1.03236	7.49445e-16	0.758244	0.00481119	0.932374	ELK1	897.427	623.734	0.524863	1.42861e-34	1.07146e-33	2.89294e-30
TR-ELK1_02	9.55138e-18	0.806283	2.51154e-68	0.565137	1.63037e-49	0.718324	ELK1	897.427	623.734	0.524863	1.42861e-34	1.07146e-33	2.89294e-30
TR-EN1_01	0.0163828	1.2132	1.33691e-05	1.44165	8.43583e-05	1.29653	EN1	301.475	59.7198	2.33576	0.00652729	0.00896302	1
TR-ER_Q6	3.05304e-07	0.843709	0.00263976	1.11496	0.0416363	0.942648	ESR1	10749.8	3449.89	1.63969	7.27587e-09	1.46298e-08	0.000147336
TR-ER_Q6_02	0.00568572	0.922512	3.81622e-16	1.26904	0.0492064	1.04891	ESR1	10749.8	3449.89	1.63969	7.27587e-09	1.46298e-08	0.000147336
TR-ERR1_Q2	0.171811	0.942852	7.12069e-28	1.51713	8.23221e-06	1.15232	ESRRA	612.795	518.032	0.242363	0.0297318	0.0384733	1
TR-ETF_Q6	3.11831e-254	0.663689	0	0.507416	0	0.606687	ETF	NA	NA	NA	NA	NA	NA
TR-ETS_Q4	2.71434e-24	1.21563	2.6003e-24	0.767438	0.00574567	1.05215	ETS	NA	NA	NA	NA	NA	NA
TR-ETS_Q6	3.96093e-34	1.25151	1.30348e-13	0.831177	7.26058e-08	1.09819	ETS	NA	NA	NA	NA	NA	NA
TR-ETS1_B	1.21603e-28	1.24161	1.41121e-08	0.86238	7.48482e-08	1.10329	ETS1	2248.14	3803.93	-0.75876	5.41364e-27	2.67121e-26	1.09626e-22
TR-ETS2_B	5.03409e-30	1.33968	0.18263	0.953015	2.62318e-14	1.19864	ETS2	1108.78	2651.69	-1.25794	3.27891e-49	7.44371e-48	6.63979e-45
TR-EVI1_01	0.4659	0.942156	4.63307e-32	2.00828	2.64499e-08	1.33103	EVI1	NA	NA	NA	NA	NA	NA
TR-EVI1_02	0.0934515	0.890331	9.82153e-22	1.75555	0.000229914	1.20592	EVI1	NA	NA	NA	NA	NA	NA
TR-EVI1_03	0.0115281	0.807317	3.09292e-30	2.1911	1.06131e-05	1.31206	EVI1	NA	NA	NA	NA	NA	NA
TR-EVI1_04	0.489471	1.05804	4.59929e-12	1.56774	4.18049e-05	1.24396	EVI1	NA	NA	NA	NA	NA	NA
TR-EVI1_05	0.516171	0.940248	9.26112e-23	1.93234	5.43384e-06	1.30212	EVI1	NA	NA	NA	NA	NA	NA
TR-EVI1_06	0.797243	1.03828	1.96496e-10	1.76358	0.000436351	1.30283	EVI1	NA	NA	NA	NA	NA	NA
TR-FAC1_01	0.649238	1.02578	5.44031e-08	1.26714	0.00183786	1.11382	FALZ	NA	NA	NA	NA	NA	NA
TR-FOX_Q2	2.84136e-06	0.740813	9.77047e-63	2.39332	6.05702e-10	1.34357	FOX	NA	NA	NA	NA	NA	NA
TR-FOXD3_01	0.00550537	0.830455	2.8992e-27	1.87246	0.00017406	1.21053	FOXD3	12.1542	1.42957	3.0878	9.44144e-14	2.43027e-13	1.91189e-09
TR-FOXJ2_01	7.73215e-05	0.747345	5.85731e-58	2.55779	1.98349e-10	1.40771	FOXJ2	903.384	1145.02	-0.34196	6.09409e-25	2.70626e-24	1.23405e-20
TR-FOXJ2_02	0.947159	1.01252	5.63032e-10	1.5288	0.00114013	1.20083	FOXJ2	903.384	1145.02	-0.34196	6.09409e-25	2.70626e-24	1.23405e-20
TR-FOXM1_01	0.124228	1.08395	0.00430822	1.16761	0.00973002	1.11447	FOXM1	1232.14	103.134	3.57856	2.06525e-58	2.03016e-56	4.18213e-54
TR-FOXO1_01	0.717498	0.97415	4.73022e-31	1.71085	2.63465e-08	1.24287	FOXO1A	NA	NA	NA	NA	NA	NA
TR-FOXO1_02	0.0414962	0.892544	9.70963e-29	1.71984	2.2625e-05	1.1943	FOXO1A	NA	NA	NA	NA	NA	NA
TR-FOXO3_01	0.292944	0.937387	1.00857e-32	1.7991	1.06673e-07	1.2517	FOXO3A	NA	NA	NA	NA	NA	NA
TR-FOXO4_01	0.120128	0.92492	8.56642e-35	1.7063	2.61357e-07	1.20993	FOXO4	492.923	1004.17	-1.02656	5.34272e-49	1.185e-47	1.0819e-44
TR-FOXO4_02	0.255596	0.939469	6.69112e-27	1.63811	4.83445e-06	1.1943	FOXO4	492.923	1004.17	-1.02656	5.34272e-49	1.185e-47	1.0819e-44
TR-FOXP1_01	0.62765	1.08192	1.30847e-06	1.74877	0.00383346	1.32516	FOXP1	1797.62	2105.45	-0.228036	5.19567e-08	9.97651e-08	0.00105212
TR-FOXP3_Q4	3.52336e-05	1.20403	2.32087e-10	1.36859	9.42212e-10	1.26406	FOXP3	97.4107	18.5517	2.39253	7.49639e-40	7.87762e-39	1.51802e-35
TR-FREAC2_01	9.95494e-10	0.695496	5.49473e-52	2.13051	1.37692e-05	1.21892	FOXF2	66.5301	53.9087	0.30349	0.604391	0.640077	1
TR-FREAC3_01	6.77626e-09	0.710234	5.3596e-49	2.08848	2.19212e-05	1.21296	FOXC1	566.07	650.676	-0.20096	4.59326e-27	2.27807e-26	9.30135e-23
TR-FREAC4_01	0.0140025	0.86128	2.31269e-61	2.26657	5.09489e-13	1.37387	FOXD1	49.6669	6.91622	2.84423	0.0015242	0.00221096	1
TR-FREAC7_01	0.241251	0.910017	3.36055e-28	1.99741	1.10924e-06	1.30665	FOXL1	40.8419	27.2859	0.581891	0.389698	0.431223	1
TR-FXR_IR1_Q6	0.595457	0.968221	2.07751e-10	1.35303	0.00798639	1.10858	FXR	NA	NA	NA	NA	NA	NA
TR-FXR_Q3	0.806724	1.01796	1.40606e-07	1.30397	0.00447497	1.12228	FXR	NA	NA	NA	NA	NA	NA
TR-GABP_B	2.13668e-08	0.901321	1.63921e-85	0.628462	6.5728e-42	0.801795	GABPA	803.689	1166.8	-0.537845	2.53808e-28	1.34757e-27	5.13962e-24
TR-GATA1_01	0.0106045	0.91579	1.808e-05	0.845528	5.26816e-05	0.890161	GATA1	1.61475	1.53389	0.0741153	0.0755741	0.0933326	1
TR-GATA1_02	0.000842322	0.799205	2.11642e-05	1.32364	0.924157	0.990494	GATA1	1.61475	1.53389	0.0741153	0.0755741	0.0933326	1
TR-GATA1_03	0.662754	1.03189	0.00805424	1.16423	0.0888119	1.08016	GATA1	1.61475	1.53389	0.0741153	0.0755741	0.0933326	1
TR-GATA1_04	0.000892288	0.819964	1.14092e-29	1.821	0.00027318	1.1851	GATA1	1.61475	1.53389	0.0741153	0.0755741	0.0933326	1
TR-GATA1_05	0.026326	0.854023	1.1926e-23	1.84181	0.00026734	1.21432	GATA1	1.61475	1.53389	0.0741153	0.0755741	0.0933326	1
TR-GATA1_06	7.61625e-06	0.735012	5.60564e-41	2.16102	1.35354e-05	1.25516	GATA1	1.61475	1.53389	0.0741153	0.0755741	0.0933326	1
TR-GATA2_01	3.52336e-05	0.847813	1.4569e-05	0.815765	2.09822e-07	0.836123	GATA2	338.699	213.924	0.662906	0.814399	0.833371	1
TR-GATA2_02	6.01931e-05	0.764845	1.11318e-38	2.08491	1.59096e-05	1.24635	GATA2	338.699	213.924	0.662906	0.814399	0.833371	1
TR-GATA2_03	0.0238691	0.860705	1.01979e-35	1.99863	6.43784e-07	1.27577	GATA2	338.699	213.924	0.662906	0.814399	0.833371	1
TR-GATA3_01	0.00604297	0.866545	0.00261799	1.17517	0.675947	0.979118	GATA3	11339.2	3409.09	1.73386	2.26378e-24	9.79521e-24	4.58416e-20
TR-GATA3_02	0.0036102	0.821385	6.05976e-32	1.97251	2.42248e-05	1.24126	GATA3	11339.2	3409.09	1.73386	2.26378e-24	9.79521e-24	4.58416e-20
TR-GATA3_03	0.116639	0.886528	1.17498e-28	1.99947	2.9897e-06	1.29248	GATA3	11339.2	3409.09	1.73386	2.26378e-24	9.79521e-24	4.58416e-20
TR-GATA4_Q3	0.247448	1.05286	1.63691e-12	1.34017	9.10384e-06	1.15766	GATA4	29.3959	0.801755	5.19631	7.44641e-05	0.000118452	1
TR-GATA6_01	0.005476	0.804044	1.06054e-29	2.09816	3.17311e-05	1.27608	GATA6	149.059	197.333	-0.404752	1.53147e-14	4.09727e-14	3.10122e-10
TR-GFI1_01	0.534727	1.03608	6.32029e-06	1.24721	0.00574567	1.11309	GFI1	33.2406	26.9287	0.303802	0.34951	0.390745	1
TR-GFI1_Q6	0.0896882	1.07456	0.00158597	1.15066	0.00418035	1.10232	GFI1	33.2406	26.9287	0.303802	0.34951	0.390745	1
TR-GFI1B_01	0.730852	1.02375	2.73497e-08	1.31414	0.00194031	1.12967	GFI1B	2.33004	0.903589	1.36662	0.112671	0.136181	1
TR-GLI_Q2	0.469282	0.981925	0.0337978	0.95026	0.0991643	0.970375	GLI	NA	NA	NA	NA	NA	NA
TR-GR_01	0.00757949	1.12052	1.69395e-07	1.26773	5.30951e-06	1.17422	NR3C1	1181.11	3915.51	-1.72906	1.15251e-58	1.20924e-56	2.33383e-54
TR-GR_Q6	0.000647484	1.12442	3.35756e-13	1.30919	1.09588e-09	1.19181	NR3C1	1181.11	3915.51	-1.72906	1.15251e-58	1.20924e-56	2.33383e-54
TR-GR_Q6_01	1.34424e-05	1.17952	2.47412e-12	1.34089	4.04023e-11	1.23838	NR3C1	1181.11	3915.51	-1.72906	1.15251e-58	1.20924e-56	2.33383e-54
TR-GRE_C	0.000334771	1.13181	4.31163e-07	1.21457	3.35506e-07	1.162	GRE	NA	NA	NA	NA	NA	NA
TR-GZF1_01	0.600603	0.951642	0.752079	0.968525	0.535397	0.9578	ZNF336	NA	NA	NA	NA	NA	NA
TR-HAND1E47_01	0.00100636	1.11792	3.62654e-07	1.20962	9.45859e-07	1.15137	HAND1	1.24262	0.199697	2.6375	0.282236	0.321498	1
TR-HEB_Q6	3.05304e-07	1.0959	0.167358	0.968925	0.00278216	1.04958	TCF12	1746.74	2047.21	-0.228994	2.92439e-09	6.00292e-09	5.92188e-05
TR-HELIOSA_01	0.469282	1.05308	0.000661175	1.23744	0.0224476	1.12032	HELIOSA	NA	NA	NA	NA	NA	NA
TR-HELIOSA_02	0.363265	1.05042	2.52609e-06	1.2617	0.00211935	1.12749	HELIOSA	NA	NA	NA	NA	NA	NA
TR-HEN1_01	0.00113765	1.08042	0.193348	0.962538	0.084489	1.03742	NHLH1	5.65573	3.95702	0.515299	0.0948136	0.115571	1
TR-HEN1_02	2.33468e-05	1.08981	0.00948766	0.937314	0.0702018	1.03418	NHLH1	5.65573	3.95702	0.515299	0.0948136	0.115571	1
TR-HES1_Q2	0.722406	0.988602	2.91184e-24	0.762512	3.09515e-07	0.906135	HES1	1352.93	1195.32	0.178683	0.3229	0.363707	1
TR-HFH1_01	4.33094e-08	0.726128	4.10614e-45	2.02653	5.54525e-05	1.20046	FOXQ1	41.8765	24.003	0.802925	0.430536	0.472283	1
TR-HFH3_01	1.23365e-05	0.771281	5.90425e-59	2.23413	2.82067e-09	1.30486	FOXI1	287.824	359.571	-0.32109	2.04629e-09	4.23781e-09	4.14373e-05
TR-HFH4_01	0.00449442	0.828472	3.03466e-52	2.27816	3.03138e-10	1.35725	FOXJ1	147.077	6.54281	4.49052	1.22105e-14	3.28632e-14	2.47262e-10
TR-HFH8_01	0.000651732	0.813695	1.87506e-50	2.1369	9.90813e-09	1.29634	HFH8	NA	NA	NA	NA	NA	NA
TR-HIC1_02	1.58557e-23	0.895875	5.83565e-150	0.69333	6.58813e-89	0.821996	HIC1	167.155	269.511	-0.689158	6.38405e-19	2.12872e-18	1.29277e-14
TR-HIC1_03	2.09351e-15	0.903694	2.03192e-112	0.695108	4.46283e-63	0.827611	HIC1	167.155	269.511	-0.689158	6.38405e-19	2.12872e-18	1.29277e-14
TR-HIF1_Q3	0.000898675	0.912909	7.49369e-25	0.712271	9.63695e-14	0.839725	HIF1A	2692.33	2197.74	0.292831	0.644448	0.678243	1
TR-HIF1_Q5	0.00559391	0.920643	3.20967e-17	0.743661	7.18151e-10	0.856088	HIF1A	2692.33	2197.74	0.292831	0.644448	0.678243	1
TR-HLF_01	0.183945	1.13373	0.0831886	1.18468	0.0586624	1.15231	HLF	173.587	1316.58	-2.92306	1.92231e-61	6.0823e-59	3.89267e-57
TR-HMEF2_Q6	0.0931428	1.10591	8.12793e-09	1.40023	3.12176e-05	1.21327	HMEF2	NA	NA	NA	NA	NA	NA
TR-HMGIY_Q3	0.122551	1.08356	1.88898e-09	1.3572	2.9421e-05	1.18337	HMGIY	NA	NA	NA	NA	NA	NA
TR-HMGIY_Q6	0.00087278	1.18129	0.0591988	1.11763	0.00069505	1.15807	HMGIY	NA	NA	NA	NA	NA	NA
TR-HMX1_01	0.419737	1.03311	0.269723	0.955186	0.931123	1.00469	HMX1	3.32217	1.01106	1.71626	0.168266	0.198647	1
TR-HNF1_01	0.099802	0.880678	8.60662e-16	1.70646	0.00374374	1.18189	TCF2	NA	NA	NA	NA	NA	NA
TR-HNF1_C	0.230885	1.09625	1.40115e-24	1.93436	4.79783e-10	1.40195	TCF2	NA	NA	NA	NA	NA	NA
TR-HNF1_Q6	0.731746	1.03857	2.78994e-22	1.93493	7.84823e-08	1.36552	TCF2	NA	NA	NA	NA	NA	NA
TR-HNF1_Q6_01	0.171292	0.901384	2.01961e-17	1.71806	0.000858698	1.19927	TCF2	NA	NA	NA	NA	NA	NA
TR-HNF3_Q6	2.22004e-12	0.677164	4.33745e-95	2.50577	4.73065e-13	1.34416	FOXA2	2.14724	0.89998	1.25452	0.240562	0.277078	1
TR-HNF3_Q6_01	1.80033e-12	0.657015	3.98947e-76	2.4174	3.3303e-09	1.29912	FOXA2	2.14724	0.89998	1.25452	0.240562	0.277078	1
TR-HNF3ALPHA_Q6	7.74278e-12	0.68318	1.3857e-95	2.51551	1.92096e-13	1.35153	FOXA2	2.14724	0.89998	1.25452	0.240562	0.277078	1
TR-HNF3B_01	8.87709e-06	0.759047	2.22526e-44	2.08663	4.36937e-06	1.24329	FOXA2	2.14724	0.89998	1.25452	0.240562	0.277078	1
TR-HNF4_01	0.027074	0.935161	0.0042401	1.09599	0.872966	0.993825	HNF4A	0.527854	0.466686	0.177685	0.13754	0.164386	1
TR-HNF4_01_B	0.14959	0.952338	0.0025068	1.10846	0.792272	1.00928	HNF4A	0.527854	0.466686	0.177685	0.13754	0.164386	1
TR-HNF4_DR1_Q3	0.124483	1.04813	2.88532e-07	1.17236	0.000200139	1.09344	HNF4	NA	NA	NA	NA	NA	NA
TR-HNF4_Q6	0.223565	1.04505	0.00156466	1.12199	0.0116576	1.07311	HNF4A	0.527854	0.466686	0.177685	0.13754	0.164386	1
TR-HNF4_Q6_01	0.765251	0.988042	1.19604e-08	1.18117	0.0142986	1.05849	HNF4A	0.527854	0.466686	0.177685	0.13754	0.164386	1
TR-HNF4_Q6_02	1	NA	1	NA	1	NA	NA	NA	NA	NA	NA	NA	NA
TR-HNF4_Q6_03	1	NA	1	NA	1	NA	NA	NA	NA	NA	NA	NA	NA
TR-HNF4ALPHA_Q6	0.176329	0.941519	1.66087e-05	1.20367	0.320228	1.03714	HNF4ALPHA	NA	NA	NA	NA	NA	NA
TR-HNF6_Q6	0.979038	1.00944	4.2659e-12	1.64204	0.000321979	1.24018	ONECUT2	85.2708	8.88546	3.26253	0.000614827	0.000919449	1
TR-HOX13_01	0.647137	1.03876	0.0115696	1.18435	0.0991643	1.09186	HOX13	NA	NA	NA	NA	NA	NA
TR-HOXA3_01	0.242285	1.09706	0.00221926	1.27066	0.0155183	1.16038	HOXA3	52.684	192.322	-1.86809	5.81226e-53	1.98815e-51	1.17698e-48
TR-HOXA4_Q2	0.609303	1.05142	9.75392e-05	1.36339	0.0162988	1.16521	HOXA4	33.7243	179.492	-2.41206	1.37524e-60	3.09428e-58	2.78485e-56
TR-HOXA7_01	1	1.00541	9.97078e-06	1.36188	0.0254279	1.13544	HOXA7	104.399	386.948	-1.89003	5.77048e-56	3.01166e-54	1.16852e-51
TR-HP1SITEFACTOR_Q6	0.669015	1.03151	9.87806e-14	1.48764	3.43429e-05	1.19788	HP1SITEFACTOR	NA	NA	NA	NA	NA	NA
TR-HSF_Q6	0.806724	0.989096	0.0126249	0.917961	0.151394	0.963149	HSF	NA	NA	NA	NA	NA	NA
TR-HSF1_01	0.948917	0.990301	0.518846	1.04493	0.908812	1.01023	HSF1	1963.06	1190.86	0.721105	1.04838e-20	3.80325e-20	2.12297e-16
TR-HSF1_Q6	0.986075	0.996122	0.192328	0.950545	0.510439	0.979498	HSF1	1963.06	1190.86	0.721105	1.04838e-20	3.80325e-20	2.12297e-16
TR-HSF2_01	0.432424	0.946577	0.831424	0.981331	0.447112	0.959254	HSF2	358.622	407.953	-0.185939	7.1203e-09	1.43241e-08	0.000144186
TR-HTF_01	0.13425	1.10866	0.00612906	1.21501	0.012106	1.14745	HTF	NA	NA	NA	NA	NA	NA
TR-ICSBP_Q6	9.78289e-05	1.15473	0.0101514	1.11754	3.91184e-05	1.14116	IRF8	375.581	354.971	0.0814204	0.0192298	0.0253666	1
TR-IK1_01	0.885792	1.00873	0.118435	1.06244	0.377959	1.02832	IK1	NA	NA	NA	NA	NA	NA
TR-IK2_01	0.57523	1.02388	0.600517	1.02172	0.465266	1.02309	IK2	NA	NA	NA	NA	NA	NA
TR-IK3_01	0.0610137	1.08357	5.23936e-08	1.26799	3.79398e-05	1.15084	IK3	NA	NA	NA	NA	NA	NA
TR-IPF1_Q4	0.543799	0.945387	2.41549e-06	1.41251	0.0748301	1.11577	IPF1	NA	NA	NA	NA	NA	NA
TR-IPF1_Q4_01	8.803e-05	1.27712	2.0533e-07	1.42928	7.89718e-08	1.33262	IPF1	NA	NA	NA	NA	NA	NA
TR-IRF_Q6	0.000640491	1.13514	0.0537494	1.08763	0.000521408	1.11782	IRF	NA	NA	NA	NA	NA	NA
TR-IRF_Q6_01	0.0180278	1.09713	0.0379883	1.09543	0.0051462	1.09651	IRF	NA	NA	NA	NA	NA	NA
TR-IRF1_01	0.999965	1.00382	0.41855	1.04057	0.69039	1.01722	IRF1	1378.52	852.166	0.693917	5.31165e-09	1.07572e-08	0.000107561
TR-IRF1_Q6	0.036677	1.10896	5.19767e-06	1.26311	0.00013309	1.16519	IRF1	1378.52	852.166	0.693917	5.31165e-09	1.07572e-08	0.000107561
TR-IRF2_01	0.70305	1.0216	0.0636271	0.915473	0.676289	0.982888	IRF2	859.889	954.179	-0.150108	6.4045e-07	1.15847e-06	0.0129691
TR-IRF7_01	0.798111	1.01727	0.787973	0.98262	0.966778	1.00463	IRF7	834.675	221.295	1.91525	1.29593e-42	1.64634e-41	2.62426e-38
TR-ISRE_01	0.127385	1.05928	0.402319	1.03632	0.110694	1.05091	ISRE	NA	NA	NA	NA	NA	NA
TR-KAISO_01	4.45289e-09	1.16351	0.402319	1.02876	3.04459e-06	1.11436	KAISO	NA	NA	NA	NA	NA	NA
TR-KROX_Q6	7.59238e-118	0.785015	5.2643e-176	0.690386	7.56638e-207	0.750499	KROX	NA	NA	NA	NA	NA	NA
TR-LBP1_Q6	1.04264e-15	1.16442	0.731632	0.990375	2.38991e-08	1.10094	UBP1	2156.37	2100.73	0.0377196	0.747729	0.772684	1
TR-LDSPOLYA_B	7.64528e-05	1.12891	1.25971e-16	1.31709	3.02529e-12	1.19755	LDSPOLYA	NA	NA	NA	NA	NA	NA
TR-LEF1_Q2	1	NA	1	NA	1	NA	NA	NA	NA	NA	NA	NA	NA
TR-LEF1_Q2_01	0.00236826	1.13039	0.000744264	1.16561	9.57302e-05	1.14324	LEF1	530.285	138.008	1.94202	3.07196e-36	2.5453e-35	6.22072e-32
TR-LEF1TCF1_Q4	1.62765e-05	1.19724	9.99426e-06	1.23501	1.37995e-07	1.21102	LEF1TCF1	NA	NA	NA	NA	NA	NA
TR-LFA1_Q6	0.242931	1.02854	0.390223	1.02291	0.176246	1.02649	LFA1	NA	NA	NA	NA	NA	NA
TR-LHX3_01	0.92881	1.01546	6.94288e-13	1.72574	0.000140872	1.27454	LHX3	1.01164	0.0132691	6.25248	7.47947e-06	1.26903e-05	0.151459
TR-LMO2COM_01	2.84627e-07	1.09124	0.00748234	0.945103	0.0161211	1.03793	LMO2	272.003	632.546	-1.21755	1.4409e-47	2.78419e-46	2.91783e-43
TR-LMO2COM_02	5.78552e-05	0.759331	2.20593e-05	1.32955	0.620399	0.967322	LMO2	272.003	632.546	-1.21755	1.4409e-47	2.78419e-46	2.91783e-43
TR-LPOLYA_B	0.810786	0.979238	2.02019e-13	1.51255	0.000605011	1.17377	LPOLYA	NA	NA	NA	NA	NA	NA
TR-LRF_Q2	4.76284e-15	0.883414	1.29279e-38	0.778324	9.47051e-34	0.845082	FBI1	NA	NA	NA	NA	NA	NA
TR-LUN1_01	9.84912e-05	1.13926	0.0166859	1.09879	5.78693e-05	1.1245	LUN1	NA	NA	NA	NA	NA	NA
TR-LXR_DR4_Q3	0.00990601	0.91699	0.0123548	0.908684	0.00142732	0.91396	LXR	NA	NA	NA	NA	NA	NA
TR-LXR_Q3	1.44272e-07	0.872684	2.87739e-14	0.789579	3.29388e-14	0.842371	NR1H2	1263.06	1165.46	0.116025	0.190606	0.222979	1
TR-LYF1_01	0.796053	0.98865	0.453917	0.973437	0.546066	0.983101	LYF1	NA	NA	NA	NA	NA	NA
TR-MAF_Q6	6.03123e-05	1.10902	0.570658	0.980573	0.00883229	1.06217	MAF	657.192	1504.18	-1.19459	8.12666e-41	9.13741e-40	1.64565e-36
TR-MAF_Q6_01	0.00518824	1.0929	0.17163	1.0525	0.00567002	1.07816	MAF	657.192	1504.18	-1.19459	8.12666e-41	9.13741e-40	1.64565e-36
TR-MAX_01	0.758701	0.980626	0.00679851	0.871783	0.110391	0.940925	MAX	1445.09	1307.52	0.144323	0.00323943	0.0045745	1
TR-MAZ_Q6	1.21202e-64	0.818899	1.34075e-79	0.761487	7.90087e-104	0.797957	MAZ	5548.41	2088.16	1.40985	2.62768e-57	1.82228e-55	5.32106e-53
TR-MAZR_01	1.41467e-21	0.876013	1.50541e-24	0.843428	4.38139e-33	0.864128	ZNF278	NA	NA	NA	NA	NA	NA
TR-MEF2_01	0.0477061	1.11027	1.92516e-05	1.26376	0.000308913	1.16626	MEF2A	1361.92	2019.88	-0.568631	1.2796e-33	9.12072e-33	2.5912e-29
TR-MEF2_02	0.0232398	1.16065	2.54783e-08	1.45238	8.4221e-06	1.26706	MEF2A	1361.92	2019.88	-0.568631	1.2796e-33	9.12072e-33	2.5912e-29
TR-MEF2_03	0.135255	1.11742	2.65288e-08	1.47952	8.22968e-05	1.2495	MEF2A	1361.92	2019.88	-0.568631	1.2796e-33	9.12072e-33	2.5912e-29
TR-MEF2_04	0.0514239	1.14104	1.02679e-07	1.4352	3.81636e-05	1.24834	MEF2A	1361.92	2019.88	-0.568631	1.2796e-33	9.12072e-33	2.5912e-29
TR-MEF2_Q6_01	0.120128	1.09207	7.78934e-07	1.31843	0.000273881	1.17464	MEF2A	1361.92	2019.88	-0.568631	1.2796e-33	9.12072e-33	2.5912e-29
TR-MEF3_B	0.757457	1.01439	0.5349	1.02433	0.570002	1.01801	MEF3	NA	NA	NA	NA	NA	NA
TR-MEIS1_01	5.25584e-10	1.2162	0.00948766	1.10518	8.56285e-09	1.1757	MEIS1	173.976	350.901	-1.01218	9.96064e-41	1.1107e-39	2.01703e-36
TR-MEIS1AHOXA9_01	0.211783	1.07589	8.7547e-09	1.3776	0.000122282	1.18594	HOXA9	84.4458	239.324	-1.50287	8.1193e-48	1.60093e-46	1.64416e-43
TR-MEIS1BHOXA9_02	0.0427419	1.12434	2.70681e-07	1.35496	4.51121e-05	1.20846	HOXA9	84.4458	239.324	-1.50287	8.1193e-48	1.60093e-46	1.64416e-43
TR-MIF1_01	0.696955	0.981735	0.0340826	0.919516	0.165507	0.95904	MIF1	NA	NA	NA	NA	NA	NA
TR-MINI19_B	6.38851e-22	0.875891	3.02879e-77	0.726336	1.43807e-58	0.82134	MINI19	NA	NA	NA	NA	NA	NA
TR-MINI20_B	1.31541e-17	0.882466	2.86094e-69	0.725763	6.08297e-50	0.825307	MINI20	NA	NA	NA	NA	NA	NA
TR-MMEF2_Q6	0.783544	1.02379	2.6127e-10	1.44583	0.000569347	1.17773	MMEF2	NA	NA	NA	NA	NA	NA
TR-MOVOB_01	3.62484e-46	0.795788	1.71201e-37	0.780916	1.58719e-62	0.790363	MOVOB	NA	NA	NA	NA	NA	NA
TR-MRF2_01	0.107534	1.10849	4.31651e-06	1.33772	0.000422884	1.1921	MRF2	NA	NA	NA	NA	NA	NA
TR-MSX1_01	0.138245	0.907208	0.0984059	1.11739	0.830489	0.983872	MSX1	72.8834	144.247	-0.984878	6.7771e-16	1.93809e-15	1.37236e-11
TR-MTATA_B	0.606811	0.961585	0.881474	0.984136	0.59717	0.96981	MTATA	NA	NA	NA	NA	NA	NA
TR-MTF1_Q4	4.72139e-08	0.91111	1.11178e-34	0.775797	1.4545e-23	0.861754	MTF1	613.684	764.482	-0.316985	1.64166e-15	4.61076e-15	3.32436e-11
TR-MUSCLE_INI_B	5.40952e-51	0.856033	8.83587e-167	0.695884	2.73482e-131	0.797617	PHF5A	496.734	418.147	0.248462	0.000388657	0.000588478	1
TR-MYB_Q3	0.954467	1.00572	0.0325997	0.911169	0.401248	0.971235	MYB	1908.09	1000.68	0.931152	8.98854e-12	2.10207e-11	1.82018e-07
TR-MYB_Q5_01	0.906483	1.00946	0.503046	1.03502	0.664676	1.01879	MYB	1908.09	1000.68	0.931152	8.98854e-12	2.10207e-11	1.82018e-07
TR-MYB_Q6	0.594905	1.02668	0.563369	0.971997	0.908812	1.00673	MYB	1908.09	1000.68	0.931152	8.98854e-12	2.10207e-11	1.82018e-07
TR-MYC_Q2	0.37469	1.03373	0.00021369	0.867158	0.370773	0.972975	MYC	2165.85	4392.32	-1.02005	1.32956e-27	6.81095e-27	2.69237e-23
TR-MYCMAX_01	0.338078	1.04353	0.0252129	0.900798	0.871064	0.991468	MYCMAX	NA	NA	NA	NA	NA	NA
TR-MYCMAX_02	0.00087278	1.13262	0.584214	1.02682	0.00613816	1.09403	MYCMAX	NA	NA	NA	NA	NA	NA
TR-MYCMAX_03	0.798111	0.984576	0.000301964	0.844059	0.0471105	0.933322	MYCMAX	NA	NA	NA	NA	NA	NA
TR-MYCMAX_B	4.36573e-21	0.820407	3.18082e-91	0.572974	7.42809e-63	0.730155	MYCMAX	NA	NA	NA	NA	NA	NA
TR-MYOD	1.1204e-15	0.855022	2.69888e-72	0.638887	1.62147e-48	0.776185	MYOD1	1.00095	9.34303	-3.22252	0.00685346	0.00939816	1
TR-MYOD_	1.93839e-05	1.14862	4.10154e-05	1.16492	3.35918e-07	1.15456	NA	NA	NA	NA	NA	NA	NA
TR-MYOD_0	5.43645e-101	0.776296	2.49055e-132	0.697324	2.19092e-167	0.74749	MYOD1	1.00095	9.34303	-3.22252	0.00685346	0.00939816	1
TR-MYOD_01	1.20981e-09	1.15442	0.244297	1.03591	6.37012e-07	1.1112	MYOD1	1.00095	9.34303	-3.22252	0.00685346	0.00939816	1
TR-MYOD_Q6	7.63525e-15	1.16149	0.0249838	1.05531	2.01116e-11	1.12276	MYOD1	1.00095	9.34303	-3.22252	0.00685346	0.00939816	1
TR-MYOD_Q6_01	0.0332305	1.03651	9.02209e-10	0.889431	0.24805	0.982861	MYOD1	1.00095	9.34303	-3.22252	0.00685346	0.00939816	1
TR-MYOGENIN_Q6	1.31623e-13	1.14525	0.94158	0.996717	1.47366e-07	1.09107	MYOG	2.22897	20.4504	-3.19768	2.20869e-05	3.63952e-05	0.44726
TR-MYOGNF1_01	0.51537	0.97692	0.168661	0.953372	0.214934	0.968331	MYOGNF1	NA	NA	NA	NA	NA	NA
TR-MZF1_01	9.55368e-05	0.928186	5.6072e-19	0.818034	4.8177e-13	0.888007	ZNF42	NA	NA	NA	NA	NA	NA
TR-MZF1_02	0.00367688	0.941717	1.20506e-05	0.901996	1.64246e-05	0.927229	ZNF42	NA	NA	NA	NA	NA	NA
TR-NANOG_01	0.000308847	1.13366	0.0350005	1.08961	0.000229914	1.11759	NANOG	2.09931	3.45101	-0.717105	0.00351551	0.00494815	1
TR-NCX_01	0.320346	1.06291	0.705779	0.971455	0.587692	1.02955	TLX2	1.26276	0.215134	2.55327	2.16083e-09	4.46817e-09	4.37567e-05
TR-NERF_Q2	0.000890472	1.06488	2.45455e-12	0.852584	0.502757	0.987444	ELF2	831.693	1012.35	-0.283586	3.22294e-16	9.39058e-16	6.52645e-12
TR-NF1_Q6	0.0220854	1.06416	0.107863	1.05081	0.0115368	1.05929	NFIA	1751.53	2565.68	-0.550725	2.30341e-18	7.47501e-18	4.66441e-14
TR-NF1_Q6_01	0.0801439	1.05843	0.00126802	1.11585	0.00344733	1.07938	NFIA	1751.53	2565.68	-0.550725	2.30341e-18	7.47501e-18	4.66441e-14
TR-NFAT_Q4_01	3.05088e-05	1.16413	0.000231853	1.16781	1.32582e-06	1.16547	NFATC1	459.184	629.084	-0.454178	7.58596e-17	2.28493e-16	1.53616e-12
TR-NFAT_Q6	0.00190877	1.12462	0.000544578	1.15777	6.89513e-05	1.13671	NFATC1	459.184	629.084	-0.454178	7.58596e-17	2.28493e-16	1.53616e-12
TR-NFE2_01	6.07555e-07	1.17814	0.00109653	1.13587	2.04408e-07	1.16272	NFE2	26.9859	10.2939	1.39041	0.00235025	0.00335679	1
TR-NFKAPPAB_01	0.000646135	1.0917	2.96439e-10	0.819361	0.808075	0.992362	NFKB1	1437.51	1563.12	-0.120849	9.82792e-07	1.75809e-06	0.0199015
TR-NFKAPPAB50_01	0.00301601	0.941408	6.38995e-39	0.729356	1.78359e-17	0.864061	NFKAPPAB50	NA	NA	NA	NA	NA	NA
TR-NFKAPPAB65_01	0.00785052	1.08386	0.00116931	0.889911	0.679637	1.01312	NFKAPPAB65	NA	NA	NA	NA	NA	NA
TR-NFKB_C	0.0877384	1.05216	9.1995e-07	0.848582	0.407381	0.977903	NFKB1	1437.51	1563.12	-0.120849	9.82792e-07	1.75809e-06	0.0199015
TR-NFKB_Q6	0.0413418	1.06571	8.25795e-06	0.851007	0.685874	0.987397	NFKB1	1437.51	1563.12	-0.120849	9.82792e-07	1.75809e-06	0.0199015
TR-NFKB_Q6_01	0.0619463	1.04909	5.50969e-09	0.842925	0.241812	0.973892	NFKB1	1437.51	1563.12	-0.120849	9.82792e-07	1.75809e-06	0.0199015
TR-NFMUE1_Q6	4.9381e-14	0.807353	8.94106e-17	0.751489	6.54015e-22	0.786976	NFMUE1	NA	NA	NA	NA	NA	NA
TR-NFY_01	5.3795e-52	0.604225	2.0878e-38	0.592879	5.70781e-69	0.600086	NFYA	1347	991.275	0.442396	1.20273e-09	2.52072e-09	2.43552e-05
TR-NFY_C	3.46033e-12	0.758845	0.00738663	0.883643	2.31128e-10	0.804366	NFYA	1347	991.275	0.442396	1.20273e-09	2.52072e-09	2.43552e-05
TR-NFY_Q6	2.83288e-27	0.672908	2.63914e-21	0.657389	1.19069e-36	0.667247	NFYA	1347	991.275	0.442396	1.20273e-09	2.52072e-09	2.43552e-05
TR-NFY_Q6_01	3.57568e-26	0.701313	1.3913e-27	0.639288	1.6916e-39	0.678689	NFYA	1347	991.275	0.442396	1.20273e-09	2.52072e-09	2.43552e-05
TR-NGFIC_01	8.86561e-40	0.776917	5.93402e-54	0.693838	8.80031e-67	0.746614	EGR4	7.87689	2.72863	1.52945	0.365241	0.406403	1
TR-NKX22_01	0.797243	0.974855	0.000977159	1.24118	0.198772	1.072	NKX2-2	24.4133	0.522632	5.54573	2.58934e-09	5.33031e-09	5.24342e-05
TR-NKX25_01	0.366741	1.06326	0.000126084	1.27011	0.00836061	1.13871	NKX2-5	20.651	2.79126	2.88722	0.240308	0.276821	1
TR-NKX25_02	0.30591	1.09326	0.000961777	1.31328	0.0148192	1.17352	NKX2-5	20.651	2.79126	2.88722	0.240308	0.276821	1
TR-NKX25_Q5	0.0476189	1.06753	0.162303	0.947055	0.443046	1.02358	NKX2-5	20.651	2.79126	2.88722	0.240308	0.276821	1
TR-NKX3A_01	0.466556	0.925895	9.73851e-08	1.55344	0.0393307	1.1548	NKX3-1	388.86	209.03	0.895538	0.0435546	0.0552688	1
TR-NKX61_01	0.819522	1.02334	8.85916e-13	1.614	0.000117362	1.23879	NKX6-1	20.3888	2.91536	2.80603	2.78901e-14	7.37496e-14	5.64774e-10
TR-NKX62_Q2	0.21304	1.1078	7.42908e-25	2.02725	3.1077e-10	1.44318	NKX6-2	0.0112188	0.00424	1.40378	0.339539	0.380529	1
TR-NMYC_01	0.568171	1.02273	1.34595e-06	0.838714	0.0945593	0.955607	MYCN	61.8038	19.8993	1.63498	0.00557456	0.00770229	1
TR-NRF1_Q6	2.07331e-56	0.654846	3.13856e-102	0.468287	6.47271e-109	0.586798	NFE2L1	7094.85	9105.58	-0.359977	1.10361e-13	2.83173e-13	2.2348e-09
TR-NRF2_01	0.00791076	0.941082	2.05958e-52	0.655406	2.21102e-20	0.83688	NFE2L2	2363.37	3426.7	-0.535972	1.07067e-41	1.28748e-40	2.16811e-37
TR-NRF2_Q4	8.04173e-08	1.20486	6.03474e-05	1.17907	5.58474e-09	1.19545	NFE2L2	2363.37	3426.7	-0.535972	1.07067e-41	1.28748e-40	2.16811e-37
TR-NRSE_B	0.000438134	0.915722	4.72699e-25	0.733528	2.75256e-14	0.849266	NRSE	NA	NA	NA	NA	NA	NA
TR-NRSF_01	0.789502	0.991972	8.64625e-12	0.85183	0.000425542	0.940855	REST	422.284	451.329	-0.095967	0.0542906	0.0680691	1
TR-NRSF_Q4	0.720315	1.00796	5.98355e-23	0.835137	2.36027e-05	0.944925	REST	422.284	451.329	-0.095967	0.0542906	0.0680691	1
TR-OCT_C	0.374344	1.05746	2.94382e-06	1.30323	0.00234918	1.14711	OCT	NA	NA	NA	NA	NA	NA
TR-OCT_Q6	0.37469	1.0577	1.65614e-13	1.50142	9.59998e-06	1.21955	OCT	NA	NA	NA	NA	NA	NA
TR-OCT1_01	0.474557	1.05626	5.03742e-12	1.54329	4.21186e-05	1.2339	POU2F1	143.409	108.547	0.401808	3.16662e-08	6.1504e-08	0.000641241
TR-OCT1_02	0.88381	1.01915	2.62366e-11	1.5819	0.000406708	1.22441	POU2F1	143.409	108.547	0.401808	3.16662e-08	6.1504e-08	0.000641241
TR-OCT1_03	0.305187	1.09233	1.52243e-07	1.49686	0.0005494	1.23988	POU2F1	143.409	108.547	0.401808	3.16662e-08	6.1504e-08	0.000641241
TR-OCT1_04	0.757457	0.962293	1.02458e-14	1.76223	0.000273881	1.25407	POU2F1	143.409	108.547	0.401808	3.16662e-08	6.1504e-08	0.000641241
TR-OCT1_05	0.0975505	1.10485	1.178e-07	1.36837	8.67986e-05	1.20097	POU2F1	143.409	108.547	0.401808	3.16662e-08	6.1504e-08	0.000641241
TR-OCT1_06	0.133439	1.10727	2.45455e-12	1.56124	2.9897e-06	1.27286	POU2F1	143.409	108.547	0.401808	3.16662e-08	6.1504e-08	0.000641241
TR-OCT1_07	1	1.0039	9.53681e-11	1.53701	0.000964355	1.19835	POU2F1	143.409	108.547	0.401808	3.16662e-08	6.1504e-08	0.000641241
TR-OCT1_B	0.110018	1.08671	5.24931e-10	1.3679	1.53897e-05	1.18928	POU2F1	143.409	108.547	0.401808	3.16662e-08	6.1504e-08	0.000641241
TR-OCT1_Q5_01	0.316454	1.06213	3.84322e-14	1.49968	4.123e-06	1.22173	POU2F1	143.409	108.547	0.401808	3.16662e-08	6.1504e-08	0.000641241
TR-OCT1_Q6	0.0250791	1.11953	2.88033e-09	1.35878	3.70418e-06	1.2068	POU2F1	143.409	108.547	0.401808	3.16662e-08	6.1504e-08	0.000641241
TR-OCT4_01	0.178015	1.08899	1.58257e-11	1.49631	1.085e-05	1.23756	POU5F1	5.53155	5.64812	-0.0300855	4.78433e-12	1.13207e-11	9.68828e-08
TR-OCT4_02	0.000357886	1.19978	1.9763e-10	1.41707	8.5875e-09	1.27904	POU5F1	5.53155	5.64812	-0.0300855	4.78433e-12	1.13207e-11	9.68828e-08
TR-OLF1_01	0.154492	1.034	0.00614162	0.932327	0.931123	0.996917	OLF1	NA	NA	NA	NA	NA	NA
TR-OSF2_Q6	3.81205e-10	1.27077	0.00553747	1.13958	4.1331e-09	1.22292	RUNX2	418.724	182.729	1.1963	2.27883e-20	8.15018e-20	4.61463e-16
TR-OTX_Q1	0.709705	0.942852	7.66187e-08	1.71584	0.0183799	1.2248	OTX1	41.9148	8.44346	2.31155	1.77698e-23	7.35865e-23	3.59838e-19
TR-P300_01	0.82341	0.991832	2.13207e-07	0.863154	0.00693348	0.944896	P300	NA	NA	NA	NA	NA	NA
TR-P53_01	0.000985172	0.89317	0.0223175	0.913356	0.000334938	0.900533	TP53	1703.58	1558.75	0.128183	0.369183	0.410466	1
TR-P53_02	0.0427419	1.08969	2.23011e-05	1.20835	0.000300191	1.13297	TP53	1703.58	1558.75	0.128183	0.369183	0.410466	1
TR-P53_DECAMER_Q2	0.0146661	1.08636	0.00764987	1.10607	0.00173879	1.09355	TP53	1703.58	1558.75	0.128183	0.369183	0.410466	1
TR-PADS_C	7.70182e-07	1.17719	0.0528603	1.08153	6.0289e-06	1.1423	PADS	NA	NA	NA	NA	NA	NA
TR-PAX_Q6	0.0247822	1.07481	0.317428	1.03855	0.027129	1.06159	PAX	NA	NA	NA	NA	NA	NA
TR-PAX1_B	0.543368	0.949616	0.677238	1.0354	0.792729	0.980907	PAX1	18.5311	2.13776	3.11578	3.70743e-14	9.74122e-14	7.50756e-10
TR-PAX2_01	0.489471	1.04267	1	1.00324	0.562835	1.02829	PAX2	39.2511	7.14986	2.45675	3.25861e-09	6.6741e-09	6.59868e-05
TR-PAX2_02	0.796618	1.01465	0.295319	1.04633	0.465266	1.0262	PAX2	39.2511	7.14986	2.45675	3.25861e-09	6.6741e-09	6.59868e-05
TR-PAX3_01	1	1.00085	0.0342609	0.85802	0.346814	0.948751	PAX3	6.64459	17.4453	-1.39259	3.39352e-22	1.32228e-21	6.87188e-18
TR-PAX3_B	0.141132	0.917805	0.00964369	0.848283	0.0143472	0.892447	PAX3	6.64459	17.4453	-1.39259	3.39352e-22	1.32228e-21	6.87188e-18
TR-PAX4_01	1.65238e-45	0.783211	4.14209e-95	0.63542	2.52605e-93	0.729304	PAX4	0.0298774	0.0264927	0.17346	0.330186	0.37114	1
TR-PAX4_02	0.446315	1.06545	1.70072e-05	1.36377	0.00540216	1.17427	PAX4	0.0298774	0.0264927	0.17346	0.330186	0.37114	1
TR-PAX4_03	2.84465e-07	0.913423	5.25938e-08	0.892851	1.38838e-10	0.90592	PAX4	0.0298774	0.0264927	0.17346	0.330186	0.37114	1
TR-PAX4_04	0.176329	0.940938	0.00661783	1.13009	0.853084	1.00993	PAX4	0.0298774	0.0264927	0.17346	0.330186	0.37114	1
TR-PAX5_01	0.0359704	0.961589	1.94275e-32	0.776993	2.96317e-13	0.894256	PAX5	18.4214	8.69206	1.08361	0.935641	0.943703	1
TR-PAX5_02	7.65493e-05	0.878188	5.65872e-13	0.752904	1.13612e-10	0.83249	PAX5	18.4214	8.69206	1.08361	0.935641	0.943703	1
TR-PAX6_01	0.0863957	1.11673	0.017455	1.17413	0.0135991	1.13767	PAX6	68.9922	63.3571	0.122926	3.54059e-20	1.25279e-19	7.1697e-16
TR-PAX6_Q2	0.578298	1.01773	0.141726	1.04264	0.231245	1.02681	PAX6	68.9922	63.3571	0.122926	3.54059e-20	1.25279e-19	7.1697e-16
TR-PAX8_01	0.757457	1.01983	0.053921	0.90414	0.60011	0.977633	PAX8	67.5837	59.799	0.176553	0.578255	0.615326	1
TR-PAX8_B	0.0013917	1.15584	0.0913037	1.09554	0.00136784	1.13385	PAX8	67.5837	59.799	0.176553	0.578255	0.615326	1
TR-PAX9_B	0.9223	1.00494	7.02978e-08	0.859699	0.0179288	0.951965	PAX9	190.534	61.3466	1.63499	4.19164e-16	1.21206e-15	8.48807e-12
TR-PBX_Q3	0.307722	1.05675	0.0688074	1.10345	0.0860166	1.07378	PBX	NA	NA	NA	NA	NA	NA
TR-PBX1_01	0.0480754	0.857063	4.80153e-07	1.44041	0.301473	1.06984	PBX1	7311.8	4382.41	0.738501	2.20166e-10	4.78982e-10	4.45836e-06
TR-PBX1_02	0.948871	0.987785	1.07781e-09	1.50477	0.00338027	1.17636	PBX1	7311.8	4382.41	0.738501	2.20166e-10	4.78982e-10	4.45836e-06
TR-PBX1_03	0.990499	1.00736	2.5751e-08	1.41106	0.00440408	1.15461	PBX1	7311.8	4382.41	0.738501	2.20166e-10	4.78982e-10	4.45836e-06
TR-PEA3_Q6	1	NA	1	NA	1	NA	NA	NA	NA	NA	NA	NA	NA
TR-PEBP_Q6	8.60306e-20	1.32188	0.105432	1.0674	1.59341e-13	1.22906	PEBP	NA	NA	NA	NA	NA	NA
TR-PIT1_Q6	0.839237	0.978967	1.936e-15	1.62407	0.000140872	1.21427	PIT1	NA	NA	NA	NA	NA	NA
TR-PITX2_Q2	0.644515	0.971351	0.0138151	1.13197	0.504153	1.02994	PITX2	23.0794	30.4359	-0.399168	0.00242699	0.00346199	1
TR-PLZF_02	0.769629	0.96921	1.13903e-07	1.44006	0.0203795	1.14096	ZNF145	NA	NA	NA	NA	NA	NA
TR-POLY_C	7.89277e-06	1.2568	1.11119e-13	1.50979	4.95148e-12	1.34908	POLY	NA	NA	NA	NA	NA	NA
TR-POU1F1_Q6	1	1.00688	9.51426e-17	1.68738	1.65153e-05	1.2551	POU1F1	0.141562	0.148291	-0.067	0.320466	0.361246	1
TR-POU3F2_01	1	0.993173	4.02375e-10	1.57285	0.00201928	1.20461	POU3F2	16.3608	0.40097	5.35061	0.000216663	0.000333872	1
TR-POU3F2_02	0.432327	0.929383	2.66594e-09	1.54821	0.0211306	1.1551	POU3F2	16.3608	0.40097	5.35061	0.000216663	0.000333872	1
TR-POU6F1_01	0.272626	0.912273	5.00994e-10	1.55772	0.0230319	1.1477	POU6F1	156.835	362.395	-1.20832	1.89455e-56	1.08375e-54	3.83647e-52
TR-PPAR_DR1_Q2	0.165772	1.04045	8.98634e-10	1.18956	4.06785e-05	1.09483	PPAR	NA	NA	NA	NA	NA	NA
TR-PPARA_01	0.525291	1.03139	0.00958428	1.11885	0.0700531	1.06329	PPARA	335.057	910.946	-1.44296	6.05756e-47	1.10212e-45	1.22666e-42
TR-PPARA_02	0.114318	0.959584	0.0215082	0.936888	0.017821	0.951305	PPARA	335.057	910.946	-1.44296	6.05756e-47	1.10212e-45	1.22666e-42
TR-PPARG_01	0.0559665	0.923956	5.6705e-07	1.22704	0.342696	1.03451	PPARG	189.562	1890.4	-3.31795	1.1209e-54	4.97769e-53	2.26983e-50
TR-PPARG_02	0.906483	1.01142	2.98413e-05	1.24752	0.0280751	1.09754	PPARG	189.562	1890.4	-3.31795	1.1209e-54	4.97769e-53	2.26983e-50
TR-PPARG_03	1	0.998133	0.00048438	1.14349	0.104214	1.05115	PPARG	189.562	1890.4	-3.31795	1.1209e-54	4.97769e-53	2.26983e-50
TR-PR_01	0.0582413	1.08389	1.77236e-06	1.233	0.000143512	1.13828	PGR	3129.71	2063.15	0.601181	0.00251484	0.00358227	1
TR-PR_02	0.0156045	1.10851	1.01759e-06	1.24724	2.38369e-05	1.15911	PGR	3129.71	2063.15	0.601181	0.00251484	0.00358227	1
TR-PR_Q2	0.000122138	1.14266	4.48541e-12	1.30144	5.4653e-10	1.20058	PGR	3129.71	2063.15	0.601181	0.00251484	0.00358227	1
TR-PTF1BETA_Q6	0.788858	0.989645	2.70394e-06	0.870913	0.0116576	0.946337	PTF1A	0.0830702	0.19277	-1.21448	6.43851e-11	1.43748e-10	1.3038e-06
TR-PU1_Q6	2.52386e-23	1.23855	0.0583005	0.947087	3.61638e-10	1.13224	PU1	NA	NA	NA	NA	NA	NA
TR-PXR_Q2	0.264809	0.949253	2.41573e-06	1.22862	0.168683	1.05115	NR1I2	4.15932	4.45067	-0.0976753	5.30282e-06	9.0794e-06	0.107382
TR-R_01	1.1204e-15	0.855022	2.69888e-72	0.638887	1.62147e-48	0.776185	R	NA	NA	NA	NA	NA	NA
TR-RBPJK_01	0.201342	1.04809	0.418998	0.966222	0.597822	1.01823	RBPSUH	NA	NA	NA	NA	NA	NA
TR-RBPJK_Q4	3.50292e-05	1.14555	0.0121747	1.10217	2.13155e-05	1.12973	RBPSUH	NA	NA	NA	NA	NA	NA
TR-RFX_Q6	0.984393	1.00451	0.000162516	0.8407	0.0995878	0.944762	RFX	NA	NA	NA	NA	NA	NA
TR-RFX1_01	0.594585	1.03034	0.257763	0.941615	1	0.997975	RFX1	415.566	345.547	0.266196	2.05813e-06	3.61248e-06	0.0416772
TR-RFX1_02	0.0315569	0.914632	3.14822e-05	0.822775	0.000225816	0.881127	RFX1	415.566	345.547	0.266196	2.05813e-06	3.61248e-06	0.0416772
TR-ROAZ_01	0.000242164	1.11542	0.7534	1.01326	0.00404764	1.07816	ZNF423	195.249	447.302	-1.19593	1.02938e-35	8.27182e-35	2.0845e-31
TR-RORA1_01	0.0267636	0.885839	3.30117e-32	1.7606	6.50813e-06	1.20491	RORA1	NA	NA	NA	NA	NA	NA
TR-RORA2_01	0.141132	0.906544	2.25303e-06	1.34015	0.245791	1.0647	RORA2	NA	NA	NA	NA	NA	NA
TR-RP58_01	8.03751e-09	1.16948	4.66168e-07	1.17336	3.46807e-11	1.1709	ZNF238	1693.7	890.145	0.928066	0.259419	0.297297	1
TR-RREB1_01	0.9223	1.00557	1	1.00145	0.924157	1.00407	RREB1	1222.5	1380.06	-0.174895	1.71331e-05	2.84708e-05	0.346945
TR-RSRFC4_01	0.453275	1.06501	4.57635e-06	1.39645	0.00368952	1.18591	MEF2A	1361.92	2019.88	-0.568631	1.2796e-33	9.12072e-33	2.5912e-29
TR-RSRFC4_Q2	0.0828465	1.13485	2.25291e-09	1.52394	1.64246e-05	1.27677	MEF2A	1361.92	2019.88	-0.568631	1.2796e-33	9.12072e-33	2.5912e-29
TR-RUSH1A_02	0.10586	0.871196	0.000141525	1.34976	0.544648	1.04575	RUSH1A	NA	NA	NA	NA	NA	NA
TR-S8_01	0.806088	0.965481	1.9388e-06	1.51724	0.0383045	1.16674	S8	NA	NA	NA	NA	NA	NA
TR-SEF1_C	0.0160821	1.07432	0.000157129	0.875754	1	1.00189	SEF1	NA	NA	NA	NA	NA	NA
TR-SF1_Q6	1	1.00218	0.00549667	1.10274	0.173164	1.03886	SF1	4337.88	4695.25	-0.114213	6.21692e-07	1.12525e-06	0.0125893
TR-SMAD_Q6	0.000430755	1.13645	0.0581024	1.08525	0.000423915	1.11777	MADH1	NA	NA	NA	NA	NA	NA
TR-SMAD_Q6_01	3.80466e-08	1.18231	3.92332e-13	1.28453	4.81821e-14	1.2196	MADH1	NA	NA	NA	NA	NA	NA
TR-SMAD3_Q6	1.87264e-11	1.197	0.0001704	1.12909	2.40474e-11	1.17223	MADH3	NA	NA	NA	NA	NA	NA
TR-SMAD4_Q6	0.978293	0.996763	0.00589803	0.925624	0.168919	0.970815	MADH4	NA	NA	NA	NA	NA	NA
TR-SOX_Q6	0.109331	1.08361	5.19767e-06	1.25682	0.000507821	1.14679	SOX1	0.415692	0.188985	1.13724	0.00012892	0.000201937	1
TR-SOX5_01	1	1.00178	2.14278e-10	1.56079	0.00132489	1.20568	SOX5	30.1619	117.028	-1.95605	3.24481e-37	2.87571e-36	6.57073e-33
TR-SOX9_B1	0.0132602	1.13995	1.58272e-06	1.30951	2.65568e-05	1.2018	SOX9	2180.67	2708.25	-0.31259	8.02213e-06	1.3586e-05	0.162448
TR-SP1_01	2.92545e-99	0.765335	3.87004e-124	0.689676	2.69046e-161	0.737738	SP1	3238.93	3986.3	-0.29953	1.02278e-16	3.05386e-16	2.07113e-12
TR-SP1_Q2_01	6.57577e-178	0.748253	5.45588e-185	0.694737	1.83835e-267	0.728733	SP1	3238.93	3986.3	-0.29953	1.02278e-16	3.05386e-16	2.07113e-12
TR-SP1_Q4_01	4.73019e-194	0.739041	1.35864e-214	0.674398	1.91729e-299	0.715462	SP1	3238.93	3986.3	-0.29953	1.02278e-16	3.05386e-16	2.07113e-12
TR-SP1_Q6	2.34877e-216	0.734455	5.52084e-271	0.648816	0	0.703218	SP1	3238.93	3986.3	-0.29953	1.02278e-16	3.05386e-16	2.07113e-12
TR-SP1_Q6_01	2.18281e-201	0.735144	2.31689e-215	0.674832	1.55049e-306	0.713145	SP1	3238.93	3986.3	-0.29953	1.02278e-16	3.05386e-16	2.07113e-12
TR-SP3_Q3	4.55437e-12	0.884461	3.16657e-20	0.821818	8.52365e-22	0.861612	SP3	2337.21	2414.99	-0.0472314	0.101455	0.123273	1
TR-SPZ1_01	3.31184e-14	0.875272	4.70866e-30	0.784277	7.8382e-29	0.842081	SPZ1	0.148035	0.00787818	4.23193	0.0424038	0.0539167	1
TR-SREBP_Q3	0.510033	1.02186	0.153582	0.955293	0.974738	0.99758	SREBF1	6347.71	2805.86	1.17779	5.43573e-19	1.81759e-18	1.10073e-14
TR-SREBP1_01	1	1.00118	0.464414	1.03671	0.747446	1.01414	SREBF1	6347.71	2805.86	1.17779	5.43573e-19	1.81759e-18	1.10073e-14
TR-SREBP1_02	0.967669	1.00422	0.169502	0.952933	0.618804	0.985516	SREBF1	6347.71	2805.86	1.17779	5.43573e-19	1.81759e-18	1.10073e-14
TR-SREBP1_Q6	1	0.9992	0.0268376	0.935088	0.303043	0.975815	SREBF1	6347.71	2805.86	1.17779	5.43573e-19	1.81759e-18	1.10073e-14
TR-SRF_01	0.451837	1.06235	0.00193357	1.24866	0.0305338	1.13031	SRF	1403.51	1977.74	-0.494813	8.95843e-21	3.26509e-20	1.81408e-16
TR-SRF_C	0.0475068	1.10909	0.346188	1.0585	0.0474665	1.09064	SRF	1403.51	1977.74	-0.494813	8.95843e-21	3.26509e-20	1.81408e-16
TR-SRF_Q4	0.0315569	1.09537	0.616679	1.02627	0.0608092	1.07017	SRF	1403.51	1977.74	-0.494813	8.95843e-21	3.26509e-20	1.81408e-16
TR-SRF_Q5_01	0.669015	0.975512	0.667353	0.976321	0.551253	0.975807	SRF	1403.51	1977.74	-0.494813	8.95843e-21	3.26509e-20	1.81408e-16
TR-SRF_Q5_02	0.167639	1.07097	0.238367	1.06607	0.0995878	1.06918	SRF	1403.51	1977.74	-0.494813	8.95843e-21	3.26509e-20	1.81408e-16
TR-SRF_Q6	0.300481	1.05127	0.958002	1.00608	0.397307	1.03478	SRF	1403.51	1977.74	-0.494813	8.95843e-21	3.26509e-20	1.81408e-16
TR-SRY_01	0.731592	0.964492	2.00489e-09	1.51014	0.00802487	1.16352	NA	NA	NA	NA	NA	NA	NA
TR-SRY_02	0.669798	1.03282	2.79656e-11	1.44948	0.000187952	1.18479	SRY	0.00398679	0.0473073	-3.56876	0.668205	0.699826	1
TR-STAF_01	0.01599	0.940846	2.4984e-07	0.862778	1.41984e-05	0.91237	ZNF143	365.858	393.787	-0.106133	2.4529e-05	4.03208e-05	0.496712
TR-STAF_02	0.00688565	0.941486	2.86746e-06	0.888481	1.56175e-05	0.922152	ZNF143	365.858	393.787	-0.106133	2.4529e-05	4.03208e-05	0.496712
TR-STAT_01	0.606811	0.969004	0.0335266	0.888104	0.133856	0.939495	STAT	NA	NA	NA	NA	NA	NA
TR-STAT_Q6	0.680102	1.01592	0.368265	0.969487	1	0.998986	STAT	NA	NA	NA	NA	NA	NA
TR-STAT1_01	2.87153e-08	0.811561	6.31955e-11	0.744012	3.09201e-13	0.786922	STAT1	8245.43	3704.45	1.15433	5.68415e-18	1.80442e-17	1.15104e-13
TR-STAT1_02	0.00553756	0.915998	2.11476e-22	0.692609	1.32269e-11	0.834516	STAT1	8245.43	3704.45	1.15433	5.68415e-18	1.80442e-17	1.15104e-13
TR-STAT1_03	0.948917	0.993852	0.00368677	0.884147	0.142008	0.953836	STAT1	8245.43	3704.45	1.15433	5.68415e-18	1.80442e-17	1.15104e-13
TR-STAT3_01	6.2421e-05	0.848567	9.13507e-08	0.770744	2.38991e-08	0.820181	STAT3	6453.62	6750.36	-0.0648556	0.00191582	0.00275771	1
TR-STAT3_02	0.0108243	0.943271	8.72333e-30	0.738087	1.78261e-13	0.868429	STAT3	6453.62	6750.36	-0.0648556	0.00191582	0.00275771	1
TR-STAT4_01	0.000327749	1.17973	1.00209e-05	1.25377	1.78971e-06	1.20674	STAT4	69.0804	98.911	-0.517855	2.29394e-15	6.39398e-15	4.64523e-11
TR-STAT5A_01	0.578213	1.03035	0.632486	0.973906	0.859823	1.00976	STAT5A	1091.14	2881.82	-1.40115	4.48695e-49	9.99569e-48	9.08608e-45
TR-STAT5A_02	0.443058	1.04054	0.210067	0.935155	1	1.0021	STAT5A	1091.14	2881.82	-1.40115	4.48695e-49	9.99569e-48	9.08608e-45
TR-STAT5A_03	8.04606e-10	1.23695	6.77515e-05	1.17942	1.91234e-10	1.21596	STAT5A	1091.14	2881.82	-1.40115	4.48695e-49	9.99569e-48	9.08608e-45
TR-STAT5A_04	1	NA	1	NA	1	NA	NA	NA	NA	NA	NA	NA	NA
TR-STAT5B_01	0.171292	1.07748	0.258844	1.06972	0.104244	1.07465	STAT5B	1625.5	3788.69	-1.22082	5.40388e-60	9.04368e-58	1.09429e-55
TR-STAT6_01	0.149756	1.08387	0.000345554	1.22551	0.00399803	1.13553	STAT6	2817.99	3892.37	-0.465981	3.41326e-30	2.00401e-29	6.91184e-26
TR-STAT6_02	0.000462666	1.10829	0.00165581	0.892778	0.294836	1.02968	STAT6	2817.99	3892.37	-0.465981	3.41326e-30	2.00401e-29	6.91184e-26
TR-STRA13_01	0.828052	0.988142	0.0831619	0.929294	0.299268	0.966677	STRA13	746.017	281.075	1.40825	6.22958e-40	6.57711e-39	1.26149e-35
TR-SZF11_01	0.765251	0.989661	4.5983e-05	0.894775	0.0244712	0.955051	SZF11	NA	NA	NA	NA	NA	NA
TR-T3R_01	0.104952	0.945689	0.00191369	1.11426	0.858689	1.00718	T3R	NA	NA	NA	NA	NA	NA
TR-T3R_Q6	0.174846	1.04435	7.23573e-16	1.28309	4.17944e-07	1.13143	T3R	NA	NA	NA	NA	NA	NA
TR-TAACC_B	0.298496	1.05079	0.000127805	1.19226	0.00653304	1.10239	TAACC	NA	NA	NA	NA	NA	NA
TR-TAL1_Q6	2.98533e-09	1.1296	0.216106	1.03268	9.59224e-07	1.09425	TAL1	54.0235	212.459	-1.97552	9.79421e-54	3.85861e-52	1.98333e-49
TR-TAL1ALPHAE47_01	5.7763e-06	1.12977	0.000105227	1.12884	2.09822e-07	1.12943	TAL1	54.0235	212.459	-1.97552	9.79421e-54	3.85861e-52	1.98333e-49
TR-TAL1BETAE47_01	0.000419256	1.11274	7.33452e-08	1.19822	1.7376e-07	1.14392	TAL1	54.0235	212.459	-1.97552	9.79421e-54	3.85861e-52	1.98333e-49
TR-TAL1BETAITF2_01	2.24083e-06	1.15625	1.07278e-06	1.18734	5.73046e-09	1.16759	TAL1	54.0235	212.459	-1.97552	9.79421e-54	3.85861e-52	1.98333e-49
TR-TATA_01	0.801213	1.0234	0.0162116	1.17274	0.154937	1.07787	TATA	NA	NA	NA	NA	NA	NA
TR-TATA_C	0.765251	0.977832	0.327117	1.05916	0.924157	1.0075	TATA	NA	NA	NA	NA	NA	NA
TR-TAXCREB_01	4.68628e-05	0.854519	4.11398e-16	0.681167	2.84181e-12	0.791288	TAXCREB	NA	NA	NA	NA	NA	NA
TR-TAXCREB_02	0.999795	1.00314	7.30901e-05	0.849688	0.0777284	0.94717	TAXCREB	NA	NA	NA	NA	NA	NA
TR-TBP_01	0.0210935	0.838448	1.6489e-11	1.59029	0.0777424	1.11269	TBP	272.778	286.255	-0.0695754	0.000517199	0.000777411	1
TR-TBP_Q6	0.725509	0.961054	2.74423e-08	1.51207	0.0161778	1.16204	TBP	272.778	286.255	-0.0695754	0.000517199	0.000777411	1
TR-TBX5_01	0.060718	1.07576	0.0159915	1.10634	0.00923264	1.08691	TBX5	67.4052	108.104	-0.681484	1.13003e-09	2.3718e-09	2.28831e-05
TR-TBX5_02	0.00309982	1.108	0.338401	0.958826	0.091006	1.05359	TBX5	67.4052	108.104	-0.681484	1.13003e-09	2.3718e-09	2.28831e-05
TR-TBX5_Q5	0.00888211	1.08596	0.120475	1.05824	0.00653232	1.07585	TBX5	67.4052	108.104	-0.681484	1.13003e-09	2.3718e-09	2.28831e-05
TR-TCF11_01	0.00113889	1.16415	1.77053e-08	1.32924	2.44503e-07	1.22437	TCF11	NA	NA	NA	NA	NA	NA
TR-TCF11MAFG_01	0.0109496	1.13629	0.207506	1.07759	0.0115368	1.11488	TCF11MAFG	NA	NA	NA	NA	NA	NA
TR-TCF4_Q5	3.18313e-06	1.20895	2.43559e-05	1.21983	5.21045e-08	1.21292	TCF4	1554.22	2930.22	-0.914816	8.8508e-26	4.09385e-25	1.79229e-21
TR-TEF_Q6	0.811107	1.02629	2.93262e-21	1.87454	2.82078e-07	1.33569	TEF	580.36	1541.08	-1.40892	1.79014e-48	3.7333e-47	3.62503e-44
TR-TEF1_Q6	1	NA	1	NA	1	NA	NA	NA	NA	NA	NA	NA	NA
TR-TEL2_Q6	4.38821e-07	1.16584	0.0214103	0.914048	0.0101245	1.074	TEL2	NA	NA	NA	NA	NA	NA
TR-TFE_Q6	0.0202118	1.12196	8.82214e-10	1.36672	1.89498e-06	1.21124	TFE3	1319.61	1991.13	-0.59348	4.37344e-16	1.26229e-15	8.85621e-12
TR-TFIIA_Q6	0.503573	1.03373	0.580596	1.02855	0.416007	1.03184	TFIIA	NA	NA	NA	NA	NA	NA
TR-TFIII_Q6	4.26943e-06	0.914249	3.026e-05	0.909244	6.32277e-08	0.912423	TFIII	NA	NA	NA	NA	NA	NA
TR-TGIF_01	3.14139e-10	1.27195	5.72082e-08	1.27546	6.87205e-13	1.27323	TGIF	NA	NA	NA	NA	NA	NA
TR-TITF1_Q3	0.525881	1.04384	1.85988e-06	1.3078	0.00362136	1.14012	TITF1	NA	NA	NA	NA	NA	NA
TR-TST1_01	0.783544	0.975755	7.96718e-05	1.27098	0.109338	1.08344	TST1	NA	NA	NA	NA	NA	NA
TR-TTF1_Q6	0.0010114	1.09516	0.0943633	0.944363	0.115477	1.04016	NKX2-1	4.01858	2.21515	0.859279	0.594278	0.630668	1
TR-UF1H3BETA_Q6	4.25468e-70	0.811868	2.22768e-99	0.735094	6.22788e-120	0.783864	UF1H3BETA	NA	NA	NA	NA	NA	NA
TR-USF_01	0.901765	0.989838	0.000371313	0.843419	0.0644573	0.936431	USF1	1147.86	688.585	0.737237	2.23066e-35	1.75489e-34	4.51708e-31
TR-USF_02	0.233254	0.937656	0.5349	1.03759	0.586446	0.974106	USF1	1147.86	688.585	0.737237	2.23066e-35	1.75489e-34	4.51708e-31
TR-USF_C	0.801213	1.0119	0.000913954	0.883732	0.216451	0.965149	USF1	1147.86	688.585	0.737237	2.23066e-35	1.75489e-34	4.51708e-31
TR-USF_Q6	0.982111	1.00325	4.15859e-05	0.875931	0.0697433	0.956811	USF1	1147.86	688.585	0.737237	2.23066e-35	1.75489e-34	4.51708e-31
TR-USF_Q6_01	0.166347	1.0369	0.0913231	0.952362	0.834133	1.00606	USF1	1147.86	688.585	0.737237	2.23066e-35	1.75489e-34	4.51708e-31
TR-USF2_Q6	1	NA	1	NA	1	NA	NA	NA	NA	NA	NA	NA	NA
TR-VBP_01	1	1.00112	0.0416904	1.19555	0.355273	1.07204	VBP	NA	NA	NA	NA	NA	NA
TR-VMYB_01	1	1.00264	0.707605	1.03328	0.896975	1.01382	VMYB	NA	NA	NA	NA	NA	NA
TR-VMYB_02	0.078057	0.901516	2.1192e-08	0.686744	4.33818e-05	0.823177	VMYB	NA	NA	NA	NA	NA	NA
TR-WHN_B	0.110739	0.915553	0.00100682	0.8196	0.00404568	0.880554	WHN	NA	NA	NA	NA	NA	NA
TR-WT1_Q6	5.43645e-101	0.776296	2.49055e-132	0.697324	2.19092e-167	0.74749	WT1	107.409	4.36101	4.62231	1.05493e-30	6.38062e-30	2.13623e-26
TR-XBP1_01	0.932081	1.0102	0.298987	1.06439	0.551537	1.02997	XBP1	40622.1	20697.5	0.972807	1.95746e-14	5.21216e-14	3.96385e-10
TR-XFD1_01	0.00121126	0.8118	4.57949e-53	2.26018	7.89446e-10	1.3401	XFD1	NA	NA	NA	NA	NA	NA
TR-XFD2_01	9.70182e-06	0.737252	4.18218e-58	2.44136	1.52685e-09	1.35883	XFD2	NA	NA	NA	NA	NA	NA
TR-XFD3_01	6.11783e-08	0.712326	1.15765e-61	2.33659	1.35668e-08	1.30479	XFD3	NA	NA	NA	NA	NA	NA
TR-XPF1_Q6	0.172286	1.04214	1	0.99927	0.311858	1.0265	XPF1	NA	NA	NA	NA	NA	NA
TR-XVENT1_01	0.00742545	0.874721	0.0522161	1.10809	0.357815	0.959843	XVENT1	NA	NA	NA	NA	NA	NA
TR-YY1_01	0.0016784	0.866907	0.863526	0.987858	0.0159352	0.911025	YY1	1451.84	1241.06	0.226306	1.48509e-09	3.09871e-09	3.0073e-05
TR-YY1_02	0.0012032	0.910424	0.00011525	0.878907	1.64246e-05	0.898928	YY1	1451.84	1241.06	0.226306	1.48509e-09	3.09871e-09	3.0073e-05
TR-YY1_Q6	1.37374e-10	0.817902	1.80166e-07	0.823827	3.72393e-13	0.820063	YY1	1451.84	1241.06	0.226306	1.48509e-09	3.09871e-09	3.0073e-05
TR-YY1_Q6_02	5.07796e-20	0.742751	1.86749e-11	0.771699	1.65655e-23	0.75331	YY1	1451.84	1241.06	0.226306	1.48509e-09	3.09871e-09	3.0073e-05
TR-ZBRK1_01	0.0312635	1.05447	0.00039278	0.904776	1	0.999871	ZNF350	344.587	294.671	0.225767	0.271237	0.309933	1
TR-ZEC_01	0.166759	1.07155	0.0132789	1.13709	0.0216252	1.09546	ZEC	NA	NA	NA	NA	NA	NA
TR-ZF5_01	6.65332e-81	0.727579	6.31671e-255	0.45763	7.81012e-204	0.629113	ZFP161	391.948	475.445	-0.278617	6.96853e-18	2.20145e-17	1.41113e-13
TR-ZF5_B	3.7364e-27	0.795868	1.16806e-101	0.550513	8.28407e-75	0.706374	ZFP161	391.948	475.445	-0.278617	6.96853e-18	2.20145e-17	1.41113e-13
TR-ZIC1_01	3.09836e-06	0.896798	1.86514e-05	0.889559	3.42029e-08	0.894158	ZIC1	69.5068	11.9796	2.53657	0.0646849	0.0805033	1
TR-ZIC2_01	0.000879248	0.924509	0.0304517	0.942575	0.000397341	0.931099	ZIC2	50.2981	6.74654	2.89828	0.0760695	0.0938929	1
TR-ZIC3_01	0.078057	0.95955	0.000710286	0.917718	0.00238232	0.944292	ZIC3	2.95035	0.308498	3.25755	0.253522	0.29105	1
TR-ZID_01	0.628726	0.983691	4.33083e-10	0.829132	0.00059122	0.927314	ZID	NA	NA	NA	NA	NA	NA
TR-ZNF219_01	5.54818e-84	0.794807	1.48477e-84	0.75489	3.27107e-124	0.780247	ZNF219	430.663	809.245	-0.910017	6.41005e-24	2.71442e-23	1.29804e-19
TR-ZTA_Q2	3.84879e-10	1.25281	9.92408e-08	1.25231	1.12869e-12	1.25262	ZTA	NA	NA	NA	NA	NA	NA

## Sheet: DM_TCGA_ER_Wilcox
Enriched/Depleted TF binding sites in differentially methylated CpG regions between ER+ and ER- samples (TCGA)
	Hypermethylated CpGs (ER+ > ER-)		Hypomethylated CpGs (ER+ < ER-)		Differentially methylated CpGs
Transcription Factor Motif	Wilcox p-value (FDR)	Relative Enrichment	Wilcox p-value (FDR)	Relative Enrichment	Wilcox p-value (FDR)	Relative Enrichment
JA-ABI4	3.10723e-131	0.739501	1.53179e-279	0.560379	2.09043e-265	0.675342
JA-Agamous	0.00980129	1.15426	0.00146919	1.21489	0.000630966	1.17598
JA-AGL3	0.0543286	1.13889	0.309288	1.08319	0.052534	1.11894
JA-Ar	0.151324	0.935595	0.486556	0.962928	0.139194	0.945385
JA-Arnt	1	NA	1	NA	1	NA
JA-Arnt-Ahr	1	NA	1	NA	1	NA
JA-ARR10	0.0547987	0.912903	0.107491	1.08503	0.566972	0.974556
JA-Athb-1	0.382858	1.08103	6.16492e-19	1.89739	2.33558e-07	1.37344
JA-ATHB5	1	0.992432	2.48206e-08	1.52902	0.0080991	1.18463
JA-Bapx1	0.0163025	1.10517	0.46486	1.03784	0.0305174	1.08106
JA-BRCA1	0.134395	1.09927	2.13624e-06	1.34164	0.000591598	1.18609
JA-Broad-complex_1	0.870664	1.01721	2.66495e-10	1.45358	0.00108236	1.17351
JA-Broad-complex_2	0.904292	0.982449	5.54451e-11	1.52985	0.0025946	1.17852
JA-Broad-complex_3	0.490854	0.948333	7.87079e-07	1.36181	0.0794399	1.09643
JA-Broad-complex_4	0.353109	0.933877	1.41257e-16	1.63894	0.00087152	1.18642
JA-bZIP910	0.739093	0.972817	0.0132647	0.842595	0.138891	0.926173
JA-bZIP911	0.799048	1.01351	0.234267	0.950224	0.829021	0.99084
JA-Cebpa	0.00882615	1.17244	0.200566	1.09748	0.0109148	1.14559
JA-CF2-II	0.468121	0.867095	0.000677108	1.64297	0.337172	1.14501
JA-CREB1	4.62294e-09	0.800101	6.98952e-14	0.704973	3.04578e-15	0.766027
JA-Ddit3-Cebpa	0.0728332	1.10092	0.327722	1.06203	0.0660899	1.08699
JA-dl_1	0.191256	1.04915	0.000401961	0.866522	0.644957	0.983735
JA-Dl_2	0.000158416	1.10396	0.0230472	0.928679	0.0964803	1.04117
JA-Dof2	1	NA	1	NA	1	NA
JA-Dof3	1	NA	1	NA	1	NA
JA-E2F1	1.01548e-13	0.768763	9.15193e-26	0.627716	1.01757e-25	0.718242
JA-Eip74EF	3.70248e-54	0.663842	2.17244e-62	0.574741	8.97075e-84	0.631927
JA-ELF5	4.11642e-14	1.2906	1	0.998094	5.32263e-08	1.18583
JA-ELK1	1.8623e-55	0.662774	3.9107e-62	0.578549	7.29962e-85	0.632606
JA-ELK4	1.78043e-44	0.64964	1.0639e-45	0.580152	1.45217e-65	0.62475
JA-EMBP1	0.217513	1.05549	0.0283235	0.900408	1	0.999942
JA-En1	0.0058657	1.11679	0.281198	0.946856	0.134004	1.05592
JA-ESR1	0.000539771	0.932398	0.0211255	0.946763	0.000268738	0.937543
JA-ETS1	1	NA	1	NA	1	NA
JA-Evi1	0.276999	0.922799	3.1853e-22	1.77743	6.74032e-05	1.22892
JA-Fos	5.62223e-13	1.41654	6.37946e-08	1.36752	1.1356e-14	1.39898
JA-Foxa2	2.41994e-05	0.772212	3.59369e-61	2.3233	1.23829e-09	1.3278
JA-FOXC1	0.139413	0.893981	0.96754	1.0083	0.294011	0.934927
JA-FOXD1	2.4136e-08	0.708942	1.78281e-54	2.23161	2.10547e-06	1.25434
JA-Foxd3	0.0213953	0.865421	6.62205e-23	1.73379	0.000963793	1.17646
JA-FOXF2	4.18552e-07	0.738464	5.39058e-50	2.1379	4.51683e-06	1.23972
JA-FOXI1	0.00890944	0.860268	1.36666e-42	1.97444	1.88757e-07	1.25935
JA-FOXL1	0.216364	0.869838	6.15202e-10	1.77464	0.030333	1.19393
JA-Foxq1	2.15459e-05	0.766001	2.74716e-20	1.69863	0.0671785	1.10006
JA-GABPA	1.88386e-05	0.910448	5.33742e-50	0.666137	4.49834e-24	0.822939
JA-GAMYB	0.105319	0.924884	0.000521619	0.832618	0.00359898	0.891835
JA-Gata1	1	NA	1	NA	1	NA
JA-GATA2	1	NA	1	NA	1	NA
JA-GATA3	1	NA	1	NA	1	NA
JA-Gfi	0.0532716	0.922623	0.00664577	1.12508	0.954416	0.995141
JA-Hand1-Tcfe2a	0.00245413	1.11014	8.4085e-08	1.22517	1.76032e-06	1.15134
JA-hb	0.692502	1.03107	0.0176603	1.15691	0.139175	1.07614
JA-HLF	0.729542	0.960612	0.58958	1.05544	1	0.994577
JA-HMG-1	0.717005	1.02707	0.0394424	1.12452	0.192907	1.06197
JA-HMG-IY	0.794399	1.02238	0.0526614	1.12934	0.250747	1.06069
JA-HNF1A	0.117521	0.88617	9.63748e-23	1.87196	0.000141749	1.23927
JA-HNF4A	0.400304	0.973838	0.000397697	1.10901	0.371479	1.02226
JA-id1	1	1.00167	0.0267764	0.908824	0.348322	0.968414
JA-IRF1	0.695819	1.02084	0.752033	1.01728	0.625676	1.01957
JA-IRF2	0.931804	1.00904	0.362192	0.951917	0.829021	0.98858
JA-Klf4	0.0697218	1.05555	0.0136725	1.08329	0.0106753	1.06548
JA-Lhx3	0.677969	1.04594	2.87138e-19	1.90373	9.71671e-07	1.35319
JA-Macho-1	3.47303e-17	0.850867	1.84283e-15	0.83276	2.21872e-23	0.844381
JA-Mafb	0.00302174	1.09333	0.946599	1.00475	0.0245739	1.0616
JA-MAX	0.151324	1.05267	0.0127067	0.905264	1	0.999872
JA-MEF2A	0.796025	1.02562	7.40563e-06	1.34308	0.0146659	1.13933
JA-MIZF	5.38714e-05	0.798576	6.75657e-08	0.695149	2.4989e-08	0.761529
JA-MNB1A	1	NA	1	NA	1	NA
JA-Myb	0.0631332	0.921363	0.0143548	0.886344	0.0096399	0.90882
JA-MYB.ph3	0.609225	0.946112	0.0401826	1.19728	0.686103	1.03608
JA-MYC-MAX	0.107793	1.05841	0.0639592	0.928425	0.764881	1.01185
JA-Mycn	1	NA	1	NA	1	NA
JA-Myf	3.93987e-08	1.09527	0.0308701	0.956019	0.00369676	1.04539
JA-MZF1_1-4	1	NA	1	NA	1	NA
JA-MZF1_5-13	0.0187977	0.945367	0.00485738	0.926818	0.0018022	0.938723
JA-NF-kappaB	0.0526085	1.05236	1.30399e-09	0.831742	0.251376	0.97334
JA-NFIL3	0.799048	1.03483	0.000830038	1.34638	0.0611972	1.14642
JA-NFKB1	0.913172	0.995186	3.81679e-12	0.843705	0.000840666	0.940927
JA-NFYA	4.37593e-48	0.614112	1.32143e-28	0.640393	1.10187e-57	0.623526
JA-NHLH1	0.10007	1.0341	8.25337e-15	0.837245	0.0310339	0.963589
JA-Nkx2-5	1	0.992277	9.75215e-08	1.49314	0.0119835	1.17168
JA-NKX3-1	0.343113	0.904375	4.58698e-05	1.44617	0.245815	1.09844
JA-Nobox	0.614933	1.05267	5.19248e-05	1.38158	0.0153602	1.17048
JA-NR1H2-RXRA	1	0.997669	7.16109e-12	1.34074	0.00117919	1.12055
JA-NR2F1	1	1.00163	0.000410968	1.12721	0.0928192	1.04661
JA-NR3C1	0.00855946	1.13314	2.25532e-06	1.27287	2.46075e-05	1.18319
JA-ovo	0.295351	1.0785	0.359003	1.07284	0.2094	1.07647
JA-Pax2	0.216538	0.934612	4.42944e-07	0.741963	0.000818201	0.865607
JA-Pax4	0.0715558	0.925398	1.6554e-05	1.20374	0.531798	1.0251
JA-Pax5	4.9596e-26	0.816908	1.44488e-43	0.720726	1.27381e-46	0.782457
JA-Pax6	0.0185151	1.15068	0.00181151	1.22393	0.00119143	1.17692
JA-PBF	1	NA	1	NA	1	NA
JA-PBX1	0.916736	1.01546	8.11187e-09	1.4763	0.00298858	1.18053
JA-Pdx1	1	NA	1	NA	1	NA
JA-PEND	0.767512	1.02493	0.000371049	1.23532	0.0467452	1.10029
JA-PPARG	0.00566503	1.10121	0.00534847	1.11614	0.000703474	1.10656
JA-PPARG-RXRA	1	1.00015	1.87854e-05	1.17019	0.0455967	1.06105
JA-Prrx2	1	NA	1	NA	1	NA
JA-REL	0.326443	1.03335	0.000887452	0.891045	0.549556	0.98238
JA-RELA	0.000383767	1.10279	0.120619	0.948149	0.0660899	1.0474
JA-REST	0.171609	1.02543	1.31582e-06	0.908862	0.298815	0.983676
JA-Roaz	0.00301848	1.08172	0.776641	0.988769	0.045812	1.04843
JA-RORA_1	0.141798	0.928801	3.03883e-27	1.60786	2.32263e-05	1.17203
JA-RORA_2	0.0221046	0.870449	5.27827e-05	1.2749	0.828959	1.01532
JA-RREB1	0.00157367	0.906761	0.868091	1.00777	0.030333	0.942942
JA-RUNX1	2.52474e-09	1.35511	0.042414	1.14052	1.47047e-07	1.27825
JA-RUSH1-alfa	0.0317174	0.838712	0.000211289	1.33897	0.863368	1.0179
JA-RXRA-VDR	0.400304	0.957081	0.710117	0.976774	0.382181	0.964134
JA-sna	1	NA	1	NA	1	NA
JA-Sox17	2.06946e-06	1.25076	2.51988e-06	1.29306	1.5306e-08	1.26591
JA-Sox5	1	NA	1	NA	1	NA
JA-SOX9	0.0731361	1.11181	0.00489045	1.19366	0.00666885	1.14113
JA-SP1	1.14702e-30	0.836668	5.90002e-33	0.798746	2.60662e-45	0.823085
JA-SPI1	1	NA	1	NA	1	NA
JA-SPIB	4.89476e-12	1.22619	0.58999	0.9768	2.74852e-06	1.13686
JA-Spz1	0.555267	1.02547	0.504614	0.97106	0.906708	1.00598
JA-SQUA	0.0228697	1.1419	1.72739e-09	1.43254	4.40427e-06	1.246
JA-SRF	0.784903	1.02784	1	0.993942	0.865981	1.0157
JA-SRY	0.0144604	0.853897	3.3372e-10	1.4692	0.187241	1.07429
JA-Staf	0.0524115	0.958404	0.000357424	0.916892	0.00148254	0.943535
JA-STAT1	0.0129642	1.08875	0.285327	1.04453	0.0171622	1.07291
JA-TP53	0.916402	1.00797	0.322345	1.04283	0.566972	1.02046
JA-Ubx	1	NA	1	NA	1	NA
JA-USF1	0.174688	1.05019	0.0259414	0.914888	1	1.00173
JA-usp	9.69722e-14	0.846295	0.0671975	0.952104	5.83243e-10	0.884194
JA-YY1	1	NA	1	NA	1	NA
JA-ZEB1	1	NA	1	NA	1	NA
JA-ZNF354C	1	NA	1	NA	1	NA
TR-ACAAT_B	0.0989947	0.938545	0.228106	0.949199	0.0635667	0.942361
TR-AFP1_Q6	0.695819	0.964009	1.94975e-09	1.4786	0.0114912	1.14833
TR-AHR_01	0.00179003	0.919992	1.77804e-14	0.785068	2.88858e-09	0.871664
TR-AHR_Q5	1.03579e-06	0.854409	2.21501e-23	0.672273	9.19442e-17	0.78917
TR-AHRARNT_01	0.260255	0.953414	6.34668e-08	0.78433	0.000591598	0.89285
TR-AHRARNT_02	4.0687e-09	0.838087	3.21477e-18	0.72646	2.3692e-17	0.798103
TR-AHRHIF_Q6	2.49942e-11	0.838343	3.78995e-37	0.655129	7.07759e-28	0.772718
TR-AIRE_01	0.382414	1.06795	1.28812e-05	1.34336	0.00503678	1.1666
TR-AIRE_02	0.530781	1.05668	4.05655e-09	1.51471	0.0006722	1.22074
TR-ALPHACP1_01	1.44354e-08	0.824266	0.0580573	0.925988	5.98769e-07	0.860701
TR-ALX4_01	0.353109	1.05089	4.49135e-07	1.28205	0.00150107	1.13369
TR-AMEF2_Q6	0.702762	0.969627	0.000709565	1.23055	0.241852	1.06309
TR-AML_Q6	2.20833e-23	1.32161	0.716114	1.0159	1.29775e-13	1.21211
TR-AML1_01	1	NA	1	NA	1	NA
TR-AML1_Q6	1	NA	1	NA	1	NA
TR-AP1_01	2.56407e-15	1.30083	2.97204e-13	1.32987	6.10585e-20	1.31123
TR-AP1_C	4.62027e-18	1.43829	7.60175e-15	1.46694	4.38867e-23	1.44856
TR-AP1_Q2	1.24603e-06	1.19892	9.17688e-07	1.23683	5.45391e-09	1.2125
TR-AP1_Q2_01	1.37034e-07	1.20674	0.000103958	1.17849	1.71315e-08	1.19662
TR-AP1_Q4	3.04996e-05	1.16696	8.54805e-06	1.20836	2.90728e-07	1.18179
TR-AP1_Q4_01	1.44874e-16	1.42852	1.95567e-12	1.43139	2.06028e-20	1.42955
TR-AP1_Q6	4.19916e-10	1.24748	1.13264e-07	1.24774	2.64182e-12	1.24757
TR-AP1_Q6_01	5.00593e-14	1.33296	8.57756e-10	1.32076	8.80462e-17	1.32859
TR-AP1FJ_Q2	0.0443884	1.07696	0.00647406	1.11595	0.00460202	1.09093
TR-AP2_Q3	1.07014e-91	0.794449	2.63154e-163	0.677395	4.58214e-170	0.752522
TR-AP2_Q6	2.47992e-144	0.75124	4.99352e-209	0.647222	1.02732e-244	0.713982
TR-AP2_Q6_01	5.21797e-128	0.800683	1.68041e-227	0.686702	3.81995e-237	0.759856
TR-AP2ALPHA_01	1.71956e-75	0.789423	1.91876e-101	0.710747	2.00004e-123	0.761242
TR-AP2ALPHA_02	7.70753e-29	0.844943	2.61594e-39	0.785211	4.39334e-47	0.823548
TR-AP2ALPHA_03	3.59854e-10	0.859355	7.83667e-21	0.75915	1.28764e-19	0.823463
TR-AP2GAMMA_01	2.20308e-59	0.818559	3.58744e-81	0.74834	1.15245e-97	0.793408
TR-AP2REP_01	3.40242e-05	1.0995	0.999071	1.0018	0.00242625	1.0645
TR-AP3_Q6	0.371686	1.06552	0.0342707	1.1555	0.0825578	1.09775
TR-AP4_01	0.0922098	1.03523	4.88412e-05	0.911335	0.651196	0.990853
TR-AP4_Q5	1.78473e-08	1.11978	0.517351	0.982381	0.000216207	1.07056
TR-AP4_Q6	1.60127e-07	1.10529	0.0186082	0.944962	0.00801363	1.04787
TR-AP4_Q6_01	6.83564e-17	1.16373	0.123248	0.963746	1.64427e-07	1.0921
TR-APOLYA_B	0.30293	1.07404	3.59305e-12	1.53577	2.32263e-05	1.23943
TR-AR_01	0.717005	0.979175	0.45553	1.03756	1	1.00009
TR-AR_02	0.185872	1.06475	0.000276169	1.18824	0.00542749	1.10898
TR-AR_03	0.0114475	1.10597	1.21114e-05	1.20812	6.85486e-05	1.14256
TR-AR_Q2	0.148295	1.07871	4.7724e-05	1.23896	0.00213868	1.13611
TR-AR_Q6	3.25376e-09	1.20529	6.21916e-06	1.18482	1.49471e-10	1.19796
TR-AREB6_01	0.00633225	1.09134	0.00266732	1.11387	0.000559027	1.09941
TR-AREB6_02	0.000177933	1.12225	4.36712e-08	1.20901	9.6732e-08	1.15333
TR-AREB6_03	5.40511e-08	1.12917	0.267384	1.03241	7.96707e-06	1.09451
TR-AREB6_04	0.00784473	1.11063	0.419859	1.04044	0.0168075	1.08549
TR-ARNT_01	0.538716	1.02727	0.0121468	0.90181	0.621858	0.982333
TR-ARNT_02	1	0.999067	0.0460952	0.889265	0.370649	0.959737
TR-ARP1_01	0.0141009	1.08078	0.00307513	1.10977	0.00120663	1.09117
TR-ATATA_B	0.299316	1.0951	0.000413967	1.33674	0.0110856	1.18165
TR-ATF_01	0.00036007	0.873736	3.31312e-05	0.831283	4.12027e-06	0.858529
TR-ATF_B	0.00363935	0.857052	0.133657	0.91208	0.00378301	0.876762
TR-ATF1_Q6	0.373321	1.04209	0.691221	0.978013	0.651196	1.01914
TR-ATF3_Q6	1	1.00048	0.0719306	0.935134	0.445048	0.977073
TR-ATF4_Q2	9.56593e-05	0.885751	1.6325e-13	0.759192	1.72542e-10	0.840419
TR-ATF6_01	0.0010397	0.831125	2.87168e-05	0.756743	8.93478e-06	0.804483
TR-BACH1_01	3.1765e-11	1.29211	6.07574e-09	1.30252	4.91244e-14	1.29584
TR-BACH2_01	0.00980305	1.10325	0.0379699	1.09478	0.00359898	1.10021
TR-BARBIE_01	0.698038	1.01963	0.223389	1.05322	0.358188	1.03166
TR-BEL1_B	0.0776797	1.05708	0.037371	0.92761	0.764881	1.0107
TR-BLIMP1_Q6	3.31639e-05	1.12209	0.103809	1.05663	0.000152821	1.09864
TR-BRACH_01	0.0439483	1.12681	0.0257967	1.15536	0.00986974	1.13704
TR-BRCA_01	0.018527	1.13331	0.0505141	1.12371	0.00689408	1.12987
TR-BRN2_01	1	0.999939	7.05681e-05	1.3007	0.0619282	1.10767
TR-CAAT_01	4.07505e-17	0.751714	9.47803e-09	0.793093	5.86001e-19	0.766535
TR-CAAT_C	0.331194	0.96202	0.904943	1.00701	0.519966	0.978136
TR-CACBINDINGPROTEIN_Q6	0.0010397	0.952925	2.74864e-06	0.923528	3.25576e-06	0.942395
TR-CACCCBINDINGFACTOR_Q6	2.06351e-05	0.929867	5.1594e-08	0.896323	1.08851e-08	0.917852
TR-CACD_01	1.35242e-89	0.764517	1.01356e-60	0.766941	9.18142e-112	0.765385
TR-CAP_01	0.0799498	1.05302	0.57123	0.9794	0.322692	1.02665
TR-CART1_01	0.799048	0.965515	0.000445428	1.36096	0.177965	1.10716
TR-CBF_01	0.0690201	0.925423	4.66749e-07	0.784282	0.000169439	0.874868
TR-CBF_02	0.176696	1.05517	0.000199856	0.849453	0.625676	0.981485
TR-CDC5_01	0.539742	1.0654	3.01671e-11	1.69083	0.000125688	1.28942
TR-CDP_01	1	0.990818	2.83154e-07	1.56538	0.0153602	1.19662
TR-CDP_02	0.969702	0.981235	1.74154e-07	1.79159	0.0129392	1.27149
TR-CDPCR1_01	0.359347	0.909918	0.980935	1.00988	0.515246	0.945725
TR-CDPCR3_01	0.112095	1.11265	0.00578629	1.21251	0.0106753	1.14842
TR-CDPCR3HD_01	0.939878	1.01471	0.019032	1.21212	0.227583	1.08542
TR-CDX_Q5	0.585052	0.949446	3.09936e-08	1.47899	0.0291354	1.13912
TR-CDX2_Q5	0.044589	1.15505	3.03659e-11	1.60121	2.14053e-06	1.31486
TR-CDXA_01	0.16201	1.10395	1.09938e-10	1.53084	2.32263e-05	1.25686
TR-CDXA_02	1	NA	1	NA	1	NA
TR-CEBP_01	0.00507312	1.13887	3.93139e-09	1.33614	9.67513e-07	1.20953
TR-CEBP_C	0.00563465	1.14926	0.0231608	1.13936	0.00182437	1.14572
TR-CEBP_Q2	0.375752	1.07793	0.1397	1.13193	0.158494	1.09727
TR-CEBP_Q2_01	0.00562038	1.16822	0.00183165	1.21464	0.000407708	1.18485
TR-CEBP_Q3	0.000136062	1.20837	9.95984e-08	1.3418	1.19948e-07	1.25616
TR-CEBPA_01	0.00638585	1.18689	0.0023774	1.23883	0.000536665	1.2055
TR-CEBPB_01	1.27014e-05	1.21433	9.53958e-06	1.25382	1.52453e-07	1.22847
TR-CEBPB_02	0.0093261	1.16934	0.382503	1.06645	0.0178258	1.13248
TR-CEBPDELTA_Q6	0.00133989	1.19498	0.000961111	1.23119	9.0659e-05	1.20795
TR-CEBPGAMMA_Q6	0.0242176	1.12647	3.01958e-13	1.47474	1.90023e-07	1.25122
TR-CETS168_Q6	0.939878	1.00419	8.7084e-25	0.761584	7.92111e-06	0.917294
TR-CETS1P54_01	0.431814	0.976057	6.136e-30	0.699121	5.22682e-09	0.876862
TR-CETS1P54_02	0.8567	1.01192	7.4311e-07	0.800177	0.0490085	0.936079
TR-CETS1P54_03	4.99716e-05	0.891205	1.04286e-35	0.642533	8.75226e-19	0.802133
TR-CHCH_01	1	NA	1	NA	1	NA
TR-CHOP_01	0.0260294	1.1154	0.80543	1.01729	0.0711595	1.08025
TR-CHX10_01	1	0.997027	0.00435336	1.3178	0.194827	1.11192
TR-CIZ_01	0.144964	1.07368	0.327839	1.05558	0.110172	1.0672
TR-CLOCKBMAL_Q6	0.368058	1.03512	0.0546149	0.925972	0.955932	0.996027
TR-CLOX_01	0.840529	0.956602	3.11356e-09	1.88441	0.00672931	1.28893
TR-CMAF_01	0.00262924	1.12029	3.81884e-06	1.21331	9.91955e-06	1.1536
TR-CMYB_01	2.20679e-06	0.865057	6.85759e-13	0.766326	5.37301e-12	0.829693
TR-COMP1_01	0.153637	1.07052	0.099535	1.08797	0.0585172	1.07677
TR-COREBINDINGFACTOR_Q6	3.12856e-28	1.50773	0.00961462	1.13612	2.63997e-20	1.37462
TR-COUP_01	1	1.00163	0.000410968	1.12721	0.0928192	1.04661
TR-COUP_DR1_Q6	0.670201	1.01622	1.13428e-06	1.15278	0.0064629	1.06513
TR-COUPTF_Q6	1.0548e-12	0.89428	5.74774e-06	0.918546	2.51254e-13	0.902972
TR-CP2_01	0.473792	1.01922	0.382503	0.976351	0.908014	1.00387
TR-CP2_02	0.670201	0.989241	0.000686667	0.930785	0.0454316	0.968303
TR-CREB_01	1.02216e-09	0.713647	0.000175113	0.784039	4.60991e-10	0.738861
TR-CREB_02	7.30532e-06	0.845114	3.58997e-14	0.705904	4.85739e-12	0.795251
TR-CREB_Q2	6.10162e-07	0.825252	4.67411e-11	0.735736	9.5863e-12	0.793189
TR-CREB_Q2_01	6.67203e-08	0.826211	8.67875e-11	0.757763	1.58954e-12	0.801694
TR-CREB_Q3	1	NA	1	NA	1	NA
TR-CREB_Q4	1.36831e-09	0.79476	1.4032e-15	0.689822	1.16828e-16	0.757173
TR-CREB_Q4_01	1.38564e-09	0.787419	1.2756e-10	0.735195	5.38404e-14	0.768713
TR-CREBATF_Q6	7.21279e-12	0.741515	5.9778e-10	0.721017	1.30395e-15	0.734173
TR-CREBP1_01	0.345559	0.892809	0.0283235	1.26089	0.863368	1.02465
TR-CREBP1_Q2	3.64486e-09	0.781902	2.41276e-07	0.772741	1.09602e-11	0.778621
TR-CREBP1CJUN_01	2.31482e-05	0.77261	0.00252447	0.804477	5.47126e-06	0.784025
TR-CREL_01	0.279972	1.03659	0.00138987	0.894109	0.634791	0.985557
TR-CRX_Q4	0.392127	1.0471	5.58236e-05	1.22115	0.00821779	1.10944
TR-DBP_Q6	0.228778	0.936352	1.12266e-14	1.44805	0.00506754	1.11964
TR-DEAF1_01	3.20683e-39	0.772001	1.21612e-66	0.651266	3.58719e-71	0.728755
TR-DEAF1_02	2.05352e-16	0.787074	5.55159e-32	0.650632	1.99229e-31	0.738202
TR-DEC_Q1	0.245009	1.03594	0.3944	0.971214	0.655745	1.01276
TR-DELTAEF1_01	0.545765	1.02417	0.19864	1.04829	0.262225	1.03281
TR-DR1_Q3	0.0451592	1.05591	9.18279e-11	1.20089	3.87987e-06	1.10784
TR-DR3_Q4	0.632904	1.01623	0.0236881	0.934915	0.621858	0.987105
TR-DR4_Q2	0.00156711	0.915332	0.022097	0.928306	0.000591598	0.919979
TR-DTYPEPA_B	0.702277	1.03762	4.54346e-08	1.45488	0.00246749	1.18708
TR-E12_Q6	5.42002e-16	1.15419	0.285443	1.02543	2.19216e-10	1.10807
TR-E2_01	1	1.00457	0.00695819	0.847684	0.263534	0.948378
TR-E2_Q6	0.0479007	0.906953	0.000287633	0.816962	0.00116908	0.874719
TR-E2_Q6_01	0.76482	1.02262	0.407912	0.947841	0.997517	0.995833
TR-E2A_Q2	1.02353e-07	1.09731	0.0684936	0.96053	0.00326619	1.04832
TR-E2A_Q6	6.46501e-17	1.17156	0.0566867	1.04691	4.3837e-12	1.12691
TR-E2F_01	2.22792e-05	0.80024	5.95889e-05	0.778398	4.78762e-07	0.792416
TR-E2F_02	1.01548e-13	0.768763	9.15193e-26	0.627716	1.01757e-25	0.718242
TR-E2F_03	4.74347e-18	0.732318	4.57335e-41	0.535097	2.34282e-37	0.661675
TR-E2F_Q2	1	NA	1	NA	1	NA
TR-E2F_Q3	2.27191e-09	0.777459	5.35012e-28	0.551838	7.12814e-22	0.696644
TR-E2F_Q3_01	3.92912e-18	0.76165	5.73513e-46	0.561569	1.53379e-39	0.689983
TR-E2F_Q4	2.0152e-05	0.856743	2.17778e-13	0.724241	3.121e-11	0.809282
TR-E2F_Q4_01	1.12695e-21	0.753464	4.17837e-52	0.559255	3.11272e-46	0.6839
TR-E2F_Q6	5.95541e-11	0.787288	1.7448e-28	0.598173	6.47136e-24	0.719549
TR-E2F_Q6_01	2.62898e-21	0.756393	1.23501e-60	0.529525	2.67334e-49	0.675131
TR-E2F1_Q3	1.13211e-19	0.731306	2.19436e-43	0.540132	3.1926e-40	0.66283
TR-E2F1_Q3_01	8.66424e-168	0.643621	4.88634e-190	0.552417	2.54163e-258	0.610953
TR-E2F1_Q4	2.86984e-17	0.725003	1.8024e-31	0.568636	3.05023e-32	0.668994
TR-E2F1_Q4_01	6.66867e-19	0.757184	1.50345e-45	0.564768	2.94467e-40	0.688263
TR-E2F1_Q6	5.95541e-11	0.787288	1.7448e-28	0.598173	6.47136e-24	0.719549
TR-E2F1_Q6_01	2.17276e-34	0.686021	4.29046e-57	0.531497	5.07006e-62	0.630672
TR-E2F1DP1_01	7.92132e-19	0.760359	6.04957e-31	0.639605	1.64195e-33	0.717106
TR-E2F1DP1RB_01	1.24785e-10	0.764199	3.79166e-25	0.576036	4.25832e-22	0.696801
TR-E2F1DP2_01	2.6396e-14	0.764296	9.81109e-26	0.628616	2.71227e-26	0.715697
TR-E2F4DP1_01	1.24785e-10	0.764199	3.79166e-25	0.576036	4.25832e-22	0.696801
TR-E2F4DP2_01	6.63158e-16	0.742863	2.26507e-27	0.604638	9.16456e-29	0.693352
TR-E47_01	0.000699025	1.05933	0.0186082	0.952771	0.185621	1.02116
TR-E47_02	2.50188e-09	1.15198	0.0773393	1.05379	2.73832e-07	1.11681
TR-E4BP4_01	0.884309	0.971613	0.00274026	1.34761	0.244777	1.10629
TR-E4F1_Q6	0.0231764	0.892736	5.82602e-06	0.769441	0.000103768	0.848573
TR-EBF_Q6	0.000189853	1.0925	0.10982	1.04695	0.000501452	1.07619
TR-EBOX_Q6_01	0.00031807	1.0815	0.610199	0.985083	0.0189816	1.04696
TR-EFC_Q6	0.904292	0.988052	0.348643	0.944981	0.571321	0.972624
TR-EGR_Q6	3.81728e-138	0.739366	4.03891e-113	0.717283	1.97144e-185	0.731456
TR-EGR1_01	7.26297e-49	0.752759	8.01657e-44	0.720974	1.17511e-67	0.741374
TR-EGR2_01	5.56383e-11	0.850764	1.26874e-15	0.787688	6.5043e-18	0.828171
TR-EGR3_01	9.61511e-36	0.767834	9.42502e-49	0.680249	8.61524e-59	0.736462
TR-ELF1_Q6	6.39648e-15	1.24634	0.510604	0.97357	1.36327e-07	1.14864
TR-ELK1_01	0.726604	1.01432	7.15762e-14	0.774954	0.00302017	0.928581
TR-ELK1_02	2.10031e-21	0.789095	6.51255e-58	0.598383	2.73956e-48	0.720784
TR-EN1_01	0.241361	1.10842	0.00327851	1.28512	0.0207212	1.17171
TR-ER_Q6	9.25301e-05	0.877094	0.000310339	1.13996	0.348322	0.971251
TR-ER_Q6_02	0.0697218	0.946918	7.5428e-14	1.24671	0.0300115	1.0543
TR-ERR1_Q2	0.794399	0.983964	1.37065e-28	1.53229	2.4737e-07	1.18037
TR-ETF_Q6	0	0.631558	0	0.558157	0	0.605267
TR-ETS_Q4	6.33373e-22	1.20358	4.07121e-21	0.783366	0.00551938	1.05306
TR-ETS_Q6	1.20882e-33	1.24999	9.18279e-11	0.850721	6.49394e-09	1.10698
TR-ETS1_B	7.86989e-28	1.2385	7.03715e-06	0.889214	5.43646e-09	1.11339
TR-ETS2_B	1.08816e-27	1.32303	0.285443	0.96186	1.64426e-13	1.19366
TR-EVI1_01	0.323098	0.926408	8.26935e-27	1.90407	3.57701e-06	1.2766
TR-EVI1_02	0.0984293	0.894394	7.42697e-16	1.61813	0.00569715	1.15363
TR-EVI1_03	0.0703295	0.856018	2.02062e-27	2.12074	1.60358e-05	1.30903
TR-EVI1_04	0.904292	0.984145	1.84745e-07	1.40734	0.0205312	1.13573
TR-EVI1_05	0.214525	0.902673	3.77457e-19	1.82491	0.000395931	1.23301
TR-EVI1_06	0.185885	1.14142	1.005e-09	1.7436	5.76899e-05	1.35712
TR-FAC1_01	1	0.995359	5.19248e-05	1.19549	0.0686668	1.06705
TR-FOX_Q2	1.2026e-06	0.734376	1.53734e-60	2.3637	1.09283e-08	1.31798
TR-FOXD3_01	0.00119509	0.81037	6.91825e-24	1.79686	0.00350191	1.16372
TR-FOXJ2_01	2.01601e-05	0.734602	3.32129e-51	2.4235	8.70262e-08	1.33955
TR-FOXJ2_02	0.899147	1.01852	2.24056e-08	1.46993	0.00378442	1.18021
TR-FOXM1_01	0.88952	1.01309	0.00701418	1.15737	0.154853	1.06477
TR-FOXO1_01	0.726604	0.97562	4.31359e-29	1.68663	1.87147e-07	1.2303
TR-FOXO1_02	0.0459145	0.895143	8.26935e-27	1.69147	9.66583e-05	1.18038
TR-FOXO3_01	0.346067	0.942915	2.13188e-33	1.81842	1.09557e-07	1.25651
TR-FOXO4_01	0.186719	0.93443	1.39538e-33	1.6935	5.34156e-07	1.20632
TR-FOXO4_02	0.528489	0.962401	2.9399e-23	1.58771	1.42407e-05	1.18638
TR-FOXP1_01	0.727154	1.0631	7.2128e-05	1.60726	0.0232205	1.25801
TR-FOXP3_Q4	9.56859e-06	1.21848	3.79352e-10	1.36603	6.259e-10	1.27133
TR-FREAC2_01	6.67203e-08	0.726364	3.54083e-51	2.13726	7.12463e-06	1.23173
TR-FREAC3_01	1.71616e-07	0.735034	5.89082e-50	2.11415	7.72977e-06	1.22902
TR-FREAC4_01	0.0451592	0.883826	4.94348e-59	2.24397	1.44088e-12	1.37101
TR-FREAC7_01	0.0444122	0.861877	1.82861e-26	1.94871	6.15e-05	1.25117
TR-FXR_IR1_Q6	1	0.996244	1.25261e-08	1.31655	0.00744192	1.11097
TR-FXR_Q3	0.3313	1.05551	4.79182e-09	1.34413	0.000306808	1.15889
TR-GABP_B	4.19173e-09	0.897479	3.97433e-65	0.672648	5.19121e-35	0.816947
TR-GATA1_01	0.0906429	0.941799	5.95889e-05	0.854634	0.00131034	0.910578
TR-GATA1_02	0.0346244	0.864343	1.7938e-06	1.37214	0.469425	1.04623
TR-GATA1_03	1	1.00344	0.0376495	1.12815	0.332481	1.04811
TR-GATA1_04	0.0078292	0.849844	8.4758e-30	1.83717	9.49549e-05	1.20349
TR-GATA1_05	0.0135924	0.842186	1.28306e-21	1.79682	0.00201558	1.18413
TR-GATA1_06	1.45922e-06	0.722181	3.00777e-34	2.03104	0.00106462	1.191
TR-GATA2_01	1.66794e-06	0.82989	7.0194e-05	0.832582	6.96843e-08	0.830854
TR-GATA2_02	4.5569e-07	0.722233	2.73212e-32	1.9506	0.00384613	1.16222
TR-GATA2_03	0.0272597	0.866288	8.56926e-29	1.87119	4.17976e-05	1.22623
TR-GATA3_01	0.0686193	0.907933	0.00710448	1.15719	1	0.997213
TR-GATA3_02	2.65373e-05	0.763222	3.146e-24	1.80041	0.0157061	1.13473
TR-GATA3_03	0.333649	0.92417	4.98278e-28	1.99183	1.39878e-06	1.30659
TR-GATA4_Q3	0.279972	1.05011	3.50714e-10	1.30048	9.63823e-05	1.13979
TR-GATA6_01	0.00109414	0.777511	3.11845e-24	1.96075	0.00242861	1.20133
TR-GFI1_01	0.775563	1.02015	4.59158e-06	1.25172	0.0131312	1.1031
TR-GFI1_Q6	0.0928635	1.07327	0.000827026	1.15988	0.00396637	1.10429
TR-GFI1B_01	0.919326	1.01041	2.08595e-08	1.31655	0.00452555	1.12007
TR-GLI_Q2	0.257767	0.974126	0.0345997	0.950349	0.0541696	0.965609
TR-GR_01	0.00136633	1.14132	3.47018e-06	1.23658	5.15134e-06	1.17544
TR-GR_Q6	0.000550937	1.12436	7.93026e-09	1.24181	1.29655e-07	1.16643
TR-GR_Q6_01	1.60533e-06	1.19712	3.61216e-10	1.30506	1.11228e-10	1.23578
TR-GRE_C	8.03521e-05	1.14391	6.38803e-05	1.16983	1.96352e-06	1.15319
TR-GZF1_01	0.870664	0.978764	0.817036	0.973871	0.774324	0.977011
TR-HAND1E47_01	0.0022822	1.10854	2.16696e-05	1.17313	1.99001e-05	1.13167
TR-HEB_Q6	1.98878e-08	1.10477	0.236185	0.973043	0.000591598	1.05758
TR-HELIOSA_01	0.534387	1.04696	4.77056e-05	1.28793	0.0128278	1.13327
TR-HELIOSA_02	0.829447	1.01631	0.00015058	1.20869	0.0415679	1.08521
TR-HEN1_01	0.000559748	1.08428	0.145428	0.958476	0.072521	1.03922
TR-HEN1_02	0.000151361	1.08009	0.0172923	0.942225	0.108661	1.03071
TR-HES1_Q2	0.886006	0.993776	1.22828e-18	0.792121	2.6585e-05	0.921546
TR-HFH1_01	4.23654e-07	0.74828	3.03901e-40	1.95437	0.000322478	1.18029
TR-HFH3_01	5.23354e-07	0.747297	1.26771e-50	2.11084	3.57701e-06	1.2357
TR-HFH4_01	0.037521	0.868344	1.47022e-52	2.29515	5.70211e-11	1.37941
TR-HFH8_01	0.00022708	0.804711	7.26104e-46	2.06099	7.52557e-07	1.2547
TR-HIC1_02	1.34712e-33	0.876589	3.20785e-119	0.726825	9.67387e-88	0.822946
TR-HIC1_03	9.55307e-25	0.878583	8.6121e-94	0.722098	6.7048e-67	0.822532
TR-HIF1_Q3	0.00465081	0.925022	8.07302e-22	0.731438	3.64436e-11	0.855682
TR-HIF1_Q5	0.0185151	0.931672	3.00475e-15	0.760276	4.07569e-08	0.87028
TR-HLF_01	0.228814	1.12285	0.0163397	1.26073	0.036119	1.17223
TR-HMEF2_Q6	0.340266	1.06417	5.36144e-08	1.37375	0.000638238	1.17506
TR-HMGIY_Q3	0.472904	1.04327	3.57284e-07	1.29751	0.00220982	1.13434
TR-HMGIY_Q6	0.00578365	1.15111	0.138695	1.09249	0.00595801	1.13011
TR-HMX1_01	0.970181	1.00497	0.292732	0.957001	0.750458	0.98779
TR-HNF1_01	0.299295	0.917431	2.18039e-16	1.72767	0.00114524	1.20765
TR-HNF1_C	0.321532	1.0811	1.34367e-21	1.85395	2.46963e-08	1.35793
TR-HNF1_Q6	0.677969	1.04421	4.63814e-18	1.81382	2.19901e-06	1.31988
TR-HNF1_Q6_01	0.755249	0.96774	1.61098e-18	1.75654	4.96648e-05	1.25028
TR-HNF3_Q6	9.05784e-14	0.666419	1.14824e-84	2.38376	2.34009e-09	1.28155
TR-HNF3_Q6_01	1.1364e-12	0.659883	1.68284e-70	2.34441	1.80153e-07	1.26326
TR-HNF3ALPHA_Q6	2.62465e-14	0.659125	1.03021e-86	2.40681	1.5567e-09	1.28513
TR-HNF3B_01	4.18552e-07	0.736223	1.61882e-39	1.99969	0.000348535	1.18878
TR-HNF4_01	0.151561	0.955663	0.00754545	1.09027	0.94735	1.00388
TR-HNF4_01_B	0.31142	0.964884	0.00185669	1.11116	0.575485	1.01728
TR-HNF4_DR1_Q3	0.228814	1.03869	5.58236e-05	1.13384	0.00396637	1.07277
TR-HNF4_Q6	0.037521	1.07206	0.0230694	1.08802	0.00792972	1.07778
TR-HNF4_Q6_01	1	1.00153	3.0723e-09	1.18879	0.00443758	1.06861
TR-HNF4_Q6_02	1	NA	1	NA	1	NA
TR-HNF4_Q6_03	1	NA	1	NA	1	NA
TR-HNF4ALPHA_Q6	0.133256	0.936101	6.02578e-05	1.18772	0.505132	1.02623
TR-HNF6_Q6	0.694985	0.958815	2.87026e-09	1.53673	0.0117897	1.16582
TR-HOX13_01	0.719354	1.03216	0.0905238	1.12256	0.265579	1.06454
TR-HOXA3_01	0.31142	1.0862	0.00864318	1.22832	0.0390615	1.13711
TR-HOXA4_Q2	0.682893	1.04409	4.69095e-05	1.37926	0.0179788	1.16414
TR-HOXA7_01	0.303911	0.923914	0.000154749	1.29947	0.354628	1.05843
TR-HP1SITEFACTOR_Q6	0.873971	0.984324	1.9289e-12	1.4533	0.00140949	1.15231
TR-HSF_Q6	0.627946	0.981113	0.0119524	0.917209	0.103628	0.958223
TR-HSF1_01	0.538716	1.04437	0.44517	1.05311	0.380429	1.0475
TR-HSF1_Q6	0.739093	0.984707	0.0652128	0.932308	0.237978	0.965938
TR-HSF2_01	0.507597	1.04946	0.697995	1.03004	0.458394	1.04251
TR-HTF_01	0.0714267	1.12857	0.013946	1.19267	0.0110856	1.15153
TR-ICSBP_Q6	2.33765e-06	1.18577	0.000887452	1.15274	6.74637e-07	1.17394
TR-IK1_01	0.980424	1.00444	0.0339885	1.08451	0.298935	1.03312
TR-IK2_01	0.262911	1.04168	0.209406	1.04923	0.139859	1.04439
TR-IK3_01	0.0314882	1.09503	1.133e-07	1.26312	3.26274e-05	1.15524
TR-IPF1_Q4	0.573192	0.946865	5.05128e-05	1.3514	0.172609	1.09177
TR-IPF1_Q4_01	0.000758746	1.23185	2.42515e-05	1.33872	7.96707e-06	1.27013
TR-IRF_Q6	0.0013036	1.12633	0.348493	1.04427	0.0046392	1.09693
TR-IRF_Q6_01	0.0182392	1.0965	0.0615307	1.08631	0.0075001	1.09285
TR-IRF1_01	0.820132	1.01531	0.544974	1.03165	0.621858	1.02116
TR-IRF1_Q6	0.120457	1.08204	0.000211549	1.21153	0.00302017	1.12843
TR-IRF2_01	0.60646	1.02744	0.10976	0.926398	0.87149	0.991251
TR-IRF7_01	0.83156	1.01551	0.780559	0.981597	0.993761	1.00336
TR-ISRE_01	0.0317868	1.08107	0.214985	1.05414	0.0269843	1.07143
TR-KAISO_01	1.83267e-07	1.14394	0.881923	1.00669	0.000118907	1.09478
TR-KROX_Q6	7.08819e-139	0.769511	2.12261e-125	0.738073	4.04559e-193	0.75825
TR-LBP1_Q6	1.31241e-16	1.16907	0.785325	0.991571	7.87715e-09	1.10549
TR-LDSPOLYA_B	9.70305e-07	1.15862	4.58073e-14	1.28998	8.75707e-13	1.20567
TR-LEF1_Q2	1	NA	1	NA	1	NA
TR-LEF1_Q2_01	0.0165494	1.10373	0.00114691	1.15826	0.000818991	1.12326
TR-LEF1TCF1_Q4	0.000172061	1.17096	2.65715e-06	1.24926	7.23312e-07	1.19901
TR-LFA1_Q6	0.235798	1.02897	0.724421	1.01064	0.266464	1.0224
TR-LHX3_01	0.670201	1.04817	4.19787e-14	1.76949	3.20169e-05	1.30654
TR-LMO2COM_01	2.67099e-11	1.11761	0.00224743	0.937309	0.000881184	1.05303
TR-LMO2COM_02	0.000113668	0.770505	2.78456e-05	1.32593	0.644957	0.969453
TR-LPOLYA_B	0.118628	0.909379	9.62173e-10	1.41102	0.0769167	1.08906
TR-LRF_Q2	1.19809e-18	0.871181	6.17033e-33	0.796517	5.06136e-34	0.844438
TR-LUN1_01	0.000390509	1.12702	0.00214738	1.12714	5.3628e-05	1.12706
TR-LXR_DR4_Q3	0.0003845	0.891424	0.0121468	0.909061	0.000134183	0.897741
TR-LXR_Q3	1.20737e-06	0.882024	4.143e-09	0.834437	1.91378e-10	0.864979
TR-LYF1_01	1	0.999205	0.728012	0.986018	0.887725	0.994482
TR-MAF_Q6	9.89482e-05	1.10562	0.850469	0.991795	0.00699554	1.06485
TR-MAF_Q6_01	0.00260576	1.09914	0.158843	1.05404	0.00369676	1.08298
TR-MAX_01	0.539062	1.03344	0.0865461	0.915161	0.881529	0.991075
TR-MAZ_Q6	2.381e-79	0.802106	1.62067e-61	0.79125	9.38579e-104	0.798218
TR-MAZR_01	2.39553e-20	0.880233	2.00724e-14	0.881218	2.76845e-25	0.880586
TR-MEF2_01	0.112912	1.08981	1.24325e-05	1.26885	0.000908945	1.15394
TR-MEF2_02	0.0561314	1.13501	5.32712e-08	1.4385	4.75143e-05	1.24372
TR-MEF2_03	0.0439483	1.15196	2.17022e-07	1.4465	6.16134e-05	1.25746
TR-MEF2_04	0.149152	1.10566	1.13428e-06	1.39255	0.000559027	1.20842
TR-MEF2_Q6_01	0.479059	1.04623	0.000113002	1.24431	0.0148189	1.11718
TR-MEF3_B	0.670201	0.981471	0.715409	1.01557	0.881529	0.993684
TR-MEIS1_01	5.95541e-11	1.22628	0.0475151	1.08147	1.53045e-08	1.17441
TR-MEIS1AHOXA9_01	0.345559	1.05893	1.02652e-06	1.31579	0.00188481	1.15093
TR-MEIS1BHOXA9_02	0.163628	1.08767	1.21114e-05	1.2984	0.00143344	1.16315
TR-MIF1_01	0.146583	0.948198	0.0262624	0.91613	0.0276261	0.936712
TR-MINI19_B	9.41009e-24	0.871517	8.17291e-59	0.760745	3.15367e-51	0.83184
TR-MINI20_B	2.18847e-16	0.887522	1.23297e-52	0.76041	3.13923e-40	0.841992
TR-MMEF2_Q6	0.907228	0.985745	1.6675e-07	1.35767	0.0200656	1.11896
TR-MOVOB_01	3.05073e-53	0.783184	6.37958e-25	0.822414	3.2075e-58	0.797235
TR-MRF2_01	0.054177	1.12616	1.80258e-05	1.31454	0.000470457	1.19363
TR-MSX1_01	0.400304	0.940826	0.125521	1.11016	1	1.00148
TR-MTATA_B	0.707358	0.970083	0.577807	1.03976	0.992158	0.995039
TR-MTF1_Q4	1.76731e-12	0.888665	2.65812e-32	0.785354	3.39931e-27	0.85166
TR-MUSCLE_INI_B	1.87585e-49	0.858349	8.03906e-116	0.744076	3.38023e-104	0.817418
TR-MYB_Q3	0.507597	0.970506	0.045025	0.916815	0.130262	0.951274
TR-MYB_Q5_01	0.674933	1.02458	0.277994	1.05533	0.369733	1.0356
TR-MYB_Q6	0.899147	1.01019	0.631567	0.976222	1	0.998021
TR-MYC_Q2	0.006329	1.09219	0.021094	0.913696	0.36768	1.02826
TR-MYCMAX_01	0.0125578	1.10272	0.170675	0.936082	0.244777	1.04303
TR-MYCMAX_02	1.34259e-06	1.19274	0.0602392	1.08823	1.11567e-05	1.15531
TR-MYCMAX_03	0.268911	1.05044	0.0182044	0.893455	0.942366	0.994212
TR-MYCMAX_B	2.79744e-31	0.785527	2.85082e-79	0.604806	1.51792e-68	0.720795
TR-MYOD	1.95049e-16	0.852685	2.32332e-61	0.666729	8.49991e-44	0.786078
TR-MYOD_	3.25376e-09	1.20529	6.21916e-06	1.18482	1.49471e-10	1.19796
TR-MYOD_0	4.21196e-116	0.76299	1.42554e-91	0.747429	2.48896e-153	0.757416
TR-MYOD_01	7.08483e-11	1.16466	0.351095	1.02904	2.73438e-07	1.11608
TR-MYOD_Q6	3.92912e-18	1.18006	0.048917	1.04897	6.51864e-13	1.13311
TR-MYOD_Q6_01	0.00578365	1.04614	6.87902e-08	0.901882	0.772933	0.994466
TR-MYOGENIN_Q6	2.59277e-16	1.16017	0.828356	1.00657	2.0079e-09	1.10515
TR-MYOGNF1_01	0.0770102	0.947606	0.179971	0.955009	0.0446542	0.950258
TR-MZF1_01	6.37249e-05	0.926939	2.15167e-12	0.854614	3.28263e-10	0.901033
TR-MZF1_02	0.000101342	0.925019	0.00165546	0.928638	1.31739e-05	0.926316
TR-NANOG_01	5.38714e-05	1.14816	0.0125998	1.10667	3.63334e-05	1.1333
TR-NCX_01	0.611695	1.03705	0.846494	0.982058	0.795769	1.01735
TR-NERF_Q2	0.0187977	1.04687	1.85896e-09	0.872705	0.393009	0.984486
TR-NF1_Q6	0.694985	1.01471	0.0113186	1.07883	0.117357	1.03768
TR-NF1_Q6_01	1	0.997648	0.000201375	1.13345	0.0959335	1.04629
TR-NFAT_Q4_01	0.000496552	1.1368	0.000593603	1.15563	2.8798e-05	1.14354
TR-NFAT_Q6	0.0213108	1.09331	0.00115241	1.1469	0.0010689	1.11251
TR-NFE2_01	3.0353e-09	1.21291	0.000536023	1.14619	3.40894e-09	1.18901
TR-NFKAPPAB_01	0.00992714	1.07028	4.88627e-08	0.842231	0.680003	0.988593
TR-NFKAPPAB50_01	0.00169002	0.939029	6.87434e-30	0.763114	1.71236e-14	0.876018
TR-NFKAPPAB65_01	0.00633225	1.08549	0.0112081	0.912015	0.425896	1.02335
TR-NFKB_C	0.0563725	1.0568	7.57246e-07	0.848	0.515246	0.982009
TR-NFKB_Q6	0.269203	1.03817	1.62912e-05	0.856479	0.341454	0.973093
TR-NFKB_Q6_01	0.542431	1.01882	3.27743e-08	0.851749	0.057079	0.958976
TR-NFMUE1_Q6	4.70032e-15	0.802026	1.5302e-15	0.761807	1.25001e-21	0.78762
TR-NFY_01	6.69544e-55	0.598541	7.03958e-32	0.629429	1.77835e-65	0.609604
TR-NFY_C	7.52226e-11	0.77303	0.05773	0.915405	2.5088e-08	0.824027
TR-NFY_Q6	3.55806e-26	0.680794	8.67719e-17	0.695583	5.89628e-32	0.686091
TR-NFY_Q6_01	1.39694e-27	0.696377	3.66925e-23	0.669566	3.1025e-37	0.686774
TR-NGFIC_01	2.75471e-46	0.761996	4.06976e-37	0.745565	2.68773e-61	0.756111
TR-NKX22_01	1	0.994927	0.00745416	1.19574	0.244777	1.06686
TR-NKX25_01	0.276694	1.07404	0.000737752	1.23656	0.0124864	1.13225
TR-NKX25_02	0.855518	1.02539	0.000406341	1.32963	0.0577966	1.13436
TR-NKX25_Q5	0.0593431	1.06388	0.0484831	0.927892	0.652135	1.01517
TR-NKX3A_01	0.511395	0.930907	9.35131e-08	1.55874	0.0452802	1.15579
TR-NKX61_01	1	1.00747	1.78102e-12	1.60251	0.000417673	1.22061
TR-NKX62_Q2	0.419417	1.07263	3.28151e-25	2.02875	3.29687e-09	1.4151
TR-NMYC_01	0.128453	1.05068	0.000153027	0.871296	0.671252	0.986427
TR-NRF1_Q6	3.0326e-70	0.625022	2.47927e-97	0.486758	6.21315e-118	0.575497
TR-NRF2_01	1.88386e-05	0.910448	5.33742e-50	0.666137	4.49834e-24	0.822939
TR-NRF2_Q4	4.86221e-09	1.22301	0.000304787	1.16174	3.16067e-09	1.20106
TR-NRSE_B	0.000119917	0.909553	3.89154e-23	0.744708	6.04901e-14	0.850507
TR-NRSF_01	0.698038	0.989154	6.33521e-11	0.85798	0.000673202	0.942169
TR-NRSF_Q4	0.900959	1.00389	6.54385e-20	0.847139	7.29722e-05	0.947744
TR-OCT_C	0.640517	1.03508	1.41131e-06	1.31505	0.0057245	1.13537
TR-OCT_Q6	0.939878	1.01103	2.17952e-13	1.49631	0.0002121	1.18485
TR-OCT1_01	1	0.998895	1.61489e-10	1.49589	0.00193636	1.17691
TR-OCT1_02	0.472904	1.06261	4.5936e-10	1.55218	0.000252617	1.23797
TR-OCT1_03	0.0344088	1.17636	7.82823e-06	1.41976	0.000203717	1.26355
TR-OCT1_04	0.487938	0.935097	1.19522e-13	1.72942	0.00188481	1.21962
TR-OCT1_05	0.0925881	1.10497	7.13329e-09	1.40448	4.77782e-05	1.21225
TR-OCT1_06	0.0258919	1.15543	7.07049e-12	1.55714	5.81497e-07	1.29932
TR-OCT1_07	1	1.00363	2.31236e-08	1.45459	0.0063611	1.16516
TR-OCT1_B	0.472904	1.04327	2.87383e-08	1.32512	0.0010531	1.14423
TR-OCT1_Q5_01	0.904292	1.01317	7.82058e-13	1.46541	0.000268738	1.17516
TR-OCT1_Q6	0.0217655	1.12098	6.32342e-10	1.37441	2.79967e-06	1.21175
TR-OCT4_01	0.126941	1.10038	3.73615e-10	1.45952	2.66792e-05	1.22902
TR-OCT4_02	0.00565543	1.15295	9.95984e-08	1.33934	4.57482e-06	1.21971
TR-OLF1_01	1	0.998798	0.00306387	0.92748	0.171843	0.973253
TR-OSF2_Q6	6.8422e-13	1.31117	0.0270434	1.11182	5.13511e-10	1.23977
TR-OTX_Q1	1	1.0007	6.66373e-09	1.78411	0.00410663	1.2813
TR-P300_01	0.202859	0.966789	6.49812e-06	0.880873	0.00174851	0.936015
TR-P53_01	0.0612927	0.934844	0.138695	0.941993	0.0316203	0.937405
TR-P53_02	0.00946973	1.11195	0.000236289	1.18027	0.000238152	1.13642
TR-P53_DECAMER_Q2	0.00867909	1.09131	0.049328	1.07807	0.00396637	1.08657
TR-PADS_C	3.64103e-06	1.16402	0.286426	1.04548	0.000107592	1.12156
TR-PAX_Q6	0.0141803	1.08067	0.328994	1.0377	0.0207536	1.06528
TR-PAX1_B	0.997816	1.00692	0.53947	1.04986	0.779085	1.0223
TR-PAX2_01	0.189636	1.07268	1	0.995784	0.341132	1.04513
TR-PAX2_02	0.240755	1.04951	0.315477	1.04577	0.159062	1.04817
TR-PAX3_01	0.948938	0.988687	0.00815448	0.826158	0.185441	0.930471
TR-PAX3_B	0.0440689	0.893602	0.00266732	0.82735	0.0029231	0.869871
TR-PAX4_01	2.17283e-53	0.767849	4.41202e-76	0.67318	1.20747e-89	0.733939
TR-PAX4_02	0.627946	1.04606	4.17847e-05	1.34103	0.0146749	1.15172
TR-PAX4_03	1.18141e-07	0.911692	0.000150986	0.924633	1.61769e-08	0.916327
TR-PAX4_04	0.142873	0.936513	0.00208822	1.14721	0.810882	1.01198
TR-PAX5_01	0.0196321	0.958112	7.39486e-27	0.797963	1.11877e-11	0.900748
TR-PAX5_02	5.53198e-05	0.876729	2.69505e-10	0.781517	2.34009e-09	0.842625
TR-PAX6_01	0.0302299	1.14352	0.0108794	1.18995	0.00450443	1.16015
TR-PAX6_Q2	0.0923575	1.0445	0.106736	1.04679	0.0394067	1.04532
TR-PAX8_01	0.794399	1.01741	0.081129	0.913824	0.663087	0.980308
TR-PAX8_B	9.47461e-05	1.18821	0.118371	1.08773	0.0003572	1.15222
TR-PAX9_B	0.437877	0.97819	5.83809e-11	0.833148	0.000208069	0.926237
TR-PBX_Q3	0.106727	1.08506	0.0284965	1.12582	0.0232205	1.09966
TR-PBX1_01	0.158144	0.892173	1.13264e-07	1.46786	0.139859	1.09838
TR-PBX1_02	0.655085	0.959891	4.14117e-06	1.3688	0.0780144	1.10636
TR-PBX1_03	0.867167	1.01816	2.0465e-06	1.34727	0.0125132	1.13604
TR-PEA3_Q6	1	NA	1	NA	1	NA
TR-PEBP_Q6	1.7836e-20	1.32702	0.79996	1.01314	6.32586e-12	1.21459
TR-PIT1_Q6	0.739265	1.03019	1.91643e-15	1.63344	2.22353e-05	1.24627
TR-PITX2_Q2	0.791085	0.980764	0.00695819	1.14618	0.353991	1.04001
TR-PLZF_02	0.682893	0.960761	8.05136e-06	1.36676	0.0850942	1.10618
TR-POLY_C	0.00562267	1.15811	6.00794e-11	1.43474	1.96617e-07	1.2572
TR-POU1F1_Q6	0.729542	1.03219	1.56512e-14	1.63337	3.49266e-05	1.24753
TR-POU3F2_01	0.671159	1.04396	9.23516e-13	1.67344	9.07273e-05	1.26943
TR-POU3F2_02	0.299295	0.914536	1.21371e-08	1.51911	0.0506366	1.13109
TR-POU6F1_01	0.0526488	0.861145	1.08614e-08	1.50549	0.166255	1.09194
TR-PPAR_DR1_Q2	0.0334655	1.05897	2.17957e-07	1.15975	4.62037e-05	1.09507
TR-PPARA_01	0.295351	1.04753	0.0121468	1.1155	0.0411535	1.07188
TR-PPARA_02	0.187404	0.965653	0.1156	0.955922	0.0727557	0.962168
TR-PPARG_01	0.773308	0.983182	8.91322e-09	1.26594	0.0149907	1.08446
TR-PPARG_02	0.40754	1.04962	6.60543e-05	1.23597	0.0096399	1.11637
TR-PPARG_03	0.472889	1.03095	0.000485087	1.14415	0.0234417	1.07149
TR-PR_01	0.0206804	1.09941	2.4923e-05	1.20417	0.00018868	1.13694
TR-PR_02	0.00606778	1.12174	2.06966e-05	1.21476	4.80186e-05	1.15506
TR-PR_Q2	1.31346e-06	1.17755	3.51828e-11	1.28867	2.81511e-11	1.21735
TR-PTF1BETA_Q6	0.93409	0.994964	4.116e-05	0.886313	0.0443672	0.956046
TR-PU1_Q6	4.4393e-24	1.2427	0.0726578	0.94934	1.18189e-10	1.13762
TR-PXR_Q2	0.870664	0.987587	5.26601e-06	1.22196	0.0541166	1.07154
TR-R_01	1.95049e-16	0.852685	2.32332e-61	0.666729	8.49991e-44	0.786078
TR-RBPJK_01	0.322886	1.03921	0.767424	0.985063	0.566082	1.01981
TR-RBPJK_Q4	4.20539e-05	1.14314	0.0107008	1.10418	2.83944e-05	1.12919
TR-RFX_Q6	0.754942	0.982385	0.000187455	0.842078	0.0414389	0.932128
TR-RFX1_01	0.931804	1.00879	0.327483	0.948826	0.807265	0.987314
TR-RFX1_02	0.00813062	0.897907	0.000868536	0.856387	0.000348535	0.883035
TR-ROAZ_01	0.000162227	1.11704	0.669278	1.01771	0.00302017	1.08146
TR-RORA1_01	0.141881	0.920295	1.35324e-29	1.72641	5.72788e-06	1.20903
TR-RORA2_01	0.0267889	0.870719	0.000382244	1.24702	0.991704	1.00551
TR-RP58_01	4.09959e-11	1.19471	2.45877e-07	1.17983	6.34839e-13	1.18938
TR-RREB1_01	0.957254	1.00444	0.161441	1.04465	0.475083	1.01884
TR-RSRFC4_01	0.660647	1.04248	7.62126e-05	1.33424	0.0201907	1.14698
TR-RSRFC4_Q2	0.186719	1.10273	1.66311e-07	1.44714	0.00039757	1.2261
TR-RUSH1A_02	0.0317174	0.838712	0.000211289	1.33897	0.863368	1.0179
TR-S8_01	0.64405	0.945275	1.31061e-05	1.47421	0.0947485	1.13473
TR-SEF1_C	0.00137843	1.09601	0.000187455	0.87703	0.558309	1.01758
TR-SF1_Q6	0.698038	1.01738	0.00546339	1.10342	0.0931316	1.0482
TR-SMAD_Q6	4.57721e-06	1.17636	0.0192432	1.10538	9.95909e-06	1.15094
TR-SMAD_Q6_01	1.3079e-08	1.18671	4.25537e-11	1.25766	4.34781e-13	1.21213
TR-SMAD3_Q6	3.61654e-13	1.21375	6.50451e-05	1.13862	1.02058e-12	1.18684
TR-SMAD4_Q6	0.393959	0.976448	0.0155564	0.934492	0.0638981	0.96142
TR-SOX_Q6	0.470841	1.0418	0.000451318	1.19507	0.0222735	1.0967
TR-SOX5_01	1	0.997675	2.03188e-07	1.44543	0.0128278	1.15806
TR-SOX9_B1	0.0304518	1.1222	0.000127216	1.24299	0.000591598	1.16547
TR-SP1_01	1.05752e-115	0.750139	1.56283e-90	0.734782	1.83969e-152	0.744638
TR-SP1_Q2_01	1.6215e-208	0.731324	3.32215e-136	0.738148	2.06795e-257	0.733769
TR-SP1_Q4_01	9.03615e-226	0.722314	3.29889e-152	0.725168	6.97547e-282	0.723336
TR-SP1_Q6	2.0066e-246	0.719754	8.7419e-190	0.704695	0	0.71436
TR-SP1_Q6_01	1.78367e-231	0.71963	4.53428e-149	0.728602	2.6075e-284	0.722843
TR-SP3_Q3	1.51771e-12	0.88278	3.07767e-13	0.857223	5.37034e-18	0.873625
TR-SPZ1_01	9.55568e-17	0.865353	2.52702e-21	0.819474	2.94203e-26	0.84892
TR-SREBP_Q3	0.0435331	1.05674	0.336223	0.968895	0.315675	1.02528
TR-SREBP1_01	0.403244	1.04012	0.070564	1.08615	0.126702	1.05661
TR-SREBP1_02	0.472904	1.02565	0.309288	0.963994	0.954416	1.00357
TR-SREBP1_Q6	0.246015	1.03364	0.0831137	0.948235	0.955932	1.00305
TR-SRF_01	0.345559	1.07282	0.0569954	1.1505	0.100724	1.10065
TR-SRF_C	0.0571199	1.10375	0.987679	1.005	0.145314	1.06838
TR-SRF_Q4	0.0469428	1.08772	0.840111	0.986762	0.178322	1.05156
TR-SRF_Q5_01	0.959459	0.9927	0.460823	0.961989	0.675686	0.9817
TR-SRF_Q5_02	0.100911	1.08263	0.534652	1.03724	0.118201	1.06637
TR-SRF_Q6	0.149188	1.06848	1	1.00077	0.272796	1.04423
TR-SRY_01	1	1.00441	6.45348e-10	1.52977	0.00228586	1.19259
TR-SRY_02	0.939878	1.01002	8.42862e-10	1.41009	0.00201558	1.15332
TR-STAF_01	0.00179003	0.926616	1.62506e-07	0.861781	1.53764e-06	0.903393
TR-STAF_02	0.00458369	0.939253	2.06506e-05	0.897912	3.32917e-05	0.924445
TR-STAT_01	0.228778	0.939015	0.48359	0.959179	0.197884	0.946238
TR-STAT_Q6	0.629895	1.01827	0.78827	0.988994	0.827535	1.00778
TR-STAT1_01	8.84588e-11	0.786399	1.47888e-07	0.791838	4.06962e-13	0.788347
TR-STAT1_02	0.00036007	0.89629	5.75448e-19	0.718512	8.10638e-12	0.832612
TR-STAT1_03	0.796025	0.985618	0.0236881	0.908409	0.186906	0.957963
TR-STAT3_01	1.39019e-07	0.807862	1.48927e-05	0.812007	3.16067e-09	0.809347
TR-STAT3_02	0.000103112	0.918194	2.49129e-26	0.755029	3.40581e-15	0.85975
TR-STAT4_01	8.82338e-05	1.19614	2.92702e-06	1.27331	3.72804e-07	1.22378
TR-STAT5A_01	0.972982	1.00626	0.929812	1.00721	0.92488	1.0066
TR-STAT5A_02	0.719354	1.02194	0.23338	0.93885	0.906018	0.99218
TR-STAT5A_03	7.47498e-08	1.20491	0.000527368	1.15484	3.25532e-08	1.18698
TR-STAT5A_04	1	NA	1	NA	1	NA
TR-STAT5B_01	0.221927	1.07043	0.0259414	1.13556	0.0436454	1.09376
TR-STAT6_01	0.321532	1.06134	0.0112081	1.1605	0.0435949	1.09686
TR-STAT6_02	0.0297307	1.069	0.00023064	0.876018	1	0.999878
TR-STRA13_01	0.605213	1.02455	0.32569	0.957541	1	1.00055
TR-SZF11_01	0.864018	0.992825	0.00226679	0.919752	0.10703	0.966651
TR-T3R_01	1	0.999542	0.00146348	1.11884	0.146872	1.04227
TR-T3R_Q6	0.0135526	1.07658	3.83889e-16	1.28729	8.04307e-09	1.15206
TR-TAACC_B	0.112407	1.07356	0.00251482	1.15266	0.00757136	1.10189
TR-TAL1_Q6	4.54975e-08	1.11881	0.359003	1.02486	1.10272e-05	1.08516
TR-TAL1ALPHAE47_01	2.33765e-06	1.13384	0.00295643	1.09891	1.48705e-06	1.12133
TR-TAL1BETAE47_01	0.00033679	1.11405	1.62506e-07	1.19336	3.13742e-07	1.14246
TR-TAL1BETAITF2_01	4.66209e-06	1.15037	6.49812e-06	1.17385	4.83493e-08	1.15878
TR-TATA_01	0.31142	1.07257	0.000999914	1.2412	0.0166874	1.13297
TR-TATA_C	0.650376	0.969387	0.450502	1.04533	0.998482	0.996588
TR-TAXCREB_01	2.20679e-06	0.836861	1.27255e-15	0.690563	3.46247e-13	0.784458
TR-TAXCREB_02	0.991604	1.00431	1.93069e-05	0.839656	0.0690926	0.945331
TR-TBP_01	0.00148025	0.79148	2.28738e-10	1.54892	0.341454	1.06279
TR-TBP_Q6	0.917542	0.981417	5.91533e-09	1.54453	0.00770762	1.18312
TR-TBX5_01	0.00179003	1.12154	0.00968039	1.11631	0.000424256	1.11967
TR-TBX5_02	0.000283654	1.13089	0.458824	0.96696	0.0236496	1.07217
TR-TBX5_Q5	0.000774194	1.10872	0.0296837	1.08143	0.000491802	1.09895
TR-TCF11_01	0.000821449	1.1666	2.1942e-05	1.2449	7.90098e-06	1.19464
TR-TCF11MAFG_01	0.0011854	1.17236	0.188511	1.08096	0.00263685	1.13962
TR-TCF4_Q5	1.56512e-06	1.21421	7.42857e-07	1.25916	5.97492e-09	1.23031
TR-TEF_Q6	1	0.991454	4.61328e-20	1.83848	5.86605e-06	1.29485
TR-TEF1_Q6	1	NA	1	NA	1	NA
TR-TEL2_Q6	1.11423e-07	1.17453	0.101682	0.93688	0.00229986	1.0894
TR-TFE_Q6	0.0338723	1.11193	9.85748e-09	1.34252	1.32945e-05	1.19453
TR-TFIIA_Q6	0.431528	1.03849	0.687055	1.02226	0.401458	1.03268
TR-TFIII_Q6	1.45989e-05	0.919427	0.00417465	0.936623	5.83281e-06	0.925586
TR-TGIF_01	5.64269e-13	1.3131	1.32307e-07	1.27023	1.67451e-14	1.29774
TR-TITF1_Q3	0.361209	1.05872	1.3446e-06	1.31597	0.00218086	1.15087
TR-TST1_01	0.78916	0.975757	0.000429629	1.23923	0.185441	1.07013
TR-TTF1_Q6	0.00150431	1.09125	0.0126937	0.919552	0.259786	1.02975
TR-UF1H3BETA_Q6	1.73922e-79	0.801573	5.75794e-66	0.783603	1.16376e-106	0.795136
TR-USF_01	0.528489	1.03188	0.00656778	0.877447	0.558134	0.976565
TR-USF_02	1	1.00488	0.0429129	1.11593	0.336935	1.04465
TR-USF_C	0.118574	1.05382	0.0534746	0.929268	0.816184	1.00921
TR-USF_Q6	0.606825	1.01875	0.000236465	0.888197	0.263827	0.971987
TR-USF_Q6_01	0.126271	1.04012	0.0652128	0.948619	0.798756	1.00735
TR-USF2_Q6	1	NA	1	NA	1	NA
TR-VBP_01	1	1.00565	0.0072513	1.26462	0.200957	1.09841
TR-VMYB_01	0.931804	0.986126	0.58958	1.04794	0.955932	1.00827
TR-VMYB_02	0.00578365	0.857666	2.08809e-06	0.732788	1.33754e-05	0.812936
TR-WHN_B	0.0113029	0.877703	0.00108259	0.823979	0.00050277	0.85846
TR-WT1_Q6	4.21196e-116	0.76299	1.42554e-91	0.747429	2.48896e-153	0.757416
TR-XBP1_01	0.640517	1.03283	0.780559	1.01945	0.595196	1.02804
TR-XFD1_01	6.23536e-05	0.776394	6.18665e-49	2.1874	3.20694e-07	1.2818
TR-XFD2_01	1.48304e-07	0.704088	2.22289e-50	2.28416	3.40842e-06	1.27005
TR-XFD3_01	3.93282e-06	0.748854	9.20614e-62	2.36686	2.88858e-09	1.3284
TR-XPF1_Q6	0.773308	1.0122	0.275189	0.96329	0.889627	0.994678
TR-XVENT1_01	0.000180464	0.835905	0.131161	1.08393	0.0632598	0.924745
TR-YY1_01	0.00179003	0.869646	0.141718	0.925556	0.00263685	0.889673
TR-YY1_02	0.00163349	0.913641	2.08535e-05	0.867723	1.2514e-05	0.897193
TR-YY1_Q6	2.6261e-09	0.83045	3.94071e-06	0.842585	5.65544e-11	0.834796
TR-YY1_Q6_02	2.00145e-21	0.737385	6.06708e-13	0.758613	2.31957e-25	0.744989
TR-ZBRK1_01	0.186719	1.03477	0.00295813	0.919944	0.828316	0.99364
TR-ZEC_01	0.0439483	1.10141	0.00662747	1.15262	0.00485691	1.11976
TR-ZF5_01	1.11434e-121	0.676098	3.37821e-200	0.518607	2.03796e-219	0.619687
TR-ZF5_B	5.44353e-41	0.755283	9.92369e-82	0.598333	3.36642e-80	0.699065
TR-ZIC1_01	2.09973e-08	0.880128	5.56179e-06	0.884221	4.07981e-10	0.881594
TR-ZIC2_01	0.00031807	0.920223	0.0234677	0.940331	0.000191774	0.927425
TR-ZIC3_01	0.0334655	0.953268	0.00209892	0.925433	0.00211588	0.943298
TR-ZID_01	0.799381	0.990147	5.36144e-08	0.850033	0.00557571	0.93996
TR-ZNF219_01	1.80803e-96	0.782982	1.95993e-60	0.793457	8.23692e-117	0.786734
TR-ZTA_Q2	3.12761e-15	1.32201	9.18204e-10	1.29506	1.07126e-17	1.31236

## Sheet: DM_Deduewarder_ER
Enriched/Depleted TF binding sites in differentially methylated CpG regions between ER+ and ER- samples (Deduewarder)
	Hypermethylated CpGs (ER+ > ER-)		Hypomethylated CpGs (ER+ < ER-)		Differentially methylated CpGs
Transcription Factor Motif	p-value (FDR)	Relative Enrichment	p-value (FDR)	Relative Enrichment	p-value (FDR)	Relative Enrichment
JA-ABI4	4.7175e-15	0.665805	8.37179e-31	0.472752	4.53777e-38	0.583674
JA-Agamous	0.642663	1.15501	0.545099	1.19992	0.420867	1.17411
JA-AGL3	0.0136157	1.82799	0.371026	1.35784	0.0137719	1.62797
JA-Ar	0.711662	0.886743	0.928567	0.937245	0.615853	0.908228
JA-Arnt	1	NA	1	NA	1	NA
JA-Arnt-Ahr	1	NA	1	NA	1	NA
JA-ARR10	1	0.996463	0.871337	0.915126	0.913254	0.961859
JA-Athb-1	0.873319	0.874422	0.0256041	1.91904	0.27013	1.31884
JA-ATHB5	0.509614	1.2645	0.108329	1.64209	0.112724	1.42514
JA-Bapx1	0.371255	1.19966	0.943267	1.02904	0.422017	1.12707
JA-BRCA1	0.742861	1.1304	0.479008	1.26344	0.468912	1.187
JA-Broad-complex_1	0.960542	1.03438	0.270287	1.35332	0.437633	1.17007
JA-Broad-complex_2	1	1.01414	0.00842155	1.99221	0.0900845	1.43024
JA-Broad-complex_3	0.68148	0.827135	0.371026	1.32019	0.913164	1.0369
JA-Broad-complex_4	0.944729	0.913997	0.0758615	1.66644	0.387728	1.23411
JA-bZIP910	0.269394	0.699057	0.77452	0.865436	0.245102	0.76984
JA-bZIP911	0.29007	0.80588	0.76199	1.07138	0.582161	0.918831
JA-Cebpa	0.333333	1.31685	0.814809	0.866438	0.587917	1.12523
JA-CF2-II	0.944729	1.0968	0.381516	1.72816	0.531868	1.3654
JA-CREB1	0.000973445	0.54886	0.0332548	0.632785	6.36015e-05	0.584564
JA-Ddit3-Cebpa	0.790262	1.09142	0.674377	0.842296	1	0.985434
JA-dl_1	0.886064	1.03874	0.733645	0.903002	0.973122	0.980995
JA-Dl_2	0.68148	1.07178	0.850586	0.946437	0.915993	1.01845
JA-Dof2	1	NA	1	NA	1	NA
JA-Dof3	1	NA	1	NA	1	NA
JA-E2F1	0.054884	0.712957	0.019548	0.636746	0.00178505	0.680535
JA-Eip74EF	2.04912e-07	0.499802	6.04976e-10	0.354103	3.08437e-15	0.437817
JA-ELF5	0.394802	1.17639	0.856889	0.925106	0.676971	1.06948
JA-ELK1	7.5146e-08	0.487092	1.09473e-07	0.427597	6.0811e-14	0.461781
JA-ELK4	2.14228e-07	0.450951	7.69771e-08	0.365419	1.10768e-13	0.414563
JA-EMBP1	0.783971	0.921288	0.68174	0.877091	0.542257	0.902485
JA-En1	0.660619	1.10633	0.230475	0.74708	0.841962	0.953495
JA-ESR1	0.888948	0.972041	0.828855	1.03743	1	0.999858
JA-ETS1	1	NA	1	NA	1	NA
JA-Evi1	0.156373	1.50768	0.00131775	2.23324	0.00143341	1.81636
JA-Fos	0.0993243	1.47429	0.125303	1.48274	0.0182232	1.47789
JA-Foxa2	0.392167	0.706824	1.89941e-06	2.59864	0.0271249	1.51166
JA-FOXC1	0.784863	1.11604	1	1.02279	0.817113	1.07637
JA-FOXD1	0.001696	0.351283	0.00315013	1.8977	1	1.00918
JA-Foxd3	0.845093	1.09261	0.00742292	1.91285	0.0613396	1.44157
JA-FOXF2	0.0497513	0.501463	8.74504e-06	2.41875	0.149952	1.31714
JA-FOXI1	0.926701	0.925603	0.00322957	1.81829	0.119056	1.30538
JA-FOXL1	0.886064	1.10441	0.136732	1.93904	0.259412	1.45949
JA-Foxq1	0.777537	0.862983	0.790226	1.11	1	0.968073
JA-GABPA	0.718115	0.943814	1.61938e-07	0.519027	0.000913561	0.763096
JA-GAMYB	0.117094	0.707922	0.0363003	0.600332	0.00635944	0.66215
JA-Gata1	1	NA	1	NA	1	NA
JA-GATA2	1	NA	1	NA	1	NA
JA-GATA3	1	NA	1	NA	1	NA
JA-Gfi	0.120276	0.746467	0.231993	0.768922	0.0346497	0.75602
JA-Hand1-Tcfe2a	0.195271	1.22426	0.000227298	1.62132	0.000839809	1.39319
JA-hb	0.60794	0.820421	0.705255	1.15064	0.96474	0.960905
JA-HLF	0.195271	1.49932	0.324335	1.44637	0.0814041	1.47679
JA-HMG-1	0.258232	1.30532	0.954266	1.04335	0.332449	1.19387
JA-HMG-IY	0.769602	0.868555	0.831858	0.889883	0.602103	0.877629
JA-HNF1A	0.284504	0.647473	0.528532	1.25701	0.810157	0.906791
JA-HNF4A	0.845093	0.954213	0.0206901	1.3194	0.280262	1.10957
JA-id1	0.515673	1.12682	0.993141	1.02032	0.558704	1.08151
JA-IRF1	0.690434	1.09228	1	0.98345	0.820532	1.04598
JA-IRF2	0.374379	1.20562	0.0913107	0.646511	0.918257	0.967757
JA-Klf4	0.00103331	1.44054	0.586687	1.10246	0.00523665	1.29671
JA-Lhx3	0.660619	0.757312	0.244951	1.49484	0.884133	1.07108
JA-Macho-1	0.0245074	0.798427	0.367042	0.890237	0.0178655	0.837486
JA-Mafb	0.950493	1.02604	0.960862	1.01891	0.906426	1.023
JA-MAX	0.188718	0.791383	0.528532	0.863827	0.112821	0.822203
JA-MEF2A	0.560204	1.20481	0.35142	1.35597	0.28209	1.26912
JA-MIZF	0.0143802	0.520652	0.0520619	0.543356	0.000799307	0.530311
JA-MNB1A	1	NA	1	NA	1	NA
JA-Myb	0.749198	0.909214	0.583903	0.853314	0.451486	0.885433
JA-MYB.ph3	0.790262	1.13171	0.814809	0.80444	1	0.99248
JA-MYC-MAX	0.7831	0.927707	0.878905	1.04138	0.943686	0.976069
JA-Mycn	1	NA	1	NA	1	NA
JA-Myf	0.718115	1.04297	0.986168	0.986012	0.841962	1.01874
JA-MZF1_1-4	1	NA	1	NA	1	NA
JA-MZF1_5-13	0.571812	0.915776	0.954266	0.975506	0.56424	0.941187
JA-NF-kappaB	0.944729	0.974118	0.201737	0.819864	0.362464	0.908494
JA-NFIL3	0.40447	1.36997	0.637784	0.723996	0.820532	1.09515
JA-NFKB1	0.568509	0.925603	0.00141264	0.695228	0.0139476	0.827594
JA-NFYA	7.48976e-09	0.441044	0.00611173	0.642371	8.52595e-10	0.526695
JA-NHLH1	0.192717	0.878993	0.200457	0.866706	0.0506086	0.873765
JA-Nkx2-5	0.0694676	1.72735	0.234819	1.52844	0.0282059	1.64273
JA-NKX3-1	0.444861	1.36546	0.422568	1.41021	0.290518	1.38449
JA-Nobox	0.428433	1.33868	0.528532	1.30173	0.274864	1.32296
JA-NR1H2-RXRA	0.756355	0.895974	0.0340292	1.48736	0.388612	1.14757
JA-NR2F1	0.374392	0.856564	0.019548	1.36249	0.550125	1.0718
JA-NR3C1	0.855992	1.07456	0.447978	1.2255	0.477471	1.13878
JA-ovo	0.591042	1.18202	0.258134	0.628876	0.913254	0.946695
JA-Pax2	0.431429	0.794104	0.291584	0.724647	0.146913	0.764555
JA-Pax4	1	0.995044	0.705255	0.880458	0.830964	0.946295
JA-Pax5	2.42112e-05	0.673682	0.0112485	0.752973	1.21949e-06	0.707415
JA-Pax6	0.328359	1.29517	0.772881	0.85426	0.655119	1.1076
JA-PBF	1	NA	1	NA	1	NA
JA-PBX1	1	0.97868	0.861556	1.10146	0.953556	1.03092
JA-Pdx1	1	NA	1	NA	1	NA
JA-PEND	0.639174	1.16806	0.589926	1.17303	0.418471	1.17017
JA-PPARG	0.902655	0.95394	0.54805	1.14111	0.886805	1.03357
JA-PPARG-RXRA	0.500134	0.867892	0.295957	1.20381	1	1.0108
JA-Prrx2	1	NA	1	NA	1	NA
JA-REL	0.984232	0.979666	0.537077	0.877937	0.62419	0.936387
JA-RELA	0.95891	1.01882	0.685552	0.917313	0.902324	0.975636
JA-REST	0.258232	0.899696	0.0420081	0.826619	0.0238493	0.868607
JA-Roaz	0.530517	1.09865	0.417674	1.131	0.275593	1.11241
JA-RORA_1	0.867022	1.05601	0.00253019	1.71144	0.0490704	1.33485
JA-RORA_2	0.670206	1.14532	0.315049	1.32584	0.336342	1.22212
JA-RREB1	0.140882	0.777779	0.888975	0.95368	0.192101	0.852613
JA-RUNX1	0.0224646	1.70113	0.357531	1.33573	0.0181904	1.54567
JA-RUSH1-alfa	0.992542	1.02409	0.569751	1.30173	0.680146	1.14221
JA-RXRA-VDR	0.787854	1.08388	0.828739	0.90492	1	1.00775
JA-sna	1	NA	1	NA	1	NA
JA-Sox17	0.0131446	1.61221	0.131064	1.43928	0.00391721	1.53864
JA-Sox5	1	NA	1	NA	1	NA
JA-SOX9	0.114851	1.4745	0.508363	1.23276	0.0939425	1.37166
JA-SP1	1.58435e-05	0.736922	0.000219599	0.739554	1.32367e-08	0.738042
JA-SPI1	1	NA	1	NA	1	NA
JA-SPIB	0.128232	1.2605	0.845474	0.938692	0.353414	1.12359
JA-Spz1	0.259396	1.2077	0.953826	0.961469	0.458867	1.10295
JA-SQUA	0.00942005	1.77968	0.229966	1.4319	0.004843	1.63173
JA-SRF	0.486251	1.26012	0.929573	1.05632	0.531868	1.17342
JA-SRY	0.818177	1.10843	0.214808	1.49699	0.304233	1.27373
JA-Staf	0.20864	0.867016	0.34769	0.88323	0.0949089	0.873914
JA-STAT1	0.0464205	1.31185	0.252776	0.798729	0.457539	1.09355
JA-TP53	0.429153	0.838452	0.518529	1.15064	0.912468	0.971265
JA-Ubx	1	NA	1	NA	1	NA
JA-USF1	0.0344609	0.706824	0.667824	0.896747	0.0498777	0.787624
JA-usp	0.140882	0.83762	0.420632	0.888296	0.07998	0.859179
JA-YY1	1	NA	1	NA	1	NA
JA-ZEB1	1	NA	1	NA	1	NA
JA-ZNF354C	1	NA	1	NA	1	NA
TR-ACAAT_B	0.124504	0.744897	0.953832	0.95572	0.185048	0.834588
TR-AFP1_Q6	0.0120917	1.84595	0.177025	1.53418	0.00479792	1.71331
TR-AHR_01	0.0321127	0.753093	0.556365	0.897432	0.037043	0.814499
TR-AHR_Q5	0.000317693	0.585819	0.0548184	0.713357	4.89264e-05	0.640078
TR-AHRARNT_01	0.992542	1.01889	0.945401	0.957261	1	0.992671
TR-AHRARNT_02	0.0824017	0.763966	0.505528	0.868201	0.0583532	0.808311
TR-AHRHIF_Q6	0.682387	0.930154	0.0526808	0.755622	0.109477	0.855903
TR-AIRE_01	0.663465	0.79309	0.650679	1.18386	0.95248	0.959335
TR-AIRE_02	0.156373	1.54618	0.178327	1.56614	0.052158	1.55467
TR-ALPHACP1_01	0.229639	0.811513	0.780372	0.925186	0.233233	0.859873
TR-ALX4_01	0.458023	1.19936	0.447978	1.23105	0.252941	1.21284
TR-AMEF2_Q6	0.59414	1.19364	0.508363	1.23276	0.381374	1.21029
TR-AML_Q6	0.161782	1.22497	0.887227	1.04112	0.220115	1.14676
TR-AML1_01	1	NA	1	NA	1	NA
TR-AML1_Q6	1	NA	1	NA	1	NA
TR-AP1_01	0.25214	1.22226	0.236225	1.24764	0.0900845	1.23305
TR-AP1_C	0.144843	1.36885	0.130513	1.41174	0.0314882	1.38709
TR-AP1_Q2	0.465294	1.16626	0.21799	1.28871	0.152563	1.21836
TR-AP1_Q2_01	0.195271	1.26143	0.0612616	1.40171	0.0249614	1.32111
TR-AP1_Q4	0.712745	1.09515	0.7314	1.09322	0.56868	1.09433
TR-AP1_Q4_01	0.0644256	1.48323	0.130426	1.44674	0.0139476	1.46771
TR-AP1_Q6	0.351746	1.19552	0.554102	1.14722	0.233935	1.17497
TR-AP1_Q6_01	0.0622139	1.40562	0.625877	1.13901	0.0787277	1.29219
TR-AP1FJ_Q2	0.748847	1.07618	0.752678	1.07662	0.6077	1.07637
TR-AP2_Q3	1.13116e-08	0.749556	3.29158e-11	0.676452	2.77041e-17	0.718455
TR-AP2_Q6	6.30589e-15	0.682033	3.14094e-21	0.57204	2.42262e-31	0.635239
TR-AP2_Q6_01	1.18821e-16	0.711909	3.0009e-20	0.640407	1.85186e-32	0.68149
TR-AP2ALPHA_01	3.27456e-14	0.635061	1.30131e-06	0.714735	3.02455e-18	0.668957
TR-AP2ALPHA_02	1.09999e-07	0.692588	0.00399854	0.787274	5.09094e-09	0.73287
TR-AP2ALPHA_03	0.062875	0.789258	0.17094	0.817215	0.0140347	0.801152
TR-AP2GAMMA_01	6.14982e-14	0.650763	2.72441e-05	0.756186	1.8767e-16	0.695613
TR-AP2REP_01	0.0639853	0.795804	0.127285	0.803964	0.0113391	0.799276
TR-AP3_Q6	0.957915	0.931289	1	1.01588	1	0.967275
TR-AP4_01	0.815023	0.963062	0.595671	1.06631	0.989834	1.00699
TR-AP4_Q5	0.465321	0.912981	0.159267	1.16674	0.862454	1.02094
TR-AP4_Q6	0.366722	0.90177	0.411657	1.09964	0.932206	0.985952
TR-AP4_Q6_01	0.917483	1.02048	1	1.0083	0.906426	1.0153
TR-APOLYA_B	0.857821	1.08187	0.176817	1.46113	0.309493	1.24322
TR-AR_01	0.990083	1.0243	1	0.970782	1	1.00153
TR-AR_02	1	0.967676	0.570832	1.16484	0.841962	1.05156
TR-AR_03	0.917483	1.03838	0.559458	1.15635	0.605395	1.08856
TR-AR_Q2	0.382512	0.773563	0.761573	1.10619	0.702783	0.915074
TR-AR_Q6	0.133627	1.27064	0.866076	1.05178	0.183271	1.17753
TR-AREB6_01	0.0157271	1.3571	0.0112485	1.41758	0.000501048	1.38283
TR-AREB6_02	0.054884	1.31092	0.0555258	1.33561	0.00635944	1.32143
TR-AREB6_03	0.0143802	1.29489	0.110337	1.22707	0.00289759	1.26604
TR-AREB6_04	0.88954	1.04464	0.466992	0.821238	0.811748	0.9496
TR-ARNT_01	0.40447	0.848189	0.383339	0.828996	0.167525	0.840024
TR-ARNT_02	0.688748	0.865499	0.556365	0.81823	0.387501	0.845389
TR-ARP1_01	0.423761	1.13526	0.158069	1.23992	0.112724	1.17979
TR-ATATA_B	0.80222	0.831558	0.202138	0.491339	0.237046	0.686818
TR-ATF_01	0.000318693	0.523573	0.226741	0.760146	0.000388734	0.624219
TR-ATF_B	0.114851	0.644738	0.856609	0.903002	0.139827	0.754612
TR-ATF1_Q6	0.748912	0.901992	0.583572	0.854867	0.443903	0.881944
TR-ATF3_Q6	0.192246	0.801691	0.369863	1.16393	0.77644	0.955798
TR-ATF4_Q2	0.0644256	0.749284	0.505528	0.872803	0.0523145	0.801833
TR-ATF6_01	0.192717	0.655202	0.953324	1.04577	0.398721	0.821363
TR-BACH1_01	0.0464205	1.43491	0.13634	1.37269	0.0102124	1.40844
TR-BACH2_01	1	0.978911	0.447978	1.17969	0.710406	1.06433
TR-BARBIE_01	0.134128	1.28557	0.77872	1.07295	0.155674	1.19512
TR-BEL1_B	0.465321	1.12175	0.841067	0.940755	0.738211	1.04475
TR-BLIMP1_Q6	0.209434	1.18836	1	0.990546	0.372214	1.1042
TR-BRACH_01	0.260764	1.31797	0.77452	0.870217	0.575077	1.12748
TR-BRCA_01	0.689282	1.14004	0.505528	1.23174	0.398721	1.17905
TR-BRN2_01	0.217392	0.608332	0.77872	0.821584	0.18555	0.699056
TR-CAAT_01	8.92113e-05	0.564957	0.0511083	0.712136	2.02368e-05	0.627572
TR-CAAT_C	0.221925	0.79865	0.881083	1.04735	0.472103	0.904456
TR-CACBINDINGPROTEIN_Q6	0.515673	0.940902	0.228404	1.10802	0.906426	1.012
TR-CACCCBINDINGFACTOR_Q6	0.0723629	0.847429	0.371026	1.09831	0.544326	0.95416
TR-CACD_01	6.30589e-15	0.635885	3.30482e-06	0.731566	2.19281e-18	0.676591
TR-CAP_01	0.649286	0.915188	1	1.01446	0.773976	0.957421
TR-CART1_01	0.679362	1.22335	0.00533155	2.42322	0.0405841	1.73381
TR-CBF_01	0.777193	0.915659	0.222488	0.737647	0.290518	0.839927
TR-CBF_02	1	0.98721	0.0383561	0.639242	0.215253	0.839173
TR-CDC5_01	0.140882	1.73659	0.383339	1.48128	0.0985133	1.62797
TR-CDP_01	0.670206	1.26219	0.120198	1.81829	0.158742	1.49877
TR-CDP_02	1	1.00975	0.482447	1.53418	0.608494	1.23286
TR-CDPCR1_01	0.140882	0.447088	0.452697	0.603814	0.0583532	0.513764
TR-CDPCR3_01	0.280572	1.36546	0.411657	1.30173	0.146913	1.33834
TR-CDPCR3HD_01	0.930112	0.90361	0.0189131	2.03395	0.20526	1.38449
TR-CDX_Q5	0.944729	0.907409	0.182943	0.516001	0.308571	0.740892
TR-CDX2_Q5	0.114851	1.6991	0.887227	1.10146	0.149952	1.44484
TR-CDXA_01	0.3803	1.33643	0.322722	1.38377	0.163835	1.35657
TR-CDXA_02	1	NA	1	NA	1	NA
TR-CEBP_01	0.940214	1.04629	0.288911	1.28746	0.418087	1.14889
TR-CEBP_C	0.191411	1.31961	0.447978	0.768188	0.667988	1.08502
TR-CEBP_Q2	0.637533	1.2117	0.0957486	0.409115	0.704528	0.870254
TR-CEBP_Q2_01	0.520667	1.19506	0.77452	1.11738	0.451486	1.16202
TR-CEBP_Q3	0.448974	1.20818	0.537077	1.1988	0.293735	1.20419
TR-CEBPA_01	0.133848	1.4704	0.537077	1.25422	0.106056	1.37843
TR-CEBPB_01	0.0022034	1.69343	0.444064	1.2264	0.00520719	1.49474
TR-CEBPB_02	0.81558	1.09142	0.520631	0.758066	0.918257	0.9496
TR-CEBPDELTA_Q6	0.0480452	1.56317	0.403017	1.28504	0.0409079	1.44484
TR-CEBPGAMMA_Q6	1	1.01512	0.601556	1.18056	0.715446	1.0855
TR-CETS168_Q6	0.357665	0.888918	0.000178767	0.640282	0.00206146	0.78314
TR-CETS1P54_01	0.566696	0.910452	0.000709453	0.614806	0.0121664	0.784675
TR-CETS1P54_02	0.594682	1.11678	0.0278674	0.610945	0.530318	0.901583
TR-CETS1P54_03	0.0224646	0.712234	0.000272107	0.547922	2.72242e-05	0.64233
TR-CHCH_01	1	NA	1	NA	1	NA
TR-CHOP_01	0.525861	1.17526	0.791052	0.878054	0.862454	1.04882
TR-CHX10_01	1	0.993971	0.678792	1.23054	0.844598	1.09462
TR-CIZ_01	0.0590179	1.4479	0.960862	1.04081	0.126372	1.27471
TR-CLOCKBMAL_Q6	0.168182	0.783748	0.744672	0.911478	0.149952	0.838088
TR-CLOX_01	0.449923	1.53455	0.132915	2.07249	0.0992381	1.76341
TR-CMAF_01	0.209434	1.24645	0.528532	1.15607	0.137987	1.208
TR-CMYB_01	0.120276	0.776484	0.0855566	0.737961	0.014588	0.760095
TR-COMP1_01	0.544163	1.15157	0.735321	1.0994	0.458867	1.12937
TR-COREBINDINGFACTOR_Q6	0.00217225	1.66223	0.599222	1.1528	0.00893301	1.44551
TR-COUP_01	0.374392	0.856564	0.019548	1.36249	0.550125	1.0718
TR-COUP_DR1_Q6	0.686309	1.06989	0.109343	1.23852	0.157998	1.14163
TR-COUPTF_Q6	0.0437614	0.842462	0.77872	0.962397	0.0777657	0.893486
TR-CP2_01	0.448974	1.09142	0.54805	1.08004	0.291736	1.08658
TR-CP2_02	0.790262	0.965993	1	0.990968	0.80819	0.976618
TR-CREB_01	0.00480042	0.446139	0.120747	0.602533	0.0010365	0.512674
TR-CREB_02	0.0112336	0.623668	0.131457	0.71412	0.00253236	0.66215
TR-CREB_Q2	0.000102678	0.48571	0.0592746	0.655976	2.40269e-05	0.558147
TR-CREB_Q2_01	0.0105562	0.645055	0.0303855	0.649425	0.000431835	0.646914
TR-CREB_Q3	1	NA	1	NA	1	NA
TR-CREB_Q4	0.00281067	0.575322	0.0612616	0.666001	0.000341754	0.6139
TR-CREB_Q4_01	0.00816617	0.58902	0.234118	0.754707	0.00411363	0.659508
TR-CREBATF_Q6	0.000399479	0.478923	0.106952	0.669113	0.0001515	0.559836
TR-CREBP1_01	0.422083	1.41365	1	0.954602	0.60633	1.21836
TR-CREBP1_Q2	0.001696	0.536247	0.0541322	0.641459	0.000194121	0.581008
TR-CREBP1CJUN_01	0.27195	0.67881	1	0.960423	0.347561	0.798617
TR-CREL_01	1	0.993391	0.534526	0.877699	0.674118	0.944172
TR-CRX_Q4	0.0673229	1.39204	0.200457	1.31344	0.0215106	1.3586
TR-DBP_Q6	0.548453	1.17039	0.00637658	1.67365	0.0249614	1.38449
TR-DEAF1_01	6.28442e-06	0.642567	1.70649e-06	0.576287	6.00673e-11	0.614369
TR-DEAF1_02	0.000141296	0.574373	0.00391509	0.610403	1.15692e-06	0.589701
TR-DEC_Q1	0.886064	0.960786	0.0806385	1.26344	0.414071	1.08955
TR-DELTAEF1_01	0.602056	1.10181	0.130426	1.26344	0.146913	1.17058
TR-DR1_Q3	0.465294	1.11516	0.0509305	1.29253	0.0620965	1.19062
TR-DR3_Q4	0.756355	1.05696	1	1.00698	0.811844	1.0357
TR-DR4_Q2	0.413801	0.871086	1	0.985974	0.485713	0.919963
TR-DTYPEPA_B	0.768815	0.839354	0.325187	1.37224	0.849193	1.06606
TR-E12_Q6	0.114851	1.15978	0.303651	1.12234	0.0490704	1.14385
TR-E2_01	0.494172	0.810224	0.752678	0.875399	0.371883	0.837952
TR-E2_Q6	0.357665	0.773089	0.21958	0.68612	0.0992381	0.73609
TR-E2_Q6_01	0.679362	0.860279	0.583652	0.816436	0.398721	0.841627
TR-E2A_Q2	1	0.994485	0.77452	0.954602	0.841962	0.977518
TR-E2A_Q6	0.282418	1.12418	0.366285	1.11432	0.135588	1.11999
TR-E2F_01	0.415459	0.783653	0.857598	0.902721	0.371883	0.834308
TR-E2F_02	0.054884	0.712957	0.019548	0.636746	0.00178505	0.680535
TR-E2F_03	0.116407	0.760415	0.0281618	0.660201	0.00554223	0.717781
TR-E2F_Q2	1	NA	1	NA	1	NA
TR-E2F_Q3	0.756355	0.910012	0.0527127	0.643771	0.115842	0.796745
TR-E2F_Q3_01	0.181868	0.812207	0.0147037	0.67231	0.00713288	0.752691
TR-E2F_Q4	0.738409	0.917082	0.324335	0.815641	0.309493	0.873926
TR-E2F_Q4_01	0.151947	0.811325	0.00332732	0.638292	0.0022034	0.737711
TR-E2F_Q6	0.670206	0.902821	0.0434888	0.672181	0.0900845	0.8047
TR-E2F_Q6_01	0.516197	0.898101	0.00551658	0.654768	0.0235583	0.794579
TR-E2F1_Q3	0.774581	0.931848	0.00995179	0.629254	0.0669382	0.803115
TR-E2F1_Q3_01	2.52247e-16	0.577978	1.04955e-18	0.49449	3.89181e-31	0.54246
TR-E2F1_Q4	0.0158464	0.659649	0.00140437	0.534534	7.50188e-05	0.606421
TR-E2F1_Q4_01	0.133256	0.793022	0.00533155	0.640282	0.00224489	0.728041
TR-E2F1_Q6	0.670206	0.902821	0.0434888	0.672181	0.0900845	0.8047
TR-E2F1_Q6_01	0.000707502	0.638404	0.012167	0.676661	1.93071e-05	0.65468
TR-E2F1DP1_01	0.0267246	0.71487	0.00755911	0.639466	0.000439115	0.682791
TR-E2F1DP1RB_01	0.157052	0.744794	0.0611957	0.650865	0.0151871	0.704834
TR-E2F1DP2_01	0.062878	0.721327	0.019548	0.633996	0.00214818	0.684174
TR-E2F4DP1_01	0.157052	0.744794	0.0611957	0.650865	0.0151871	0.704834
TR-E2F4DP2_01	0.103743	0.741679	0.0523403	0.673257	0.00769286	0.71257
TR-E47_01	0.749198	1.04025	0.782632	0.959935	0.994012	1.00608
TR-E47_02	0.0723629	1.23643	0.528532	1.10628	0.0625429	1.18106
TR-E4BP4_01	0.509614	1.3253	1	1.00681	0.617194	1.1898
TR-E4F1_Q6	0.413801	0.798247	0.0334689	0.552858	0.0399563	0.693851
TR-EBF_Q6	0.437739	1.11072	0.410751	1.12994	0.221209	1.1189
TR-EBOX_Q6_01	0.690434	0.937545	0.831858	1.03954	0.906426	0.980936
TR-EFC_Q6	0.840032	0.923551	1	0.972896	0.820532	0.944544
TR-EGR_Q6	1.66223e-18	0.628369	1.68348e-12	0.652426	5.79006e-28	0.638603
TR-EGR1_01	4.21818e-10	0.564807	9.32266e-06	0.624656	5.1299e-14	0.590269
TR-EGR2_01	0.00486372	0.710398	0.0660493	0.769354	0.000622164	0.73548
TR-EGR3_01	9.0457e-08	0.598756	1.03867e-07	0.545675	8.38803e-14	0.576173
TR-ELF1_Q6	1.66181e-05	1.57146	0.420032	0.846246	0.0161295	1.26293
TR-ELK1_01	0.0521641	0.758452	0.000901085	0.603814	0.000205851	0.692664
TR-ELK1_02	7.69904e-05	0.609673	3.48519e-08	0.43178	4.83323e-11	0.533992
TR-EN1_01	0.173431	1.58347	0.541949	1.30173	0.146913	1.46361
TR-ER_Q6	0.917483	0.961818	0.0798503	1.31409	0.381374	1.11168
TR-ER_Q6_02	1	0.982356	0.0377751	1.31477	0.269377	1.12377
TR-ERR1_Q2	0.95891	0.963851	0.0213072	1.46445	0.226321	1.17682
TR-ETF_Q6	2.52166e-34	0.539891	1.12703e-32	0.488985	6.43737e-60	0.518234
TR-ETS_Q4	0.00953363	1.26068	0.00184479	0.691018	0.897495	1.01833
TR-ETS_Q6	0.00942005	1.258	0.176391	0.839006	0.352746	1.07974
TR-ETS1_B	0.00347482	1.29825	0.222044	0.845915	0.221209	1.10581
TR-ETS2_B	0.00633424	1.38042	0.428982	0.854481	0.160637	1.15667
TR-EVI1_01	0.0590179	1.62102	0.000112118	2.36678	0.000103926	1.93829
TR-EVI1_02	0.594682	1.20279	0.00142854	2.1659	0.012135	1.61253
TR-EVI1_03	1	0.993971	0.131457	1.70038	0.381374	1.2945
TR-EVI1_04	0.142629	1.54403	0.00339638	2.15481	0.00242743	1.80388
TR-EVI1_05	0.529949	0.727613	0.124671	1.6144	0.775323	1.10488
TR-EVI1_06	0.88954	1.10025	0.21799	1.75611	0.336148	1.37927
TR-FAC1_01	0.00633424	1.54618	0.0877844	1.39213	0.00136708	1.48064
TR-FOX_Q2	0.846898	0.889979	2.72441e-05	2.40392	0.0194665	1.53406
TR-FOXD3_01	0.999571	0.941331	0.000760099	2.27499	0.0554301	1.50871
TR-FOXJ2_01	0.412783	0.689585	0.00116885	2.15367	0.200426	1.31246
TR-FOXJ2_02	0.0883021	1.68674	0.234157	1.5458	0.0346497	1.62678
TR-FOXM1_01	0.209434	1.30808	0.415578	1.23974	0.117759	1.27901
TR-FOXO1_01	0.491428	1.19463	0.0206901	1.61341	0.0424229	1.37279
TR-FOXO1_02	0.374392	0.770656	0.144338	1.38775	0.906426	1.03319
TR-FOXO3_01	0.933235	1.04494	0.0307455	1.58335	0.137923	1.274
TR-FOXO4_01	0.515673	0.823689	0.0192072	1.56882	0.443903	1.14069
TR-FOXO4_02	0.661912	1.12976	0.0859119	1.43777	0.126778	1.2608
TR-FOXP1_01	0.40447	1.51462	1	1.02279	0.531047	1.30538
TR-FOXP3_Q4	0.750804	1.10223	0.0434888	1.5595	0.11887	1.29676
TR-FREAC2_01	0.0614683	0.533452	4.78537e-06	2.3865	0.131632	1.3218
TR-FREAC3_01	0.756355	0.856091	0.000273888	2.09004	0.0805101	1.38105
TR-FREAC4_01	1	0.991834	2.16763e-05	2.30952	0.00912686	1.55242
TR-FREAC7_01	0.748912	0.823484	0.0303855	1.87677	0.325641	1.27158
TR-FXR_IR1_Q6	0.140882	1.34152	0.0270494	1.54879	0.0102124	1.4297
TR-FXR_Q3	0.769602	1.08742	0.596924	1.16266	0.524385	1.11943
TR-GABP_B	0.342153	0.898433	0.000116974	0.672822	0.00147109	0.802451
TR-GATA1_01	0.590651	0.885552	0.0855566	0.704483	0.11011	0.808519
TR-GATA1_02	0.590651	0.76337	0.234819	1.4319	0.906426	1.04779
TR-GATA1_03	0.971681	0.944765	1	0.992408	0.932038	0.965034
TR-GATA1_04	0.802197	0.877903	0.00322957	1.91528	0.145989	1.31924
TR-GATA1_05	0.738105	0.839036	0.00673148	1.90577	0.203444	1.29286
TR-GATA1_06	1	0.948179	0.00556292	1.97905	0.117619	1.38675
TR-GATA2_01	0.0112238	0.603746	0.200787	0.735839	0.00392708	0.659942
TR-GATA2_02	0.712745	1.16806	1.85106e-05	2.5483	0.00214818	1.75526
TR-GATA2_03	0.520667	1.22335	0.00131775	2.05273	0.0100164	1.57619
TR-GATA3_01	0.161782	0.668841	0.856609	1.07058	0.414071	0.839754
TR-GATA3_02	0.437995	1.27228	1.26172e-05	2.52015	0.000774608	1.80317
TR-GATA3_03	1	0.988356	0.000583607	2.24493	0.0405841	1.52294
TR-GATA4_Q3	0.2744	1.23244	0.120427	1.34526	0.0571642	1.28044
TR-GATA6_01	0.686309	0.78536	0.000116974	2.4528	0.0680394	1.49474
TR-GFI1_01	1	1.00401	0.735321	1.11189	0.844598	1.04991
TR-GFI1_Q6	0.992542	1.01346	0.202138	1.2845	0.410004	1.12877
TR-GFI1B_01	0.448525	0.809341	0.447978	1.20236	0.98569	0.976544
TR-GLI_Q2	1	1.00695	0.583903	0.926956	0.805327	0.97292
TR-GR_01	0.98471	1.02023	0.541797	1.16173	0.693578	1.08043
TR-GR_Q6	0.68148	1.10441	0.00199219	1.61941	0.0229688	1.32351
TR-GR_Q6_01	0.270555	1.25505	0.202372	1.31553	0.0804509	1.28078
TR-GRE_C	0.873319	1.04664	0.229966	1.24833	0.353631	1.13245
TR-GZF1_01	0.189668	1.47255	0.918947	0.861793	0.45806	1.21271
TR-HAND1E47_01	0.294272	1.18179	0.0895919	1.30726	0.0489415	1.23517
TR-HEB_Q6	0.886064	1.02537	0.954266	1.01478	0.841962	1.02086
TR-HELIOSA_01	0.374379	1.31562	0.106097	1.56778	0.0680394	1.4229
TR-HELIOSA_02	0.815023	1.07783	0.65991	1.12889	0.60161	1.09955
TR-HEN1_01	0.860118	1.03617	0.270063	1.15563	0.371883	1.08699
TR-HEN1_02	0.70256	0.945773	0.514676	1.08736	1	1.00601
TR-HES1_Q2	0.43109	0.900521	0.118218	0.8108	0.0896684	0.862351
TR-HFH1_01	1	0.960359	0.013583	1.81582	0.154814	1.3243
TR-HFH3_01	0.670206	0.832162	0.000645503	1.998	0.117243	1.32815
TR-HFH4_01	0.769523	1.1425	0.000116974	2.40708	0.00680726	1.68049
TR-HFH8_01	0.857388	0.88946	0.00349153	1.92202	0.135588	1.32874
TR-HIC1_02	6.3343e-12	0.706707	9.33805e-08	0.728328	1.90076e-17	0.715905
TR-HIC1_03	7.49051e-07	0.750495	4.54772e-07	0.71185	4.121e-12	0.734054
TR-HIF1_Q3	0.0212496	0.725512	0.158069	0.790553	0.005711	0.753182
TR-HIF1_Q5	0.308798	0.839511	0.659007	0.904494	0.232184	0.867157
TR-HLF_01	0.465294	1.3253	0.566678	0.700387	0.884624	1.05944
TR-HMEF2_Q6	0.153432	1.43939	0.21799	1.42242	0.0516757	1.43217
TR-HMGIY_Q3	0.217392	1.33209	0.21799	1.35847	0.0788655	1.34331
TR-HMGIY_Q6	0.679362	1.12375	0.331034	0.725849	0.906426	0.954472
TR-HMX1_01	0.501576	0.871905	0.211981	1.24035	0.902324	1.02866
TR-HNF1_01	0.515673	0.751001	0.270287	1.4319	0.950547	1.04068
TR-HNF1_C	0.515673	0.744794	0.0363003	1.77509	0.485713	1.18311
TR-HNF1_Q6	0.756355	1.15026	0.234819	1.48594	0.291736	1.29307
TR-HNF1_Q6_01	0.888948	1.08742	0.22581	1.46862	0.353631	1.2496
TR-HNF3_Q6	0.409302	0.765119	1.10185e-11	2.87857	0.000348269	1.66425
TR-HNF3_Q6_01	0.0650606	0.565856	6.89775e-11	2.89598	0.00479792	1.55717
TR-HNF3ALPHA_Q6	0.354382	0.753722	4.34073e-09	2.54485	0.00391721	1.51573
TR-HNF3B_01	0.259396	0.648346	1.96329e-05	2.42084	0.0808253	1.40242
TR-HNF4_01	0.333333	0.849605	0.431499	1.13548	0.868895	0.971226
TR-HNF4_01_B	0.341617	0.848189	0.662689	0.908947	0.257851	0.874037
TR-HNF4_DR1_Q3	0.984383	1.01359	0.490198	1.12662	0.608494	1.06168
TR-HNF4_Q6	0.509614	1.121	0.230556	1.21683	0.163765	1.16177
TR-HNF4_Q6_01	0.500134	0.893894	0.0147037	1.34372	0.414071	1.08527
TR-HNF4_Q6_02	1	NA	1	NA	1	NA
TR-HNF4_Q6_03	1	NA	1	NA	1	NA
TR-HNF4ALPHA_Q6	0.294272	0.790784	0.21799	1.26577	1	0.992858
TR-HNF6_Q6	0.333333	1.42227	0.0416834	1.92085	0.0365322	1.63438
TR-HOX13_01	1	0.991588	0.735321	0.824117	0.817794	0.92034
TR-HOXA3_01	0.748917	1.16626	0.326161	1.4319	0.353631	1.27927
TR-HOXA4_Q2	0.994051	1.02604	0.748056	1.15476	0.826767	1.0808
TR-HOXA7_01	0.777537	0.849808	1	0.98375	0.810157	0.906791
TR-HP1SITEFACTOR_Q6	0.133601	1.43707	0.0403469	1.63892	0.0116053	1.52294
TR-HSF_Q6	0.930112	1.02817	0.358527	1.15928	0.485713	1.08395
TR-HSF1_01	0.756355	1.12864	0.690235	1.15476	0.542662	1.13975
TR-HSF1_Q6	0.419422	1.1462	0.705255	0.907963	0.767721	1.04485
TR-HSF2_01	0.661912	1.16284	0.609005	0.785237	1	1.0022
TR-HTF_01	0.748912	0.842572	0.425885	0.71121	0.353631	0.786686
TR-ICSBP_Q6	0.6805	1.09495	0.106421	0.703328	0.66036	0.928344
TR-IK1_01	1	0.988159	0.77452	1.06765	0.917888	1.02198
TR-IK2_01	0.670206	1.08528	0.275826	1.19795	0.273557	1.13321
TR-IK3_01	0.769602	0.908774	0.076918	1.38645	0.497705	1.11199
TR-IPF1_Q4	0.392622	1.33816	0.278667	1.45971	0.157185	1.38987
TR-IPF1_Q4_01	0.902935	1.0756	0.656569	0.778208	0.953556	0.949081
TR-IRF_Q6	0.054832	1.34656	0.742421	0.899725	0.263863	1.15646
TR-IRF_Q6_01	0.00863521	1.46918	0.215774	0.736407	0.286357	1.15744
TR-IRF1_01	0.919532	1.04314	0.705255	0.877618	0.953556	0.972719
TR-IRF1_Q6	0.763601	1.10341	0.690235	0.842296	1	0.992325
TR-IRF2_01	0.930112	0.958406	0.403017	0.808985	0.485713	0.894837
TR-IRF7_01	0.415459	1.19704	0.629291	0.846824	0.820532	1.04805
TR-ISRE_01	0.0192279	1.37438	0.357531	0.812074	0.303409	1.13516
TR-KAISO_01	0.217392	1.17184	1	1.00126	0.359373	1.09927
TR-KROX_Q6	1.41777e-23	0.627438	1.63443e-13	0.676299	4.63688e-33	0.648225
TR-LBP1_Q6	0.944729	0.979617	0.629216	1.06348	0.913254	1.0153
TR-LDSPOLYA_B	0.108225	1.26717	0.000339318	1.60147	0.000380513	1.40939
TR-LEF1_Q2	1	NA	1	NA	1	NA
TR-LEF1_Q2_01	0.0260081	1.45782	0.513467	1.17621	0.0293295	1.33802
TR-LEF1TCF1_Q4	0.140882	1.33526	0.583572	1.15737	0.119056	1.25958
TR-LFA1_Q6	0.690434	1.05499	0.095877	1.19798	0.151505	1.11582
TR-LHX3_01	0.802046	1.11604	0.315791	1.4319	0.381374	1.25042
TR-LMO2COM_01	0.334246	1.10048	0.490226	1.08141	0.200426	1.09237
TR-LMO2COM_02	0.718115	0.821889	0.462981	1.2765	1	1.0153
TR-LPOLYA_B	0.133627	1.42846	0.234819	1.37188	0.0558011	1.40439
TR-LRF_Q2	0.00796554	0.814384	3.38704e-05	0.705575	2.10345e-06	0.768093
TR-LUN1_01	0.887481	1.03744	0.34769	0.816031	0.725055	0.943243
TR-LXR_DR4_Q3	0.294596	0.826984	1	1.00233	0.422017	0.901583
TR-LXR_Q3	0.0171605	0.737063	0.455156	0.880582	0.0176773	0.79812
TR-LYF1_01	0.0387467	1.27424	0.945401	1.02594	0.100446	1.16861
TR-MAF_Q6	0.251032	1.16626	0.782632	1.05741	0.260102	1.11995
TR-MAF_Q6_01	0.689808	1.07909	0.887227	0.947999	0.906426	1.02332
TR-MAX_01	0.725278	0.88946	0.932884	0.936983	0.633507	0.909678
TR-MAZ_Q6	4.69053e-14	0.664108	3.14139e-08	0.704904	9.4204e-20	0.681464
TR-MAZR_01	0.00243963	0.806822	0.0112485	0.81256	7.02614e-05	0.809263
TR-MEF2_01	0.413801	1.22527	0.211981	1.35085	0.126778	1.2787
TR-MEF2_02	0.0625233	1.61156	0.207225	1.48918	0.0214538	1.55949
TR-MEF2_03	0.0186947	1.85541	1	1.00233	0.0821413	1.49249
TR-MEF2_04	0.0132701	1.79556	0.856889	1.09702	0.0468364	1.49838
TR-MEF2_Q6_01	0.0186947	1.60822	0.22581	1.36755	0.0102729	1.50583
TR-MEF3_B	0.804429	1.05206	0.309899	1.18635	0.368721	1.1092
TR-MEIS1_01	0.651638	1.09719	0.694243	0.904688	0.974125	1.0153
TR-MEIS1AHOXA9_01	0.971612	1.03305	0.673244	1.13818	0.771398	1.07778
TR-MEIS1BHOXA9_02	1	0.969359	0.0911478	1.51373	0.353631	1.20095
TR-MIF1_01	0.0723629	0.745638	0.570832	0.882869	0.0681261	0.80402
TR-MINI19_B	1.41656e-07	0.727613	7.87253e-06	0.72999	7.97503e-12	0.728624
TR-MINI20_B	7.48976e-09	0.684703	2.11802e-07	0.672205	1.99922e-14	0.679386
TR-MMEF2_Q6	0.062878	1.52856	0.171491	1.44947	0.0193622	1.49491
TR-MOVOB_01	3.71492e-07	0.687721	0.00029874	0.731001	6.88941e-10	0.706134
TR-MRF2_01	0.908667	1.06024	0.606796	1.18502	0.664529	1.11332
TR-MSX1_01	0.917483	1.04715	0.881083	1.06067	0.884133	1.0529
TR-MTATA_B	0.600616	1.15963	1	1.00681	0.672448	1.09462
TR-MTF1_Q4	0.036581	0.835772	0.0101133	0.787823	0.000799307	0.815373
TR-MUSCLE_INI_B	5.41435e-12	0.732828	4.36689e-14	0.670456	6.09721e-23	0.706293
TR-MYB_Q3	0.811101	0.934779	0.953832	0.963461	0.775323	0.946981
TR-MYB_Q5_01	0.522353	0.853064	0.587833	0.864079	0.332449	0.85775
TR-MYB_Q6	0.465321	0.850807	0.953324	0.954602	0.464631	0.894965
TR-MYC_Q2	0.308769	0.826587	0.452697	0.848425	0.147938	0.835878
TR-MYCMAX_01	0.857821	0.938262	1	0.971497	0.841699	0.952402
TR-MYCMAX_02	0.957915	0.963851	0.945401	1.02879	1	0.991477
TR-MYCMAX_03	0.0946107	0.700456	0.852988	0.924502	0.141067	0.795773
TR-MYCMAX_B	0.054884	0.812074	9.85349e-05	0.640337	6.1188e-05	0.739012
TR-MYOD	0.000325596	0.715771	0.0192072	0.773348	1.76721e-05	0.740266
TR-MYOD_	0.133627	1.27064	0.866076	1.05178	0.183271	1.17753
TR-MYOD_0	4.84917e-18	0.626109	1.63443e-13	0.631647	1.81196e-28	0.628465
TR-MYOD_01	0.175445	1.17724	0.219713	1.18025	0.0580007	1.17852
TR-MYOD_Q6	0.183279	1.14833	0.320934	1.12598	0.0808253	1.13882
TR-MYOD_Q6_01	0.917483	0.980966	0.0398649	0.82524	0.163899	0.914715
TR-MYOGENIN_Q6	0.392083	1.0984	0.415578	1.10001	0.198303	1.09909
TR-MYOGNF1_01	0.674181	0.918985	0.779069	1.05726	0.913254	0.977813
TR-MZF1_01	0.0365176	0.815895	0.33016	0.888449	0.0203124	0.846762
TR-MZF1_02	0.886064	0.970283	0.996483	0.982812	0.841962	0.975613
TR-NANOG_01	0.217392	1.23063	0.444401	1.1689	0.126276	1.20437
TR-NCX_01	0.936254	0.935503	0.383339	0.745108	0.458301	0.854502
TR-NERF_Q2	0.949247	0.982679	0.269389	0.874853	0.418087	0.936807
TR-NF1_Q6	0.398426	0.877228	0.0206901	1.31751	0.557321	1.06454
TR-NF1_Q6_01	0.0883021	0.768943	0.10837	1.25841	0.913164	0.977179
TR-NFAT_Q4_01	0.960542	0.966435	1	0.978915	0.932206	0.971744
TR-NFAT_Q6	0.491977	1.15102	0.583572	1.13852	0.353631	1.1457
TR-NFE2_01	0.521746	1.12712	0.841485	1.05385	0.4897	1.09595
TR-NFKAPPAB_01	0.919161	1.02555	0.31292	0.845291	0.664529	0.948861
TR-NFKAPPAB50_01	0.324874	0.892686	0.00543029	0.735736	0.00941007	0.825914
TR-NFKAPPAB65_01	0.365381	1.15243	1	0.98573	0.500698	1.08151
TR-NFKB_C	0.341528	1.14552	0.945401	1.02763	0.381181	1.09537
TR-NFKB_Q6	0.984232	1.01332	0.466992	0.861676	0.729874	0.948808
TR-NFKB_Q6_01	0.748912	1.05249	0.12178	0.802284	0.607051	0.946043
TR-NFMUE1_Q6	0.0122057	0.71055	1.04424e-05	0.506773	1.56514e-06	0.623857
TR-NFY_01	1.80292e-10	0.412865	0.000451156	0.579898	1.77365e-12	0.483926
TR-NFY_C	5.64726e-05	0.514123	0.480079	0.848649	0.000633475	0.656441
TR-NFY_Q6	0.000112607	0.543984	0.281799	0.806706	0.000358925	0.655755
TR-NFY_Q6_01	3.25593e-08	0.444854	0.0398649	0.700931	4.19293e-08	0.553798
TR-NGFIC_01	9.0457e-08	0.624418	3.81882e-06	0.619573	2.43116e-12	0.622357
TR-NKX22_01	1	1.01666	0.21799	0.588453	0.50551	0.83449
TR-NKX25_01	0.887481	1.05496	1	0.997345	0.932038	1.03045
TR-NKX25_02	0.217392	1.48205	0.513467	1.30873	0.159024	1.40831
TR-NKX25_Q5	0.768815	1.06472	0.926564	1.02927	0.73184	1.04964
TR-NKX3A_01	0.499538	1.36805	0.77452	1.15476	0.482843	1.27731
TR-NKX61_01	0.442789	1.31267	0.127285	1.63646	0.0900845	1.45042
TR-NKX62_Q2	0.933235	1.04859	0.0206901	1.9669	0.135378	1.43927
TR-NMYC_01	0.20864	0.807135	0.483497	0.861295	0.119056	0.830176
TR-NRF1_Q6	4.31693e-06	0.583063	4.19648e-05	0.570227	6.81713e-10	0.577602
TR-NRF2_01	0.718115	0.943814	1.61938e-07	0.519027	0.000913561	0.763096
TR-NRF2_Q4	0.366722	1.18794	1	0.982678	0.498247	1.10061
TR-NRSE_B	0.140882	0.830828	0.0284571	0.745259	0.00885098	0.794425
TR-NRSF_01	0.842142	0.96582	0.00615472	0.748707	0.0681261	0.873453
TR-NRSF_Q4	0.0439231	0.855669	0.00196105	0.776794	0.000322339	0.822113
TR-OCT_C	0.842142	1.07095	0.61631	1.15709	0.633632	1.1076
TR-OCT_Q6	0.289637	1.31781	0.223071	1.37527	0.0950205	1.34226
TR-OCT1_01	0.415459	1.28632	0.479008	1.26344	0.259144	1.27659
TR-OCT1_02	0.873871	1.09303	0.220335	1.55	0.349211	1.28744
TR-OCT1_03	0.437995	1.34126	0.180996	1.63892	0.119056	1.4679
TR-OCT1_04	0.60794	1.28743	0.106097	1.84102	0.129884	1.52294
TR-OCT1_05	0.68148	1.14457	0.0103332	1.7492	0.0482173	1.4018
TR-OCT1_06	0.398426	1.30426	0.137351	1.53418	0.106056	1.40208
TR-OCT1_07	0.944729	1.05068	1	0.967502	1	1.0153
TR-OCT1_B	0.15314	1.33643	0.42244	1.23336	0.0900845	1.29258
TR-OCT1_Q5_01	0.40447	1.24125	0.570907	1.18743	0.257851	1.21836
TR-OCT1_Q6	0.944729	1.03438	0.347875	1.25146	0.498247	1.12673
TR-OCT4_01	0.00298441	2.03892	0.000610346	2.34061	1.01782e-05	2.16727
TR-OCT4_02	0.133256	1.44578	0.0989804	1.51868	0.0202839	1.47679
TR-OLF1_01	0.067062	0.815566	0.841485	0.958416	0.113175	0.876339
TR-OSF2_Q6	0.00107422	1.63686	0.880387	1.05509	0.0113391	1.38935
TR-OTX_Q1	0.437758	0.558019	0.297651	1.63287	1	1.0153
TR-P300_01	0.419915	0.888859	0.294512	0.854996	0.147787	0.874453
TR-P53_01	0.902244	0.950082	0.228404	1.24594	0.630194	1.07595
TR-P53_02	0.803786	1.0706	0.570832	1.14272	0.550125	1.10128
TR-P53_DECAMER_Q2	0.308798	1.1832	0.735321	0.908647	0.633632	1.06639
TR-PADS_C	0.0221714	1.38584	0.583652	1.12662	0.0335216	1.27556
TR-PAX_Q6	0.291427	1.18038	0.823666	1.05329	0.305312	1.12631
TR-PAX1_B	0.783971	0.851285	0.656361	0.783888	0.490211	0.822612
TR-PAX2_01	0.342532	0.760604	0.752678	0.871593	0.286357	0.807822
TR-PAX2_02	0.253454	1.21431	1	1.00515	0.366041	1.12533
TR-PAX3_01	1	1.00401	0.735321	1.13901	0.862412	1.06145
TR-PAX3_B	0.552271	0.823484	0.954982	0.938383	0.550125	0.872366
TR-PAX4_01	8.46798e-07	0.668753	4.05892e-06	0.644407	2.14129e-11	0.658395
TR-PAX4_02	0.88954	1.06915	0.229966	1.44394	0.395147	1.22859
TR-PAX4_03	0.000957481	0.752854	0.77872	0.958816	0.00941007	0.840477
TR-PAX4_04	0.769602	1.08082	1	0.996308	0.834086	1.04487
TR-PAX5_01	0.153745	0.876968	0.00442482	0.76381	0.00298951	0.828827
TR-PAX5_02	0.195271	0.790722	0.146747	0.75205	0.0405841	0.77427
TR-PAX6_01	0.124592	1.47255	0.799346	0.84522	0.405095	1.20566
TR-PAX6_Q2	0.992542	1.01259	0.0961113	1.22454	0.286357	1.10276
TR-PAX8_01	0.425811	1.1882	0.932884	1.0369	0.451486	1.12383
TR-PAX8_B	0.494172	1.17804	0.570832	1.16484	0.336906	1.17243
TR-PAX9_B	1	1.00326	0.989355	1.01203	0.996851	1.00699
TR-PBX_Q3	0.269394	1.29981	0.299372	1.30799	0.112008	1.30329
TR-PBX1_01	0.426547	0.680886	0.54805	1.24799	0.897495	0.92215
TR-PBX1_02	0.661912	1.17804	0.374718	1.34623	0.353631	1.2496
TR-PBX1_03	0.957915	1.04581	0.382892	1.31501	0.531047	1.16034
TR-PEA3_Q6	1	NA	1	NA	1	NA
TR-PEBP_Q6	0.3071	1.20418	0.305574	1.21506	0.120842	1.20881
TR-PIT1_Q6	0.190328	1.45355	0.331034	1.38571	0.0896684	1.42469
TR-PITX2_Q2	0.00079953	1.66889	0.0758615	1.4319	0.00022642	1.56807
TR-PLZF_02	0.873319	1.08304	0.00315013	2.23254	0.0490704	1.57207
TR-POLY_C	0.0801991	1.51462	0.00566695	1.85961	0.00188938	1.66139
TR-POU1F1_Q6	0.957784	0.920344	0.744672	1.14353	1	1.0153
TR-POU3F2_01	1	1.00293	0.420032	1.3545	0.608494	1.1525
TR-POU3F2_02	0.707814	1.20786	0.0523403	1.90316	0.111785	1.50367
TR-POU6F1_01	1	0.946639	0.0170925	2.04558	0.163765	1.41416
TR-PPAR_DR1_Q2	0.258232	1.16863	0.109802	1.24662	0.0507053	1.20181
TR-PPARA_01	0.34084	1.22055	0.0762472	1.40238	0.0533788	1.2979
TR-PPARA_02	0.342204	0.876015	0.381939	0.869929	0.146913	0.873426
TR-PPARG_01	0.992542	1.02072	0.386666	1.20066	0.559431	1.09728
TR-PPARG_02	0.204501	1.34679	0.230636	1.3545	0.0804509	1.35007
TR-PPARG_03	0.284504	1.21298	0.211981	1.27415	0.0900845	1.23901
TR-PR_01	0.790262	0.911431	0.973679	0.954602	0.738211	0.929797
TR-PR_02	0.307023	0.770739	0.590256	1.14248	0.738211	0.928888
TR-PR_Q2	0.133627	1.32083	0.000217365	1.78385	0.000431835	1.51782
TR-PTF1BETA_Q6	0.494475	1.09727	0.546349	0.898412	0.950547	1.01267
TR-PU1_Q6	0.0169969	1.27748	0.659772	0.922618	0.174421	1.12651
TR-PXR_Q2	0.56792	1.13728	0.747916	1.09003	0.478977	1.11718
TR-R_01	0.000325596	0.715771	0.0192072	0.773348	1.76721e-05	0.740266
TR-RBPJK_01	0.917483	0.957776	0.813969	0.932542	0.729874	0.947041
TR-RBPJK_Q4	0.970931	1.01851	0.799346	1.06067	0.841649	1.03645
TR-RFX_Q6	0.857388	0.936436	0.583572	0.857427	0.558031	0.902823
TR-RFX1_01	0.545508	0.859213	0.667613	0.875782	0.381374	0.866262
TR-RFX1_02	0.351746	0.818663	1	0.978769	0.432194	0.886777
TR-ROAZ_01	0.364314	1.15471	0.0462118	1.33266	0.0482173	1.23042
TR-RORA1_01	0.748847	0.87909	9.27543e-05	2.05072	0.0482173	1.37754
TR-RORA2_01	1	0.991834	0.252776	1.38571	0.498247	1.1594
TR-RP58_01	0.021158	1.33019	0.018823	1.37378	0.000954538	1.34873
TR-RREB1_01	0.202236	0.826054	0.917405	1.02898	0.414071	0.912384
TR-RSRFC4_01	0.0468646	1.73207	0.533842	1.27595	0.0490704	1.53802
TR-RSRFC4_Q2	0.000300106	2.33708	0.906712	1.07778	0.00464319	1.80133
TR-RUSH1A_02	0.992542	1.02409	0.569751	1.30173	0.680146	1.14221
TR-S8_01	0.425811	1.35928	0.620195	1.28504	0.336148	1.32769
TR-SEF1_C	0.845093	1.04837	0.0895934	0.734652	0.485713	0.914903
TR-SF1_Q6	0.900389	1.0327	0.176817	1.23532	0.325641	1.1189
TR-SMAD_Q6	0.863359	1.05421	0.228404	1.26105	0.353414	1.14221
TR-SMAD_Q6_01	0.351746	1.16474	0.263614	1.2055	0.127444	1.18208
TR-SMAD3_Q6	0.02866	1.30676	0.334814	1.16405	0.0204015	1.24605
TR-SMAD4_Q6	0.341528	1.12965	0.866076	0.955827	0.602971	1.0557
TR-SOX_Q6	0.0625233	1.45904	0.425885	0.755362	0.40827	1.15967
TR-SOX5_01	0.140882	1.59035	0.902679	0.875052	0.369489	1.28604
TR-SOX9_B1	0.437758	1.23493	0.161881	1.42377	0.119627	1.31527
TR-SP1_01	2.03934e-13	0.666411	1.4578e-07	0.712969	1.83333e-18	0.686219
TR-SP1_Q2_01	2.71869e-37	0.556554	9.87108e-19	0.635148	7.11683e-50	0.589991
TR-SP1_Q4_01	1.39212e-37	0.555097	4.59262e-21	0.614744	1.3739e-52	0.580473
TR-SP1_Q6	7.09343e-40	0.557334	2.61565e-22	0.61729	5.90199e-56	0.582841
TR-SP1_Q6_01	6.65558e-34	0.581288	2.93027e-16	0.66343	2.75498e-44	0.616234
TR-SP3_Q3	2.19149e-06	0.678672	0.00228847	0.743449	2.40986e-08	0.70623
TR-SPZ1_01	0.000973445	0.756226	4.71481e-05	0.677459	2.43398e-07	0.722716
TR-SREBP_Q3	0.660619	1.07496	0.643741	0.914827	1	1.00684
TR-SREBP1_01	0.874715	0.946177	0.625877	0.875246	0.575077	0.916001
TR-SREBP1_02	0.591042	1.0968	1	0.987519	0.702141	1.05031
TR-SREBP1_Q6	0.944729	0.975979	1	1.00518	0.994012	0.988401
TR-SRF_01	0.426547	1.29188	0.127285	1.56426	0.112008	1.40776
TR-SRF_C	0.0541091	1.50665	0.512558	1.20581	0.0490704	1.37867
TR-SRF_Q4	0.691227	1.10588	0.752678	1.09052	0.54931	1.09934
TR-SRF_Q5_01	0.227184	1.27621	0.971713	1.03415	0.305312	1.17323
TR-SRF_Q5_02	0.0694676	1.43677	0.233949	1.33823	0.0271249	1.39485
TR-SRF_Q6	0.670206	1.12573	0.206133	1.32686	0.202758	1.2113
TR-SRY_01	0.374379	1.36628	0.262391	1.47619	0.146913	1.41304
TR-SRY_02	0.284504	1.34251	1	0.929807	0.458867	1.16693
TR-STAF_01	0.00240299	0.698044	0.867631	0.960531	0.0206319	0.809714
TR-STAF_02	0.195271	0.855381	0.505528	0.905057	0.119627	0.876514
TR-STAT_01	1	0.983284	0.866076	1.06815	0.98478	1.01939
TR-STAT_Q6	0.538911	1.09993	0.557982	0.893543	0.962125	1.01213
TR-STAT1_01	0.130325	0.728184	0.0303455	0.609739	0.00591412	0.677794
TR-STAT1_02	0.00807211	0.660147	0.00432036	0.607883	7.02614e-05	0.637912
TR-STAT1_03	0.617352	0.887698	0.234438	0.77674	0.200426	0.840493
TR-STAT3_01	0.374379	0.802703	0.121258	0.677557	0.0681261	0.749461
TR-STAT3_02	0.40447	0.896442	0.158069	0.829547	0.0985851	0.867983
TR-STAT4_01	0.0263159	1.53257	0.534878	1.1876	0.0356859	1.38581
TR-STAT5A_01	1	0.981114	0.131457	1.32504	0.406623	1.12743
TR-STAT5A_02	0.225526	0.744344	1	1.00527	0.380837	0.855352
TR-STAT5A_03	0.0150574	1.44293	0.176817	1.2921	0.00591412	1.37876
TR-STAT5A_04	1	NA	1	NA	1	NA
TR-STAT5B_01	0.802046	1.07987	0.114502	1.42527	0.220549	1.22682
TR-STAT6_01	0.520667	1.19506	0.0366509	1.61399	0.069703	1.37329
TR-STAT6_02	0.974692	1.02072	1	0.978319	1	1.00268
TR-STRA13_01	0.117094	0.748686	0.841485	0.929595	0.149952	0.825651
TR-SZF11_01	0.867022	1.03392	0.226951	0.837815	0.633507	0.95049
TR-T3R_01	0.172047	1.22502	0.957584	1.02488	0.263524	1.13987
TR-T3R_Q6	0.108868	1.24385	0.000695292	1.5199	0.000691721	1.36129
TR-TAACC_B	0.0775895	1.35062	0.752678	0.889239	0.324574	1.15433
TR-TAL1_Q6	1	0.999621	0.738553	0.940718	0.839439	0.974562
TR-TAL1ALPHAE47_01	0.000432545	1.47418	0.322722	1.17347	0.000962166	1.34625
TR-TAL1BETAE47_01	0.114738	1.26845	0.163214	1.26059	0.0295763	1.26511
TR-TAL1BETAITF2_01	0.0152664	1.40056	0.0967164	1.32584	0.00307092	1.36877
TR-TATA_01	0.34173	1.28254	0.401414	1.27024	0.159955	1.27731
TR-TATA_C	0.341946	1.2562	0.795619	1.0858	0.347403	1.18371
TR-TAXCREB_01	0.0259554	0.648242	0.031748	0.622566	0.00143341	0.637319
TR-TAXCREB_02	0.0650606	0.706824	0.557538	1.13138	0.414071	0.887444
TR-TBP_01	0.337535	1.34776	0.320934	1.3955	0.145282	1.36807
TR-TBP_Q6	0.176392	1.53145	0.742502	1.19325	0.180972	1.38757
TR-TBX5_01	0.68693	1.10252	0.0837686	1.36663	0.126276	1.21488
TR-TBX5_02	0.228888	1.23088	0.825673	0.925636	0.485713	1.10102
TR-TBX5_Q5	0.00079953	1.47965	0.0443667	1.33702	0.000133497	1.41897
TR-TCF11_01	0.738105	1.10903	0.232142	1.31807	0.273543	1.19796
TR-TCF11MAFG_01	0.571262	1.16677	1	0.959169	0.733955	1.07845
TR-TCF4_Q5	0.195271	1.29495	0.61631	0.847118	0.581304	1.10442
TR-TEF_Q6	0.509278	1.27621	0.919938	1.06067	0.500698	1.18451
TR-TEF1_Q6	1	NA	1	NA	1	NA
TR-TEL2_Q6	0.444756	1.13441	0.0281618	0.662918	0.640485	0.933822
TR-TFE_Q6	0.70256	1.11884	9.27543e-05	2.05072	0.00523665	1.51529
TR-TFIIA_Q6	1	0.97868	0.537077	0.837112	0.651894	0.918452
TR-TFIII_Q6	0.124592	0.848746	0.520631	0.914514	0.0900845	0.876725
TR-TGIF_01	0.0915061	1.33784	0.027727	1.46804	0.00596317	1.39323
TR-TITF1_Q3	1	0.966225	1	0.952251	0.932038	0.96028
TR-TST1_01	0.81558	1.09788	0.881373	0.889644	1	1.00929
TR-TTF1_Q6	0.413074	1.1262	0.234819	1.1842	0.13361	1.15087
TR-UF1H3BETA_Q6	8.74047e-15	0.657091	4.08882e-05	0.772591	6.94146e-17	0.706228
TR-USF_01	0.29007	0.79368	1	0.970782	0.380837	0.869025
TR-USF_02	0.659899	0.861981	0.919872	0.931319	0.592496	0.891479
TR-USF_C	0.0832778	0.755927	0.583572	0.890031	0.0785075	0.812979
TR-USF_Q6	0.501576	0.895105	0.856609	1.04214	0.766526	0.957659
TR-USF_Q6_01	0.0479993	0.786942	0.326922	0.865074	0.0244634	0.820182
TR-USF2_Q6	1	NA	1	NA	1	NA
TR-VBP_01	0.873319	1.10441	0.65718	0.745783	0.996966	0.95184
TR-VMYB_01	0.201091	0.602407	1	0.976297	0.31962	0.761472
TR-VMYB_02	0.582242	0.813409	0.0651915	0.530334	0.0804509	0.69298
TR-WHN_B	0.0723629	0.664835	0.244951	0.732492	0.0221307	0.693618
TR-WT1_Q6	4.84917e-18	0.626109	1.63443e-13	0.631647	1.81196e-28	0.628465
TR-XBP1_01	0.465294	0.7863	0.850868	0.890657	0.378196	0.830697
TR-XFD1_01	0.612732	1.20105	0.0188234	1.84581	0.0490704	1.47535
TR-XFD2_01	0.480144	0.728407	0.019548	1.80354	0.458867	1.1858
TR-XFD3_01	0.790262	0.865499	9.99135e-07	2.58132	0.00724528	1.59547
TR-XPF1_Q6	0.70575	0.927908	0.945401	0.969858	0.651894	0.945755
TR-XVENT1_01	0.532827	0.826158	0.706573	1.11577	0.868895	0.949368
TR-YY1_01	0.660619	0.877679	0.790226	0.900866	0.500698	0.887543
TR-YY1_02	0.530517	0.898645	0.158069	0.790553	0.139779	0.852659
TR-YY1_Q6	0.00942005	0.695515	0.000709453	0.584216	2.38971e-05	0.648165
TR-YY1_Q6_02	0.000102678	0.58902	1.29912e-05	0.50003	5.36879e-09	0.551161
TR-ZBRK1_01	0.465294	0.900201	1	0.996253	0.551624	0.941064
TR-ZEC_01	0.7831	0.90361	0.7314	0.86782	0.53827	0.888384
TR-ZF5_01	5.94352e-12	0.624981	3.85028e-18	0.486093	7.02404e-26	0.565894
TR-ZF5_B	0.000978685	0.727613	8.91292e-06	0.612579	5.48845e-08	0.678674
TR-ZIC1_01	0.133256	0.831092	0.878905	0.962085	0.184164	0.886821
TR-ZIC2_01	0.153246	0.8395	0.991025	1.01486	0.336342	0.914104
TR-ZIC3_01	0.258232	0.869222	0.782632	1.04349	0.532228	0.943362
TR-ZID_01	0.0903283	0.80541	0.447978	0.88268	0.0583532	0.838283
TR-ZNF219_01	2.40347e-15	0.658256	6.4641e-09	0.701717	1.38608e-21	0.676746
TR-ZTA_Q2	0.491428	1.15455	0.583572	1.14201	0.334237	1.14922
