# Supplementary material for: Regulators Associated with Clinical Outcomes Revealed by DNA Methylation Data in Breast Cancer
Source: PLoS Comput Biol. 2015 May 21;11(5):e1004269. doi: 10.1371/journal.pcbi.1004269 (PMC4440643; doi:10.1371/journal.pcbi.1004269)
Supplement: S2 Table — (XLS) [file pcbi.1004269.s002.xls]

## Sheet: TCGA_CpG_all_filtered
Enrichment/Depletion of TF binding motifs in survival-associated CpG regions in all breast cancers (TCGA)
	Protective CpGs		Hazardous CpGs		Protective + Hazardous CpGs		mRNA expression levels of corresponding TF genes (TCGA RNA-seq)
Transcription Factor Motif	p-value (FDR)	Relative Enrichment	p-value (FDR)	Relative Enrichment	p-value (FDR)	Relative Enrichment	Transcription Factor Gene	Tumor Mean Count	Normal Mean Count	log2 Fold Change	p-value	Benjamini p-value	Bonferroni p-value
JA-ABI4	2.3658e-07	0.880864	0.0837286	0.900368	1.09136e-08	0.885764	ABI4	NA	NA	NA	NA	NA	NA
JA-Agamous	0.486997	0.923496	0.959701	0.936189	0.429175	0.926685	AGAMOUS	NA	NA	NA	NA	NA	NA
JA-AGL3	0.936968	0.97475	0.343195	0.712584	0.430884	0.908886	AGL3	NA	NA	NA	NA	NA	NA
JA-Ar	0.250321	1.09442	1	0.985848	0.352946	1.06714	AR	687.394	581.355	0.241717	0.260059	0.297946	1
JA-Arnt	1	NA	1	NA	1	NA	NA	NA	NA	NA	NA	NA	NA
JA-Arnt-Ahr	1	NA	1	NA	1	NA	NA	NA	NA	NA	NA	NA	NA
JA-ARR10	0.612288	0.94837	1	0.996014	0.647232	0.960339	ARR10	NA	NA	NA	NA	NA	NA
JA-Athb-1	0.168051	0.827222	0.435291	0.721597	0.0563369	0.800685	ATHB-1	NA	NA	NA	NA	NA	NA
JA-ATHB5	0.241623	0.84357	0.842878	0.859277	0.186145	0.847516	ATHB5	NA	NA	NA	NA	NA	NA
JA-Bapx1	0.0926904	0.876297	1	0.976652	0.134721	0.90151	BAPX1	NA	NA	NA	NA	NA	NA
JA-BRCA1	0.506506	0.922133	0.89423	0.916111	0.42218	0.92062	BRCA1	432.814	209.321	1.04803	3.98e-21	1.47e-20	8.07e-17
JA-Broad-complex_1	0.0106671	0.765399	0.102397	0.637963	0.00056465	0.733383	BROAD-COMPLEX_1	NA	NA	NA	NA	NA	NA
JA-Broad-complex_2	0.00365049	0.71474	0.30944	0.71779	0.000871356	0.715506	BROAD-COMPLEX_2	NA	NA	NA	NA	NA	NA
JA-Broad-complex_3	1.79486e-07	0.548403	0.779507	0.870299	1.68888e-06	0.629273	BROAD-COMPLEX_3	NA	NA	NA	NA	NA	NA
JA-Broad-complex_4	1.79763e-12	0.434524	0.113605	0.647528	6.26688e-13	0.488037	BROAD-COMPLEX_4	NA	NA	NA	NA	NA	NA
JA-bZIP910	0.507569	1.07932	0.315013	1.27284	0.188421	1.12794	BZIP910	NA	NA	NA	NA	NA	NA
JA-bZIP911	0.138166	1.09829	0.0761824	1.26821	0.0118098	1.14098	BZIP911	NA	NA	NA	NA	NA	NA
JA-Cebpa	0.616323	0.933723	0.887181	0.904434	0.493234	0.926365	CEBPA	648.216	2657.95	-2.03577	3.55e-22	1.38e-21	7.18e-18
JA-CF2-II	0.315833	0.726341	0.729383	0.601331	0.170143	0.694935	CF2-II	NA	NA	NA	NA	NA	NA
JA-CREB1	0.263661	1.09004	1	0.967719	0.396083	1.05931	CREB1	1196.71	1502.07	-0.32788	1.28e-17	4.01e-17	2.6e-13
JA-Ddit3-Cebpa	0.962778	0.983184	0.830403	0.902938	0.709065	0.963024	DDIT3-CEBPA	NA	NA	NA	NA	NA	NA
JA-dl_1	0.000543464	0.80645	1	0.987445	0.00315179	0.851922	DL_1	NA	NA	NA	NA	NA	NA
JA-Dl_2	0.017692	0.888488	1	1.00546	0.0519268	0.917876	DL_2	NA	NA	NA	NA	NA	NA
JA-Dof2	1	NA	1	NA	1	NA	NA	NA	NA	NA	NA	NA	NA
JA-Dof3	1	NA	1	NA	1	NA	NA	NA	NA	NA	NA	NA	NA
JA-E2F1	1.28564e-05	0.735012	0.926577	0.948326	9.05706e-05	0.788603	E2F1	466.347	73.1675	2.67213	2.55e-53	9.24e-52	5.15e-49
JA-Eip74EF	0.00200213	0.847911	0.974449	0.973753	0.0061088	0.879527	EIP74EF	NA	NA	NA	NA	NA	NA
JA-ELF5	0.354907	0.93381	0.545305	0.877484	0.172602	0.919659	ELF5	778.556	1854.94	-1.2525	2.71e-22	1.06e-21	5.49e-18
JA-ELK1	0.0523367	0.899279	0.886034	0.956402	0.0591876	0.91363	ELK1	897.427	623.734	0.524863	1.43e-34	1.07e-33	2.89e-30
JA-ELK4	0.00549947	0.837912	0.842878	1.05442	0.0451149	0.892306	ELK4	186.615	191.903	-0.0403173	0.077975	0.0961278	1
JA-EMBP1	0.423149	1.06393	0.00121504	1.5156	0.00460729	1.1774	EMBP1	NA	NA	NA	NA	NA	NA
JA-En1	0.27139	1.08598	0.657989	0.884759	0.631434	1.03542	EN1	301.475	59.7198	2.33576	0.00652729	0.00896302	1
JA-ESR1	0.114342	1.06086	0.00447806	1.22569	0.00139136	1.10227	ESR1	10749.8	3449.89	1.63969	7.28e-09	1.46e-08	0.000147336
JA-ETS1	1	NA	1	NA	1	NA	NA	NA	NA	NA	NA	NA	NA
JA-Evi1	0.031614	0.785655	0.971038	0.945221	0.0511495	0.825743	EVI1	NA	NA	NA	NA	NA	NA
JA-Fos	0.323906	0.905903	0.0979872	0.678847	0.0428561	0.848859	FOS	5037.05	29120.6	-2.53139	1.62e-43	2.2e-42	3.28e-39
JA-Foxa2	3.68771e-11	0.503024	0.450585	0.800718	3.47217e-10	0.577814	FOXA2	2.14724	0.89998	1.25452	0.240562	0.277078	1
JA-FOXC1	0.616069	0.919987	0.926577	0.903592	0.493234	0.915868	FOXC1	566.07	650.676	-0.20096	4.59e-27	2.28e-26	9.3e-23
JA-FOXD1	1.04509e-09	0.519429	0.457656	0.792485	4.71702e-09	0.588029	FOXD1	49.6669	6.91622	2.84423	0.0015242	0.00221097	1
JA-Foxd3	0.000111347	0.664934	0.219159	0.711899	1.66822e-05	0.676733	FOXD3	12.1542	1.42957	3.0878	9.44e-14	2.43e-13	1.91e-09
JA-FOXF2	1.45478e-09	0.532344	0.0681523	0.63464	8.1396e-11	0.558044	FOXF2	66.5301	53.9087	0.30349	0.604391	0.640077	1
JA-FOXI1	1.44824e-07	0.602668	0.89423	0.921941	2.9209e-06	0.682879	FOXI1	287.824	359.571	-0.32109	2.05e-09	4.24e-09	4.14e-05
JA-FOXL1	0.361029	0.838359	1	0.968864	0.429175	0.871146	FOXL1	40.8419	27.2859	0.581891	0.389698	0.431223	1
JA-Foxq1	0.00067045	0.692009	0.12124	0.653455	4.74335e-05	0.682323	FOXQ1	41.8765	24.003	0.802925	0.430536	0.472283	1
JA-GABPA	0.574711	0.972039	0.89423	0.96697	0.47925	0.970766	GABPA	803.689	1166.8	-0.537845	2.54e-28	1.35e-27	5.14e-24
JA-GAMYB	0.108041	0.86653	0.958491	0.947874	0.120651	0.886966	GAMYB	NA	NA	NA	NA	NA	NA
JA-Gata1	1	NA	1	NA	1	NA	NA	NA	NA	NA	NA	NA	NA
JA-GATA2	1	NA	1	NA	1	NA	NA	NA	NA	NA	NA	NA	NA
JA-GATA3	1	NA	1	NA	1	NA	NA	NA	NA	NA	NA	NA	NA
JA-Gfi	0.000963279	0.789148	1	1.01362	0.00713372	0.845541	GFI1	33.2406	26.9287	0.303802	0.34951	0.390745	1
JA-Hand1-Tcfe2a	0.0457142	1.12412	1	0.985396	0.109489	1.08927	HAND1	1.24262	0.199697	2.6375	0.282236	0.321498	1
JA-hb	6.77653e-05	0.663023	0.800016	0.886465	0.000177265	0.719159	HB	NA	NA	NA	NA	NA	NA
JA-HLF	0.499129	0.888201	1	0.997496	0.550705	0.915659	HLF	173.587	1316.58	-2.92306	1.92e-61	6.08e-59	3.89e-57
JA-HMG-1	0.433831	1.07611	0.502254	0.814271	0.941807	1.01032	HMG-1	NA	NA	NA	NA	NA	NA
JA-HMG-IY	0.0980255	0.838875	1	0.961611	0.135914	0.86971	HMG-IY	NA	NA	NA	NA	NA	NA
JA-HNF1A	0.0916657	0.811714	0.510481	0.773159	0.0375976	0.802028	HNF1A	21.8038	19.1372	0.188195	0.000374176	0.000567485	1
JA-HNF4A	0.00878709	1.12329	0.30944	1.12561	0.00246929	1.12387	HNF4A	0.527854	0.466686	0.177685	0.13754	0.164386	1
JA-id1	0.0322726	0.863637	0.950054	0.957559	0.0453407	0.887233	ID1	274.978	594.952	-1.11345	5.81e-23	2.35e-22	1.18e-18
JA-IRF1	4.44557e-06	0.726642	0.971038	1.02731	0.000242495	0.80218	IRF1	1378.52	852.166	0.693917	5.31e-09	1.08e-08	0.000107561
JA-IRF2	2.88854e-05	0.715173	1	1.01217	0.000591776	0.789787	IRF2	859.889	954.179	-0.150108	6.4e-07	1.16e-06	0.0129691
JA-Klf4	0.199115	1.06973	0.814485	0.943232	0.439617	1.03795	KLF4	598.727	3483.62	-2.54062	8.27e-51	2.21e-49	1.67e-46
JA-Lhx3	0.284265	0.856065	0.336039	0.684528	0.0841819	0.812969	LHX3	1.01164	0.0132691	6.25248	7.48e-06	1.27e-05	0.151459
JA-Macho-1	0.603558	0.976683	0.113605	1.14118	0.631434	1.01801	MACHO-1	NA	NA	NA	NA	NA	NA
JA-Mafb	8.55226e-06	1.23815	0.892013	1.04163	5.59576e-05	1.18878	MAFB	1320.94	1449.06	-0.133547	0.0045858	0.00638977	1
JA-MAX	0.00231153	1.18381	0.00275572	1.40354	3.71405e-06	1.23902	MAX	1445.09	1307.52	0.144323	0.00323943	0.0045745	1
JA-MEF2A	0.265195	0.870937	0.131325	0.631397	0.0411528	0.810757	MEF2A	1361.92	2019.88	-0.568631	1.28e-33	9.12e-33	2.59e-29
JA-MIZF	0.13034	0.836777	0.889743	0.906885	0.119113	0.85439	MIZF	NA	NA	NA	NA	NA	NA
JA-MNB1A	1	NA	1	NA	1	NA	NA	NA	NA	NA	NA	NA	NA
JA-Myb	0.255113	0.906186	1	0.998927	0.331705	0.929486	MYB	1908.09	1000.68	0.931152	8.99e-12	2.1e-11	1.82e-07
JA-MYB.ph3	0.0269158	0.700699	0.42118	0.682735	0.00754913	0.696186	MYB	1908.09	1000.68	0.931152	8.99e-12	2.1e-11	1.82e-07
JA-MYC-MAX	2.27829e-05	1.24862	0.0235524	1.30896	2.34218e-07	1.26378	MYC	2165.85	4392.32	-1.02005	1.33e-27	6.81e-27	2.69e-23
JA-Mycn	1	NA	1	NA	1	NA	NA	NA	NA	NA	NA	NA	NA
JA-Myf	2.0914e-26	1.31987	0.832022	0.968415	2.06661e-18	1.23157	MYF5	0.579079	1.11881	-0.950135	0.918449	0.928629	1
JA-MZF1_1-4	1	NA	1	NA	1	NA	NA	NA	NA	NA	NA	NA	NA
JA-MZF1_5-13	0.563076	0.970981	0.638991	0.932528	0.333062	0.96132	ZNF42	NA	NA	NA	NA	NA	NA
JA-NF-kappaB	0.00193856	0.865437	0.742967	1.05785	0.0304507	0.913777	NF-KAPPAB	NA	NA	NA	NA	NA	NA
JA-NFIL3	0.256751	0.82559	0.362823	0.656158	0.0786594	0.783023	NFIL3	518.27	1015.67	-0.970658	4.31e-29	2.38e-28	8.72e-25
JA-NFKB1	0.0234985	0.915349	0.779507	1.04421	0.1287	0.947723	NFKB1	1437.51	1563.12	-0.120849	9.83e-07	1.76e-06	0.0199015
JA-NFYA	5.16484e-05	0.754349	0.0195988	1.34896	0.108577	0.903734	NFYA	1347	991.275	0.442396	1.2e-09	2.52e-09	2.44e-05
JA-NHLH1	7.4345e-19	1.29712	0.82529	0.962995	4.79468e-13	1.21317	NHLH1	5.65573	3.95702	0.515299	0.0948136	0.115571	1
JA-Nkx2-5	0.144803	0.819095	0.123988	0.58825	0.0177475	0.7611	NKX2-5	20.651	2.79126	2.88722	0.240308	0.276821	1
JA-NKX3-1	0.687854	0.916573	0.931583	0.865057	0.543676	0.903631	NKX3-1	388.86	209.03	0.895538	0.0435546	0.0552688	1
JA-Nobox	0.991369	0.981685	0.974449	0.930943	0.866452	0.968937	NOBOX	0.564271	0.276669	1.02823	0.248441	0.285524	1
JA-NR1H2-RXRA	0.6302	0.956594	0.0569579	1.32683	0.481399	1.04961	NR1H2	1263.06	1165.46	0.116025	0.190606	0.222979	1
JA-NR2F1	0.115156	1.08928	0.792445	1.06099	0.0966902	1.08217	NR2F1	283.841	472.685	-0.7358	1.21e-31	7.72e-31	2.45e-27
JA-NR3C1	0.407027	0.922629	0.728646	0.884361	0.254898	0.913015	NR3C1	1181.11	3915.51	-1.72906	1.15e-58	1.21e-56	2.33e-54
JA-ovo	0.313839	0.873436	0.197702	0.650799	0.0652328	0.817503	OVO	NA	NA	NA	NA	NA	NA
JA-Pax2	0.739738	1.03746	0.171525	1.29667	0.212143	1.10258	PAX2	39.2511	7.14986	2.45675	3.26e-09	6.67e-09	6.6e-05
JA-Pax4	0.00144626	0.791538	0.89423	0.939557	0.00315179	0.828725	PAX4	0.0298774	0.0264927	0.17346	0.330186	0.37114	1
JA-Pax5	0.248214	0.953214	0.695533	0.945947	0.158038	0.951388	PAX5	18.4214	8.69206	1.08361	0.935641	0.943703	1
JA-Pax6	0.459049	0.911992	0.655929	0.83634	0.250476	0.892986	PAX6	68.9922	63.3571	0.122926	3.54e-20	1.25e-19	7.17e-16
JA-PBF	1	NA	1	NA	1	NA	NA	NA	NA	NA	NA	NA	NA
JA-PBX1	0.00222344	0.682076	0.811126	1.12068	0.0300972	0.792267	PBX1	7311.8	4382.41	0.738501	2.2e-10	4.79e-10	4.46e-06
JA-Pdx1	1	NA	1	NA	1	NA	NA	NA	NA	NA	NA	NA	NA
JA-PEND	0.00102168	0.714945	1	1.01031	0.00713372	0.789148	PEND	NA	NA	NA	NA	NA	NA
JA-PPARG	0.25353	1.07575	0.811126	1.06332	0.203816	1.07263	PPARG	189.562	1890.4	-3.31795	1.12e-54	4.98e-53	2.27e-50
JA-PPARG-RXRA	0.861551	1.01575	0.138812	1.21401	0.241102	1.06556	PPARG	189.562	1890.4	-3.31795	1.12e-54	4.98e-53	2.27e-50
JA-Prrx2	1	NA	1	NA	1	NA	NA	NA	NA	NA	NA	NA	NA
JA-REL	0.0615301	0.90192	1	1.01459	0.141377	0.930227	REL	150.251	140.762	0.0941153	0.37698	0.418385	1
JA-RELA	0.0149023	0.881051	0.775463	1.05891	0.0985002	0.925736	RELA	2101.25	1997.97	0.0727131	0.0934457	0.114061	1
JA-REST	3.166e-14	1.22183	0.528683	1.0594	1.58839e-12	1.18102	REST	422.284	451.329	-0.095967	0.0542906	0.0680691	1
JA-Roaz	0.30412	1.05326	0.945017	1.02817	0.293446	1.04696	ZNF423	195.249	447.302	-1.19593	1.03e-35	8.27e-35	2.08e-31
JA-RORA_1	0.203705	0.896133	0.830403	0.918479	0.155127	0.901747	RORA	355.11	644.162	-0.859159	3.24e-30	1.9e-29	6.56e-26
JA-RORA_2	0.0781894	0.828025	0.815367	0.888426	0.0682254	0.8432	RORA	355.11	644.162	-0.859159	3.24e-30	1.9e-29	6.56e-26
JA-RREB1	0.692601	1.02753	0.872019	1.04523	0.562062	1.03198	RREB1	1222.5	1380.06	-0.174895	1.71e-05	2.85e-05	0.346945
JA-RUNX1	4.46953e-11	0.491738	0.528938	1.17608	3.11961e-06	0.663666	RUNX1	4121.24	3737.88	0.140858	0.344697	0.385706	1
JA-RUSH1-alfa	0.00530252	0.657658	1	0.997863	0.0214736	0.743128	RUSH1-ALFA	NA	NA	NA	NA	NA	NA
JA-RXRA-VDR	0.388774	0.922282	0.971038	1.02916	0.533762	0.949134	RXRA-VDR	NA	NA	NA	NA	NA	NA
JA-sna	1	NA	1	NA	1	NA	NA	NA	NA	NA	NA	NA	NA
JA-Sox17	0.567088	1.0564	1	1.00452	0.611602	1.04337	SOX17	70.3154	296.611	-2.07666	5.5e-48	1.1e-46	1.11e-43
JA-Sox5	1	NA	1	NA	1	NA	NA	NA	NA	NA	NA	NA	NA
JA-SOX9	0.0544728	0.81866	1	1.00246	0.115221	0.864835	SOX9	2180.67	2708.25	-0.31259	8.02e-06	1.36e-05	0.162448
JA-SP1	0.322211	0.967558	0.96475	0.983368	0.317395	0.97153	SP1	3238.93	3986.3	-0.29953	1.02e-16	3.05e-16	2.07e-12
JA-SPI1	1	NA	1	NA	1	NA	NA	NA	NA	NA	NA	NA	NA
JA-SPIB	0.994003	1.00456	0.516946	1.1109	0.57167	1.03128	NA	NA	NA	NA	NA	NA	NA
JA-Spz1	0.320086	1.06563	0.903003	0.950486	0.533762	1.0367	SPZ1	0.148035	0.00787818	4.23193	0.0424038	0.0539167	1
JA-SQUA	0.0829806	0.830275	0.90355	0.920765	0.0841819	0.853009	SQUA	NA	NA	NA	NA	NA	NA
JA-SRF	0.546393	0.91366	0.533579	1.21971	1	0.990549	SRF	1403.51	1977.74	-0.494813	8.96e-21	3.27e-20	1.81e-16
JA-SRY	0.000310795	0.669161	0.171525	0.678935	3.30128e-05	0.671616	SRY	0.00398679	0.0473073	-3.56876	0.668205	0.699826	1
JA-Staf	0.18606	1.05356	0.228571	1.11483	0.0416401	1.06896	ZNF143	365.858	393.787	-0.106133	2.45e-05	4.03e-05	0.496712
JA-STAT1	9.61446e-12	0.655076	0.418217	0.866098	8.77665e-11	0.708091	STAT1	8245.43	3704.45	1.15433	5.68e-18	1.8e-17	1.15e-13
JA-TP53	0.00620031	1.17155	0.250973	1.18052	0.00138884	1.1738	TP53	1703.58	1558.75	0.128183	0.369183	0.410466	1
JA-Ubx	1	NA	1	NA	1	NA	NA	NA	NA	NA	NA	NA	NA
JA-USF1	0.000119168	1.23015	0.00520258	1.36223	3.3896e-07	1.26333	USF1	1147.86	688.585	0.737237	2.23e-35	1.75e-34	4.52e-31
JA-usp	0.0210102	0.904487	0.160698	1.14318	0.38179	0.964454	USP	NA	NA	NA	NA	NA	NA
JA-YY1	1	NA	1	NA	1	NA	NA	NA	NA	NA	NA	NA	NA
JA-ZEB1	1	NA	1	NA	1	NA	NA	NA	NA	NA	NA	NA	NA
JA-ZNF354C	1	NA	1	NA	1	NA	NA	NA	NA	NA	NA	NA	NA
TR-ACAAT_B	1	1.00343	0.790266	0.916633	0.837316	0.981625	ACAAT	NA	NA	NA	NA	NA	NA
TR-AFP1_Q6	0.314321	0.881105	0.945813	0.915504	0.270156	0.889747	AFP1	NA	NA	NA	NA	NA	NA
TR-AHR_01	0.281151	1.05779	0.695533	1.06834	0.182376	1.06044	AHR	1956.82	3291.99	-0.750445	1.43e-25	6.56e-25	2.9e-21
TR-AHR_Q5	0.245483	1.07672	1	1.00485	0.30772	1.05866	AHR	1956.82	3291.99	-0.750445	1.43e-25	6.56e-25	2.9e-21
TR-AHRARNT_01	0.00649145	1.18646	0.558708	0.874098	0.0817226	1.10798	AHRARNT	NA	NA	NA	NA	NA	NA
TR-AHRARNT_02	0.0474601	0.886806	0.533579	1.10591	0.278227	0.941851	AHRARNT	NA	NA	NA	NA	NA	NA
TR-AHRHIF_Q6	0.0457142	1.10443	0.125327	0.817235	0.517989	1.03228	AHRHIF	NA	NA	NA	NA	NA	NA
TR-AIRE_01	0.279887	0.869596	0.944452	0.914735	0.257236	0.880936	AIRE	0.264691	0.177239	0.578612	0.0938147	0.114463	1
TR-AIRE_02	0.0261075	0.750852	0.984438	0.939342	0.0421777	0.798207	AIRE	0.264691	0.177239	0.578612	0.0938147	0.114463	1
TR-ALPHACP1_01	0.181762	0.910633	0.783321	1.0736	0.440786	0.951575	ALPHACP1	NA	NA	NA	NA	NA	NA
TR-ALX4_01	0.99157	0.990279	0.872019	1.06839	0.934971	1.0099	ALX4	7.70985	40.2548	-2.38439	8.77e-41	9.83e-40	1.78e-36
TR-AMEF2_Q6	0.000111347	0.659087	0.814485	0.881952	0.000285769	0.715078	AMEF2	NA	NA	NA	NA	NA	NA
TR-AML_Q6	0.407027	0.948697	0.0355154	1.2616	0.611602	1.02731	AML	NA	NA	NA	NA	NA	NA
TR-AML1_01	1	NA	1	NA	1	NA	NA	NA	NA	NA	NA	NA	NA
TR-AML1_Q6	1	NA	1	NA	1	NA	NA	NA	NA	NA	NA	NA	NA
TR-AP1_01	0.00790014	1.16379	0.971038	1.02535	0.0176024	1.12901	JUN	4418.74	11794.5	-1.4164	2.96e-38	2.82e-37	6e-34
TR-AP1_C	1	0.995922	0.708096	0.890475	0.708595	0.96943	JUN	4418.74	11794.5	-1.4164	2.96e-38	2.82e-37	6e-34
TR-AP1_Q2	0.511165	0.947757	0.803697	0.922351	0.360407	0.941374	JUN	4418.74	11794.5	-1.4164	2.96e-38	2.82e-37	6e-34
TR-AP1_Q2_01	0.366417	1.06395	0.435291	0.853389	0.906852	1.01105	JUN	4418.74	11794.5	-1.4164	2.96e-38	2.82e-37	6e-34
TR-AP1_Q4	0.294388	0.925069	0.533579	0.873075	0.139318	0.912006	JUN	4418.74	11794.5	-1.4164	2.96e-38	2.82e-37	6e-34
TR-AP1_Q4_01	1	0.997201	0.525329	0.843764	0.609295	0.958653	JUN	4418.74	11794.5	-1.4164	2.96e-38	2.82e-37	6e-34
TR-AP1_Q6	0.178305	1.0921	0.547694	0.879707	0.541471	1.03874	JUN	4418.74	11794.5	-1.4164	2.96e-38	2.82e-37	6e-34
TR-AP1_Q6_01	0.948158	1.01076	0.578413	0.877811	0.789937	0.977363	JUN	4418.74	11794.5	-1.4164	2.96e-38	2.82e-37	6e-34
TR-AP1FJ_Q2	0.941426	1.01056	0.616727	1.10271	0.585427	1.03371	AP1FJ	NA	NA	NA	NA	NA	NA
TR-AP2_Q3	0.960925	0.996689	1	0.996078	0.929075	0.996536	TFAP2	NA	NA	NA	NA	NA	NA
TR-AP2_Q6	0.000543783	0.926349	0.950054	0.986999	0.00205635	0.941586	TFAP2	NA	NA	NA	NA	NA	NA
TR-AP2_Q6_01	0.926264	0.996272	0.137603	0.935679	0.270957	0.981049	TFAP2	NA	NA	NA	NA	NA	NA
TR-AP2ALPHA_01	0.834514	1.00789	0.783321	0.969504	1	0.998247	TFAP2A	2433.01	1383.74	0.814171	2.71e-15	7.54e-15	5.49e-11
TR-AP2ALPHA_02	0.173088	1.04263	0.0312329	0.86118	0.97422	0.997047	TFAP2A	2433.01	1383.74	0.814171	2.71e-15	7.54e-15	5.49e-11
TR-AP2ALPHA_03	1	0.999502	0.233996	0.864398	0.450169	0.965559	TFAP2A	2433.01	1383.74	0.814171	2.71e-15	7.54e-15	5.49e-11
TR-AP2GAMMA_01	0.459559	1.02022	0.319591	0.937231	1	0.99937	TFAP2G	NA	NA	NA	NA	NA	NA
TR-AP2REP_01	4.01727e-08	1.22508	0.852646	1.03755	7.76011e-07	1.17797	AP2REP	NA	NA	NA	NA	NA	NA
TR-AP3_Q6	0.0101479	0.746686	0.830403	0.881358	0.0105606	0.78052	TFAP3	NA	NA	NA	NA	NA	NA
TR-AP4_01	4.55256e-17	1.28125	0.916047	0.97349	4.55613e-12	1.20393	TFAP4	314.872	208.558	0.594317	9.64e-15	2.61e-14	1.95e-10
TR-AP4_Q5	6.56657e-22	1.35053	0.619594	0.936826	1.06929e-14	1.24659	TFAP4	314.872	208.558	0.594317	9.64e-15	2.61e-14	1.95e-10
TR-AP4_Q6	7.66081e-24	1.34785	0.29547	0.901865	7.74271e-15	1.2358	TFAP4	314.872	208.558	0.594317	9.64e-15	2.61e-14	1.95e-10
TR-AP4_Q6_01	3.49573e-32	1.40052	0.830403	0.963036	1.33424e-22	1.29061	TFAP4	314.872	208.558	0.594317	9.64e-15	2.61e-14	1.95e-10
TR-APOLYA_B	0.0155925	0.765909	0.379086	0.760907	0.00462874	0.764653	APOLYA	NA	NA	NA	NA	NA	NA
TR-AR_01	0.10651	1.1228	0.974449	1.02711	0.135914	1.09876	AR	687.394	581.355	0.241717	0.260059	0.297946	1
TR-AR_02	0.351907	0.92188	0.830403	1.0685	0.587273	0.958715	AR	687.394	581.355	0.241717	0.260059	0.297946	1
TR-AR_03	0.749922	0.969569	0.608881	1.11143	0.985202	1.00521	AR	687.394	581.355	0.241717	0.260059	0.297946	1
TR-AR_Q2	0.350115	0.912355	0.611496	1.14176	0.776114	0.969989	AR	687.394	581.355	0.241717	0.260059	0.297946	1
TR-AR_Q6	0.0572919	1.11348	0.89423	1.0453	0.0695354	1.09635	AR	687.394	581.355	0.241717	0.260059	0.297946	1
TR-AREB6_01	0.497941	0.954072	0.259917	1.16549	0.937736	1.00719	TCF8	NA	NA	NA	NA	NA	NA
TR-AREB6_02	0.000207378	0.811781	0.742967	1.0689	0.00762081	0.876378	TCF8	NA	NA	NA	NA	NA	NA
TR-AREB6_03	0.0074069	1.11231	0.0137642	1.22768	8.74576e-05	1.14129	TCF8	NA	NA	NA	NA	NA	NA
TR-AREB6_04	0.998975	1.0043	0.799748	0.917917	0.865112	0.982594	TCF8	NA	NA	NA	NA	NA	NA
TR-ARNT_01	0.00180831	1.19312	0.0188993	1.32833	2.27596e-05	1.22709	ARNT	1566.54	1915.01	-0.289766	7.14e-15	1.94e-14	1.45e-10
TR-ARNT_02	0.160518	1.12866	0.559597	1.15831	0.0854398	1.13611	ARNT	1566.54	1915.01	-0.289766	7.14e-15	1.94e-14	1.45e-10
TR-ARP1_01	0.0289011	1.12297	0.790266	0.931882	0.139318	1.07496	NR2F2	1936.33	1724.59	0.167072	0.260059	0.297946	1
TR-ATATA_B	0.0548349	0.75035	0.588899	0.757473	0.0271307	0.752139	ATATA	NA	NA	NA	NA	NA	NA
TR-ATF_01	0.151256	1.10749	0.402078	1.16747	0.0564121	1.12256	ATF	NA	NA	NA	NA	NA	NA
TR-ATF_B	0.657625	0.944845	0.0979872	1.38898	0.540682	1.05643	ATF	NA	NA	NA	NA	NA	NA
TR-ATF1_Q6	0.862738	1.01871	0.0343671	1.34822	0.119113	1.10149	ATF1	440.534	500.05	-0.18282	8.61e-07	1.55e-06	0.0174282
TR-ATF3_Q6	0.0252827	1.12799	0.971038	1.02438	0.0451149	1.10196	ATF3	901.844	3992.52	-2.14635	3.08e-38	2.92e-37	6.24e-34
TR-ATF4_Q2	0.212451	1.07758	0.560654	1.104	0.113338	1.08422	ATF4	5762.96	6256.2	-0.118477	3.29e-06	5.71e-06	0.0666746
TR-ATF6_01	0.616069	1.06315	0.255515	1.31439	0.198465	1.12627	ATF6	1968.87	1637.17	0.266165	2.94e-05	4.81e-05	0.594933
TR-BACH1_01	0.930041	1.01246	0.814485	0.920607	0.948221	0.989384	BACH1	821.009	1035.93	-0.335461	1.25e-11	2.91e-11	2.54e-07
TR-BACH2_01	0.460762	1.05358	0.289568	0.82154	1	0.995287	BACH2	116.095	319.093	-1.45867	2.93e-43	3.89e-42	5.93e-39
TR-BARBIE_01	0.00328329	0.823474	1	1.01059	0.0171825	0.870483	BARBIE	NA	NA	NA	NA	NA	NA
TR-BEL1_B	0.0227409	1.12395	0.418217	1.12076	0.00876709	1.12315	BEL1	NA	NA	NA	NA	NA	NA
TR-BLIMP1_Q6	0.427227	0.954426	0.56791	1.08894	0.87039	0.98822	PRDM1	413.414	354.377	0.222304	0.0233975	0.0306111	1
TR-BRACH_01	0.616069	0.935668	0.930851	0.922722	0.502788	0.932416	BRACH	NA	NA	NA	NA	NA	NA
TR-BRCA_01	0.0235433	0.800266	0.17911	0.715536	0.00292779	0.778979	BRCA	NA	NA	NA	NA	NA	NA
TR-BRN2_01	0.0101479	0.741436	0.619594	0.82279	0.00720628	0.761875	BRN2	NA	NA	NA	NA	NA	NA
TR-CAAT_01	0.363077	0.934341	0.340443	1.16633	0.973391	0.992623	CAAT	NA	NA	NA	NA	NA	NA
TR-CAAT_C	0.506506	0.952362	0.406856	1.1418	1	0.999955	CAAT	NA	NA	NA	NA	NA	NA
TR-CACBINDINGPROTEIN_Q6	2.36468e-10	1.16164	0.608881	0.954786	1.29789e-06	1.10967	CACBINDINGPROTEIN	NA	NA	NA	NA	NA	NA
TR-CACCCBINDINGFACTOR_Q6	0.00278742	1.09473	0.695533	1.04557	0.00293533	1.08238	CACCCBINDINGFACTOR	NA	NA	NA	NA	NA	NA
TR-CACD_01	0.000453023	0.911937	0.814485	1.02788	0.00936217	0.941065	CACD	NA	NA	NA	NA	NA	NA
TR-CAP_01	0.936968	1.00869	0.492213	1.10303	0.505681	1.03239	CAP	NA	NA	NA	NA	NA	NA
TR-CART1_01	0.0085858	0.66219	1	0.928751	0.018388	0.729158	CART1	NA	NA	NA	NA	NA	NA
TR-CBF_01	1	0.994949	0.418217	0.83076	0.540682	0.9537	CBF	NA	NA	NA	NA	NA	NA
TR-CBF_02	0.0714754	0.881508	0.113605	1.24683	0.705448	0.973288	CBF	NA	NA	NA	NA	NA	NA
TR-CDC5_01	0.0378108	0.737019	0.803697	1.13263	0.168759	0.836408	CDC5	NA	NA	NA	NA	NA	NA
TR-CDP_01	0.0399745	0.70199	0.528938	1.27352	0.270156	0.845576	CDP	NA	NA	NA	NA	NA	NA
TR-CDP_02	0.203705	0.744811	0.884138	0.813941	0.170323	0.762178	CDP	NA	NA	NA	NA	NA	NA
TR-CDPCR1_01	0.397688	1.14359	0.440696	1.34269	0.186959	1.19361	CDPCR1	NA	NA	NA	NA	NA	NA
TR-CDPCR3_01	0.575616	1.07173	1	1.02314	0.570144	1.05952	CDPCR3	NA	NA	NA	NA	NA	NA
TR-CDPCR3HD_01	1	0.987608	0.695533	1.18457	0.789937	1.03709	CDPCR3HD	NA	NA	NA	NA	NA	NA
TR-CDX_Q5	0.0928806	0.799593	0.561417	0.775229	0.0421777	0.793472	CDX1	7.95728	4.42235	0.847463	1.01e-08	2.01e-08	0.000204337
TR-CDX2_Q5	0.936968	0.974313	0.00345683	0.362981	0.0805955	0.820728	CDX2	1.82269	0.468507	1.95993	0.953719	0.959404	1
TR-CDXA_01	0.56668	1.06989	0.231598	0.693197	0.870158	0.975252	CDXA	NA	NA	NA	NA	NA	NA
TR-CDXA_02	1	NA	1	NA	1	NA	NA	NA	NA	NA	NA	NA	NA
TR-CEBP_01	0.244021	0.900853	1	0.972793	0.26945	0.918926	CEBP	NA	NA	NA	NA	NA	NA
TR-CEBP_C	0.864704	1.02172	0.619418	0.846779	0.856185	0.977771	CEBP	NA	NA	NA	NA	NA	NA
TR-CEBP_Q2	0.929423	1.02271	0.974449	1.03765	0.868435	1.02646	CEBP	NA	NA	NA	NA	NA	NA
TR-CEBP_Q2_01	0.743532	0.956655	0.115629	0.660879	0.176804	0.882347	CEBP	NA	NA	NA	NA	NA	NA
TR-CEBP_Q3	0.560825	0.937611	0.603326	0.849146	0.298807	0.915386	CEBP	NA	NA	NA	NA	NA	NA
TR-CEBPA_01	0.407027	0.900137	0.619594	0.823658	0.232517	0.880923	CEBPA	648.216	2657.95	-2.03577	3.55e-22	1.38e-21	7.18e-18
TR-CEBPB_01	0.887501	0.978161	0.042996	0.653659	0.154122	0.896636	CEBPB	1226.51	1312.87	-0.0981677	1.91e-07	3.57e-07	0.00387683
TR-CEBPB_02	0.861551	1.02549	0.319591	0.736209	0.688806	0.952816	CEBPB	1226.51	1312.87	-0.0981677	1.91e-07	3.57e-07	0.00387683
TR-CEBPDELTA_Q6	0.766676	0.958489	0.958491	0.932796	0.640727	0.952035	CEBPD	774.13	1111.32	-0.521624	7.79e-14	2.01e-13	1.58e-09
TR-CEBPGAMMA_Q6	0.0465236	0.827286	0.0523198	0.632218	0.00185521	0.778279	CEBPG	1277.19	1193.93	0.0972522	0.260957	0.298924	1
TR-CETS168_Q6	0.6302	0.975902	0.716628	1.05504	0.981235	0.995783	CETS168	NA	NA	NA	NA	NA	NA
TR-CETS1P54_01	0.0366223	0.900393	0.971038	0.976729	0.0574187	0.919571	CETS1P54	NA	NA	NA	NA	NA	NA
TR-CETS1P54_02	0.238767	0.913918	0.958491	0.959647	0.232517	0.925407	CETS1P54	NA	NA	NA	NA	NA	NA
TR-CETS1P54_03	0.320086	0.941409	0.837357	0.945629	0.252198	0.942469	CETS1P54	NA	NA	NA	NA	NA	NA
TR-CHCH_01	1	NA	1	NA	1	NA	NA	NA	NA	NA	NA	NA	NA
TR-CHOP_01	0.894915	0.976237	0.800016	0.897637	0.640727	0.95649	CHOP	NA	NA	NA	NA	NA	NA
TR-CHX10_01	0.984636	0.973589	0.647969	0.756963	0.59699	0.919166	CHX10	NA	NA	NA	NA	NA	NA
TR-CIZ_01	0.0499763	0.848919	0.199183	0.759037	0.00737071	0.826338	CIZ	NA	NA	NA	NA	NA	NA
TR-CLOCKBMAL_Q6	0.00106996	1.19486	0.0681523	1.25915	4.69554e-05	1.21101	CLOCKBMAL	NA	NA	NA	NA	NA	NA
TR-CLOX_01	0.0548274	0.653946	0.516946	0.626472	0.0208891	0.647044	CLOX	NA	NA	NA	NA	NA	NA
TR-CMAF_01	0.05731	1.12998	0.808992	0.921914	0.208362	1.07771	MAF	657.192	1504.18	-1.19459	8.13e-41	9.14e-40	1.65e-36
TR-CMYB_01	0.0173366	0.865122	0.343394	1.14279	0.225145	0.934881	MYB	1908.09	1000.68	0.931152	8.99e-12	2.1e-11	1.82e-07
TR-COMP1_01	0.913693	0.980502	0.123988	1.29036	0.430884	1.05835	COMP1	NA	NA	NA	NA	NA	NA
TR-COREBINDINGFACTOR_Q6	8.32515e-07	0.687227	0.00104778	1.54155	0.131629	0.901859	COREBINDINGFACTOR	NA	NA	NA	NA	NA	NA
TR-COUP_01	0.115156	1.08928	0.792445	1.06099	0.0966902	1.08217	COUP	NA	NA	NA	NA	NA	NA
TR-COUP_DR1_Q6	0.0438937	1.09852	0.042996	1.22284	0.00176897	1.12975	COUP	NA	NA	NA	NA	NA	NA
TR-COUPTF_Q6	0.0235433	1.06835	0.205454	1.09287	0.00403553	1.07451	COUPTF	NA	NA	NA	NA	NA	NA
TR-CP2_01	0.0270332	1.08815	0.884757	1.03191	0.034718	1.07402	TFCP2	650.325	687.491	-0.080181	0.0334178	0.042974	1
TR-CP2_02	1.75969e-06	1.15084	0.38554	0.922427	0.000898546	1.09346	TFCP2	650.325	687.491	-0.080181	0.0334178	0.042974	1
TR-CREB_01	0.861121	0.967361	0.525329	1.20905	0.81553	1.02808	CREB1	1196.71	1502.07	-0.32788	1.28e-17	4.01e-17	2.6e-13
TR-CREB_02	0.000228314	1.26655	0.406856	1.1692	0.000125817	1.24209	CREB1	1196.71	1502.07	-0.32788	1.28e-17	4.01e-17	2.6e-13
TR-CREB_Q2	0.0691189	1.13929	0.445496	1.16286	0.0286977	1.14521	CREB1	1196.71	1502.07	-0.32788	1.28e-17	4.01e-17	2.6e-13
TR-CREB_Q2_01	0.0166736	1.16582	0.315013	1.18117	0.00463517	1.16968	CREB1	1196.71	1502.07	-0.32788	1.28e-17	4.01e-17	2.6e-13
TR-CREB_Q3	1	NA	1	NA	1	NA	NA	NA	NA	NA	NA	NA	NA
TR-CREB_Q4	0.0710764	1.13828	0.449536	1.15759	0.0298632	1.14313	CREB1	1196.71	1502.07	-0.32788	1.28e-17	4.01e-17	2.6e-13
TR-CREB_Q4_01	0.0440422	1.15932	0.113605	1.29727	0.00417049	1.19398	CREB1	1196.71	1502.07	-0.32788	1.28e-17	4.01e-17	2.6e-13
TR-CREBATF_Q6	0.991369	0.988535	0.305208	1.23013	0.54897	1.04923	CREBATF	NA	NA	NA	NA	NA	NA
TR-CREBP1_01	0.0438937	0.667108	0.38554	0.58478	0.0109333	0.646425	CREBP1	NA	NA	NA	NA	NA	NA
TR-CREBP1_Q2	0.430559	1.06934	0.942035	0.945313	0.631434	1.03818	CREBP1	NA	NA	NA	NA	NA	NA
TR-CREBP1CJUN_01	0.584889	0.920292	0.144253	1.41216	0.708595	1.04386	CREBP1CJUN	NA	NA	NA	NA	NA	NA
TR-CREL_01	0.102091	0.911536	0.958491	1.0262	0.219629	0.940342	REL	150.251	140.762	0.0941153	0.37698	0.418385	1
TR-CRX_Q4	0.00477067	0.79301	0.0182723	0.625263	5.30546e-05	0.750867	CRX	0.0975446	0.120375	-0.303397	0.570767	0.608606	1
TR-DBP_Q6	0.0169107	0.813967	1	1.01863	0.0571163	0.865385	DBP	331.805	310.205	0.0971139	0.746125	0.772023	1
TR-DEAF1_01	0.00200213	0.884923	0.971038	0.980669	0.00591279	0.908977	DEAF1	692.72	587.387	0.237961	0.0223102	0.0292454	1
TR-DEAF1_02	0.000445717	0.816379	0.941617	0.962562	0.00158317	0.853105	DEAF1	692.72	587.387	0.237961	0.0223102	0.0292454	1
TR-DEC_Q1	0.00122477	1.15685	0.516946	1.09705	0.000857265	1.14183	DEC	NA	NA	NA	NA	NA	NA
TR-DELTAEF1_01	0.398731	0.947457	0.340443	1.13737	0.998359	0.995168	DELTAEF1	NA	NA	NA	NA	NA	NA
TR-DR1_Q3	0.00275771	1.13694	0.435291	1.10335	0.00132091	1.1285	DR1	1218.7	1088.03	0.163625	0.00487623	0.00677673	1
TR-DR3_Q4	0.0235433	1.10498	0.113605	1.17358	0.00204719	1.12222	DR3	NA	NA	NA	NA	NA	NA
TR-DR4_Q2	0.108041	1.08411	1	1.01281	0.155967	1.0662	DR4	NA	NA	NA	NA	NA	NA
TR-DTYPEPA_B	0.811561	0.953491	1	1.00923	0.828593	0.967495	DTYPEPA	NA	NA	NA	NA	NA	NA
TR-E12_Q6	2.13694e-13	1.23942	0.239154	1.10078	8.38142e-13	1.20459	TCF3	1735.86	956.427	0.859922	6.55e-29	3.59e-28	1.33e-24
TR-E2_01	0.238767	0.884345	1	0.975554	0.270957	0.907259	E2	NA	NA	NA	NA	NA	NA
TR-E2_Q6	0.12176	0.863694	1	1.00859	0.199756	0.900096	E2	NA	NA	NA	NA	NA	NA
TR-E2_Q6_01	0.427227	0.918656	0.919253	0.929557	0.364385	0.921395	E2	NA	NA	NA	NA	NA	NA
TR-E2A_Q2	2.56794e-17	1.26896	0.334225	1.08492	1.56539e-15	1.22273	E2A	NA	NA	NA	NA	NA	NA
TR-E2A_Q6	3.2934e-11	1.23188	0.973488	1.01406	7.2462e-09	1.17716	E2A	NA	NA	NA	NA	NA	NA
TR-E2F_01	0.0315088	0.795135	0.533579	1.18491	0.228798	0.893059	E2F	NA	NA	NA	NA	NA	NA
TR-E2F_02	1.28564e-05	0.735012	0.926577	0.948326	9.05706e-05	0.788603	E2F	NA	NA	NA	NA	NA	NA
TR-E2F_03	0.00294693	0.802251	0.792445	1.08116	0.0370016	0.872322	E2F	NA	NA	NA	NA	NA	NA
TR-E2F_Q2	1	NA	1	NA	1	NA	NA	NA	NA	NA	NA	NA	NA
TR-E2F_Q3	0.00633767	0.786692	1	0.968752	0.0162408	0.832431	E2F	NA	NA	NA	NA	NA	NA
TR-E2F_Q3_01	0.00404663	0.831855	0.942035	1.03503	0.0284715	0.882899	E2F	NA	NA	NA	NA	NA	NA
TR-E2F_Q4	1.49796e-06	0.71122	0.971038	1.02659	0.000109223	0.790451	E2F	NA	NA	NA	NA	NA	NA
TR-E2F_Q4_01	1.09756e-05	0.767789	0.971038	0.969508	0.00011021	0.818467	E2F	NA	NA	NA	NA	NA	NA
TR-E2F_Q6	0.000272433	0.764343	1	0.994059	0.00210672	0.822054	E2F	NA	NA	NA	NA	NA	NA
TR-E2F_Q6_01	4.85742e-06	0.757424	0.402078	0.863776	3.37526e-06	0.784143	E2F	NA	NA	NA	NA	NA	NA
TR-E2F1_Q3	0.000172487	0.765547	0.817574	0.926307	0.000474867	0.805935	E2F1	466.347	73.1675	2.67213	2.55e-53	9.24e-52	5.15e-49
TR-E2F1_Q3_01	2.30793e-32	0.682631	0.305208	0.916327	5.44342e-27	0.741342	E2F1	466.347	73.1675	2.67213	2.55e-53	9.24e-52	5.15e-49
TR-E2F1_Q4	0.0373854	0.846441	0.164704	0.755659	0.00459328	0.823634	E2F1	466.347	73.1675	2.67213	2.55e-53	9.24e-52	5.15e-49
TR-E2F1_Q4_01	0.00275771	0.826357	1	0.99631	0.0118037	0.869054	E2F1	466.347	73.1675	2.67213	2.55e-53	9.24e-52	5.15e-49
TR-E2F1_Q6	0.000272433	0.764343	1	0.994059	0.00210672	0.822054	E2F1	466.347	73.1675	2.67213	2.55e-53	9.24e-52	5.15e-49
TR-E2F1_Q6_01	4.15614e-10	0.670992	0.46349	1.12831	1.00028e-05	0.785884	E2F1	466.347	73.1675	2.67213	2.55e-53	9.24e-52	5.15e-49
TR-E2F1DP1_01	9.92959e-06	0.763357	0.971038	1.02343	0.00036935	0.828696	E2F1DP1	NA	NA	NA	NA	NA	NA
TR-E2F1DP1RB_01	1.42727e-05	0.689646	1	1.01437	0.000402854	0.771226	E2F1DP1RB	NA	NA	NA	NA	NA	NA
TR-E2F1DP2_01	1.61623e-05	0.73941	1	1.00341	0.000358261	0.805734	E2F1DP2	NA	NA	NA	NA	NA	NA
TR-E2F4DP1_01	1.42727e-05	0.689646	1	1.01437	0.000402854	0.771226	E2F4DP1	NA	NA	NA	NA	NA	NA
TR-E2F4DP2_01	3.63907e-07	0.685942	1	1.00175	2.58681e-05	0.765283	E2F4DP2	NA	NA	NA	NA	NA	NA
TR-E47_01	4.1383e-13	1.21604	0.619594	1.05091	2.37473e-11	1.17455	E47	NA	NA	NA	NA	NA	NA
TR-E47_02	0.0012809	1.14112	0.857024	1.04015	0.00282343	1.11575	E47	NA	NA	NA	NA	NA	NA
TR-E4BP4_01	0.799536	0.929095	0.872019	0.835948	0.584311	0.905693	NFIL3	518.27	1015.67	-0.970658	4.31e-29	2.38e-28	8.72e-25
TR-E4F1_Q6	1	0.99767	0.0596582	1.41114	0.220504	1.10155	E4F1	616.627	309.532	0.994308	1.01e-27	5.21e-27	2.05e-23
TR-EBF_Q6	2.80582e-07	1.21417	1	1.00385	1.05017e-05	1.16133	EBF	NA	NA	NA	NA	NA	NA
TR-EBOX_Q6_01	6.77653e-05	1.15611	0.00389106	1.2533	1.04465e-07	1.18052	EBOX	NA	NA	NA	NA	NA	NA
TR-EFC_Q6	0.0295334	0.820038	0.219159	0.745136	0.00459328	0.80122	RFX1	415.566	345.547	0.266196	2.06e-06	3.61e-06	0.0416772
TR-EGR_Q6	3.88937e-06	0.896892	0.945017	1.01413	0.000215298	0.926344	EGR	NA	NA	NA	NA	NA	NA
TR-EGR1_01	0.687854	0.980256	1	0.994165	0.688806	0.98375	EGR1	4937.79	32056.3	-2.69867	1.83e-50	4.71e-49	3.7e-46
TR-EGR2_01	0.272522	1.05629	0.66696	1.06901	0.175221	1.05948	EGR2	434.716	2090.93	-2.266	1.3e-41	1.56e-40	2.63e-37
TR-EGR3_01	0.224818	0.945975	1	1.00584	0.320296	0.961014	EGR3	608.05	2857.49	-2.23249	7.01e-37	6.08e-36	1.42e-32
TR-ELF1_Q6	0.370841	0.945562	0.872429	0.94987	0.295613	0.946644	ELF1	1791.23	1960.29	-0.130121	0.000356887	0.000542483	1
TR-ELK1_01	0.998803	0.994428	1	0.999488	1	0.995699	ELK1	897.427	623.734	0.524863	1.43e-34	1.07e-33	2.89e-30
TR-ELK1_02	0.0850213	0.913106	0.971038	0.975706	0.113338	0.928833	ELK1	897.427	623.734	0.524863	1.43e-34	1.07e-33	2.89e-30
TR-EN1_01	0.25353	0.840252	0.830403	0.846522	0.189064	0.841827	EN1	301.475	59.7198	2.33576	0.00652729	0.00896302	1
TR-ER_Q6	0.946761	1.00903	0.314011	1.15608	0.429175	1.04598	ESR1	10749.8	3449.89	1.63969	7.28e-09	1.46e-08	0.000147336
TR-ER_Q6_02	0.0971828	1.08572	0.402078	1.116	0.0365303	1.09332	ESR1	10749.8	3449.89	1.63969	7.28e-09	1.46e-08	0.000147336
TR-ERR1_Q2	0.459559	0.943518	0.930527	1.04083	0.650396	0.967966	ESRRA	612.795	518.032	0.242363	0.0297318	0.0384733	1
TR-ETF_Q6	2.16657e-32	0.75465	0.385477	0.943019	5.44342e-27	0.801974	ETF	NA	NA	NA	NA	NA	NA
TR-ETS_Q4	0.617654	0.97687	0.547694	1.06992	1	1.00025	ETS	NA	NA	NA	NA	NA	NA
TR-ETS_Q6	0.253157	1.04543	0.962049	1.01862	0.257383	1.03869	ETS	NA	NA	NA	NA	NA	NA
TR-ETS1_B	0.0085858	1.10108	1	0.999906	0.0271307	1.07566	ETS1	2248.14	3803.93	-0.75876	5.41e-27	2.67e-26	1.1e-22
TR-ETS2_B	0.0474601	1.10173	0.962049	1.02339	0.070261	1.08205	ETS2	1108.78	2651.69	-1.25794	3.28e-49	7.44e-48	6.64e-45
TR-EVI1_01	0.000224989	0.656086	1	0.999922	0.00222615	0.742468	EVI1	NA	NA	NA	NA	NA	NA
TR-EVI1_02	0.118955	0.834527	0.89423	0.90838	0.112647	0.853081	EVI1	NA	NA	NA	NA	NA	NA
TR-EVI1_03	3.68426e-05	0.562808	1	0.945442	0.000372554	0.658937	EVI1	NA	NA	NA	NA	NA	NA
TR-EVI1_04	0.0487359	0.788778	0.884138	1.07949	0.155127	0.861813	EVI1	NA	NA	NA	NA	NA	NA
TR-EVI1_05	0.000716871	0.645208	0.30944	0.696733	0.000187641	0.658152	EVI1	NA	NA	NA	NA	NA	NA
TR-EVI1_06	0.486727	0.872382	0.619594	0.742872	0.265254	0.839845	EVI1	NA	NA	NA	NA	NA	NA
TR-FAC1_01	0.000378551	0.768182	0.510615	0.854604	0.000242495	0.789894	FALZ	NA	NA	NA	NA	NA	NA
TR-FOX_Q2	4.26606e-09	0.529044	0.305208	0.750841	5.04574e-09	0.584767	FOX	NA	NA	NA	NA	NA	NA
TR-FOXD3_01	0.000120612	0.648706	0.207865	0.687434	1.66822e-05	0.658436	FOXD3	12.1542	1.42957	3.0878	9.44e-14	2.43e-13	1.91e-09
TR-FOXJ2_01	1.31965e-08	0.486325	0.171525	0.65225	2.73664e-09	0.52801	FOXJ2	903.384	1145.02	-0.34196	6.09e-25	2.71e-24	1.23e-20
TR-FOXJ2_02	0.00294693	0.698244	0.971038	1.04053	0.020847	0.784236	FOXJ2	903.384	1145.02	-0.34196	6.09e-25	2.71e-24	1.23e-20
TR-FOXM1_01	0.419	0.921665	0.737887	1.10788	0.753467	0.968448	FOXM1	1232.14	103.134	3.57856	2.07e-58	2.03e-56	4.18e-54
TR-FOXO1_01	2.1684e-11	0.557511	0.0523198	0.669796	8.38142e-13	0.585721	FOXO1A	NA	NA	NA	NA	NA	NA
TR-FOXO1_02	1.01991e-10	0.547472	0.725524	0.880823	4.50126e-09	0.63122	FOXO1A	NA	NA	NA	NA	NA	NA
TR-FOXO3_01	7.93203e-10	0.563254	0.0681523	0.662655	3.81714e-11	0.588226	FOXO3A	NA	NA	NA	NA	NA	NA
TR-FOXO4_01	8.52405e-08	0.65454	0.0862182	0.714535	3.38547e-09	0.669612	FOXO4	492.923	1004.17	-1.02656	5.34e-49	1.18e-47	1.08e-44
TR-FOXO4_02	6.40908e-07	0.659167	0.00450214	0.579301	6.68125e-10	0.639102	FOXO4	492.923	1004.17	-1.02656	5.34e-49	1.18e-47	1.08e-44
TR-FOXP1_01	2.6947e-05	0.333823	0.533579	0.612264	2.58681e-05	0.403776	FOXP1	1797.62	2105.45	-0.228036	5.2e-08	9.98e-08	0.00105212
TR-FOXP3_Q4	0.550559	0.942965	0.958491	0.950189	0.492902	0.94478	FOXP3	97.4107	18.5517	2.39253	7.5e-40	7.88e-39	1.52e-35
TR-FREAC2_01	1.1991e-09	0.536109	0.113605	0.670054	1.4969e-10	0.56976	FOXF2	66.5301	53.9087	0.30349	0.604391	0.640077	1
TR-FREAC3_01	1.95094e-08	0.563726	0.210994	0.72748	7.73997e-09	0.604866	FOXC1	566.07	650.676	-0.20096	4.59e-27	2.28e-26	9.3e-23
TR-FREAC4_01	3.36209e-05	0.673143	0.17911	0.722246	4.00274e-06	0.685479	FOXD1	49.6669	6.91622	2.84423	0.0015242	0.00221097	1
TR-FREAC7_01	0.00246399	0.693784	0.112151	0.597906	0.000125817	0.669697	FOXL1	40.8419	27.2859	0.581891	0.389698	0.431223	1
TR-FXR_IR1_Q6	0.97748	0.986544	0.224254	1.23941	0.515299	1.05007	FXR	NA	NA	NA	NA	NA	NA
TR-FXR_Q3	0.283139	0.902369	0.814485	1.08722	0.542956	0.948808	FXR	NA	NA	NA	NA	NA	NA
TR-GABP_B	0.366211	0.964139	0.814485	1.03838	0.640727	0.982791	GABPA	803.689	1166.8	-0.537845	2.54e-28	1.35e-27	5.14e-24
TR-GATA1_01	0.787211	1.02151	0.727182	1.08057	0.540262	1.03635	GATA1	1.61475	1.53389	0.0741153	0.0755741	0.0933326	1
TR-GATA1_02	0.142675	0.83264	0.695533	0.827202	0.0841819	0.831273	GATA1	1.61475	1.53389	0.0741153	0.0755741	0.0933326	1
TR-GATA1_03	0.835145	0.967337	0.830403	1.08115	1	0.99593	GATA1	1.61475	1.53389	0.0741153	0.0755741	0.0933326	1
TR-GATA1_04	0.0338453	0.80064	1	0.984794	0.0693133	0.846905	GATA1	1.61475	1.53389	0.0741153	0.0755741	0.0933326	1
TR-GATA1_05	0.031614	0.772681	0.199175	0.67168	0.00411857	0.747306	GATA1	1.61475	1.53389	0.0741153	0.0755741	0.0933326	1
TR-GATA1_06	7.56561e-05	0.630425	0.996275	0.95078	0.00056465	0.710908	GATA1	1.61475	1.53389	0.0741153	0.0755741	0.0933326	1
TR-GATA2_01	0.152639	0.891023	1	1.01967	0.262566	0.923342	GATA2	338.699	213.924	0.662906	0.814399	0.833371	1
TR-GATA2_02	3.68426e-05	0.62347	0.996341	0.951218	0.00036935	0.70581	GATA2	338.699	213.924	0.662906	0.814399	0.833371	1
TR-GATA2_03	0.00030927	0.675524	0.834309	0.894815	0.000791576	0.730616	GATA2	338.699	213.924	0.662906	0.814399	0.833371	1
TR-GATA3_01	0.0163295	0.792858	0.0620269	1.39485	0.534838	0.944096	GATA3	11339.2	3409.09	1.73386	2.26e-24	9.8e-24	4.58e-20
TR-GATA3_02	9.68669e-07	0.573075	1	0.969973	3.47528e-05	0.672788	GATA3	11339.2	3409.09	1.73386	2.26e-24	9.8e-24	4.58e-20
TR-GATA3_03	0.000371061	0.654718	0.247083	0.690103	6.8182e-05	0.663608	GATA3	11339.2	3409.09	1.73386	2.26e-24	9.8e-24	4.58e-20
TR-GATA4_Q3	0.00449831	0.817633	0.266092	0.812293	0.000880494	0.816291	GATA4	29.3959	0.801755	5.19631	7.45e-05	0.000118452	1
TR-GATA6_01	0.0836932	0.790599	0.598163	0.785435	0.0448002	0.789301	GATA6	149.059	197.333	-0.404752	1.53e-14	4.1e-14	3.1e-10
TR-GFI1_01	0.427227	0.929567	0.783321	1.08795	0.737769	0.969358	GFI1	33.2406	26.9287	0.303802	0.34951	0.390745	1
TR-GFI1_Q6	0.427227	0.938767	0.246645	1.20192	0.985202	1.00488	GFI1	33.2406	26.9287	0.303802	0.34951	0.390745	1
TR-GFI1B_01	0.0150101	0.811985	0.49001	1.16374	0.167231	0.900356	GFI1B	2.33004	0.903589	1.36662	0.112671	0.136181	1
TR-GLI_Q2	0.0114587	1.09398	0.842878	1.03465	0.0152919	1.07908	GLI	NA	NA	NA	NA	NA	NA
TR-GR_01	0.286177	1.08562	0.563913	1.12842	0.155047	1.09637	NR3C1	1181.11	3915.51	-1.72906	1.15e-58	1.21e-56	2.33e-54
TR-GR_Q6	0.354246	1.06059	0.257984	1.17275	0.108015	1.08876	NR3C1	1181.11	3915.51	-1.72906	1.15e-58	1.21e-56	2.33e-54
TR-GR_Q6_01	0.620416	1.03901	0.647055	0.891608	1	1.00198	NR3C1	1181.11	3915.51	-1.72906	1.15e-58	1.21e-56	2.33e-54
TR-GRE_C	0.041538	1.12703	0.996275	0.97571	0.111787	1.08901	GRE	NA	NA	NA	NA	NA	NA
TR-GZF1_01	0.749922	0.939719	0.17911	0.611657	0.213677	0.8573	ZNF336	NA	NA	NA	NA	NA	NA
TR-HAND1E47_01	0.0127726	1.15021	0.197702	1.19105	0.00206239	1.16047	HAND1	1.24262	0.199697	2.6375	0.282236	0.321498	1
TR-HEB_Q6	1.53228e-29	1.36473	0.974449	0.984776	1.84571e-21	1.26927	TCF12	1746.74	2047.21	-0.228994	2.92e-09	6e-09	5.92e-05
TR-HELIOSA_01	0.265756	0.879013	0.971038	0.941497	0.25491	0.894711	HELIOSA	NA	NA	NA	NA	NA	NA
TR-HELIOSA_02	0.419352	0.926295	0.340443	0.801928	0.144105	0.89505	HELIOSA	NA	NA	NA	NA	NA	NA
TR-HEN1_01	4.68416e-11	1.27387	0.361514	1.1053	2.20492e-10	1.23152	NHLH1	5.65573	3.95702	0.515299	0.0948136	0.115571	1
TR-HEN1_02	1.16304e-09	1.22135	0.929964	1.02359	7.47221e-08	1.17167	NHLH1	5.65573	3.95702	0.515299	0.0948136	0.115571	1
TR-HES1_Q2	0.000414723	1.14162	1	1.00788	0.00229067	1.10802	HES1	1352.93	1195.32	0.178683	0.3229	0.363707	1
TR-HFH1_01	6.06132e-07	0.609436	0.0681523	0.639093	1.63393e-08	0.616887	FOXQ1	41.8765	24.003	0.802925	0.430536	0.472283	1
TR-HFH3_01	3.64157e-07	0.602008	0.30944	0.761701	1.97038e-07	0.642128	FOXI1	287.824	359.571	-0.32109	2.05e-09	4.24e-09	4.14e-05
TR-HFH4_01	3.9993e-07	0.575042	0.198606	0.701124	6.91674e-08	0.606718	FOXJ1	147.077	6.54281	4.49052	1.22e-14	3.29e-14	2.47e-10
TR-HFH8_01	3.1157e-07	0.600868	0.137182	0.69268	3.41456e-08	0.623934	HFH8	NA	NA	NA	NA	NA	NA
TR-HIC1_02	0.00244158	1.06424	0.133622	0.924012	0.142294	1.02901	HIC1	167.155	269.511	-0.689158	6.38e-19	2.13e-18	1.29e-14
TR-HIC1_03	0.0567912	1.04814	0.144253	0.915166	0.546631	1.01473	HIC1	167.155	269.511	-0.689158	6.38e-19	2.13e-18	1.29e-14
TR-HIF1_Q3	3.10971e-06	1.23157	0.799748	0.938465	0.000300888	1.15793	HIF1A	2692.33	2197.74	0.292831	0.644448	0.678243	1
TR-HIF1_Q5	0.00013815	1.20227	0.872429	0.950533	0.00308309	1.13903	HIF1A	2692.33	2197.74	0.292831	0.644448	0.678243	1
TR-HLF_01	0.19315	0.792654	1	0.980632	0.236084	0.83988	HLF	173.587	1316.58	-2.92306	1.92e-61	6.08e-59	3.89e-57
TR-HMEF2_Q6	0.00195824	0.72891	0.882724	0.909829	0.00403553	0.774362	HMEF2	NA	NA	NA	NA	NA	NA
TR-HMGIY_Q3	0.13034	0.872396	0.909041	1.05672	0.286677	0.918705	HMGIY	NA	NA	NA	NA	NA	NA
TR-HMGIY_Q6	0.459049	0.925461	0.653168	1.13575	0.875625	0.978292	HMGIY	NA	NA	NA	NA	NA	NA
TR-HMX1_01	0.0261434	1.13896	0.726457	1.08337	0.0222575	1.12499	HMX1	3.32217	1.01106	1.71626	0.168266	0.198647	1
TR-HNF1_01	0.062533	0.792465	0.0343671	0.513449	0.00219281	0.722368	TCF2	NA	NA	NA	NA	NA	NA
TR-HNF1_C	0.437075	0.901246	1	0.969973	0.455238	0.918512	TCF2	NA	NA	NA	NA	NA	NA
TR-HNF1_Q6	0.202033	0.839038	0.566276	0.786729	0.0949323	0.825896	TCF2	NA	NA	NA	NA	NA	NA
TR-HNF1_Q6_01	0.000447139	0.652354	0.208112	0.67302	7.48301e-05	0.657546	TCF2	NA	NA	NA	NA	NA	NA
TR-HNF3_Q6	5.104e-11	0.548394	0.99013	0.963899	2.47453e-08	0.652782	FOXA2	2.14724	0.89998	1.25452	0.240562	0.277078	1
TR-HNF3_Q6_01	1.32438e-09	0.550274	0.319591	0.771784	2.27013e-09	0.605924	FOXA2	2.14724	0.89998	1.25452	0.240562	0.277078	1
TR-HNF3ALPHA_Q6	8.5186e-16	0.468559	0.971038	0.954042	1.09543e-11	0.590527	FOXA2	2.14724	0.89998	1.25452	0.240562	0.277078	1
TR-HNF3B_01	1.42727e-05	0.635845	0.450288	0.788052	1.09614e-05	0.674084	FOXA2	2.14724	0.89998	1.25452	0.240562	0.277078	1
TR-HNF4_01	0.000589128	1.17365	0.872019	1.04255	0.00159454	1.14071	HNF4A	0.527854	0.466686	0.177685	0.13754	0.164386	1
TR-HNF4_01_B	0.325075	1.05821	0.823962	1.05554	0.255849	1.05754	HNF4A	0.527854	0.466686	0.177685	0.13754	0.164386	1
TR-HNF4_DR1_Q3	2.75927e-06	1.23123	0.167624	1.16809	5.28324e-07	1.21536	HNF4	NA	NA	NA	NA	NA	NA
TR-HNF4_Q6	0.107071	1.09766	0.0859547	1.23941	0.00887453	1.13327	HNF4A	0.527854	0.466686	0.177685	0.13754	0.164386	1
TR-HNF4_Q6_01	0.000543783	1.16307	0.197702	1.1538	9.41455e-05	1.16074	HNF4A	0.527854	0.466686	0.177685	0.13754	0.164386	1
TR-HNF4_Q6_02	1	NA	1	NA	1	NA	NA	NA	NA	NA	NA	NA	NA
TR-HNF4_Q6_03	1	NA	1	NA	1	NA	NA	NA	NA	NA	NA	NA	NA
TR-HNF4ALPHA_Q6	1	1.00128	0.516946	1.13586	0.615159	1.03509	HNF4ALPHA	NA	NA	NA	NA	NA	NA
TR-HNF6_Q6	0.0315367	0.754666	0.566276	0.787224	0.0165294	0.762846	ONECUT2	85.2708	8.88546	3.26253	0.000614827	0.000919449	1
TR-HOX13_01	0.00449831	0.720187	0.971038	0.936217	0.0101477	0.77446	HOX13	NA	NA	NA	NA	NA	NA
TR-HOXA3_01	0.224313	0.83582	0.727182	0.81985	0.1287	0.831808	HOXA3	52.684	192.322	-1.86809	5.81e-53	1.99e-51	1.18e-48
TR-HOXA4_Q2	0.323906	0.864309	0.233996	0.636048	0.0805955	0.806963	HOXA4	33.7243	179.492	-2.41206	1.38e-60	3.09e-58	2.78e-56
TR-HOXA7_01	0.105672	0.812643	0.675729	1.15718	0.368101	0.899202	HOXA7	104.399	386.948	-1.89003	5.77e-56	3.01e-54	1.17e-51
TR-HP1SITEFACTOR_Q6	0.0791655	0.844639	0.727182	1.11345	0.286677	0.912173	HP1SITEFACTOR	NA	NA	NA	NA	NA	NA
TR-HSF_Q6	1	0.996089	1	1.01486	1	1.0008	HSF	NA	NA	NA	NA	NA	NA
TR-HSF1_01	0.761618	0.95428	0.327695	1.25062	0.783236	1.02873	HSF1	1963.06	1190.86	0.721105	1.05e-20	3.8e-20	2.12e-16
TR-HSF1_Q6	0.284017	1.06603	0.361514	1.13718	0.108015	1.08391	HSF1	1963.06	1190.86	0.721105	1.05e-20	3.8e-20	2.12e-16
TR-HSF2_01	0.658677	1.05417	0.516946	1.20002	0.352946	1.09081	HSF2	358.622	407.953	-0.185939	7.12e-09	1.43e-08	0.000144186
TR-HTF_01	0.652748	0.933487	0.872252	1.09207	0.886252	0.973327	HTF	NA	NA	NA	NA	NA	NA
TR-ICSBP_Q6	7.93815e-09	0.672705	0.872019	0.939813	3.24987e-07	0.739811	IRF8	375.581	354.971	0.0814204	0.0192298	0.0253666	1
TR-IK1_01	0.99157	1.00555	0.144253	1.20773	0.309408	1.05634	IK1	NA	NA	NA	NA	NA	NA
TR-IK2_01	0.835145	1.01749	0.950054	1.0294	0.73222	1.02048	IK2	NA	NA	NA	NA	NA	NA
TR-IK3_01	0.0412711	1.14805	0.978367	1.02438	0.0678796	1.11698	IK3	NA	NA	NA	NA	NA	NA
TR-IPF1_Q4	0.212317	0.843556	0.406856	0.722454	0.0743599	0.813131	IPF1	NA	NA	NA	NA	NA	NA
TR-IPF1_Q4_01	0.768933	0.953103	1	1.01616	0.81553	0.968945	IPF1	NA	NA	NA	NA	NA	NA
TR-IRF_Q6	7.23176e-07	0.710711	0.907155	0.945467	1.05471e-05	0.769689	IRF	NA	NA	NA	NA	NA	NA
TR-IRF_Q6_01	6.40908e-07	0.704207	0.841911	1.05878	0.000123182	0.793287	IRF	NA	NA	NA	NA	NA	NA
TR-IRF1_01	1.01942e-05	0.718086	0.563685	0.870763	1.36246e-05	0.756444	IRF1	1378.52	852.166	0.693917	5.31e-09	1.08e-08	0.000107561
TR-IRF1_Q6	0.191469	0.887462	0.728646	1.10785	0.484986	0.942831	IRF1	1378.52	852.166	0.693917	5.31e-09	1.08e-08	0.000107561
TR-IRF2_01	0.00312843	0.804765	0.958491	1.03526	0.0213528	0.862673	IRF2	859.889	954.179	-0.150108	6.4e-07	1.16e-06	0.0129691
TR-IRF7_01	1.10797e-05	0.702437	0.965316	1.03488	0.000476686	0.785957	IRF7	834.675	221.295	1.91525	1.3e-42	1.65e-41	2.62e-38
TR-ISRE_01	2.53939e-09	0.677506	0.445496	0.863063	7.73997e-09	0.724124	ISRE	NA	NA	NA	NA	NA	NA
TR-KAISO_01	0.00557436	1.13417	0.958491	0.969421	0.0319341	1.09278	KAISO	NA	NA	NA	NA	NA	NA
TR-KROX_Q6	0.000414723	0.930194	0.950054	1.01149	0.00534815	0.950619	KROX	NA	NA	NA	NA	NA	NA
TR-LBP1_Q6	2.34271e-36	1.44557	0.528938	0.929494	9.32151e-25	1.31591	UBP1	2156.37	2100.73	0.0377197	0.747729	0.772684	1
TR-LDSPOLYA_B	0.706153	1.02565	1	0.985878	0.789937	1.01566	LDSPOLYA	NA	NA	NA	NA	NA	NA
TR-LEF1_Q2	1	NA	1	NA	1	NA	NA	NA	NA	NA	NA	NA	NA
TR-LEF1_Q2_01	0.499129	0.944869	0.971038	0.959104	0.451844	0.948445	LEF1	530.285	138.008	1.94202	3.07e-36	2.55e-35	6.22e-32
TR-LEF1TCF1_Q4	0.370841	0.925545	0.445496	0.839044	0.152362	0.903813	LEF1TCF1	NA	NA	NA	NA	NA	NA
TR-LFA1_Q6	0.166609	1.05665	0.145968	1.13466	0.0264969	1.07625	LFA1	NA	NA	NA	NA	NA	NA
TR-LHX3_01	0.991369	0.982759	0.319591	0.683438	0.458253	0.90756	LHX3	1.01164	0.0132691	6.25248	7.48e-06	1.27e-05	0.151459
TR-LMO2COM_01	4.77086e-19	1.27214	0.855749	1.02825	3.6447e-15	1.21087	LMO2	272.003	632.546	-1.21755	1.44e-47	2.78e-46	2.92e-43
TR-LMO2COM_02	0.147918	0.824579	0.725524	1.14687	0.411547	0.905549	LMO2	272.003	632.546	-1.21755	1.44e-47	2.78e-46	2.92e-43
TR-LPOLYA_B	0.407027	0.910297	0.30944	0.751589	0.129367	0.870425	LPOLYA	NA	NA	NA	NA	NA	NA
TR-LRF_Q2	0.0227409	0.931314	0.00450214	1.18232	0.906852	0.994374	FBI1	NA	NA	NA	NA	NA	NA
TR-LUN1_01	0.97813	0.991018	0.903003	0.950505	0.789937	0.98084	LUN1	NA	NA	NA	NA	NA	NA
TR-LXR_DR4_Q3	0.59295	0.96094	0.830403	0.937306	0.440336	0.955002	LXR	NA	NA	NA	NA	NA	NA
TR-LXR_Q3	0.652748	0.972234	1	0.981135	0.608869	0.97447	NR1H2	1263.06	1165.46	0.116025	0.190606	0.222979	1
TR-LYF1_01	0.668554	0.972831	0.319591	0.87254	0.262329	0.947635	LYF1	NA	NA	NA	NA	NA	NA
TR-MAF_Q6	0.107401	0.920846	0.945813	0.970079	0.119373	0.933215	MAF	657.192	1504.18	-1.19459	8.13e-41	9.14e-40	1.65e-36
TR-MAF_Q6_01	0.0037637	1.16064	0.816403	1.05826	0.00534815	1.13492	MAF	657.192	1504.18	-1.19459	8.13e-41	9.14e-40	1.65e-36
TR-MAX_01	0.00179358	1.24331	0.00864418	1.45441	1.05471e-05	1.29635	MAX	1445.09	1307.52	0.144323	0.00323943	0.0045745	1
TR-MAZ_Q6	0.00558441	0.938017	0.849945	0.978227	0.00843962	0.948119	MAZ	5548.41	2088.16	1.40985	2.63e-57	1.82e-55	5.32e-53
TR-MAZR_01	1	0.999016	1	0.998604	1	0.998912	ZNF278	NA	NA	NA	NA	NA	NA
TR-MEF2_01	3.79537e-05	0.683993	0.133622	0.705071	3.25983e-06	0.689288	MEF2A	1361.92	2019.88	-0.568631	1.28e-33	9.12e-33	2.59e-29
TR-MEF2_02	0.63935	0.933673	0.305208	0.713519	0.217039	0.878364	MEF2A	1361.92	2019.88	-0.568631	1.28e-33	9.12e-33	2.59e-29
TR-MEF2_03	0.612288	0.924688	0.102397	0.578748	0.115434	0.837777	MEF2A	1361.92	2019.88	-0.568631	1.28e-33	9.12e-33	2.59e-29
TR-MEF2_04	0.0964045	0.816286	0.739748	0.851503	0.0640916	0.825134	MEF2A	1361.92	2019.88	-0.568631	1.28e-33	9.12e-33	2.59e-29
TR-MEF2_Q6_01	0.0708076	0.836447	0.0761824	0.644437	0.00454089	0.788208	MEF2A	1361.92	2019.88	-0.568631	1.28e-33	9.12e-33	2.59e-29
TR-MEF3_B	0.795681	0.978938	0.85038	0.946259	0.615702	0.970728	MEF3	NA	NA	NA	NA	NA	NA
TR-MEIS1_01	0.778596	1.02158	1	0.99268	0.844657	1.01432	MEIS1	173.976	350.901	-1.01218	9.96e-41	1.11e-39	2.02e-36
TR-MEIS1AHOXA9_01	0.252875	0.886686	0.63894	0.852479	0.135914	0.878092	HOXA9	84.4458	239.324	-1.50287	8.12e-48	1.6e-46	1.64e-43
TR-MEIS1BHOXA9_02	0.465004	0.920126	0.942035	0.926469	0.394216	0.921719	HOXA9	84.4458	239.324	-1.50287	8.12e-48	1.6e-46	1.64e-43
TR-MIF1_01	0.500146	1.0463	0.779507	1.07072	0.360104	1.05243	MIF1	NA	NA	NA	NA	NA	NA
TR-MINI19_B	0.000121835	1.0999	0.525329	0.947248	0.00829838	1.06155	MINI19	NA	NA	NA	NA	NA	NA
TR-MINI20_B	2.84998e-05	1.11493	0.558708	0.948338	0.00291135	1.07307	MINI20	NA	NA	NA	NA	NA	NA
TR-MMEF2_Q6	0.000279082	0.686554	0.49001	0.795748	0.000166058	0.713987	MMEF2	NA	NA	NA	NA	NA	NA
TR-MOVOB_01	0.00215275	0.90856	0.779507	1.03678	0.0292969	0.940773	MOVOB	NA	NA	NA	NA	NA	NA
TR-MRF2_01	0.23978	0.86922	1	0.963457	0.257095	0.892895	MRF2	NA	NA	NA	NA	NA	NA
TR-MSX1_01	0.245116	0.867866	0.858079	0.891929	0.182207	0.873912	MSX1	72.8834	144.247	-0.984878	6.78e-16	1.94e-15	1.37e-11
TR-MTATA_B	0.0865623	0.822959	0.649343	0.831803	0.047527	0.825181	MTATA	NA	NA	NA	NA	NA	NA
TR-MTF1_Q4	0.306815	1.03553	0.94388	1.01939	0.294295	1.03147	MTF1	613.684	764.482	-0.316985	1.64e-15	4.61e-15	3.32e-11
TR-MUSCLE_INI_B	0.00804011	1.05421	0.791527	0.975544	0.0632246	1.03445	PHF5A	496.734	418.147	0.248462	0.000388657	0.000588478	1
TR-MYB_Q3	0.46917	0.9439	0.869809	0.93462	0.356466	0.941569	MYB	1908.09	1000.68	0.931152	8.99e-12	2.1e-11	1.82e-07
TR-MYB_Q5_01	0.126864	0.881092	0.533579	0.855798	0.0571163	0.874737	MYB	1908.09	1000.68	0.931152	8.99e-12	2.1e-11	1.82e-07
TR-MYB_Q6	0.354246	0.929261	0.742967	0.906765	0.228727	0.923609	MYB	1908.09	1000.68	0.931152	8.99e-12	2.1e-11	1.82e-07
TR-MYC_Q2	1.40499e-06	1.27688	0.0620269	1.2612	4.41372e-08	1.27294	MYC	2165.85	4392.32	-1.02005	1.33e-27	6.81e-27	2.69e-23
TR-MYCMAX_01	0.00123617	1.22602	0.0137642	1.39499	1.00028e-05	1.26847	MYCMAX	NA	NA	NA	NA	NA	NA
TR-MYCMAX_02	0.00141883	1.21542	0.250973	1.19782	0.00030226	1.211	MYCMAX	NA	NA	NA	NA	NA	NA
TR-MYCMAX_03	0.000127119	1.27481	0.00450214	1.45111	3.21782e-07	1.3191	MYCMAX	NA	NA	NA	NA	NA	NA
TR-MYCMAX_B	0.978714	1.00479	1	0.998224	0.988864	1.00314	MYCMAX	NA	NA	NA	NA	NA	NA
TR-MYOD	0.560825	1.02607	0.528938	1.07291	0.286435	1.03784	MYOD1	1.00095	9.34303	-3.22252	0.00685346	0.00939816	1
TR-MYOD_	0.0572919	1.11348	0.89423	1.0453	0.0695354	1.09635	NA	NA	NA	NA	NA	NA	NA
TR-MYOD_0	0.000119168	0.915374	0.647055	0.963819	0.000179977	0.927545	MYOD1	1.00095	9.34303	-3.22252	0.00685346	0.00939816	1
TR-MYOD_01	1.80914e-11	1.28929	0.619594	1.07054	4.81252e-10	1.23433	MYOD1	1.00095	9.34303	-3.22252	0.00685346	0.00939816	1
TR-MYOD_Q6	1.73793e-21	1.33425	0.38554	1.08811	9.15915e-19	1.27242	MYOD1	1.00095	9.34303	-3.22252	0.00685346	0.00939816	1
TR-MYOD_Q6_01	1.30478e-16	1.23321	0.433325	1.06721	1.06929e-14	1.19151	MYOD1	1.00095	9.34303	-3.22252	0.00685346	0.00939816	1
TR-MYOGENIN_Q6	1.57459e-18	1.29391	0.903003	0.972456	4.79068e-13	1.21315	MYOG	2.22897	20.4504	-3.19768	2.21e-05	3.64e-05	0.44726
TR-MYOGNF1_01	0.00804011	1.13716	0.958491	0.968344	0.0409459	1.09475	MYOGNF1	NA	NA	NA	NA	NA	NA
TR-MZF1_01	0.203705	0.952597	0.695533	1.04888	0.503056	0.976787	ZNF42	NA	NA	NA	NA	NA	NA
TR-MZF1_02	0.0477553	0.926791	1	0.990794	0.0830954	0.94287	ZNF42	NA	NA	NA	NA	NA	NA
TR-NANOG_01	0.67427	0.966112	0.66696	0.906331	0.411547	0.951093	NANOG	2.09931	3.45101	-0.717105	0.00351551	0.00494815	1
TR-NCX_01	0.873964	1.0228	0.903003	1.0679	0.737769	1.03413	TLX2	1.26276	0.215134	2.55327	2.16e-09	4.47e-09	4.38e-05
TR-NERF_Q2	7.23176e-07	1.16696	0.737887	0.953521	0.000145147	1.11334	ELF2	831.693	1012.35	-0.283586	3.22e-16	9.39e-16	6.53e-12
TR-NF1_Q6	2.32057e-12	1.32051	0.400127	0.887596	1.32281e-07	1.21175	NFIA	1751.53	2565.68	-0.550725	2.3e-18	7.48e-18	4.66e-14
TR-NF1_Q6_01	4.397e-07	1.26946	0.492213	0.885369	0.000238118	1.17297	NFIA	1751.53	2565.68	-0.550725	2.3e-18	7.48e-18	4.66e-14
TR-NFAT_Q4_01	0.359345	0.933839	0.799748	0.924831	0.250476	0.931576	NFATC1	459.184	629.084	-0.454178	7.59e-17	2.28e-16	1.54e-12
TR-NFAT_Q6	0.433831	0.942085	0.725524	0.908934	0.277488	0.933756	NFATC1	459.184	629.084	-0.454178	7.59e-17	2.28e-16	1.54e-12
TR-NFE2_01	0.157475	1.0898	1	0.983564	0.258265	1.06311	NFE2	26.9859	10.2939	1.39041	0.00235025	0.00335679	1
TR-NFKAPPAB_01	0.00530454	0.873558	0.729383	1.06053	0.0552749	0.920531	NFKB1	1437.51	1563.12	-0.120849	9.83e-07	1.76e-06	0.0199015
TR-NFKAPPAB50_01	0.000217197	0.872216	0.945017	1.02061	0.00356797	0.909498	NFKAPPAB50	NA	NA	NA	NA	NA	NA
TR-NFKAPPAB65_01	0.000716871	0.830675	0.908347	1.03822	0.0101477	0.882816	NFKAPPAB65	NA	NA	NA	NA	NA	NA
TR-NFKB_C	0.127552	0.92072	0.742967	1.0612	0.356466	0.956014	NFKB1	1437.51	1563.12	-0.120849	9.83e-07	1.76e-06	0.0199015
TR-NFKB_Q6	0.0492935	0.893992	0.303297	1.14729	0.429175	0.957627	NFKB1	1437.51	1563.12	-0.120849	9.83e-07	1.76e-06	0.0199015
TR-NFKB_Q6_01	0.00633767	0.883544	0.27871	1.12254	0.162766	0.943587	NFKB1	1437.51	1563.12	-0.120849	9.83e-07	1.76e-06	0.0199015
TR-NFMUE1_Q6	0.260142	1.06616	0.926577	0.960222	0.448767	1.03954	NFMUE1	NA	NA	NA	NA	NA	NA
TR-NFY_01	2.27829e-05	0.74823	0.023781	1.33258	0.0693133	0.895037	NFYA	1347	991.275	0.442396	1.2e-09	2.52e-09	2.44e-05
TR-NFY_C	0.199202	0.900293	0.974449	0.962343	0.212143	0.915882	NFYA	1347	991.275	0.442396	1.2e-09	2.52e-09	2.44e-05
TR-NFY_Q6	0.0002617	0.761342	0.207865	1.21938	0.0474385	0.876416	NFYA	1347	991.275	0.442396	1.2e-09	2.52e-09	2.44e-05
TR-NFY_Q6_01	5.83641e-05	0.758474	0.102397	1.25789	0.0438085	0.883944	NFYA	1347	991.275	0.442396	1.2e-09	2.52e-09	2.44e-05
TR-NGFIC_01	0.0165593	0.912241	0.971038	0.981378	0.0309635	0.92961	EGR4	7.87689	2.72863	1.52945	0.365241	0.406403	1
TR-NKX22_01	0.189874	0.852369	0.667417	0.831405	0.108015	0.847102	NKX2-2	24.4133	0.522632	5.54573	2.59e-09	5.33e-09	5.24e-05
TR-NKX25_01	0.00164788	0.709609	1	0.965063	0.00599662	0.773787	NKX2-5	20.651	2.79126	2.88722	0.240308	0.276821	1
TR-NKX25_02	0.891209	0.965501	0.319591	0.678981	0.387203	0.893519	NKX2-5	20.651	2.79126	2.88722	0.240308	0.276821	1
TR-NKX25_Q5	0.805222	0.978205	0.600112	1.09329	0.937813	1.00712	NKX2-5	20.651	2.79126	2.88722	0.240308	0.276821	1
TR-NKX3A_01	0.0166736	0.688158	0.263724	0.619167	0.00298778	0.670826	NKX3-1	388.86	209.03	0.895538	0.0435546	0.0552688	1
TR-NKX61_01	0.00629467	0.719586	0.261306	0.690235	0.00103697	0.712212	NKX6-1	20.3888	2.91536	2.80603	2.79e-14	7.37e-14	5.65e-10
TR-NKX62_Q2	0.611919	0.924002	0.30944	0.695429	0.219629	0.866577	NKX6-2	0.0112188	0.00424	1.40378	0.339539	0.380529	1
TR-NMYC_01	5.32167e-05	1.21913	0.0523198	1.25271	1.38437e-06	1.22757	MYCN	61.8038	19.8993	1.63498	0.00557456	0.00770229	1
TR-NRF1_Q6	0.0012809	0.838988	1	0.997806	0.00704896	0.878888	NFE2L1	7094.85	9105.58	-0.359977	1.1e-13	2.83e-13	2.23e-09
TR-NRF2_01	0.574711	0.972039	0.89423	0.96697	0.47925	0.970766	NFE2L2	2363.37	3426.7	-0.535972	1.07e-41	1.29e-40	2.17e-37
TR-NRF2_Q4	0.451822	1.05307	0.12124	1.23847	0.0829647	1.09965	NFE2L2	2363.37	3426.7	-0.535972	1.07e-41	1.29e-40	2.17e-37
TR-NRSE_B	0.0235433	1.10643	0.549609	0.912603	0.179444	1.05773	NRSE	NA	NA	NA	NA	NA	NA
TR-NRSF_01	6.11829e-12	1.24103	0.808992	1.03925	5.25801e-10	1.19033	REST	422.284	451.329	-0.095967	0.0542906	0.0680691	1
TR-NRSF_Q4	1.22816e-16	1.22418	0.250973	1.08326	2.30359e-15	1.18878	REST	422.284	451.329	-0.095967	0.0542906	0.0680691	1
TR-OCT_C	0.107401	0.8508	0.56791	0.839645	0.0542518	0.847997	OCT	NA	NA	NA	NA	NA	NA
TR-OCT_Q6	0.861551	0.97064	1	1.00401	0.871627	0.979023	OCT	NA	NA	NA	NA	NA	NA
TR-OCT1_01	0.835145	0.965379	0.402078	0.7629	0.387203	0.91451	POU2F1	143.409	108.547	0.401808	3.17e-08	6.15e-08	0.000641241
TR-OCT1_02	0.397688	0.890684	1	1.01894	0.504834	0.922905	POU2F1	143.409	108.547	0.401808	3.17e-08	6.15e-08	0.000641241
TR-OCT1_03	1	0.991509	1	0.941735	0.960903	0.979004	POU2F1	143.409	108.547	0.401808	3.17e-08	6.15e-08	0.000641241
TR-OCT1_04	0.000237304	0.594159	0.305208	0.664064	5.30546e-05	0.611721	POU2F1	143.409	108.547	0.401808	3.17e-08	6.15e-08	0.000641241
TR-OCT1_05	0.856574	0.968254	0.525927	1.18391	0.843836	1.02243	POU2F1	143.409	108.547	0.401808	3.17e-08	6.15e-08	0.000641241
TR-OCT1_06	0.423149	0.905515	1	0.99546	0.484986	0.928112	POU2F1	143.409	108.547	0.401808	3.17e-08	6.15e-08	0.000641241
TR-OCT1_07	0.354246	0.888299	0.171525	0.655801	0.0762865	0.829888	POU2F1	143.409	108.547	0.401808	3.17e-08	6.15e-08	0.000641241
TR-OCT1_B	0.323906	0.912456	0.889743	0.929273	0.267857	0.916681	POU2F1	143.409	108.547	0.401808	3.17e-08	6.15e-08	0.000641241
TR-OCT1_Q5_01	0.347842	0.906164	1	0.970324	0.360407	0.922283	POU2F1	143.409	108.547	0.401808	3.17e-08	6.15e-08	0.000641241
TR-OCT1_Q6	0.948208	1.01141	0.539385	0.847367	0.766689	0.970195	POU2F1	143.409	108.547	0.401808	3.17e-08	6.15e-08	0.000641241
TR-OCT4_01	0.0820366	0.833087	0.0620269	0.61147	0.00452797	0.77741	POU5F1	5.53155	5.64812	-0.0300855	4.78e-12	1.13e-11	9.69e-08
TR-OCT4_02	0.284017	0.900758	1	0.974863	0.319476	0.919375	POU5F1	5.53155	5.64812	-0.0300855	4.78e-12	1.13e-11	9.69e-08
TR-OLF1_01	1.81408e-06	1.18175	0.965316	1.01848	2.58681e-05	1.14073	OLF1	NA	NA	NA	NA	NA	NA
TR-OSF2_Q6	0.000154432	0.752996	0.298235	1.19125	0.0250363	0.863099	RUNX2	418.724	182.729	1.1963	2.28e-20	8.15e-20	4.61e-16
TR-OTX_Q1	0.0154587	0.627625	0.406856	0.605187	0.00405463	0.621987	OTX1	41.9148	8.44346	2.31155	1.78e-23	7.36e-23	3.6e-19
TR-P300_01	1	0.999078	0.619418	0.926849	0.688806	0.980932	P300	NA	NA	NA	NA	NA	NA
TR-P53_01	1.11744e-05	1.26773	0.516946	0.875672	0.00173373	1.16924	TP53	1703.58	1558.75	0.128183	0.369183	0.410466	1
TR-P53_02	6.80263e-05	1.28362	0.823962	0.918171	0.00238991	1.19181	TP53	1703.58	1558.75	0.128183	0.369183	0.410466	1
TR-P53_DECAMER_Q2	0.00297317	1.17575	1	1.00334	0.0110728	1.13243	TP53	1703.58	1558.75	0.128183	0.369183	0.410466	1
TR-PADS_C	0.219618	0.919019	0.0962147	1.24647	1	1.00128	PADS	NA	NA	NA	NA	NA	NA
TR-PAX_Q6	0.132256	1.08766	1	1.00649	0.185813	1.06727	PAX	NA	NA	NA	NA	NA	NA
TR-PAX1_B	0.613578	0.927063	0.984438	1.03955	0.737381	0.955324	PAX1	18.5311	2.13776	3.11578	3.71e-14	9.74e-14	7.51e-10
TR-PAX2_01	0.989924	1.00717	0.695533	1.12567	0.677385	1.03694	PAX2	39.2511	7.14986	2.45675	3.26e-09	6.67e-09	6.6e-05
TR-PAX2_02	0.0206323	0.854552	0.872252	0.938793	0.0249868	0.875716	PAX2	39.2511	7.14986	2.45675	3.26e-09	6.67e-09	6.6e-05
TR-PAX3_01	0.609395	1.06399	1	0.990977	0.672822	1.04565	PAX3	6.64459	17.4453	-1.39259	3.39e-22	1.32e-21	6.87e-18
TR-PAX3_B	0.871859	1.02438	0.510904	1.19728	0.473711	1.06782	PAX3	6.64459	17.4453	-1.39259	3.39e-22	1.32e-21	6.87e-18
TR-PAX4_01	0.407027	0.96831	1	1.00813	0.52269	0.978314	PAX4	0.0298774	0.0264927	0.17346	0.330186	0.37114	1
TR-PAX4_02	0.275318	0.866861	1	0.955932	0.302181	0.889238	PAX4	0.0298774	0.0264927	0.17346	0.330186	0.37114	1
TR-PAX4_03	0.00995023	1.08469	0.12124	1.12179	0.000884916	1.09401	PAX4	0.0298774	0.0264927	0.17346	0.330186	0.37114	1
TR-PAX4_04	0.0107827	0.825603	1	0.992701	0.0309635	0.867583	PAX4	0.0298774	0.0264927	0.17346	0.330186	0.37114	1
TR-PAX5_01	7.30714e-06	1.14329	0.89423	0.972857	0.00036935	1.10047	PAX5	18.4214	8.69206	1.08361	0.935641	0.943703	1
TR-PAX5_02	0.285739	0.928663	0.903003	1.0419	0.485729	0.957112	PAX5	18.4214	8.69206	1.08361	0.935641	0.943703	1
TR-PAX6_01	0.861551	0.96803	0.559242	0.80515	0.483161	0.927109	PAX6	68.9922	63.3571	0.122926	3.54e-20	1.25e-19	7.17e-16
TR-PAX6_Q2	0.028146	1.09664	0.822339	0.952773	0.130325	1.06049	PAX6	68.9922	63.3571	0.122926	3.54e-20	1.25e-19	7.17e-16
TR-PAX8_01	0.781529	1.02855	0.317752	1.20118	0.317875	1.07192	PAX8	67.5837	59.799	0.176553	0.578255	0.615326	1
TR-PAX8_B	0.504912	1.06124	0.210994	0.756937	0.911914	0.984787	PAX8	67.5837	59.799	0.176553	0.578255	0.615326	1
TR-PAX9_B	0.000272433	1.15391	1	1.00239	0.0019822	1.11584	PAX9	190.534	61.3466	1.63499	4.19e-16	1.21e-15	8.49e-12
TR-PBX_Q3	0.203705	1.11348	0.161619	1.28652	0.0369831	1.15695	PBX	NA	NA	NA	NA	NA	NA
TR-PBX1_01	0.00391612	0.672491	0.926577	0.894225	0.00675325	0.728198	PBX1	7311.8	4382.41	0.738501	2.2e-10	4.79e-10	4.46e-06
TR-PBX1_02	0.0261639	0.756096	0.727182	1.13999	0.154933	0.852542	PBX1	7311.8	4382.41	0.738501	2.2e-10	4.79e-10	4.46e-06
TR-PBX1_03	0.547683	0.924485	0.971038	1.04436	0.688806	0.954602	PBX1	7311.8	4382.41	0.738501	2.2e-10	4.79e-10	4.46e-06
TR-PEA3_Q6	1	NA	1	NA	1	NA	NA	NA	NA	NA	NA	NA	NA
TR-PEBP_Q6	0.4419	0.949108	0.123988	1.21547	0.81553	1.01603	PEBP	NA	NA	NA	NA	NA	NA
TR-PIT1_Q6	0.0195287	0.767915	0.803697	0.871886	0.0173817	0.794036	PIT1	NA	NA	NA	NA	NA	NA
TR-PITX2_Q2	0.00297317	0.780218	0.105629	0.706603	0.000156806	0.761723	PITX2	23.0794	30.4359	-0.399168	0.00242699	0.00346199	1
TR-PLZF_02	0.0171501	0.739071	0.6201	0.805878	0.00936217	0.755855	ZNF145	NA	NA	NA	NA	NA	NA
TR-POLY_C	0.453049	0.922128	0.615949	0.844362	0.244045	0.902591	POLY	NA	NA	NA	NA	NA	NA
TR-POU1F1_Q6	0.216192	0.858845	0.85038	0.892375	0.170143	0.867269	POU1F1	0.141562	0.148291	-0.067	0.320466	0.361246	1
TR-POU3F2_01	0.0600592	0.773653	0.137603	0.598909	0.00671602	0.729752	POU3F2	16.3608	0.40097	5.35061	0.000216663	0.000333872	1
TR-POU3F2_02	0.0499763	0.762444	0.729383	0.829117	0.0349258	0.779194	POU3F2	16.3608	0.40097	5.35061	0.000216663	0.000333872	1
TR-POU6F1_01	0.766166	0.944275	0.60744	0.791528	0.437169	0.9059	POU6F1	156.835	362.395	-1.20832	1.89e-56	1.08e-54	3.84e-52
TR-PPAR_DR1_Q2	0.00437393	1.13091	0.228571	1.13734	0.000859334	1.13253	PPAR	NA	NA	NA	NA	NA	NA
TR-PPARA_01	0.135489	1.10783	1	1.01136	0.186959	1.08359	PPARA	335.057	910.946	-1.44296	6.06e-47	1.1e-45	1.23e-42
TR-PPARA_02	0.835145	1.01376	0.26286	1.12562	0.311158	1.04186	PPARA	335.057	910.946	-1.44296	6.06e-47	1.1e-45	1.23e-42
TR-PPARG_01	0.459099	0.941821	0.231598	1.203	0.949852	1.00744	PPARG	189.562	1890.4	-3.31795	1.12e-54	4.98e-53	2.27e-50
TR-PPARG_02	1	0.997689	0.113605	1.34288	0.30772	1.08441	PPARG	189.562	1890.4	-3.31795	1.12e-54	4.98e-53	2.27e-50
TR-PPARG_03	0.000576983	1.21235	0.0137642	1.34161	4.39151e-06	1.24482	PPARG	189.562	1890.4	-3.31795	1.12e-54	4.98e-53	2.27e-50
TR-PR_01	0.0997848	1.12145	0.12124	1.26411	0.0126227	1.15729	PGR	3129.71	2063.15	0.601181	0.00251484	0.00358227	1
TR-PR_02	0.776864	0.968868	0.953876	1.03687	0.907519	0.985952	PGR	3129.71	2063.15	0.601181	0.00251484	0.00358227	1
TR-PR_Q2	0.677156	1.03081	0.958491	1.02936	0.62047	1.03045	PGR	3129.71	2063.15	0.601181	0.00251484	0.00358227	1
TR-PTF1BETA_Q6	0.142209	0.931684	0.477706	1.09258	0.535023	0.972106	PTF1A	0.0830702	0.19277	-1.21448	6.44e-11	1.44e-10	1.3e-06
TR-PU1_Q6	0.732821	0.980664	0.872019	0.962661	0.576147	0.976141	PU1	NA	NA	NA	NA	NA	NA
TR-PXR_Q2	1	1.0024	0.161246	1.24482	0.3448	1.06331	NR1I2	4.15932	4.45067	-0.0976753	5.3e-06	9.08e-06	0.107382
TR-R_01	0.560825	1.02607	0.528938	1.07291	0.286435	1.03784	R	NA	NA	NA	NA	NA	NA
TR-RBPJK_01	0.314909	1.06445	0.547694	1.11037	0.166727	1.07598	RBPSUH	NA	NA	NA	NA	NA	NA
TR-RBPJK_Q4	0.0338847	1.12758	0.872019	1.05021	0.0421777	1.10814	RBPSUH	NA	NA	NA	NA	NA	NA
TR-RFX_Q6	0.0239947	1.16122	0.958491	0.953304	0.0874164	1.10898	RFX	NA	NA	NA	NA	NA	NA
TR-RFX1_01	0.219618	0.897743	0.973488	1.02814	0.3448	0.930502	RFX1	415.566	345.547	0.266196	2.06e-06	3.61e-06	0.0416772
TR-RFX1_02	0.717635	1.03259	0.937892	1.04397	0.62047	1.03545	RFX1	415.566	345.547	0.266196	2.06e-06	3.61e-06	0.0416772
TR-ROAZ_01	0.0155925	1.13304	0.987943	1.01753	0.0326201	1.10402	ZNF423	195.249	447.302	-1.19593	1.03e-35	8.27e-35	2.08e-31
TR-RORA1_01	0.246205	0.894145	1	0.997483	0.320623	0.920107	RORA1	NA	NA	NA	NA	NA	NA
TR-RORA2_01	0.108041	0.836352	0.492213	0.789345	0.0430125	0.824542	RORA2	NA	NA	NA	NA	NA	NA
TR-RP58_01	1.3308e-14	1.37849	1	1.01457	2.47922e-11	1.28706	ZNF238	1693.7	890.145	0.928066	0.259419	0.297297	1
TR-RREB1_01	0.388889	0.953322	0.659006	1.07237	0.766689	0.983232	RREB1	1222.5	1380.06	-0.174895	1.71e-05	2.85e-05	0.346945
TR-RSRFC4_01	0.0467992	0.769476	0.144253	0.609625	0.0051768	0.729317	MEF2A	1361.92	2019.88	-0.568631	1.28e-33	9.12e-33	2.59e-29
TR-RSRFC4_Q2	0.0107827	0.721149	0.206576	0.652957	0.00137263	0.704017	MEF2A	1361.92	2019.88	-0.568631	1.28e-33	9.12e-33	2.59e-29
TR-RUSH1A_02	0.00530252	0.657658	1	0.997863	0.0214736	0.743128	RUSH1A	NA	NA	NA	NA	NA	NA
TR-S8_01	0.222607	0.814641	0.816403	0.835855	0.150319	0.81997	S8	NA	NA	NA	NA	NA	NA
TR-SEF1_C	0.0100335	1.13656	0.566276	1.0931	0.00646266	1.12564	SEF1	NA	NA	NA	NA	NA	NA
TR-SF1_Q6	0.00517237	1.15679	1	1.01284	0.0142501	1.12062	SF1	4337.88	4695.25	-0.114213	6.22e-07	1.13e-06	0.0125893
TR-SMAD_Q6	0.028146	1.14592	0.971038	1.02551	0.0511495	1.11567	MADH1	NA	NA	NA	NA	NA	NA
TR-SMAD_Q6_01	2.00302e-05	1.23396	1	0.999375	0.000275718	1.17502	MADH1	NA	NA	NA	NA	NA	NA
TR-SMAD3_Q6	1.42727e-05	1.21404	0.826456	1.05031	6.70593e-05	1.1729	MADH3	NA	NA	NA	NA	NA	NA
TR-SMAD4_Q6	0.000272638	1.15435	0.695533	1.06049	0.000444786	1.13077	MADH4	NA	NA	NA	NA	NA	NA
TR-SOX_Q6	0.00817387	0.800293	0.0761824	0.687041	0.000323881	0.77184	SOX1	0.415692	0.188985	1.13724	0.00012892	0.000201937	1
TR-SOX5_01	0.233893	0.855978	0.440035	0.744089	0.0885435	0.827868	SOX5	30.1619	117.028	-1.95605	3.24e-37	2.88e-36	6.57e-33
TR-SOX9_B1	0.0104195	0.784537	0.695533	0.864829	0.00779146	0.804709	SOX9	2180.67	2708.25	-0.31259	8.02e-06	1.36e-05	0.162448
TR-SP1_01	0.00766325	0.934985	0.55835	0.955037	0.00464276	0.940023	SP1	3238.93	3986.3	-0.29953	1.02e-16	3.05e-16	2.07e-12
TR-SP1_Q2_01	1.87348e-10	0.883356	0.502254	0.959055	1.58211e-09	0.902374	SP1	3238.93	3986.3	-0.29953	1.02e-16	3.05e-16	2.07e-12
TR-SP1_Q4_01	5.28273e-11	0.880528	0.525329	0.960921	6.68125e-10	0.900725	SP1	3238.93	3986.3	-0.29953	1.02e-16	3.05e-16	2.07e-12
TR-SP1_Q6	4.72444e-13	0.872796	0.525329	0.961919	1.5699e-11	0.895186	SP1	3238.93	3986.3	-0.29953	1.02e-16	3.05e-16	2.07e-12
TR-SP1_Q6_01	1.0087e-13	0.865521	0.619594	0.967608	1.06337e-11	0.891169	SP1	3238.93	3986.3	-0.29953	1.02e-16	3.05e-16	2.07e-12
TR-SP3_Q3	0.392326	1.03167	0.445496	0.925742	0.918292	1.00506	SP3	2337.21	2414.99	-0.0472314	0.101455	0.123273	1
TR-SPZ1_01	0.803544	0.987815	0.826456	0.965358	0.608869	0.982173	SPZ1	0.148035	0.00787818	4.23193	0.0424038	0.0539167	1
TR-SREBP_Q3	4.58787e-05	1.18917	0.539385	1.08826	6.06192e-05	1.16382	SREBF1	6347.71	2805.86	1.17779	5.44e-19	1.82e-18	1.1e-14
TR-SREBP1_01	0.742465	1.03011	0.00447806	1.44415	0.0365037	1.13413	SREBF1	6347.71	2805.86	1.17779	5.44e-19	1.82e-18	1.1e-14
TR-SREBP1_02	0.15842	1.07741	0.830403	1.05101	0.135914	1.07078	SREBF1	6347.71	2805.86	1.17779	5.44e-19	1.82e-18	1.1e-14
TR-SREBP1_Q6	2.87156e-05	1.1893	0.146268	1.16124	3.98213e-06	1.18225	SREBF1	6347.71	2805.86	1.17779	5.44e-19	1.82e-18	1.1e-14
TR-SRF_01	0.283327	0.866819	0.484901	1.23791	0.768022	0.96005	SRF	1403.51	1977.74	-0.494813	8.96e-21	3.27e-20	1.81e-16
TR-SRF_C	0.146852	0.863587	0.159179	1.31183	0.854939	0.976199	SRF	1403.51	1977.74	-0.494813	8.96e-21	3.27e-20	1.81e-16
TR-SRF_Q4	0.816158	1.02393	0.113605	1.28195	0.186959	1.08875	SRF	1403.51	1977.74	-0.494813	8.96e-21	3.27e-20	1.81e-16
TR-SRF_Q5_01	0.811561	0.971306	0.139316	1.26578	0.540262	1.04529	SRF	1403.51	1977.74	-0.494813	8.96e-21	3.27e-20	1.81e-16
TR-SRF_Q5_02	0.948208	0.985101	0.461113	1.17158	0.701119	1.03195	SRF	1403.51	1977.74	-0.494813	8.96e-21	3.27e-20	1.81e-16
TR-SRF_Q6	0.272522	1.0896	0.0681523	1.33574	0.0262924	1.15144	SRF	1403.51	1977.74	-0.494813	8.96e-21	3.27e-20	1.81e-16
TR-SRY_01	1.66714e-05	0.570916	0.6201	0.810268	3.49757e-05	0.631049	NA	NA	NA	NA	NA	NA	NA
TR-SRY_02	2.00302e-05	0.658801	0.919253	0.930968	0.000157308	0.727178	SRY	0.00398679	0.0473073	-3.56876	0.668205	0.699826	1
TR-STAF_01	0.0971828	1.07728	0.0761824	1.18658	0.00741704	1.10474	ZNF143	365.858	393.787	-0.106133	2.45e-05	4.03e-05	0.496712
TR-STAF_02	0.33814	1.04132	0.733005	1.05176	0.230771	1.04394	ZNF143	365.858	393.787	-0.106133	2.45e-05	4.03e-05	0.496712
TR-STAT_01	0.175491	0.882294	0.727182	0.885906	0.115974	0.883202	STAT	NA	NA	NA	NA	NA	NA
TR-STAT_Q6	0.160021	0.927637	0.729383	1.06497	0.430884	0.962141	STAT	NA	NA	NA	NA	NA	NA
TR-STAT1_01	0.664799	0.9612	0.719909	0.900355	0.428111	0.945914	STAT1	8245.43	3704.45	1.15433	5.68e-18	1.8e-17	1.15e-13
TR-STAT1_02	1	0.998356	0.26286	1.16252	0.473711	1.0396	STAT1	8245.43	3704.45	1.15433	5.68e-18	1.8e-17	1.15e-13
TR-STAT1_03	0.0474601	0.87599	0.833629	1.05775	0.171162	0.921655	STAT1	8245.43	3704.45	1.15433	5.68e-18	1.8e-17	1.15e-13
TR-STAT3_01	0.0772191	0.867134	0.776526	0.903964	0.0586731	0.876387	STAT3	6453.62	6750.36	-0.0648556	0.00191582	0.00275771	1
TR-STAT3_02	0.0143799	0.902276	0.26286	0.885452	0.00299129	0.898049	STAT3	6453.62	6750.36	-0.0648556	0.00191582	0.00275771	1
TR-STAT4_01	0.0710764	0.853109	0.815367	1.07993	0.234277	0.910093	STAT4	69.0804	98.911	-0.517855	2.29e-15	6.39e-15	4.65e-11
TR-STAT5A_01	0.00864572	0.818652	0.783321	0.908131	0.00893906	0.841132	STAT5A	1091.14	2881.82	-1.40115	4.49e-49	1e-47	9.09e-45
TR-STAT5A_02	0.470113	0.936947	0.12124	0.731655	0.0960161	0.885371	STAT5A	1091.14	2881.82	-1.40115	4.49e-49	1e-47	9.09e-45
TR-STAT5A_03	0.146852	0.905008	0.510973	0.873889	0.0668336	0.89719	STAT5A	1091.14	2881.82	-1.40115	4.49e-49	1e-47	9.09e-45
TR-STAT5A_04	1	NA	1	NA	1	NA	NA	NA	NA	NA	NA	NA	NA
TR-STAT5B_01	0.0643426	0.837892	0.619594	0.853494	0.0372095	0.841812	STAT5B	1625.5	3788.69	-1.22082	5.4e-60	9.04e-58	1.09e-55
TR-STAT6_01	0.00886139	0.776755	1	0.9993	0.0296916	0.832665	STAT6	2817.99	3892.37	-0.465981	3.41e-30	2e-29	6.91e-26
TR-STAT6_02	0.0412711	1.11293	0.971038	1.02594	0.0617075	1.09107	STAT6	2817.99	3892.37	-0.465981	3.41e-30	2e-29	6.91e-26
TR-STRA13_01	1.22207e-05	1.27307	0.245363	1.18517	3.75237e-06	1.25098	STRA13	746.017	281.075	1.40825	6.23e-40	6.58e-39	1.26e-35
TR-SZF11_01	0.0248479	1.09532	0.908347	0.968121	0.0970132	1.06336	SZF11	NA	NA	NA	NA	NA	NA
TR-T3R_01	0.63935	1.03207	0.814485	1.05715	0.48619	1.03837	T3R	NA	NA	NA	NA	NA	NA
TR-T3R_Q6	0.100563	1.08765	0.996275	1.01687	0.13721	1.06987	T3R	NA	NA	NA	NA	NA	NA
TR-TAACC_B	0.00297317	0.7978	0.783321	1.08479	0.0386074	0.8699	TAACC	NA	NA	NA	NA	NA	NA
TR-TAL1_Q6	2.73302e-20	1.34418	0.319591	1.1012	4.30897e-18	1.28313	TAL1	54.0235	212.459	-1.97552	9.79e-54	3.86e-52	1.98e-49
TR-TAL1ALPHAE47_01	8.20136e-09	1.27429	0.747751	1.06049	1.20649e-07	1.22057	TAL1	54.0235	212.459	-1.97552	9.79e-54	3.86e-52	1.98e-49
TR-TAL1BETAE47_01	0.000331066	1.18983	0.385477	1.12833	0.000167245	1.17438	TAL1	54.0235	212.459	-1.97552	9.79e-54	3.86e-52	1.98e-49
TR-TAL1BETAITF2_01	7.75392e-09	1.31236	0.953876	1.02931	3.3896e-07	1.24125	TAL1	54.0235	212.459	-1.97552	9.79e-54	3.86e-52	1.98e-49
TR-TATA_01	0.00160562	0.685619	0.915228	0.91353	0.00356797	0.742877	TATA	NA	NA	NA	NA	NA	NA
TR-TATA_C	7.56561e-05	0.694885	0.60744	0.852782	0.000101404	0.734554	TATA	NA	NA	NA	NA	NA	NA
TR-TAXCREB_01	0.739738	1.03158	0.954269	0.951896	0.908043	1.01156	TAXCREB	NA	NA	NA	NA	NA	NA
TR-TAXCREB_02	0.160021	1.09196	0.561417	1.10967	0.090876	1.09641	TAXCREB	NA	NA	NA	NA	NA	NA
TR-TBP_01	0.0412711	0.763212	0.528683	0.758227	0.0182914	0.76196	TBP	272.778	286.255	-0.0695754	0.000517199	0.000777411	1
TR-TBP_Q6	0.00555767	0.671974	0.293153	0.656641	0.00104964	0.668122	TBP	272.778	286.255	-0.0695754	0.000517199	0.000777411	1
TR-TBX5_01	0.135496	0.899667	0.872019	1.05308	0.312682	0.938209	TBX5	67.4052	108.104	-0.681484	1.13e-09	2.37e-09	2.29e-05
TR-TBX5_02	0.909967	0.984668	0.942035	0.956971	0.756433	0.977709	TBX5	67.4052	108.104	-0.681484	1.13e-09	2.37e-09	2.29e-05
TR-TBX5_Q5	0.219235	1.07146	0.659006	0.91691	0.539843	1.03263	TBX5	67.4052	108.104	-0.681484	1.13e-09	2.37e-09	2.29e-05
TR-TCF11_01	0.434701	1.07206	0.937892	1.05086	0.400757	1.06673	TCF11	NA	NA	NA	NA	NA	NA
TR-TCF11MAFG_01	1	0.991199	1	1.01024	1	0.995981	TCF11MAFG	NA	NA	NA	NA	NA	NA
TR-TCF4_Q5	0.138166	0.886987	0.974449	0.966351	0.158757	0.906925	TCF4	1554.22	2930.22	-0.914816	8.85e-26	4.09e-25	1.79e-21
TR-TEF_Q6	6.38074e-05	0.599886	1	0.972831	0.000671341	0.693581	TEF	580.36	1541.08	-1.40892	1.79e-48	3.73e-47	3.63e-44
TR-TEF1_Q6	1	NA	1	NA	1	NA	NA	NA	NA	NA	NA	NA	NA
TR-TEL2_Q6	0.310223	0.935963	0.880819	0.948588	0.25321	0.939135	TEL2	NA	NA	NA	NA	NA	NA
TR-TFE_Q6	0.0901927	1.14714	1	0.976843	0.168759	1.10436	TFE3	1319.61	1991.13	-0.59348	4.37e-16	1.26e-15	8.86e-12
TR-TFIIA_Q6	0.225967	1.09368	0.528938	1.13863	0.115434	1.10497	TFIIA	NA	NA	NA	NA	NA	NA
TR-TFIII_Q6	0.169726	1.05185	1	1.00399	0.232517	1.03983	TFIII	NA	NA	NA	NA	NA	NA
TR-TGIF_01	0.348887	1.07178	0.814485	0.918501	0.631434	1.03327	TGIF	NA	NA	NA	NA	NA	NA
TR-TITF1_Q3	0.0164003	0.791502	0.869761	0.909899	0.0201243	0.821247	TITF1	NA	NA	NA	NA	NA	NA
TR-TST1_01	0.0494749	0.809405	1	1.01986	0.115434	0.862277	TST1	NA	NA	NA	NA	NA	NA
TR-TTF1_Q6	0.694791	1.02448	1	1.01042	0.688806	1.02095	NKX2-1	4.01858	2.21515	0.859279	0.594278	0.630668	1
TR-UF1H3BETA_Q6	0.279887	0.972645	1	1.00138	0.362847	0.979864	UF1H3BETA	NA	NA	NA	NA	NA	NA
TR-USF_01	0.000122583	1.27822	0.023781	1.37915	1.52088e-06	1.30357	USF1	1147.86	688.585	0.737237	2.23e-35	1.75e-34	4.52e-31
TR-USF_02	0.0163295	1.21075	0.00275572	1.59519	4.0672e-05	1.30733	USF1	1147.86	688.585	0.737237	2.23e-35	1.75e-34	4.52e-31
TR-USF_C	0.000110302	1.21705	0.023781	1.29249	1.29257e-06	1.23601	USF1	1147.86	688.585	0.737237	2.23e-35	1.75e-34	4.52e-31
TR-USF_Q6	0.000272433	1.17677	0.199183	1.15502	5.54615e-05	1.17131	USF1	1147.86	688.585	0.737237	2.23e-35	1.75e-34	4.52e-31
TR-USF_Q6_01	4.85742e-06	1.19308	0.014462	1.23324	2.68336e-08	1.20317	USF1	1147.86	688.585	0.737237	2.23e-35	1.75e-34	4.52e-31
TR-USF2_Q6	1	NA	1	NA	1	NA	NA	NA	NA	NA	NA	NA	NA
TR-VBP_01	0.224818	0.81995	0.727182	0.788317	0.138003	0.812003	VBP	NA	NA	NA	NA	NA	NA
TR-VMYB_01	0.0436787	0.760543	0.790266	1.13336	0.186959	0.854207	VMYB	NA	NA	NA	NA	NA	NA
TR-VMYB_02	0.894915	1.02106	0.830403	1.09297	0.697136	1.03912	VMYB	NA	NA	NA	NA	NA	NA
TR-WHN_B	0.603558	1.05502	0.830403	0.895888	0.893917	1.01504	WHN	NA	NA	NA	NA	NA	NA
TR-WT1_Q6	0.000119168	0.915374	0.647055	0.963819	0.000179977	0.927545	WT1	107.409	4.36101	4.62231	1.05e-30	6.38e-30	2.14e-26
TR-XBP1_01	0.41369	1.08181	0.525329	1.1755	0.198465	1.10535	XBP1	40622.1	20697.5	0.972807	1.96e-14	5.21e-14	3.96e-10
TR-XFD1_01	6.26557e-06	0.620875	0.0979872	0.641996	2.52679e-07	0.626181	XFD1	NA	NA	NA	NA	NA	NA
TR-XFD2_01	1.40499e-06	0.576617	0.0343671	0.551635	1.16874e-08	0.570341	XFD2	NA	NA	NA	NA	NA	NA
TR-XFD3_01	7.8723e-09	0.543833	0.0652048	0.619199	2.54564e-10	0.562767	XFD3	NA	NA	NA	NA	NA	NA
TR-XPF1_Q6	0.936968	1.0087	0.343195	1.12336	0.43717	1.0375	XPF1	NA	NA	NA	NA	NA	NA
TR-XVENT1_01	0.0181079	0.810773	0.533579	0.838645	0.00820918	0.817776	XVENT1	NA	NA	NA	NA	NA	NA
TR-YY1_01	0.165885	0.884078	0.549609	1.14269	0.52636	0.94905	YY1	1451.84	1241.06	0.226306	1.49e-09	3.1e-09	3.01e-05
TR-YY1_02	0.00886139	1.13731	0.12124	1.19462	0.000806935	1.15171	YY1	1451.84	1241.06	0.226306	1.49e-09	3.1e-09	3.01e-05
TR-YY1_Q6	0.159191	0.914092	0.187014	1.18829	0.81553	0.982979	YY1	1451.84	1241.06	0.226306	1.49e-09	3.1e-09	3.01e-05
TR-YY1_Q6_02	0.000629867	0.80499	0.133622	1.21939	0.0965457	0.909101	YY1	1451.84	1241.06	0.226306	1.49e-09	3.1e-09	3.01e-05
TR-ZBRK1_01	0.0205197	1.09984	0.790266	0.948569	0.114964	1.06183	ZNF350	344.587	294.671	0.225767	0.271237	0.309933	1
TR-ZEC_01	0.499129	0.935379	0.971038	1.03508	0.642437	0.960426	ZEC	NA	NA	NA	NA	NA	NA
TR-ZF5_01	1.76905e-21	0.726407	0.516946	0.933572	4.97731e-18	0.778453	ZFP161	391.948	475.445	-0.278617	6.97e-18	2.2e-17	1.41e-13
TR-ZF5_B	0.0015864	0.874444	0.657989	0.936245	0.00173373	0.889971	ZFP161	391.948	475.445	-0.278617	6.97e-18	2.2e-17	1.41e-13
TR-ZIC1_01	0.835145	1.01339	0.12124	1.16102	0.209896	1.05048	ZIC1	69.5068	11.9796	2.53657	0.0646849	0.0805033	1
TR-ZIC2_01	0.97813	1.00491	0.167624	1.14305	0.318704	1.03961	ZIC2	50.2981	6.74654	2.89828	0.0760695	0.0938929	1
TR-ZIC3_01	0.0499763	1.07938	0.219159	1.12123	0.00969394	1.0899	ZIC3	2.95035	0.308498	3.25755	0.253522	0.29105	1
TR-ZID_01	0.0663153	1.08677	0.974039	0.977729	0.163448	1.05938	ZID	NA	NA	NA	NA	NA	NA
TR-ZNF219_01	0.000716871	0.925214	1	0.998343	0.00424728	0.943586	ZNF219	430.663	809.245	-0.910017	6.41e-24	2.71e-23	1.3e-19
TR-ZTA_Q2	0.13034	1.10414	0.987943	1.02033	0.168759	1.08309	ZTA	NA	NA	NA	NA	NA	NA

## Sheet: Dedeurwaerder_CpG_all_top20
Validation of top 20 TF binding motifs in Protective and Hazardous CpG regions. (Dedeurwaerder)
Protective CpGs				Negative CpGs
Transcription Factor Motif	p-value (FDR)	Relative Enrichment		Transcription Factor Motif	p-value (FDR)	Relative Enrichment
TR-AP4_Q6_01	4.15745e-93	Inf		TR-MAX_01	6.79e-105	15.9809
TR-AP4_Q5	1.40915e-89	Inf		TR-USF_02	4.34e-62	Inf
TR-ETF_Q6	4.00495e-72	13.781		TR-CDX2_Q5	5.88e-50	Inf
TR-TAL1_Q6	8.42637e-70	33.1321		JA-EMBP1	3.57e-40	6.72655
TR-MYOD_Q6_01	1.22821e-48	9.29869		TR-LRF_Q2	3.48e-38	7.67667
TR-LMO2COM_01	4.66249e-47	9.45734		JA-MAX	4.5e-12	4.24876
TR-MYOD_Q6	3.61071e-37	8.26959		TR-EBOX_Q6_01	1.63e-10	2.89745
TR-AP4_01	9.70551e-32	7.32272		JA-NFYA	3.45e-10	2.5122
TR-MYOGENIN_Q6	2.91557e-30	5.88954		TR-ARNT_01	1.71e-08	7.10594
TR-LBP1_Q6	1.27843e-29	6.10619		TR-MYCMAX_01	4.19e-08	3.46838
TR-NRSF_Q4	1.27843e-29	3.76248		TR-PPARG_03	2.12e-07	3.17934
JA-NHLH1	1.86846e-29	5.66007		TR-CRX_Q4	0.000215877	2.37278
TR-E2F1_Q3_01	1.28767e-25	7.29619		JA-ESR1	0.000847051	1.8551
TR-HEB_Q6	8.57368e-20	3.47133		TR-FOXO4_02	0.00878445	2.11119
TR-E2A_Q2	1.50857e-18	3.60039		JA-USF1	0.0381926	1.67439
TR-AP4_Q6	5.75689e-17	3.56375		TR-AREB6_03	0.0437446	1.60399
TR-ZF5_01	8.49953e-12	2.63551		TR-COREBINDINGFACTOR_Q6	1	0.129526
TR-RP58_01	1.22326e-07	3.02266		TR-SREBP1_01	1	0.758707
TR-HNF3ALPHA_Q6	0.000137712	2.42575		TR-MYCMAX_03	1	0.478397
JA-Myf	1	0.433782		TR-USF_Q6_01	1	0.842033
