# Supplementary material for: Regulators Associated with Clinical Outcomes Revealed by DNA Methylation Data in Breast Cancer
Source: PLoS Comput Biol. 2015 May 21;11(5):e1004269. doi: 10.1371/journal.pcbi.1004269 (PMC4440643; doi:10.1371/journal.pcbi.1004269)
Supplement: S3 Table — (XLS) [file pcbi.1004269.s003.xls]

## Sheet: Fisher_CpG_ERp_filtered_V6.txt
Enrichment/Depletion of TF binding motifs in survival-associated CpG regions in ER+ breast cancers
	Protective CpGs		Hazardous CpGs		Protective + Hazardous CpGs		mRNA expression levels of corresponding TF genes (TCGA RNA-seq)
Transcription Factor Motif	p-value (FDR)	Relative Enrichment	p-value (FDR)	Relative Enrichment	p-value (FDR)	Relative Enrichment	Transcription Factor Gene	Tumor Mean Count	Normal Mean Count	log2 Fold Change	p-value	Benjamini p-value	Bonferroni p-value
JA-ABI4	6.59441e-102	0.592226	8.27322e-26	1.86607	2.58002e-64	0.680907	ABI4	NA	NA	NA	NA	NA	NA
JA-Agamous	0.0413153	1.18751	0.758254	0.777952	0.0841778	1.159	AGAMOUS	NA	NA	NA	NA	NA	NA
JA-AGL3	0.000270437	1.40754	0.688826	0.696696	0.00105705	1.35805	AGL3	NA	NA	NA	NA	NA	NA
JA-Ar	0.391952	0.932946	1	1.00319	0.431141	0.937836	AR	687.394	581.355	0.241717	0.260059	0.297946	1
JA-Arnt	1	NA	1	NA	1	NA	NA	NA	NA	NA	NA	NA	NA
JA-Arnt-Ahr	1	NA	1	NA	1	NA	NA	NA	NA	NA	NA	NA	NA
JA-ARR10	0.731621	1.03223	0.487649	1.24916	0.590174	1.04733	ARR10	NA	NA	NA	NA	NA	NA
JA-Athb-1	7.79171e-05	1.4631	0.108943	0.25728	0.00106641	1.37915	ATHB-1	NA	NA	NA	NA	NA	NA
JA-ATHB5	0.0181193	1.2877	0.662173	0.667022	0.0460074	1.24449	ATHB5	NA	NA	NA	NA	NA	NA
JA-Bapx1	0.366983	1.06713	0.235526	0.62394	0.644228	1.03628	BAPX1	NA	NA	NA	NA	NA	NA
JA-BRCA1	0.551953	1.06355	0.258047	0.510669	0.846911	1.02506	BRCA1	432.814	209.321	1.04803	3.98e-21	1.47e-20	8.07e-17
JA-Broad-complex_1	0.00220151	1.28114	0.316227	0.560049	0.0112366	1.23094	BROAD-COMPLEX_1	NA	NA	NA	NA	NA	NA
JA-Broad-complex_2	0.00297164	1.30671	0.0229292	0.19512	0.0241936	1.22932	BROAD-COMPLEX_2	NA	NA	NA	NA	NA	NA
JA-Broad-complex_3	0.0314876	1.20921	0.576569	0.691347	0.0792915	1.17316	BROAD-COMPLEX_3	NA	NA	NA	NA	NA	NA
JA-Broad-complex_4	0.244731	1.1172	0.073768	0.337416	0.556135	1.06292	BROAD-COMPLEX_4	NA	NA	NA	NA	NA	NA
JA-bZIP910	0.854442	1.0264	0.144348	1.67965	0.509504	1.07188	BZIP910	NA	NA	NA	NA	NA	NA
JA-bZIP911	0.0842663	0.896535	0.185348	1.35385	0.252529	0.928372	BZIP911	NA	NA	NA	NA	NA	NA
JA-Cebpa	1.20327e-05	1.44359	0.14083	0.385851	0.000177547	1.36995	CEBPA	648.216	2657.95	-2.03577	3.55e-22	1.38e-21	7.18e-18
JA-CF2-II	1	0.992558	0.477846	0	0.865714	0.923459	CF2-II	NA	NA	NA	NA	NA	NA
JA-CREB1	0.210173	0.90929	0.00117577	1.91156	0.846147	0.979065	CREB1	1196.71	1502.07	-0.32788	1.28e-17	4.01e-17	2.6e-13
JA-Ddit3-Cebpa	0.0173117	1.2052	0.0722519	0.407764	0.0825279	1.14969	DDIT3-CEBPA	NA	NA	NA	NA	NA	NA
JA-dl_1	0.00365501	0.843819	1	1.01126	0.00614403	0.855476	DL_1	NA	NA	NA	NA	NA	NA
JA-Dl_2	0.0715339	0.91837	0.795565	0.916518	0.0701107	0.918241	DL_2	NA	NA	NA	NA	NA	NA
JA-Dof2	1	NA	1	NA	1	NA	NA	NA	NA	NA	NA	NA	NA
JA-Dof3	1	NA	1	NA	1	NA	NA	NA	NA	NA	NA	NA	NA
JA-E2F1	5.72168e-12	0.634225	3.57339e-05	2.02523	7.41189e-07	0.731063	E2F1	466.347	73.1675	2.67213	2.55e-53	9.24e-52	5.15e-49
JA-Eip74EF	2.84751e-13	0.693955	1.20903e-10	2.19714	3.04466e-06	0.798602	EIP74EF	NA	NA	NA	NA	NA	NA
JA-ELF5	0.0181402	1.1454	1	0.970189	0.0283969	1.1332	ELF5	778.556	1854.94	-1.2525	2.71e-22	1.06e-21	5.49e-18
JA-ELK1	1.3383e-12	0.703875	2.27941e-11	2.23212	1.0536e-05	0.810267	ELK1	897.427	623.734	0.524863	1.43e-34	1.07e-33	2.89e-30
JA-ELK4	3.44508e-06	0.761722	3.25704e-06	2.04226	0.00506786	0.850869	ELK4	186.615	191.903	-0.0403173	0.077975	0.0961278	1
JA-EMBP1	0.749943	1.02691	0.964117	0.926159	0.821038	1.0199	EMBP1	NA	NA	NA	NA	NA	NA
JA-En1	0.783636	1.02403	1	0.98072	0.816053	1.02102	EN1	301.475	59.7198	2.33576	0.00652729	0.00896302	1
JA-ESR1	2.15554e-11	0.797489	0.115531	1.23021	9.16497e-09	0.827614	ESR1	10749.8	3449.89	1.63969	7.28e-09	1.46e-08	0.000147336
JA-ETS1	1	NA	1	NA	1	NA	NA	NA	NA	NA	NA	NA	NA
JA-Evi1	0.334253	1.10088	0.201835	0.443149	0.616763	1.05509	EVI1	NA	NA	NA	NA	NA	NA
JA-Fos	1.92445e-10	1.52426	0.316227	0.595249	9.97178e-09	1.45959	FOS	5037.05	29120.6	-2.53139	1.62e-43	2.2e-42	3.28e-39
JA-Foxa2	0.0369613	0.824102	0.151481	0.484873	0.012762	0.800486	FOXA2	2.14724	0.89998	1.25452	0.240562	0.277078	1
JA-FOXC1	0.184987	1.16387	0.978772	1.02838	0.204256	1.15444	FOXC1	566.07	650.676	-0.20096	4.59e-27	2.28e-26	9.3e-23
JA-FOXD1	0.00031477	0.708377	0.474561	0.670887	0.000195033	0.705767	FOXD1	49.6669	6.91622	2.84423	0.0015242	0.00221097	1
JA-Foxd3	0.154159	1.13537	0.317446	0.556097	0.331895	1.09505	FOXD3	12.1542	1.42957	3.0878	9.44e-14	2.43e-13	1.91e-09
JA-FOXF2	0.10777	0.857995	0.696957	0.788322	0.0946005	0.853145	FOXF2	66.5301	53.9087	0.30349	0.604391	0.640077	1
JA-FOXI1	0.723259	0.960114	0.37998	0.654656	0.528549	0.938849	FOXI1	287.824	359.571	-0.32109	2.05e-09	4.24e-09	4.14e-05
JA-FOXL1	0.18911	1.2049	0.548836	0.423755	0.348729	1.15052	FOXL1	40.8419	27.2859	0.581891	0.389698	0.431223	1
JA-Foxq1	0.213484	1.12511	0.0735306	0.339803	0.509504	1.07044	FOXQ1	41.8765	24.003	0.802925	0.430536	0.472283	1
JA-GABPA	1.29385e-08	0.801582	1.09753e-06	1.71462	0.000155121	0.865145	GABPA	803.689	1166.8	-0.537845	2.54e-28	1.35e-27	5.14e-24
JA-GAMYB	0.00332523	0.790051	0.373952	1.31297	0.0163568	0.826455	GAMYB	NA	NA	NA	NA	NA	NA
JA-Gata1	1	NA	1	NA	1	NA	NA	NA	NA	NA	NA	NA	NA
JA-GATA2	1	NA	1	NA	1	NA	NA	NA	NA	NA	NA	NA	NA
JA-GATA3	1	NA	1	NA	1	NA	NA	NA	NA	NA	NA	NA	NA
JA-Gfi	0.77987	0.973225	0.853807	1.07722	0.841783	0.980465	GFI1	33.2406	26.9287	0.303802	0.34951	0.390745	1
JA-Hand1-Tcfe2a	0.00203798	1.17489	0.57374	0.819764	0.00751612	1.15017	HAND1	1.24262	0.199697	2.6375	0.282236	0.321498	1
JA-hb	0.000408293	1.31836	0.391725	0.612831	0.00220204	1.26924	HB	NA	NA	NA	NA	NA	NA
JA-HLF	0.359724	1.12993	0.0647683	2.06641	0.150682	1.19512	HLF	173.587	1316.58	-2.92306	1.92e-61	6.08e-59	3.89e-57
JA-HMG-1	0.0310513	1.18536	0.23618	0.536998	0.10434	1.14022	HMG-1	NA	NA	NA	NA	NA	NA
JA-HMG-IY	8.00877e-05	1.36138	0.45623	0.641196	0.000579066	1.31125	HMG-IY	NA	NA	NA	NA	NA	NA
JA-HNF1A	0.0240087	1.24514	0.983276	1.05319	0.0289663	1.23178	HNF1A	21.8038	19.1372	0.188195	0.000374176	0.000567485	1
JA-HNF4A	1	1.00107	0.240305	0.76231	0.81128	0.984445	HNF4A	0.527854	0.466686	0.177685	0.13754	0.164386	1
JA-id1	0.874516	1.01366	0.97371	1.02307	0.868728	1.01432	ID1	274.978	594.952	-1.11345	5.81e-23	2.35e-22	1.18e-18
JA-IRF1	0.0679883	1.11686	0.744231	0.869115	0.12692	1.09962	IRF1	1378.52	852.166	0.693917	5.31e-09	1.08e-08	0.000107561
JA-IRF2	0.0275603	1.15945	1	1.02327	0.0345914	1.14997	IRF2	859.889	954.179	-0.150108	6.4e-07	1.16e-06	0.0129691
JA-Klf4	0.0738965	1.08631	0.572394	0.859173	0.147946	1.0705	KLF4	598.727	3483.62	-2.54062	8.27e-51	2.21e-49	1.67e-46
JA-Lhx3	0.0351565	1.25723	0.0431111	0.131265	0.140994	1.17884	LHX3	1.01164	0.0132691	6.25248	7.48e-06	1.27e-05	0.151459
JA-Macho-1	2.35441e-27	0.686906	0.00320667	1.39234	1.80576e-20	0.736016	MACHO-1	NA	NA	NA	NA	NA	NA
JA-Mafb	0.0185854	1.12016	0.758254	1.08552	0.0196939	1.11775	MAFB	1320.94	1449.06	-0.133547	0.0045858	0.00638977	1
JA-MAX	0.907583	1.01103	0.327414	1.23933	0.685841	1.02692	MAX	1445.09	1307.52	0.144323	0.00323943	0.0045745	1
JA-MEF2A	0.000639403	1.34759	0.271479	0.489391	0.00410838	1.28784	MEF2A	1361.92	2019.88	-0.568631	1.28e-33	9.12e-33	2.59e-29
JA-MIZF	0.00706065	0.751643	0.991324	0.896892	0.00846915	0.761755	MIZF	NA	NA	NA	NA	NA	NA
JA-MNB1A	1	NA	1	NA	1	NA	NA	NA	NA	NA	NA	NA	NA
JA-Myb	0.398552	0.932039	0.0951854	1.52624	0.80179	0.973405	MYB	1908.09	1000.68	0.931152	8.99e-12	2.1e-11	1.82e-07
JA-MYB.ph3	0.110638	1.22161	0.498108	0.510186	0.22146	1.17208	MYB	1908.09	1000.68	0.931152	8.99e-12	2.1e-11	1.82e-07
JA-MYC-MAX	1	0.999196	0.88356	0.915842	0.971348	0.993394	MYC	2165.85	4392.32	-1.02005	1.33e-27	6.81e-27	2.69e-23
JA-Mycn	1	NA	1	NA	1	NA	NA	NA	NA	NA	NA	NA	NA
JA-Myf	0.783847	1.01078	0.854875	0.958481	0.868911	1.00713	MYF5	0.579079	1.11881	-0.950135	0.918449	0.928629	1
JA-MZF1_1-4	1	NA	1	NA	1	NA	NA	NA	NA	NA	NA	NA	NA
JA-MZF1_5-13	6.02445e-07	0.823451	0.102031	1.27857	4.38035e-05	0.855135	ZNF42	NA	NA	NA	NA	NA	NA
JA-NF-kappaB	3.79074e-07	0.805566	0.409021	1.15857	7.7332e-06	0.830141	NF-KAPPAB	NA	NA	NA	NA	NA	NA
JA-NFIL3	0.201277	1.183	0.964117	1.03108	0.239567	1.17242	NFIL3	518.27	1015.67	-0.970658	4.31e-29	2.38e-28	8.72e-25
JA-NFKB1	5.24012e-20	0.725695	0.283295	1.16626	1.09083e-16	0.756367	NFKB1	1437.51	1563.12	-0.120849	9.83e-07	1.76e-06	0.0199015
JA-NFYA	4.28553e-07	0.719764	8.01846e-08	2.32964	0.00384124	0.831838	NFYA	1347	991.275	0.442396	1.2e-09	2.52e-09	2.44e-05
JA-NHLH1	0.109636	0.946801	0.111858	1.22522	0.341505	0.966183	NHLH1	5.65573	3.95702	0.515299	0.0948136	0.115571	1
JA-Nkx2-5	0.0171385	1.28073	0.576569	0.629266	0.0430782	1.23537	NKX2-5	20.651	2.79126	2.88722	0.240308	0.276821	1
JA-NKX3-1	0.00622718	1.40138	0.956976	0.756705	0.0132106	1.3565	NKX3-1	388.86	209.03	0.895538	0.0435546	0.0552688	1
JA-Nobox	0.0341396	1.26661	0.174171	0.277497	0.119647	1.19775	NOBOX	0.564271	0.276669	1.02823	0.248441	0.285524	1
JA-NR1H2-RXRA	0.59225	1.04165	0.596367	0.787974	0.782394	1.02399	NR1H2	1263.06	1165.46	0.116025	0.190606	0.222979	1
JA-NR2F1	0.0933028	1.08814	0.106442	0.657561	0.283809	1.05816	NR2F1	283.841	472.685	-0.7358	1.21e-31	7.72e-31	2.45e-27
JA-NR3C1	0.121721	1.12299	0.669346	0.783999	0.217876	1.09939	NR3C1	1181.11	3915.51	-1.72906	1.15e-58	1.21e-56	2.33e-54
JA-ovo	0.025338	1.24405	0.247691	0.429055	0.0844693	1.18731	OVO	NA	NA	NA	NA	NA	NA
JA-Pax2	0.309859	0.908542	0.0160039	1.83771	0.829443	0.973228	PAX2	39.2511	7.14986	2.45675	3.26e-09	6.67e-09	6.6e-05
JA-Pax4	0.344414	1.06633	0.462372	1.23919	0.263122	1.07836	PAX4	0.0298774	0.0264927	0.17346	0.330186	0.37114	1
JA-Pax5	7.20229e-23	0.707908	8.02941e-05	1.51763	1.18899e-15	0.764278	PAX5	18.4214	8.69206	1.08361	0.935641	0.943703	1
JA-Pax6	0.0317872	1.21045	0.433949	0.602327	0.0857128	1.16811	PAX6	68.9922	63.3571	0.122926	3.54e-20	1.25e-19	7.17e-16
JA-PBF	1	NA	1	NA	1	NA	NA	NA	NA	NA	NA	NA	NA
JA-PBX1	0.527556	1.07496	0.370238	0.520508	0.77577	1.03636	PBX1	7311.8	4382.41	0.738501	2.2e-10	4.79e-10	4.46e-06
JA-Pdx1	1	NA	1	NA	1	NA	NA	NA	NA	NA	NA	NA	NA
JA-PEND	0.21162	1.11964	0.157916	0.460407	0.452587	1.07375	PEND	NA	NA	NA	NA	NA	NA
JA-PPARG	0.0114012	0.85991	0.174424	0.666669	0.00421459	0.846457	PPARG	189.562	1890.4	-3.31795	1.12e-54	4.98e-53	2.27e-50
JA-PPARG-RXRA	0.17734	1.07972	0.487649	0.794855	0.322137	1.05989	PPARG	189.562	1890.4	-3.31795	1.12e-54	4.98e-53	2.27e-50
JA-Prrx2	1	NA	1	NA	1	NA	NA	NA	NA	NA	NA	NA	NA
JA-REL	0.0144362	0.883751	0.818438	1.07158	0.0293754	0.896827	REL	150.251	140.762	0.0941153	0.37698	0.418385	1
JA-RELA	0.00618142	0.877758	0.742252	1.08185	0.015846	0.891966	RELA	2101.25	1997.97	0.0727131	0.0934457	0.114061	1
JA-REST	0.0015959	0.913749	1	0.992193	0.00269518	0.91921	REST	422.284	451.329	-0.095967	0.0542906	0.0680691	1
JA-Roaz	0.00031477	0.851185	0.595609	0.869095	0.000273685	0.852432	ZNF423	195.249	447.302	-1.19593	1.03e-35	8.27e-35	2.08e-31
JA-RORA_1	0.403503	0.933723	0.247691	0.626336	0.244767	0.912323	RORA	355.11	644.162	-0.859159	3.24e-30	1.9e-29	6.56e-26
JA-RORA_2	0.396963	1.08343	0.111858	0.40672	0.762526	1.03632	RORA	355.11	644.162	-0.859159	3.24e-30	1.9e-29	6.56e-26
JA-RREB1	3.49044e-07	0.764438	0.409021	1.19579	7.55335e-06	0.794467	RREB1	1222.5	1380.06	-0.174895	1.71e-05	2.85e-05	0.346945
JA-RUNX1	6.82603e-05	0.688985	0.853505	1.08754	0.000278779	0.716731	RUNX1	4121.24	3737.88	0.140858	0.344697	0.385706	1
JA-RUSH1-alfa	0.182697	1.17761	0.626713	0.593886	0.320505	1.13698	RUSH1-ALFA	NA	NA	NA	NA	NA	NA
JA-RXRA-VDR	0.47333	0.939005	0.885406	0.881552	0.441802	0.935005	RXRA-VDR	NA	NA	NA	NA	NA	NA
JA-sna	1	NA	1	NA	1	NA	NA	NA	NA	NA	NA	NA	NA
JA-Sox17	4.18595e-05	1.32143	0.517927	0.723276	0.000303874	1.27979	SOX17	70.3154	296.611	-2.07666	5.5e-48	1.1e-46	1.11e-43
JA-Sox5	1	NA	1	NA	1	NA	NA	NA	NA	NA	NA	NA	NA
JA-SOX9	0.0411386	1.18956	0.390121	0.623439	0.105144	1.15015	SOX9	2180.67	2708.25	-0.31259	8.02e-06	1.36e-05	0.162448
JA-SP1	8.26944e-28	0.738195	0.00346371	1.31594	5.1365e-21	0.778416	SP1	3238.93	3986.3	-0.29953	1.02e-16	3.05e-16	2.07e-12
JA-SPI1	1	NA	1	NA	1	NA	NA	NA	NA	NA	NA	NA	NA
JA-SPIB	0.05399	1.10362	0.0298293	0.567274	0.236331	1.06628	NA	NA	NA	NA	NA	NA	NA
JA-Spz1	0.854442	1.01409	1	0.985645	0.880083	1.01211	SPZ1	0.148035	0.00787818	4.23193	0.0424038	0.0539167	1
JA-SQUA	0.000178641	1.34337	0.111858	0.402539	0.00214493	1.27787	SQUA	NA	NA	NA	NA	NA	NA
JA-SRF	0.108284	1.18422	0.498108	0.5776	0.233976	1.14199	SRF	1403.51	1977.74	-0.494813	8.96e-21	3.27e-20	1.81e-16
JA-SRY	0.105593	1.16092	0.0337603	0.264458	0.338361	1.09851	SRY	0.00398679	0.0473073	-3.56876	0.668205	0.699826	1
JA-Staf	0.0185854	0.918081	0.617386	1.08446	0.0430782	0.929664	ZNF143	365.858	393.787	-0.106133	2.45e-05	4.03e-05	0.496712
JA-STAT1	0.889325	0.986203	0.144348	0.653059	0.575196	0.963011	STAT1	8245.43	3704.45	1.15433	5.68e-18	1.8e-17	1.15e-13
JA-TP53	0.0912508	1.10219	0.192302	0.660539	0.252529	1.07144	TP53	1703.58	1558.75	0.128183	0.369183	0.410466	1
JA-Ubx	1	NA	1	NA	1	NA	NA	NA	NA	NA	NA	NA	NA
JA-USF1	0.685295	1.02786	0.834289	1.06368	0.639395	1.03035	USF1	1147.86	688.585	0.737237	2.23e-35	1.75e-34	4.52e-31
JA-usp	1.96558e-12	0.759093	0.505827	1.1255	1.65987e-10	0.784601	USP	NA	NA	NA	NA	NA	NA
JA-YY1	1	NA	1	NA	1	NA	NA	NA	NA	NA	NA	NA	NA
JA-ZEB1	1	NA	1	NA	1	NA	NA	NA	NA	NA	NA	NA	NA
JA-ZNF354C	1	NA	1	NA	1	NA	NA	NA	NA	NA	NA	NA	NA
TR-ACAAT_B	0.444467	0.946348	0.39221	1.2428	0.665078	0.966986	ACAAT	NA	NA	NA	NA	NA	NA
TR-AFP1_Q6	0.0239932	1.23511	0.271479	0.49126	0.0782209	1.18332	AFP1	NA	NA	NA	NA	NA	NA
TR-AHR_01	1.31521e-08	0.768511	0.0124995	1.46135	6.86137e-06	0.816744	AHR	1956.82	3291.99	-0.750445	1.43e-25	6.56e-25	2.9e-21
TR-AHR_Q5	8.20846e-05	0.793811	2.88521e-05	1.92599	0.0202906	0.87263	AHR	1956.82	3291.99	-0.750445	1.43e-25	6.56e-25	2.9e-21
TR-AHRARNT_01	0.141997	0.904403	0.968231	0.932736	0.147951	0.906375	AHRARNT	NA	NA	NA	NA	NA	NA
TR-AHRARNT_02	7.97005e-07	0.763218	1.55512e-05	1.88989	0.00135877	0.841654	AHRARNT	NA	NA	NA	NA	NA	NA
TR-AHRHIF_Q6	0.00331211	0.865424	0.000306753	1.67489	0.107846	0.921777	AHRHIF	NA	NA	NA	NA	NA	NA
TR-AIRE_01	0.00700833	1.28196	0.310945	0.509898	0.0287619	1.22822	AIRE	0.264691	0.177239	0.578612	0.0938147	0.114463	1
TR-AIRE_02	0.0880629	1.193	0.284091	0.449117	0.223516	1.14122	AIRE	0.264691	0.177239	0.578612	0.0938147	0.114463	1
TR-ALPHACP1_01	0.84544	0.981738	0.157916	1.36669	0.930538	1.00854	ALPHACP1	NA	NA	NA	NA	NA	NA
TR-ALX4_01	0.0113736	1.19058	0.442727	0.694114	0.0388832	1.15601	ALX4	7.70985	40.2548	-2.38439	8.77e-41	9.83e-40	1.78e-36
TR-AMEF2_Q6	0.0405813	1.19646	0.744231	0.757412	0.0839923	1.16589	AMEF2	NA	NA	NA	NA	NA	NA
TR-AML_Q6	1.09125e-07	0.762647	0.193515	0.71223	3.18174e-08	0.759137	AML	NA	NA	NA	NA	NA	NA
TR-AML1_01	1	NA	1	NA	1	NA	NA	NA	NA	NA	NA	NA	NA
TR-AML1_Q6	1	NA	1	NA	1	NA	NA	NA	NA	NA	NA	NA	NA
TR-AP1_01	2.08017e-12	1.3954	0.278794	0.717253	1.94611e-10	1.34819	JUN	4418.74	11794.5	-1.4164	2.96e-38	2.82e-37	6e-34
TR-AP1_C	1.25313e-12	1.50312	0.0430901	0.44862	3.8142e-10	1.42971	JUN	4418.74	11794.5	-1.4164	2.96e-38	2.82e-37	6e-34
TR-AP1_Q2	0.0408319	1.13272	0.512854	0.780311	0.0976109	1.10819	JUN	4418.74	11794.5	-1.4164	2.96e-38	2.82e-37	6e-34
TR-AP1_Q2_01	4.43962e-08	1.33143	0.0491267	0.521154	3.4898e-06	1.27502	JUN	4418.74	11794.5	-1.4164	2.96e-38	2.82e-37	6e-34
TR-AP1_Q4	0.00400977	1.17953	0.626713	0.827681	0.011622	1.15503	JUN	4418.74	11794.5	-1.4164	2.96e-38	2.82e-37	6e-34
TR-AP1_Q4_01	9.58908e-13	1.52295	0.00703169	0.318848	7.3649e-10	1.43912	JUN	4418.74	11794.5	-1.4164	2.96e-38	2.82e-37	6e-34
TR-AP1_Q6	2.57789e-08	1.33165	0.252913	0.685873	8.20603e-07	1.28669	JUN	4418.74	11794.5	-1.4164	2.96e-38	2.82e-37	6e-34
TR-AP1_Q6_01	1.386e-14	1.49524	0.00599375	0.37546	2.15655e-11	1.41728	JUN	4418.74	11794.5	-1.4164	2.96e-38	2.82e-37	6e-34
TR-AP1FJ_Q2	0.21524	1.07629	0.977572	1.02271	0.244767	1.07256	AP1FJ	NA	NA	NA	NA	NA	NA
TR-AP2_Q3	2.17704e-91	0.645627	4.6252e-15	1.57776	1.21748e-63	0.710519	TFAP2	NA	NA	NA	NA	NA	NA
TR-AP2_Q6	5.56157e-120	0.603842	5.86033e-21	1.67625	5.87964e-82	0.678499	TFAP2	NA	NA	NA	NA	NA	NA
TR-AP2_Q6_01	5.52416e-132	0.650549	4.6252e-15	1.46191	7.30297e-97	0.707034	TFAP2	NA	NA	NA	NA	NA	NA
TR-AP2ALPHA_01	1.53834e-82	0.626401	4.31048e-07	1.4281	2.26693e-62	0.682213	TFAP2A	2433.01	1383.74	0.814171	2.71e-15	7.54e-15	5.49e-11
TR-AP2ALPHA_02	3.22394e-55	0.644636	0.0346412	1.23632	2.19597e-45	0.685828	TFAP2A	2433.01	1383.74	0.814171	2.71e-15	7.54e-15	5.49e-11
TR-AP2ALPHA_03	2.11267e-15	0.706381	0.00055822	1.57034	2.51043e-10	0.766527	TFAP2A	2433.01	1383.74	0.814171	2.71e-15	7.54e-15	5.49e-11
TR-AP2GAMMA_01	2.47215e-83	0.639503	2.55284e-06	1.38204	5.79081e-64	0.691196	TFAP2G	NA	NA	NA	NA	NA	NA
TR-AP2REP_01	0.522914	0.970839	0.97371	1.02186	0.58451	0.974391	AP2REP	NA	NA	NA	NA	NA	NA
TR-AP3_Q6	0.105593	1.16671	0.340767	0.553573	0.244767	1.12403	TFAP3	NA	NA	NA	NA	NA	NA
TR-AP4_01	0.392817	0.969353	0.244786	1.17173	0.685841	0.983442	TFAP4	314.872	208.558	0.594317	9.64e-15	2.61e-14	1.95e-10
TR-AP4_Q5	0.220819	1.04573	0.291634	1.16674	0.138129	1.05416	TFAP4	314.872	208.558	0.594317	9.64e-15	2.61e-14	1.95e-10
TR-AP4_Q6	0.429006	1.02929	0.0712117	1.25998	0.199996	1.04535	TFAP4	314.872	208.558	0.594317	9.64e-15	2.61e-14	1.95e-10
TR-AP4_Q6_01	0.126816	1.05204	0.240305	1.17906	0.0690016	1.06088	TFAP4	314.872	208.558	0.594317	9.64e-15	2.61e-14	1.95e-10
TR-APOLYA_B	0.00420894	1.2784	0.647611	0.704531	0.0132106	1.23845	APOLYA	NA	NA	NA	NA	NA	NA
TR-AR_01	0.690438	0.964876	0.600982	1.16833	0.831575	0.97904	AR	687.394	581.355	0.241717	0.260059	0.297946	1
TR-AR_02	1	1.00004	0.283585	0.65883	0.825718	0.976286	AR	687.394	581.355	0.241717	0.260059	0.297946	1
TR-AR_03	0.559569	1.04283	0.0310491	0.480576	0.997677	1.00369	AR	687.394	581.355	0.241717	0.260059	0.297946	1
TR-AR_Q2	0.0506147	1.15912	1	0.975799	0.0735544	1.14636	AR	687.394	581.355	0.241717	0.260059	0.297946	1
TR-AR_Q6	0.147538	1.08178	0.590609	0.83685	0.267761	1.06473	AR	687.394	581.355	0.241717	0.260059	0.297946	1
TR-AREB6_01	0.040402	0.892225	0.440717	0.796763	0.0261603	0.885579	TCF8	NA	NA	NA	NA	NA	NA
TR-AREB6_02	0.0111215	0.87372	0.0353441	0.586382	0.00206303	0.853716	TCF8	NA	NA	NA	NA	NA	NA
TR-AREB6_03	0.000801303	0.877448	0.273902	0.809756	0.000348766	0.872735	TCF8	NA	NA	NA	NA	NA	NA
TR-AREB6_04	0.292122	1.07301	0.736955	0.845899	0.41859	1.0572	TCF8	NA	NA	NA	NA	NA	NA
TR-ARNT_01	0.370665	1.05537	0.477846	1.19418	0.297826	1.06503	ARNT	1566.54	1915.01	-0.289766	7.14e-15	1.94e-14	1.45e-10
TR-ARNT_02	0.710873	1.03661	0.291634	1.37287	0.503904	1.06002	ARNT	1566.54	1915.01	-0.289766	7.14e-15	1.94e-14	1.45e-10
TR-ARP1_01	0.739235	0.976401	0.370238	0.776722	0.541936	0.9625	NR2F2	1936.33	1724.59	0.167072	0.260059	0.297946	1
TR-ATATA_B	0.841019	1.03149	0.626713	0.592908	1	1.00096	ATATA	NA	NA	NA	NA	NA	NA
TR-ATF_01	0.310958	0.92708	0.00413789	1.77601	0.91642	0.98618	ATF	NA	NA	NA	NA	NA	NA
TR-ATF_B	0.500787	1.06888	0.0168559	1.92	0.1694	1.12813	ATF	NA	NA	NA	NA	NA	NA
TR-ATF1_Q6	0.999068	0.991676	0.124161	1.45827	0.782394	1.02416	ATF1	440.534	500.05	-0.18282	8.61e-07	1.55e-06	0.0174282
TR-ATF3_Q6	0.747047	1.02177	0.317925	1.23391	0.542398	1.03654	ATF3	901.844	3992.52	-2.14635	3.08e-38	2.92e-37	6.24e-34
TR-ATF4_Q2	0.105593	0.910016	0.0025955	1.64808	0.544872	0.961398	ATF4	5762.96	6256.2	-0.118477	3.29e-06	5.71e-06	0.0666746
TR-ATF6_01	0.800535	0.959562	7.92429e-05	2.62094	0.509504	1.07522	ATF6	1968.87	1637.17	0.266165	2.94e-05	4.81e-05	0.594933
TR-BACH1_01	3.94654e-10	1.40499	0.0325586	0.46624	8.69444e-08	1.33964	BACH1	821.009	1035.93	-0.335461	1.25e-11	2.91e-11	2.54e-07
TR-BACH2_01	6.82603e-05	1.24234	0.523463	0.783512	0.000471384	1.2104	BACH2	116.095	319.093	-1.45867	2.93e-43	3.89e-42	5.93e-39
TR-BARBIE_01	0.388805	1.05657	0.367035	0.7358	0.627356	1.03424	BARBIE	NA	NA	NA	NA	NA	NA
TR-BEL1_B	0.547693	0.96389	1	0.992811	0.57475	0.965903	BEL1	NA	NA	NA	NA	NA	NA
TR-BLIMP1_Q6	0.867571	0.986892	1	0.976972	0.853575	0.986201	PRDM1	413.414	354.377	0.222304	0.0233975	0.0306111	1
TR-BRACH_01	0.125809	1.14834	0.370238	0.580687	0.269552	1.10882	BRACH	NA	NA	NA	NA	NA	NA
TR-BRCA_01	0.254301	1.1029	0.487649	0.685557	0.423027	1.07384	BRCA	NA	NA	NA	NA	NA	NA
TR-BRN2_01	0.000549576	1.35124	0.81468	0.780903	0.00188261	1.31154	BRN2	NA	NA	NA	NA	NA	NA
TR-CAAT_01	0.00474837	0.835338	0.000301363	1.87262	0.138129	0.907551	CAAT	NA	NA	NA	NA	NA	NA
TR-CAAT_C	0.690438	0.969765	0.876838	1.05863	0.762526	0.975951	CAAT	NA	NA	NA	NA	NA	NA
TR-CACBINDINGPROTEIN_Q6	5.72168e-12	0.846206	0.836091	1.03415	1.33046e-10	0.85929	CACBINDINGPROTEIN	NA	NA	NA	NA	NA	NA
TR-CACCCBINDINGFACTOR_Q6	7.19169e-10	0.836261	0.106442	1.20651	1.69338e-07	0.862037	CACCCBINDINGFACTOR	NA	NA	NA	NA	NA	NA
TR-CACD_01	7.40487e-62	0.660526	8.01846e-08	1.47662	5.64943e-45	0.71734	CACD	NA	NA	NA	NA	NA	NA
TR-CAP_01	0.723259	0.977971	0.74152	1.08374	0.830951	0.985334	CAP	NA	NA	NA	NA	NA	NA
TR-CART1_01	0.011606	1.34392	0.500079	0.489835	0.0328845	1.28446	CART1	NA	NA	NA	NA	NA	NA
TR-CBF_01	0.0142849	0.83627	0.376814	1.27728	0.0490846	0.866971	CBF	NA	NA	NA	NA	NA	NA
TR-CBF_02	0.000115037	0.787314	0.495167	1.18852	0.000805624	0.815245	CBF	NA	NA	NA	NA	NA	NA
TR-CDC5_01	0.00218923	1.38836	0.214662	0.294515	0.0138416	1.31221	CDC5	NA	NA	NA	NA	NA	NA
TR-CDP_01	0.143054	1.22121	0.370238	0.379549	0.275714	1.16261	CDP	NA	NA	NA	NA	NA	NA
TR-CDP_02	0.00820117	1.50763	0.927199	0.619951	0.0183532	1.44583	CDP	NA	NA	NA	NA	NA	NA
TR-CDPCR1_01	0.050977	1.29814	0.955105	1.03266	0.0690016	1.27965	CDPCR1	NA	NA	NA	NA	NA	NA
TR-CDPCR3_01	0.101758	1.17311	0.625191	0.694584	0.195006	1.13979	CDPCR3	NA	NA	NA	NA	NA	NA
TR-CDPCR3HD_01	1	1.00614	0.287776	1.57351	0.763481	1.04564	CDPCR3HD	NA	NA	NA	NA	NA	NA
TR-CDX_Q5	0.00603182	1.3145	0.495167	0.597531	0.0196939	1.26459	CDX1	7.95728	4.42235	0.847463	1.01e-08	2.01e-08	0.000204337
TR-CDX2_Q5	3.00825e-05	1.46914	0.0674746	0.233739	0.000508959	1.38314	CDX2	1.82269	0.468507	1.95993	0.953719	0.959404	1
TR-CDXA_01	3.15421e-07	1.51496	0.272874	0.482055	6.58065e-06	1.44305	CDXA	NA	NA	NA	NA	NA	NA
TR-CDXA_02	1	NA	1	NA	1	NA	NA	NA	NA	NA	NA	NA	NA
TR-CEBP_01	0.125066	1.11803	1	1.00671	0.150719	1.11029	CEBP	NA	NA	NA	NA	NA	NA
TR-CEBP_C	0.0123185	1.21278	0.783438	0.8037	0.0272533	1.1843	CEBP	NA	NA	NA	NA	NA	NA
TR-CEBP_Q2	5.77886e-07	1.60769	0.758254	0.684255	4.9775e-06	1.5434	CEBP	NA	NA	NA	NA	NA	NA
TR-CEBP_Q2_01	1.16816e-05	1.39816	0.00413789	0.159025	0.000529983	1.3119	CEBP	NA	NA	NA	NA	NA	NA
TR-CEBP_Q3	5.33873e-05	1.3324	0.0105415	0.261862	0.00145852	1.25788	CEBP	NA	NA	NA	NA	NA	NA
TR-CEBPA_01	6.60808e-05	1.40573	0.0719245	0.295078	0.00116447	1.32841	CEBPA	648.216	2657.95	-2.03577	3.55e-22	1.38e-21	7.18e-18
TR-CEBPB_01	3.46092e-08	1.4137	0.00528899	0.27784	4.9775e-06	1.33462	CEBPB	1226.51	1312.87	-0.0981677	1.91e-07	3.57e-07	0.00387683
TR-CEBPB_02	0.000146247	1.37552	0.340767	0.559883	0.00120113	1.31874	CEBPB	1226.51	1312.87	-0.0981677	1.91e-07	3.57e-07	0.00387683
TR-CEBPDELTA_Q6	0.0129471	1.23054	0.994767	0.882429	0.024587	1.2063	CEBPD	774.13	1111.32	-0.521624	7.79e-14	2.01e-13	1.58e-09
TR-CEBPGAMMA_Q6	2.75371e-07	1.42698	0.0298293	0.335749	1.58956e-05	1.35101	CEBPG	1277.19	1193.93	0.0972522	0.260957	0.298924	1
TR-CETS168_Q6	0.0120338	0.907113	0.0124995	1.37565	0.11784	0.939732	CETS168	NA	NA	NA	NA	NA	NA
TR-CETS1P54_01	0.000305175	0.849487	0.00849461	1.47057	0.0121589	0.892725	CETS1P54	NA	NA	NA	NA	NA	NA
TR-CETS1P54_02	0.617248	0.960062	0.00889554	1.67694	0.921752	1.00997	CETS1P54	NA	NA	NA	NA	NA	NA
TR-CETS1P54_03	0.00103331	0.844895	0.000203295	1.72576	0.0621026	0.906218	CETS1P54	NA	NA	NA	NA	NA	NA
TR-CHCH_01	1	NA	1	NA	1	NA	NA	NA	NA	NA	NA	NA	NA
TR-CHOP_01	0.110314	1.13331	0.949741	1.04243	0.129428	1.12699	CHOP	NA	NA	NA	NA	NA	NA
TR-CHX10_01	1	0.989534	0.596367	0.522017	0.868728	0.956987	CHX10	NA	NA	NA	NA	NA	NA
TR-CIZ_01	0.000492145	1.25557	0.260736	0.625333	0.00361622	1.21169	CIZ	NA	NA	NA	NA	NA	NA
TR-CLOCKBMAL_Q6	0.972549	0.992507	1	0.969071	0.937645	0.990875	CLOCKBMAL	NA	NA	NA	NA	NA	NA
TR-CLOX_01	0.0943919	1.30274	1	0.85624	0.132734	1.27166	CLOX	NA	NA	NA	NA	NA	NA
TR-CMAF_01	0.00263544	1.18772	0.0486638	0.526596	0.0216825	1.1417	MAF	657.192	1504.18	-1.19459	8.13e-41	9.14e-40	1.65e-36
TR-CMYB_01	4.83147e-05	0.799399	0.0395049	1.4658	0.0021376	0.845792	MYB	1908.09	1000.68	0.931152	8.99e-12	2.1e-11	1.82e-07
TR-COMP1_01	0.930214	1.01202	0.624543	1.16945	0.818547	1.02298	COMP1	NA	NA	NA	NA	NA	NA
TR-COREBINDINGFACTOR_Q6	6.18332e-06	0.731737	0.606245	0.797441	4.99692e-06	0.736311	COREBINDINGFACTOR	NA	NA	NA	NA	NA	NA
TR-COUP_01	0.0933028	1.08814	0.106442	0.657561	0.283809	1.05816	COUP	NA	NA	NA	NA	NA	NA
TR-COUP_DR1_Q6	0.0943919	1.07679	0.235572	0.760474	0.249656	1.05477	COUP	NA	NA	NA	NA	NA	NA
TR-COUPTF_Q6	2.18992e-17	0.794913	0.0134414	1.26907	5.35523e-13	0.827922	COUPTF	NA	NA	NA	NA	NA	NA
TR-CP2_01	5.93815e-06	0.848522	0.606245	1.09012	4.72818e-05	0.865342	TFCP2	650.325	687.491	-0.080181	0.0334178	0.042974	1
TR-CP2_02	0.0110691	0.924036	0.880144	1.03388	0.0210794	0.931683	TFCP2	650.325	687.491	-0.080181	0.0334178	0.042974	1
TR-CREB_01	0.827979	0.964071	7.40227e-05	2.63325	0.465552	1.08027	CREB1	1196.71	1502.07	-0.32788	1.28e-17	4.01e-17	2.6e-13
TR-CREB_02	0.326934	0.927225	0.0168559	1.66391	0.831157	0.97851	CREB1	1196.71	1502.07	-0.32788	1.28e-17	4.01e-17	2.6e-13
TR-CREB_Q2	0.914329	1.0132	2.48499e-05	2.17206	0.194587	1.09387	CREB1	1196.71	1502.07	-0.32788	1.28e-17	4.01e-17	2.6e-13
TR-CREB_Q2_01	0.760961	0.972608	0.00614397	1.72266	0.763481	1.02482	CREB1	1196.71	1502.07	-0.32788	1.28e-17	4.01e-17	2.6e-13
TR-CREB_Q3	1	NA	1	NA	1	NA	NA	NA	NA	NA	NA	NA	NA
TR-CREB_Q4	0.330751	0.927147	7.31199e-06	2.22397	0.846147	1.01743	CREB1	1196.71	1502.07	-0.32788	1.28e-17	4.01e-17	2.6e-13
TR-CREB_Q4_01	1	1.00164	0.000169087	2.07461	0.323516	1.07633	CREB1	1196.71	1502.07	-0.32788	1.28e-17	4.01e-17	2.6e-13
TR-CREBATF_Q6	0.31253	0.912619	3.03677e-05	2.36649	0.914159	1.01383	CREBATF	NA	NA	NA	NA	NA	NA
TR-CREBP1_01	1	1.00703	0.795565	1.22348	0.914159	1.0221	CREBP1	NA	NA	NA	NA	NA	NA
TR-CREBP1_Q2	0.0448131	0.850771	0.00458115	1.87712	0.339614	0.922222	CREBP1	NA	NA	NA	NA	NA	NA
TR-CREBP1CJUN_01	1	0.995795	0.00482492	2.29074	0.474362	1.08595	CREBP1CJUN	NA	NA	NA	NA	NA	NA
TR-CREL_01	0.0193464	0.887761	0.729507	1.08934	0.0414455	0.901794	REL	150.251	140.762	0.0941153	0.37698	0.418385	1
TR-CRX_Q4	0.000211444	1.27325	0.0794599	0.475605	0.00274038	1.21772	CRX	0.0975446	0.120375	-0.303397	0.570767	0.608606	1
TR-DBP_Q6	0.0805655	0.86824	1	0.971449	0.102309	0.875425	DBP	331.805	310.205	0.0971139	0.746125	0.772023	1
TR-DEAF1_01	2.223e-44	0.587815	2.14136e-07	1.69361	2.12027e-30	0.664798	DEAF1	692.72	587.387	0.237961	0.0223102	0.0292454	1
TR-DEAF1_02	3.1464e-15	0.651711	0.0400652	1.44287	2.07011e-11	0.706789	DEAF1	692.72	587.387	0.237961	0.0223102	0.0292454	1
TR-DEC_Q1	0.0953486	0.922188	0.993955	0.962203	0.105988	0.924973	DEC	NA	NA	NA	NA	NA	NA
TR-DELTAEF1_01	0.00164491	0.847067	0.893439	0.928329	0.00207274	0.852724	DELTAEF1	NA	NA	NA	NA	NA	NA
TR-DR1_Q3	0.0443606	1.08703	0.00750551	0.584016	0.252529	1.05201	DR1	1218.7	1088.03	0.163625	0.00487623	0.00677673	1
TR-DR3_Q4	0.0269345	0.907185	0.539154	1.12159	0.0681783	0.922111	DR3	NA	NA	NA	NA	NA	NA
TR-DR4_Q2	0.00414538	0.871495	0.465172	1.16469	0.0166528	0.891906	DR4	NA	NA	NA	NA	NA	NA
TR-DTYPEPA_B	0.000778636	1.36736	0.983276	0.880664	0.00195726	1.33348	DTYPEPA	NA	NA	NA	NA	NA	NA
TR-E12_Q6	0.0322323	0.933005	0.370238	0.867317	0.0194343	0.928432	TCF3	1735.86	956.427	0.859922	6.55e-29	3.59e-28	1.33e-24
TR-E2_01	0.0943919	0.854468	0.487649	0.687914	0.0617203	0.842873	E2	NA	NA	NA	NA	NA	NA
TR-E2_Q6	0.00662193	0.794558	1	0.965338	0.0100513	0.806447	E2	NA	NA	NA	NA	NA	NA
TR-E2_Q6_01	0.721547	0.959351	0.23618	0.534211	0.467103	0.929754	E2	NA	NA	NA	NA	NA	NA
TR-E2A_Q2	0.0544229	0.940315	0.608352	1.07995	0.11354	0.950036	E2A	NA	NA	NA	NA	NA	NA
TR-E2A_Q6	0.0329566	0.928564	0.366133	0.857434	0.0195883	0.923612	E2A	NA	NA	NA	NA	NA	NA
TR-E2F_01	0.0142849	0.785851	0.19317	1.5559	0.0747157	0.83946	E2F	NA	NA	NA	NA	NA	NA
TR-E2F_02	5.72168e-12	0.634225	3.57339e-05	2.02523	7.41189e-07	0.731063	E2F	NA	NA	NA	NA	NA	NA
TR-E2F_03	4.48581e-11	0.633691	5.59444e-06	2.16835	5.75445e-06	0.74053	E2F	NA	NA	NA	NA	NA	NA
TR-E2F_Q2	1	NA	1	NA	1	NA	NA	NA	NA	NA	NA	NA	NA
TR-E2F_Q3	1.59342e-07	0.651453	0.00533986	1.89751	0.000130556	0.7382	E2F	NA	NA	NA	NA	NA	NA
TR-E2F_Q3_01	3.72903e-14	0.63157	1.61418e-07	2.17407	1.58242e-07	0.738954	E2F	NA	NA	NA	NA	NA	NA
TR-E2F_Q4	4.64804e-07	0.720409	0.0605644	1.51024	6.09528e-05	0.775395	E2F	NA	NA	NA	NA	NA	NA
TR-E2F_Q4_01	2.9663e-20	0.588559	1.31231e-05	1.91023	1.23155e-12	0.68057	E2F	NA	NA	NA	NA	NA	NA
TR-E2F_Q6	2.15554e-11	0.626928	0.00360784	1.76605	1.70956e-07	0.706231	E2F	NA	NA	NA	NA	NA	NA
TR-E2F_Q6_01	1.26959e-22	0.561136	4.31048e-07	2.0767	2.06348e-13	0.666645	E2F	NA	NA	NA	NA	NA	NA
TR-E2F1_Q3	1.01892e-11	0.630998	9.8088e-06	2.10821	1.78085e-06	0.733837	E2F1	466.347	73.1675	2.67213	2.55e-53	9.24e-52	5.15e-49
TR-E2F1_Q3_01	1.20855e-127	0.444855	1.55459e-27	2.17811	8.09515e-79	0.565519	E2F1	466.347	73.1675	2.67213	2.55e-53	9.24e-52	5.15e-49
TR-E2F1_Q4	3.61917e-09	0.646317	0.000184612	2.03237	2.61838e-05	0.74281	E2F1	466.347	73.1675	2.67213	2.55e-53	9.24e-52	5.15e-49
TR-E2F1_Q4_01	1.43195e-14	0.627832	1.08898e-07	2.18471	1.04686e-07	0.736217	E2F1	466.347	73.1675	2.67213	2.55e-53	9.24e-52	5.15e-49
TR-E2F1_Q6	2.15554e-11	0.626928	0.00360784	1.76605	1.70956e-07	0.706231	E2F1	466.347	73.1675	2.67213	2.55e-53	9.24e-52	5.15e-49
TR-E2F1_Q6_01	3.88802e-23	0.543271	1.15823e-06	2.06123	5.22411e-14	0.648947	E2F1	466.347	73.1675	2.67213	2.55e-53	9.24e-52	5.15e-49
TR-E2F1DP1_01	1.5929e-12	0.66734	4.05848e-05	1.87143	1.76182e-07	0.751165	E2F1DP1	NA	NA	NA	NA	NA	NA
TR-E2F1DP1RB_01	4.16711e-08	0.644741	0.0032704	1.91478	5.06452e-05	0.733158	E2F1DP1RB	NA	NA	NA	NA	NA	NA
TR-E2F1DP2_01	2.15554e-11	0.643833	6.3087e-05	1.97416	1.07267e-06	0.736446	E2F1DP2	NA	NA	NA	NA	NA	NA
TR-E2F4DP1_01	4.16711e-08	0.644741	0.0032704	1.91478	5.06452e-05	0.733158	E2F4DP1	NA	NA	NA	NA	NA	NA
TR-E2F4DP2_01	4.87451e-13	0.601984	0.000795289	1.87855	2.80711e-08	0.690855	E2F4DP2	NA	NA	NA	NA	NA	NA
TR-E47_01	1.32451e-07	0.860952	0.261405	1.14799	5.05522e-06	0.880935	E47	NA	NA	NA	NA	NA	NA
TR-E47_02	0.0242918	0.90843	0.0811245	0.704285	0.00658712	0.894218	E47	NA	NA	NA	NA	NA	NA
TR-E4BP4_01	0.00804279	1.42374	0.949741	1.10624	0.0100513	1.40164	NFIL3	518.27	1015.67	-0.970658	4.31e-29	2.38e-28	8.72e-25
TR-E4F1_Q6	0.444288	0.927125	0.00683836	1.94228	1	0.997797	E4F1	616.627	309.532	0.994308	1.01e-27	5.21e-27	2.05e-23
TR-EBF_Q6	0.827979	0.987349	0.856825	0.94024	0.77577	0.98407	EBF	NA	NA	NA	NA	NA	NA
TR-EBOX_Q6_01	0.00397633	0.896588	1	0.988085	0.00587383	0.902957	EBOX	NA	NA	NA	NA	NA	NA
TR-EFC_Q6	0.827979	0.973678	0.355644	0.653598	0.610603	0.951395	RFX1	415.566	345.547	0.266196	2.06e-06	3.61e-06	0.0416772
TR-EGR_Q6	3.24914e-89	0.631853	1.12541e-17	1.6672	4.65592e-60	0.703931	EGR	NA	NA	NA	NA	NA	NA
TR-EGR1_01	2.85315e-19	0.727177	1.37074e-05	1.57559	1.61802e-12	0.786241	EGR1	4937.79	32056.3	-2.69867	1.83e-50	4.71e-49	3.7e-46
TR-EGR2_01	1.03398e-06	0.805172	0.0932071	1.32114	6.62148e-05	0.841092	EGR2	434.716	2090.93	-2.266	1.3e-41	1.56e-40	2.63e-37
TR-EGR3_01	6.80858e-23	0.676769	8.58411e-06	1.64992	5.73046e-15	0.744516	EGR3	608.05	2857.49	-2.23249	7.01e-37	6.08e-36	1.42e-32
TR-ELF1_Q6	0.139654	1.07792	0.0121576	0.532603	0.486319	1.03996	ELF1	1791.23	1960.29	-0.130121	0.000356887	0.000542483	1
TR-ELK1_01	0.310346	0.947056	0.486192	1.16515	0.49755	0.962239	ELK1	897.427	623.734	0.524863	1.43e-34	1.07e-33	2.89e-30
TR-ELK1_02	3.03611e-09	0.758525	5.45936e-10	2.08155	0.000392606	0.85063	ELK1	897.427	623.734	0.524863	1.43e-34	1.07e-33	2.89e-30
TR-EN1_01	0.218536	1.16458	0.856825	0.741135	0.320505	1.1351	EN1	301.475	59.7198	2.33576	0.00652729	0.00896302	1
TR-ER_Q6	0.133394	0.91411	0.88356	0.921434	0.131435	0.91462	ESR1	10749.8	3449.89	1.63969	7.28e-09	1.46e-08	0.000147336
TR-ER_Q6_02	0.481961	0.963009	0.473005	0.834356	0.358258	0.954053	ESR1	10749.8	3449.89	1.63969	7.28e-09	1.46e-08	0.000147336
TR-ERR1_Q2	0.666368	0.966072	0.0992327	0.583543	0.370946	0.939442	ESRRA	612.795	518.032	0.242363	0.0297318	0.0384733	1
TR-ETF_Q6	2.8782e-157	0.518508	1.51886e-43	2.10731	3.1705e-95	0.629116	ETF	NA	NA	NA	NA	NA	NA
TR-ETS_Q4	0.122796	0.943119	0.309187	1.16108	0.276598	0.958293	ETS	NA	NA	NA	NA	NA	NA
TR-ETS_Q6	0.941197	1.00526	0.287776	1.16513	0.691193	1.01639	ETS	NA	NA	NA	NA	NA	NA
TR-ETS1_B	0.797298	1.0124	0.326212	1.15897	0.590167	1.0226	ETS1	2248.14	3803.93	-0.75876	5.41e-27	2.67e-26	1.1e-22
TR-ETS2_B	0.00270659	1.13989	1	1.00539	0.0045668	1.13053	ETS2	1108.78	2651.69	-1.25794	3.28e-49	7.44e-48	6.64e-45
TR-EVI1_01	0.0842663	1.17538	0.487649	0.639285	0.174874	1.13806	EVI1	NA	NA	NA	NA	NA	NA
TR-EVI1_02	0.161689	1.14191	0.291982	0.535468	0.335511	1.09969	EVI1	NA	NA	NA	NA	NA	NA
TR-EVI1_03	0.419048	1.1024	1	0.889049	0.509504	1.08755	EVI1	NA	NA	NA	NA	NA	NA
TR-EVI1_04	0.000328102	1.3652	0.171796	0.392366	0.00313174	1.29748	EVI1	NA	NA	NA	NA	NA	NA
TR-EVI1_05	0.153133	1.16618	0.174171	0.346338	0.360192	1.10911	EVI1	NA	NA	NA	NA	NA	NA
TR-EVI1_06	0.00331211	1.42992	0.205743	0.193029	0.017126	1.34381	EVI1	NA	NA	NA	NA	NA	NA
TR-FAC1_01	0.856841	0.980528	0.0325586	0.468002	0.479089	0.944847	FALZ	NA	NA	NA	NA	NA	NA
TR-FOX_Q2	0.177366	0.871109	0.192302	0.468796	0.0849747	0.843102	FOX	NA	NA	NA	NA	NA	NA
TR-FOXD3_01	0.140997	1.149	0.291982	0.532565	0.301963	1.10609	FOXD3	12.1542	1.42957	3.0878	9.44e-14	2.43e-13	1.91e-09
TR-FOXJ2_01	0.0877649	0.822612	0.0309169	0.199884	0.0247734	0.77926	FOXJ2	903.384	1145.02	-0.34196	6.09e-25	2.71e-24	1.23e-20
TR-FOXJ2_02	0.0259489	1.24246	0.112274	0.319319	0.102719	1.17819	FOXJ2	903.384	1145.02	-0.34196	6.09e-25	2.71e-24	1.23e-20
TR-FOXM1_01	0.168059	1.11717	0.58243	0.746511	0.28815	1.09137	FOXM1	1232.14	103.134	3.57856	2.07e-58	2.03e-56	4.18e-54
TR-FOXO1_01	0.799975	0.971628	0.290561	0.636006	0.556691	0.948263	FOXO1A	NA	NA	NA	NA	NA	NA
TR-FOXO1_02	0.648489	0.954205	0.0578719	0.421066	0.338361	0.917089	FOXO1A	NA	NA	NA	NA	NA	NA
TR-FOXO3_01	0.391952	0.924455	0.291982	0.614662	0.2611	0.902888	FOXO3A	NA	NA	NA	NA	NA	NA
TR-FOXO4_01	0.310958	1.07567	0.283585	0.659864	0.550445	1.04673	FOXO4	492.923	1004.17	-1.02656	5.34e-49	1.18e-47	1.08e-44
TR-FOXO4_02	0.783636	1.02559	0.260736	0.620663	1	0.997402	FOXO4	492.923	1004.17	-1.02656	5.34e-49	1.18e-47	1.08e-44
TR-FOXP1_01	1	0.974447	1	0.952888	1	0.972946	FOXP1	1797.62	2105.45	-0.228036	5.2e-08	9.98e-08	0.00105212
TR-FOXP3_Q4	1.98334e-05	1.32004	0.247691	0.604533	0.000227167	1.27023	FOXP3	97.4107	18.5517	2.39253	7.5e-40	7.88e-39	1.52e-35
TR-FREAC2_01	0.0279165	0.81672	0.999152	0.909575	0.0312288	0.823185	FOXF2	66.5301	53.9087	0.30349	0.604391	0.640077	1
TR-FREAC3_01	0.000883574	0.737903	0.999152	0.909222	0.00143493	0.74983	FOXC1	566.07	650.676	-0.20096	4.59e-27	2.28e-26	9.3e-23
TR-FREAC4_01	0.474118	0.931714	0.37998	0.648527	0.333865	0.912	FOXD1	49.6669	6.91622	2.84423	0.0015242	0.00221097	1
TR-FREAC7_01	0.374828	1.09832	0.0397282	0.208203	0.77577	1.03636	FOXL1	40.8419	27.2859	0.581891	0.389698	0.431223	1
TR-FXR_IR1_Q6	0.00599584	1.20484	0.442734	1.27539	0.00431341	1.20975	FXR	NA	NA	NA	NA	NA	NA
TR-FXR_Q3	1	0.997407	0.595218	0.756705	0.880083	0.98065	FXR	NA	NA	NA	NA	NA	NA
TR-GABP_B	8.71114e-13	0.789098	1.8916e-08	1.69323	7.36787e-07	0.852041	GABPA	803.689	1166.8	-0.537845	2.54e-28	1.35e-27	5.14e-24
TR-GATA1_01	0.000284306	0.811112	0.528127	1.16033	0.00147651	0.835424	GATA1	1.61475	1.53389	0.0741153	0.0755741	0.0933326	1
TR-GATA1_02	0.760961	1.04128	0.465172	0.609461	0.965383	1.01122	GATA1	1.61475	1.53389	0.0741153	0.0755741	0.0933326	1
TR-GATA1_03	0.854442	0.975466	1	0.965661	0.868216	0.974784	GATA1	1.61475	1.53389	0.0741153	0.0755741	0.0933326	1
TR-GATA1_04	0.314539	0.900687	0.094305	0.383346	0.13686	0.864672	GATA1	1.61475	1.53389	0.0741153	0.0755741	0.0933326	1
TR-GATA1_05	0.874516	0.9715	0.0229292	0.196719	0.49755	0.917562	GATA1	1.61475	1.53389	0.0741153	0.0755741	0.0933326	1
TR-GATA1_06	0.306123	0.891535	0.112274	0.366607	0.14715	0.854991	GATA1	1.61475	1.53389	0.0741153	0.0755741	0.0933326	1
TR-GATA2_01	0.00130963	0.795233	0.537931	1.19562	0.00507556	0.823107	GATA2	338.699	213.924	0.662906	0.814399	0.833371	1
TR-GATA2_02	0.482553	0.92063	0.487649	0.624094	0.348729	0.899986	GATA2	338.699	213.924	0.662906	0.814399	0.833371	1
TR-GATA2_03	0.841019	0.967814	0.020175	0.245585	0.431151	0.917534	GATA2	338.699	213.924	0.662906	0.814399	0.833371	1
TR-GATA3_01	0.278151	0.90396	0.717361	0.787878	0.245259	0.895879	GATA3	11339.2	3409.09	1.73386	2.26e-24	9.8e-24	4.58e-20
TR-GATA3_02	0.648489	0.943507	0.094391	0.347843	0.353352	0.902039	GATA3	11339.2	3409.09	1.73386	2.26e-24	9.8e-24	4.58e-20
TR-GATA3_03	0.203826	1.13473	0.0310491	0.198234	0.544872	1.06954	GATA3	11339.2	3409.09	1.73386	2.26e-24	9.8e-24	4.58e-20
TR-GATA4_Q3	0.0158392	1.15508	0.122651	0.584727	0.0748938	1.11537	GATA4	29.3959	0.801755	5.19631	7.45e-05	0.000118452	1
TR-GATA6_01	0.854442	1.02876	0.210023	0.371587	0.988936	0.983014	GATA6	149.059	197.333	-0.404752	1.53e-14	4.1e-14	3.1e-10
TR-GFI1_01	0.138555	1.11177	0.955105	1.02824	0.166351	1.10596	GFI1	33.2406	26.9287	0.303802	0.34951	0.390745	1
TR-GFI1_Q6	0.25941	1.07689	0.678842	0.830299	0.392701	1.05972	GFI1	33.2406	26.9287	0.303802	0.34951	0.390745	1
TR-GFI1B_01	0.0305624	1.16553	0.818438	0.85939	0.0605314	1.14421	GFI1B	2.33004	0.903589	1.36662	0.112671	0.136181	1
TR-GLI_Q2	0.0365513	0.928059	0.165742	1.21122	0.141832	0.947772	GLI	NA	NA	NA	NA	NA	NA
TR-GR_01	0.105593	1.11612	0.0712117	0.504856	0.319844	1.07357	NR3C1	1181.11	3915.51	-1.72906	1.15e-58	1.21e-56	2.33e-54
TR-GR_Q6	0.7008	0.971523	0.0845365	0.609564	0.382929	0.946324	NR3C1	1181.11	3915.51	-1.72906	1.15e-58	1.21e-56	2.33e-54
TR-GR_Q6_01	0.0310513	1.13836	0.0208121	0.462179	0.160432	1.09129	NR3C1	1181.11	3915.51	-1.72906	1.15e-58	1.21e-56	2.33e-54
TR-GRE_C	0.514798	1.04194	0.0397282	0.542938	0.95224	1.0072	GRE	NA	NA	NA	NA	NA	NA
TR-GZF1_01	0.881303	0.968209	0.251673	0.396105	0.639395	0.928381	ZNF336	NA	NA	NA	NA	NA	NA
TR-HAND1E47_01	0.00417736	1.15828	0.327654	0.748528	0.017982	1.12975	HAND1	1.24262	0.199697	2.6375	0.282236	0.321498	1
TR-HEB_Q6	0.135047	1.04889	0.206784	1.18012	0.0700463	1.05803	TCF12	1746.74	2047.21	-0.228994	2.92e-09	6e-09	5.92e-05
TR-HELIOSA_01	0.0132208	1.23829	0.138076	0.422166	0.0605578	1.18147	HELIOSA	NA	NA	NA	NA	NA	NA
TR-HELIOSA_02	3.84859e-08	1.412	0.112274	0.496588	1.83553e-06	1.34827	HELIOSA	NA	NA	NA	NA	NA	NA
TR-HEN1_01	0.179963	0.944057	0.946072	1.02767	0.23517	0.949879	NHLH1	5.65573	3.95702	0.515299	0.0948136	0.115571	1
TR-HEN1_02	0.00227789	0.898147	0.853807	0.946967	0.00266005	0.901546	NHLH1	5.65573	3.95702	0.515299	0.0948136	0.115571	1
TR-HES1_Q2	3.09382e-07	0.824748	0.192302	1.21832	1.41841e-05	0.852147	HES1	1352.93	1195.32	0.178683	0.3229	0.363707	1
TR-HFH1_01	0.716493	1.03939	0.262592	0.552865	1	1.00552	FOXQ1	41.8765	24.003	0.802925	0.430536	0.472283	1
TR-HFH3_01	0.218536	0.889377	0.262592	0.556066	0.124482	0.866173	FOXI1	287.824	359.571	-0.32109	2.05e-09	4.24e-09	4.14e-05
TR-HFH4_01	0.664294	1.04685	0.45623	0.646954	0.876462	1.01901	FOXJ1	147.077	6.54281	4.49052	1.22e-14	3.29e-14	2.47e-10
TR-HFH8_01	0.0265221	0.816094	0.0916064	0.414172	0.00767466	0.788114	HFH8	NA	NA	NA	NA	NA	NA
TR-HIC1_02	1.22599e-68	0.70487	1.77743e-12	1.49453	9.79416e-48	0.759844	HIC1	167.155	269.511	-0.689158	6.38e-19	2.13e-18	1.29e-14
TR-HIC1_03	5.91498e-54	0.700782	3.0433e-06	1.38875	4.45986e-40	0.748677	HIC1	167.155	269.511	-0.689158	6.38e-19	2.13e-18	1.29e-14
TR-HIF1_Q3	2.05949e-05	0.817208	0.205743	1.26843	0.000421005	0.848621	HIF1A	2692.33	2197.74	0.292831	0.644448	0.678243	1
TR-HIF1_Q5	4.85755e-05	0.813232	0.268863	1.24558	0.000667762	0.84333	HIF1A	2692.33	2197.74	0.292831	0.644448	0.678243	1
TR-HLF_01	0.11934	1.22762	0.836091	1.11861	0.131435	1.22003	HLF	173.587	1316.58	-2.92306	1.92e-61	6.08e-59	3.89e-57
TR-HMEF2_Q6	0.00249961	1.27506	0.390121	0.625333	0.011072	1.22983	HMEF2	NA	NA	NA	NA	NA	NA
TR-HMGIY_Q3	6.77726e-08	1.41621	0.158084	0.525742	2.79523e-06	1.35422	HMGIY	NA	NA	NA	NA	NA	NA
TR-HMGIY_Q6	0.00384877	1.2437	0.626713	1.20153	0.00361622	1.24076	HMGIY	NA	NA	NA	NA	NA	NA
TR-HMX1_01	0.949794	1.00701	0.668983	0.856995	1	0.996567	HMX1	3.32217	1.01106	1.71626	0.168266	0.198647	1
TR-HNF1_01	0.0510998	1.21324	0.60498	0.652915	0.11709	1.17423	TCF2	NA	NA	NA	NA	NA	NA
TR-HNF1_C	0.0240087	1.2389	0.465172	0.609461	0.0674321	1.19508	TCF2	NA	NA	NA	NA	NA	NA
TR-HNF1_Q6	0.0046264	1.32273	0.087954	0.23728	0.0283391	1.24717	TCF2	NA	NA	NA	NA	NA	NA
TR-HNF1_Q6_01	0.0657648	1.20193	0.370238	0.531884	0.163086	1.15528	TCF2	NA	NA	NA	NA	NA	NA
TR-HNF3_Q6	0.00433169	0.792699	0.370238	0.676205	0.00220915	0.784589	FOXA2	2.14724	0.89998	1.25452	0.240562	0.277078	1
TR-HNF3_Q6_01	3.12602e-05	0.693541	0.106442	0.450561	5.53327e-06	0.676626	FOXA2	2.14724	0.89998	1.25452	0.240562	0.277078	1
TR-HNF3ALPHA_Q6	0.0130027	0.815824	0.203477	0.564918	0.00495051	0.798357	FOXA2	2.14724	0.89998	1.25452	0.240562	0.277078	1
TR-HNF3B_01	0.948501	1.0104	0.927199	0.848781	1	0.999151	FOXA2	2.14724	0.89998	1.25452	0.240562	0.277078	1
TR-HNF4_01	0.268969	1.0561	0.688631	0.880719	0.398915	1.04389	HNF4A	0.527854	0.466686	0.177685	0.13754	0.164386	1
TR-HNF4_01_B	0.555384	1.03456	0.576569	0.838719	0.750836	1.02092	HNF4A	0.527854	0.466686	0.177685	0.13754	0.164386	1
TR-HNF4_DR1_Q3	0.00018323	1.17139	0.0100457	0.562191	0.00478848	1.12898	HNF4	NA	NA	NA	NA	NA	NA
TR-HNF4_Q6	0.0209447	1.12621	0.788713	0.890426	0.0430862	1.1098	HNF4A	0.527854	0.466686	0.177685	0.13754	0.164386	1
TR-HNF4_Q6_01	0.0548011	1.08746	0.205743	0.749331	0.166386	1.06392	HNF4A	0.527854	0.466686	0.177685	0.13754	0.164386	1
TR-HNF4_Q6_02	1	NA	1	NA	1	NA	NA	NA	NA	NA	NA	NA	NA
TR-HNF4_Q6_03	1	NA	1	NA	1	NA	NA	NA	NA	NA	NA	NA	NA
TR-HNF4ALPHA_Q6	0.296522	1.07311	1	0.994776	0.343527	1.06766	HNF4ALPHA	NA	NA	NA	NA	NA	NA
TR-HNF6_Q6	0.0959369	1.19295	0.024829	0.118096	0.319844	1.11812	ONECUT2	85.2708	8.88546	3.26253	0.000614827	0.000919449	1
TR-HOX13_01	0.941197	1.01507	0.989592	1.02912	0.912569	1.01605	HOX13	NA	NA	NA	NA	NA	NA
TR-HOXA3_01	0.171319	1.16848	0.252913	0.384	0.356503	1.11387	HOXA3	52.684	192.322	-1.86809	5.81e-53	1.99e-51	1.18e-48
TR-HOXA4_Q2	0.433725	1.10068	0.140509	0.265042	0.774067	1.0425	HOXA4	33.7243	179.492	-2.41206	1.38e-60	3.09e-58	2.78e-56
TR-HOXA7_01	0.107518	1.18224	0.797322	0.773418	0.166433	1.15378	HOXA7	104.399	386.948	-1.89003	5.77e-56	3.01e-54	1.17e-51
TR-HP1SITEFACTOR_Q6	0.000518372	1.29009	0.23618	0.534607	0.00400824	1.23749	HP1SITEFACTOR	NA	NA	NA	NA	NA	NA
TR-HSF_Q6	0.785411	0.981229	1	0.994493	0.801032	0.982152	HSF	NA	NA	NA	NA	NA	NA
TR-HSF1_01	0.0182367	1.22173	0.372584	1.39482	0.0112771	1.23378	HSF1	1963.06	1190.86	0.721105	1.05e-20	3.8e-20	2.12e-16
TR-HSF1_Q6	0.398653	1.04847	0.948491	0.934136	0.502718	1.04051	HSF1	1963.06	1190.86	0.721105	1.05e-20	3.8e-20	2.12e-16
TR-HSF2_01	0.193099	1.13003	0.495167	1.3019	0.151614	1.14199	HSF2	358.622	407.953	-0.185939	7.12e-09	1.43e-08	0.000144186
TR-HTF_01	0.842608	1.02628	0.523203	0.633026	1	0.998906	HTF	NA	NA	NA	NA	NA	NA
TR-ICSBP_Q6	0.189328	1.08376	0.587005	0.804652	0.330395	1.06433	IRF8	375.581	354.971	0.0814204	0.0192298	0.0253666	1
TR-IK1_01	0.128536	1.08677	0.783438	1.07806	0.132075	1.08616	IK1	NA	NA	NA	NA	NA	NA
TR-IK2_01	0.121721	1.08589	0.314616	0.750631	0.268138	1.06255	IK2	NA	NA	NA	NA	NA	NA
TR-IK3_01	1.13315e-05	1.28599	0.152932	0.594096	0.000205702	1.23782	IK3	NA	NA	NA	NA	NA	NA
TR-IPF1_Q4	0.00173697	1.35929	0.981954	0.842131	0.00397202	1.32329	IPF1	NA	NA	NA	NA	NA	NA
TR-IPF1_Q4_01	0.0522873	1.19849	0.729889	0.762714	0.105988	1.16815	IPF1	NA	NA	NA	NA	NA	NA
TR-IRF_Q6	0.38746	1.05884	0.487649	0.779957	0.586549	1.03942	IRF	NA	NA	NA	NA	NA	NA
TR-IRF_Q6_01	0.188779	1.08709	0.340767	0.724502	0.361199	1.06185	IRF	NA	NA	NA	NA	NA	NA
TR-IRF1_01	4.67706e-05	1.26885	0.902272	0.913088	0.00017249	1.24409	IRF1	1378.52	852.166	0.693917	5.31e-09	1.08e-08	0.000107561
TR-IRF1_Q6	0.0598295	1.14779	0.42223	0.681751	0.151614	1.11534	IRF1	1378.52	852.166	0.693917	5.31e-09	1.08e-08	0.000107561
TR-IRF2_01	0.125066	1.10463	0.406917	1.24404	0.0857128	1.11434	IRF2	859.889	954.179	-0.150108	6.4e-07	1.16e-06	0.0129691
TR-IRF7_01	0.748404	1.02819	1	0.974545	0.783478	1.02446	IRF7	834.675	221.295	1.91525	1.3e-42	1.65e-41	2.62e-38
TR-ISRE_01	0.948501	0.989964	0.821784	0.893037	0.859937	0.983216	ISRE	NA	NA	NA	NA	NA	NA
TR-KAISO_01	0.422018	1.0401	0.836091	0.92937	0.526526	1.03239	KAISO	NA	NA	NA	NA	NA	NA
TR-KROX_Q6	3.93122e-86	0.681956	5.65656e-21	1.62763	1.13052e-56	0.747791	KROX	NA	NA	NA	NA	NA	NA
TR-LBP1_Q6	2.44204e-06	1.15518	0.57374	1.09423	2.76494e-06	1.15093	UBP1	2156.37	2100.73	0.0377197	0.747729	0.772684	1
TR-LDSPOLYA_B	0.335028	1.05228	0.166039	0.699401	0.635545	1.02771	LDSPOLYA	NA	NA	NA	NA	NA	NA
TR-LEF1_Q2	1	NA	1	NA	1	NA	NA	NA	NA	NA	NA	NA	NA
TR-LEF1_Q2_01	0.346812	1.06598	0.163065	0.612293	0.644228	1.03439	LEF1	530.285	138.008	1.94202	3.07e-36	2.55e-35	6.22e-32
TR-LEF1TCF1_Q4	0.0339813	1.14932	0.00952033	0.371236	0.193669	1.09515	LEF1TCF1	NA	NA	NA	NA	NA	NA
TR-LFA1_Q6	6.23465e-05	0.866819	1	1.00959	0.000183867	0.876759	LFA1	NA	NA	NA	NA	NA	NA
TR-LHX3_01	0.0347643	1.25472	0.140509	0.26407	0.129428	1.18575	LHX3	1.01164	0.0132691	6.25248	7.48e-06	1.27e-05	0.151459
TR-LMO2COM_01	2.89875e-07	0.860832	0.915511	0.968601	7.41189e-07	0.868335	LMO2	272.003	632.546	-1.21755	1.44e-47	2.78e-46	2.92e-43
TR-LMO2COM_02	0.0548174	0.794175	0.504959	1.34066	0.12692	0.83222	LMO2	272.003	632.546	-1.21755	1.44e-47	2.78e-46	2.92e-43
TR-LPOLYA_B	0.00599584	1.24619	0.684586	0.757023	0.0170344	1.21214	LPOLYA	NA	NA	NA	NA	NA	NA
TR-LRF_Q2	4.58706e-50	0.652968	0.00122539	1.34253	5.44636e-39	0.700973	FBI1	NA	NA	NA	NA	NA	NA
TR-LUN1_01	1	0.999771	0.521286	0.811664	0.894026	0.986676	LUN1	NA	NA	NA	NA	NA	NA
TR-LXR_DR4_Q3	4.63672e-08	0.734129	0.588667	1.14561	8.57502e-07	0.762775	LXR	NA	NA	NA	NA	NA	NA
TR-LXR_Q3	3.69263e-09	0.765286	0.247691	1.23367	3.1886e-07	0.797894	NR1H2	1263.06	1165.46	0.116025	0.190606	0.222979	1
TR-LYF1_01	0.00149463	1.14936	0.690347	0.890461	0.00448946	1.13134	LYF1	NA	NA	NA	NA	NA	NA
TR-MAF_Q6	0.0634815	0.917723	0.840254	0.930027	0.0665552	0.91858	MAF	657.192	1504.18	-1.19459	8.13e-41	9.14e-40	1.65e-36
TR-MAF_Q6_01	0.00700039	1.13989	0.153528	0.684075	0.0374446	1.10816	MAF	657.192	1504.18	-1.19459	8.13e-41	9.14e-40	1.65e-36
TR-MAX_01	0.648489	1.03915	0.24556	1.37403	0.425877	1.06246	MAX	1445.09	1307.52	0.144323	0.00323943	0.0045745	1
TR-MAZ_Q6	3.75426e-50	0.729445	5.49855e-11	1.49508	4.8558e-34	0.782746	MAZ	5548.41	2088.16	1.40985	2.63e-57	1.82e-55	5.32e-53
TR-MAZR_01	1.16142e-43	0.7109	0.000831	1.30976	9.99789e-34	0.752591	ZNF278	NA	NA	NA	NA	NA	NA
TR-MEF2_01	1.21463e-05	1.35732	0.20197	0.520132	0.0001979	1.29904	MEF2A	1361.92	2019.88	-0.568631	1.28e-33	9.12e-33	2.59e-29
TR-MEF2_02	2.54793e-06	1.4825	0.314616	0.495313	3.44516e-05	1.41377	MEF2A	1361.92	2019.88	-0.568631	1.28e-33	9.12e-33	2.59e-29
TR-MEF2_03	1.23055e-06	1.53116	0.283585	0.452218	2.00145e-05	1.45605	MEF2A	1361.92	2019.88	-0.568631	1.28e-33	9.12e-33	2.59e-29
TR-MEF2_04	4.49145e-05	1.42541	0.310945	0.514854	0.000392606	1.36202	MEF2A	1361.92	2019.88	-0.568631	1.28e-33	9.12e-33	2.59e-29
TR-MEF2_Q6_01	0.000494345	1.30049	0.176977	0.500664	0.00438448	1.24481	MEF2A	1361.92	2019.88	-0.568631	1.28e-33	9.12e-33	2.59e-29
TR-MEF3_B	0.648489	0.970295	0.949741	0.946904	0.61432	0.968667	MEF3	NA	NA	NA	NA	NA	NA
TR-MEIS1_01	0.0367909	1.1171	1	1.00316	0.0501615	1.10917	MEIS1	173.976	350.901	-1.01218	9.96e-41	1.11e-39	2.02e-36
TR-MEIS1AHOXA9_01	0.716493	1.0378	0.487649	0.693476	0.909227	1.01383	HOXA9	84.4458	239.324	-1.50287	8.12e-48	1.6e-46	1.64e-43
TR-MEIS1BHOXA9_02	0.0466901	1.1828	1	0.997548	0.0642214	1.1699	HOXA9	84.4458	239.324	-1.50287	8.12e-48	1.6e-46	1.64e-43
TR-MIF1_01	0.321692	0.939215	0.622321	1.13829	0.461551	0.953074	MIF1	NA	NA	NA	NA	NA	NA
TR-MINI19_B	1.68395e-28	0.763038	0.00276954	1.28706	1.27274e-21	0.799519	MINI19	NA	NA	NA	NA	NA	NA
TR-MINI20_B	6.80858e-23	0.7755	4.47306e-05	1.39502	7.73324e-16	0.818629	MINI20	NA	NA	NA	NA	NA	NA
TR-MMEF2_Q6	0.000768875	1.30999	0.668983	0.729461	0.00301521	1.26957	MMEF2	NA	NA	NA	NA	NA	NA
TR-MOVOB_01	1.15798e-45	0.660889	0.000451803	1.37978	8.28429e-35	0.710936	MOVOB	NA	NA	NA	NA	NA	NA
TR-MRF2_01	0.24994	1.11751	0.291982	0.52711	0.48321	1.07641	MRF2	NA	NA	NA	NA	NA	NA
TR-MSX1_01	0.369345	1.09483	0.827426	0.81287	0.49755	1.0752	MSX1	72.8834	144.247	-0.984878	6.78e-16	1.94e-15	1.37e-11
TR-MTATA_B	0.264486	1.1136	0.74152	1.15162	0.253598	1.11625	MTATA	NA	NA	NA	NA	NA	NA
TR-MTF1_Q4	2.54892e-16	0.786669	0.0240707	1.26963	2.48007e-12	0.820291	MTF1	613.684	764.482	-0.316985	1.64e-15	4.61e-15	3.32e-11
TR-MUSCLE_INI_B	1.48174e-74	0.705889	2.63846e-07	1.35007	2.20354e-56	0.750735	PHF5A	496.734	418.147	0.248462	0.000388657	0.000588478	1
TR-MYB_Q3	0.802031	1.02065	0.273902	1.31156	0.570825	1.0409	MYB	1908.09	1000.68	0.931152	8.99e-12	2.1e-11	1.82e-07
TR-MYB_Q5_01	0.617248	1.04093	1	0.986955	0.651887	1.03718	MYB	1908.09	1000.68	0.931152	8.99e-12	2.1e-11	1.82e-07
TR-MYB_Q6	0.653076	1.03412	1	1.02082	0.651887	1.03319	MYB	1908.09	1000.68	0.931152	8.99e-12	2.1e-11	1.82e-07
TR-MYC_Q2	0.942724	1.00742	0.946072	1.03125	0.912569	1.00908	MYC	2165.85	4392.32	-1.02005	1.33e-27	6.81e-27	2.69e-23
TR-MYCMAX_01	0.86086	0.98084	0.792622	1.09914	0.937645	0.989076	MYCMAX	NA	NA	NA	NA	NA	NA
TR-MYCMAX_02	0.0128904	1.15784	0.916454	0.912455	0.024047	1.14076	MYCMAX	NA	NA	NA	NA	NA	NA
TR-MYCMAX_03	0.105593	1.11141	0.492409	1.20899	0.0843789	1.11821	MYCMAX	NA	NA	NA	NA	NA	NA
TR-MYCMAX_B	5.57774e-21	0.692825	1.7852e-05	1.62182	1.04472e-13	0.757499	MYCMAX	NA	NA	NA	NA	NA	NA
TR-MYOD	2.69087e-18	0.734706	0.000731123	1.45837	1.11012e-12	0.785086	MYOD1	1.00095	9.34303	-3.22252	0.00685346	0.00939816	1
TR-MYOD_	0.147538	1.08178	0.590609	0.83685	0.267761	1.06473	NA	NA	NA	NA	NA	NA	NA
TR-MYOD_0	2.65475e-78	0.661769	9.92248e-13	1.54486	7.27958e-55	0.723248	MYOD1	1.00095	9.34303	-3.22252	0.00685346	0.00939816	1
TR-MYOD_01	0.162586	1.0601	0.510286	1.13203	0.130619	1.06511	MYOD1	1.00095	9.34303	-3.22252	0.00685346	0.00939816	1
TR-MYOD_Q6	0.484537	0.972778	0.465172	0.872992	0.358258	0.965831	MYOD1	1.00095	9.34303	-3.22252	0.00685346	0.00939816	1
TR-MYOD_Q6_01	9.98395e-07	0.876141	0.0578719	1.21869	7.69668e-05	0.899989	MYOD1	1.00095	9.34303	-3.22252	0.00685346	0.00939816	1
TR-MYOGENIN_Q6	0.804936	0.988481	0.617386	0.913309	0.676843	0.983248	MYOG	2.22897	20.4504	-3.19768	2.21e-05	3.64e-05	0.44726
TR-MYOGNF1_01	0.619511	0.970237	0.859719	1.04826	0.691731	0.975668	MYOGNF1	NA	NA	NA	NA	NA	NA
TR-MZF1_01	1.6674e-20	0.739723	0.0147125	1.31812	1.70972e-15	0.779989	ZNF42	NA	NA	NA	NA	NA	NA
TR-MZF1_02	9.62762e-12	0.794154	0.309187	1.15696	1.33576e-09	0.819412	ZNF42	NA	NA	NA	NA	NA	NA
TR-NANOG_01	0.433899	1.04891	0.106442	0.615104	0.80179	1.01871	NANOG	2.09931	3.45101	-0.717105	0.00351551	0.00494815	1
TR-NCX_01	0.408156	1.07993	0.465094	1.3191	0.321146	1.09658	TLX2	1.26276	0.215134	2.55327	2.16e-09	4.47e-09	4.38e-05
TR-NERF_Q2	0.335897	0.966269	0.209779	1.18085	0.631604	0.981208	ELF2	831.693	1012.35	-0.283586	3.22e-16	9.39e-16	6.53e-12
TR-NF1_Q6	0.000498817	1.15113	0.880144	0.933542	0.00152813	1.13598	NFIA	1751.53	2565.68	-0.550725	2.3e-18	7.48e-18	4.66e-14
TR-NF1_Q6_01	1.40579e-05	1.21587	0.576569	0.843121	0.000107433	1.18992	NFIA	1751.53	2565.68	-0.550725	2.3e-18	7.48e-18	4.66e-14
TR-NFAT_Q4_01	5.95607e-06	1.26964	1	1.00232	1.56354e-05	1.25103	NFATC1	459.184	629.084	-0.454178	7.59e-17	2.28e-16	1.54e-12
TR-NFAT_Q6	0.000118692	1.23311	0.0656055	0.553007	0.00206303	1.18576	NFATC1	459.184	629.084	-0.454178	7.59e-17	2.28e-16	1.54e-12
TR-NFE2_01	0.00968382	1.14664	0.831283	0.894158	0.0206299	1.12906	NFE2	26.9859	10.2939	1.39041	0.00235025	0.00335679	1
TR-NFKAPPAB_01	2.18738e-05	0.82922	0.390121	1.1745	0.000252353	0.853257	NFKB1	1437.51	1563.12	-0.120849	9.83e-07	1.76e-06	0.0199015
TR-NFKAPPAB50_01	2.55688e-25	0.699121	0.0229355	1.31628	1.27968e-19	0.742086	NFKAPPAB50	NA	NA	NA	NA	NA	NA
TR-NFKAPPAB65_01	3.19965e-05	0.80848	0.853807	1.05592	0.000131214	0.825706	NFKAPPAB65	NA	NA	NA	NA	NA	NA
TR-NFKB_C	0.00198359	0.862776	0.831283	1.06566	0.0049807	0.8769	NFKB1	1437.51	1563.12	-0.120849	9.83e-07	1.76e-06	0.0199015
TR-NFKB_Q6	0.000108086	0.819593	1	0.968658	0.000217234	0.82997	NFKB1	1437.51	1563.12	-0.120849	9.83e-07	1.76e-06	0.0199015
TR-NFKB_Q6_01	3.31368e-06	0.825695	0.742078	1.0733	2.11163e-05	0.842932	NFKB1	1437.51	1563.12	-0.120849	9.83e-07	1.76e-06	0.0199015
TR-NFMUE1_Q6	0.000183152	0.82562	0.00889554	1.53042	0.00865917	0.874686	NFMUE1	NA	NA	NA	NA	NA	NA
TR-NFY_01	3.93238e-08	0.703822	2.44234e-07	2.25165	0.000767065	0.811578	NFYA	1347	991.275	0.442396	1.2e-09	2.52e-09	2.44e-05
TR-NFY_C	0.737131	0.968451	0.163065	1.42278	1	1.00008	NFYA	1347	991.275	0.442396	1.2e-09	2.52e-09	2.44e-05
TR-NFY_Q6	4.59486e-05	0.752914	0.00565623	1.74809	0.00402751	0.822195	NFYA	1347	991.275	0.442396	1.2e-09	2.52e-09	2.44e-05
TR-NFY_Q6_01	4.59486e-05	0.771219	2.04999e-05	2.03951	0.0174181	0.859513	NFYA	1347	991.275	0.442396	1.2e-09	2.52e-09	2.44e-05
TR-NGFIC_01	2.68162e-20	0.7245	9.44623e-07	1.63612	1.09063e-12	0.787965	EGR4	7.87689	2.72863	1.52945	0.365241	0.406403	1
TR-NKX22_01	0.128664	1.15588	0.0570126	0.282577	0.372182	1.09508	NKX2-2	24.4133	0.522632	5.54573	2.59e-09	5.33e-09	5.24e-05
TR-NKX25_01	0.227472	1.11983	0.16741	0.42276	0.493278	1.0713	NKX2-5	20.651	2.79126	2.88722	0.240308	0.276821	1
TR-NKX25_02	0.0110731	1.31072	0.758254	0.684255	0.0292094	1.26711	NKX2-5	20.651	2.79126	2.88722	0.240308	0.276821	1
TR-NKX25_Q5	0.423254	0.952882	0.886788	1.04292	0.502287	0.95915	NKX2-5	20.651	2.79126	2.88722	0.240308	0.276821	1
TR-NKX3A_01	0.0185932	1.31974	0.5009	0.485434	0.0503662	1.26166	NKX3-1	388.86	209.03	0.895538	0.0435546	0.0552688	1
TR-NKX61_01	0.00328474	1.31881	0.0395049	0.213637	0.0224292	1.24188	NKX6-1	20.3888	2.91536	2.80603	2.79e-14	7.37e-14	5.65e-10
TR-NKX62_Q2	0.0253101	1.25579	0.283585	0.462971	0.0792915	1.20059	NKX6-2	0.0112188	0.00424	1.40378	0.339539	0.380529	1
TR-NMYC_01	0.552737	0.964075	0.949741	1.02868	0.617892	0.968573	MYCN	61.8038	19.8993	1.63498	0.00557456	0.00770229	1
TR-NRF1_Q6	1.71822e-23	0.591858	1.36081e-11	2.2803	2.41965e-12	0.709402	NFE2L1	7094.85	9105.58	-0.359977	1.1e-13	2.83e-13	2.23e-09
TR-NRF2_01	1.29385e-08	0.801582	1.09753e-06	1.71462	0.000155121	0.865145	NFE2L2	2363.37	3426.7	-0.535972	1.07e-41	1.29e-40	2.17e-37
TR-NRF2_Q4	2.50257e-06	1.27319	1	0.956684	8.77172e-06	1.25116	NFE2L2	2363.37	3426.7	-0.535972	1.07e-41	1.29e-40	2.17e-37
TR-NRSE_B	4.2506e-05	0.836841	0.310945	1.19172	0.000461894	0.861547	NRSE	NA	NA	NA	NA	NA	NA
TR-NRSF_01	0.0230591	0.923866	0.465328	0.874421	0.0151505	0.920424	REST	422.284	451.329	-0.095967	0.0542906	0.0680691	1
TR-NRSF_Q4	2.45112e-05	0.895611	0.590609	1.07054	0.000165589	0.907789	REST	422.284	451.329	-0.095967	0.0542906	0.0680691	1
TR-OCT_C	0.215161	1.1111	0.152206	0.476804	0.484352	1.06694	OCT	NA	NA	NA	NA	NA	NA
TR-OCT_Q6	0.254301	1.10206	0.487649	0.685035	0.441802	1.07303	OCT	NA	NA	NA	NA	NA	NA
TR-OCT1_01	0.300507	1.10588	0.0133583	0.176998	0.718839	1.04122	POU2F1	143.409	108.547	0.401808	3.17e-08	6.15e-08	0.000641241
TR-OCT1_02	0.129631	1.16862	0.983276	0.873721	0.184817	1.14809	POU2F1	143.409	108.547	0.401808	3.17e-08	6.15e-08	0.000641241
TR-OCT1_03	0.0339813	1.25775	0.297299	0.400213	0.105988	1.19805	POU2F1	143.409	108.547	0.401808	3.17e-08	6.15e-08	0.000641241
TR-OCT1_04	0.357566	1.11887	0.0430901	0.132326	0.742045	1.05019	POU2F1	143.409	108.547	0.401808	3.17e-08	6.15e-08	0.000641241
TR-OCT1_05	0.310958	1.09655	0.247691	0.520723	0.58451	1.05646	POU2F1	143.409	108.547	0.401808	3.17e-08	6.15e-08	0.000641241
TR-OCT1_06	6.10931e-06	1.44458	0.487649	0.643528	5.71139e-05	1.38882	POU2F1	143.409	108.547	0.401808	3.17e-08	6.15e-08	0.000641241
TR-OCT1_07	6.81094e-05	1.41329	0.206809	0.408381	0.000783117	1.34333	POU2F1	143.409	108.547	0.401808	3.17e-08	6.15e-08	0.000641241
TR-OCT1_B	0.283674	1.08703	0.112274	0.499034	0.606435	1.0461	POU2F1	143.409	108.547	0.401808	3.17e-08	6.15e-08	0.000641241
TR-OCT1_Q5_01	0.361552	1.08119	0.37998	0.65087	0.590174	1.05123	POU2F1	143.409	108.547	0.401808	3.17e-08	6.15e-08	0.000641241
TR-OCT1_Q6	0.296995	1.08522	0.278794	0.611248	0.548803	1.05223	POU2F1	143.409	108.547	0.401808	3.17e-08	6.15e-08	0.000641241
TR-OCT4_01	3.00614e-05	1.37604	6.9839e-05	0	0.00160153	1.28024	POU5F1	5.53155	5.64812	-0.0300855	4.78e-12	1.13e-11	9.69e-08
TR-OCT4_02	1.18281e-07	1.42547	0.247691	0.567728	3.46351e-06	1.36576	POU5F1	5.53155	5.64812	-0.0300855	4.78e-12	1.13e-11	9.69e-08
TR-OLF1_01	0.0196121	0.916188	1	0.979	0.0248303	0.920561	OLF1	NA	NA	NA	NA	NA	NA
TR-OSF2_Q6	0.00066683	0.791024	0.729507	0.845719	0.000668705	0.794832	RUNX2	418.724	182.729	1.1963	2.28e-20	8.15e-20	4.61e-16
TR-OTX_Q1	0.572189	0.891535	0.309121	0.22913	0.378833	0.84542	OTX1	41.9148	8.44346	2.31155	1.78e-23	7.36e-23	3.6e-19
TR-P300_01	0.0107362	0.89781	0.310945	1.18484	0.0421419	0.917792	P300	NA	NA	NA	NA	NA	NA
TR-P53_01	0.674253	1.02901	0.723478	0.869561	0.818547	1.01791	TP53	1703.58	1558.75	0.128183	0.369183	0.410466	1
TR-P53_02	0.215161	1.08687	0.244785	0.648449	0.443383	1.05635	TP53	1703.58	1558.75	0.128183	0.369183	0.410466	1
TR-P53_DECAMER_Q2	0.34547	1.05598	0.247691	0.708574	0.617892	1.03179	TP53	1703.58	1558.75	0.128183	0.369183	0.410466	1
TR-PADS_C	0.0600225	0.893558	0.619276	0.844053	0.0490846	0.890112	PADS	NA	NA	NA	NA	NA	NA
TR-PAX_Q6	0.241144	1.06409	0.802193	0.908264	0.343527	1.05324	PAX	NA	NA	NA	NA	NA	NA
TR-PAX1_B	0.330409	0.885034	0.983276	1.00425	0.38768	0.893333	PAX1	18.5311	2.13776	3.11578	3.71e-14	9.74e-14	7.51e-10
TR-PAX2_01	0.0632516	0.847932	0.283585	1.4085	0.190308	0.886957	PAX2	39.2511	7.14986	2.45675	3.26e-09	6.67e-09	6.6e-05
TR-PAX2_02	0.398552	0.943103	0.322891	1.26039	0.640215	0.965191	PAX2	39.2511	7.14986	2.45675	3.26e-09	6.67e-09	6.6e-05
TR-PAX3_01	0.684281	0.943893	0.729507	1.16441	0.782394	0.959245	PAX3	6.64459	17.4453	-1.39259	3.39e-22	1.32e-21	6.87e-18
TR-PAX3_B	0.44525	1.07689	0.521286	1.25831	0.363118	1.08952	PAX3	6.64459	17.4453	-1.39259	3.39e-22	1.32e-21	6.87e-18
TR-PAX4_01	1.37254e-36	0.664451	3.18654e-10	1.72665	3.23862e-23	0.738398	PAX4	0.0298774	0.0264927	0.17346	0.330186	0.37114	1
TR-PAX4_02	4.31048e-05	1.43721	0.370238	0.539532	0.000389519	1.37472	PAX4	0.0298774	0.0264927	0.17346	0.330186	0.37114	1
TR-PAX4_03	3.01616e-12	0.811178	1.24362e-05	1.49529	2.00441e-07	0.858804	PAX4	0.0298774	0.0264927	0.17346	0.330186	0.37114	1
TR-PAX4_04	0.999068	1.00471	0.126213	1.44929	0.651887	1.03566	PAX4	0.0298774	0.0264927	0.17346	0.330186	0.37114	1
TR-PAX5_01	6.56911e-09	0.840589	0.0100457	1.30982	3.73885e-06	0.873255	PAX5	18.4214	8.69206	1.08361	0.935641	0.943703	1
TR-PAX5_02	4.09745e-06	0.763493	0.0674746	1.43977	0.000242592	0.810573	PAX5	18.4214	8.69206	1.08361	0.935641	0.943703	1
TR-PAX6_01	0.07459	1.18173	1	0.923568	0.11267	1.16376	PAX6	68.9922	63.3571	0.122926	3.54e-20	1.25e-19	7.17e-16
TR-PAX6_Q2	0.791454	1.01439	0.466311	0.850357	0.993559	1.00297	PAX6	68.9922	63.3571	0.122926	3.54e-20	1.25e-19	7.17e-16
TR-PAX8_01	0.310604	0.921333	0.465172	1.23624	0.503904	0.943256	PAX8	67.5837	59.799	0.176553	0.578255	0.615326	1
TR-PAX8_B	0.820051	1.02394	0.953171	0.912285	0.88718	1.01617	PAX8	67.5837	59.799	0.176553	0.578255	0.615326	1
TR-PAX9_B	0.00320766	0.887257	0.260736	1.20317	0.0185736	0.90925	PAX9	190.534	61.3466	1.63499	4.19e-16	1.21e-15	8.49e-12
TR-PBX_Q3	0.314539	1.08357	0.477846	1.26423	0.246438	1.09615	PBX	NA	NA	NA	NA	NA	NA
TR-PBX1_01	0.444792	1.09853	0.576569	0.632803	0.621736	1.0661	PBX1	7311.8	4382.41	0.738501	2.2e-10	4.79e-10	4.46e-06
TR-PBX1_02	0.0943919	1.18762	0.797812	0.755798	0.159675	1.15756	PBX1	7311.8	4382.41	0.738501	2.2e-10	4.79e-10	4.46e-06
TR-PBX1_03	0.565503	1.06214	0.487703	0.62102	0.796642	1.03143	PBX1	7311.8	4382.41	0.738501	2.2e-10	4.79e-10	4.46e-06
TR-PEA3_Q6	1	NA	1	NA	1	NA	NA	NA	NA	NA	NA	NA	NA
TR-PEBP_Q6	3.85868e-08	0.736096	0.74152	0.883941	7.18408e-08	0.746388	PEBP	NA	NA	NA	NA	NA	NA
TR-PIT1_Q6	2.82998e-06	1.45926	0.240305	0.457793	5.06119e-05	1.38954	PIT1	NA	NA	NA	NA	NA	NA
TR-PITX2_Q2	8.20139e-09	1.43026	0.247691	0.607685	3.003e-07	1.373	PITX2	23.0794	30.4359	-0.399168	0.00242699	0.00346199	1
TR-PLZF_02	1.37385e-06	1.53523	0.886788	0.797893	6.50732e-06	1.4839	ZNF145	NA	NA	NA	NA	NA	NA
TR-POLY_C	0.0611294	1.16198	0.151481	0.480988	0.199646	1.11457	POLY	NA	NA	NA	NA	NA	NA
TR-POU1F1_Q6	0.00348636	1.29757	0.0722519	0.290633	0.0246559	1.22747	POU1F1	0.141562	0.148291	-0.067	0.320466	0.361246	1
TR-POU3F2_01	0.00187433	1.36548	0.393147	0.503413	0.00846915	1.30547	POU3F2	16.3608	0.40097	5.35061	0.000216663	0.000333872	1
TR-POU3F2_02	0.0423645	1.24158	0.108943	0.255274	0.147624	1.17291	POU3F2	16.3608	0.40097	5.35061	0.000216663	0.000333872	1
TR-POU6F1_01	0.0387298	1.24239	0.211997	0.363585	0.125973	1.18121	POU6F1	156.835	362.395	-1.20832	1.89e-56	1.08e-54	3.84e-52
TR-PPAR_DR1_Q2	0.802031	1.01427	0.0688263	0.685873	0.914107	0.991409	PPAR	NA	NA	NA	NA	NA	NA
TR-PPARA_01	0.000709783	1.21587	0.142377	0.597399	0.00614403	1.17281	PPARA	335.057	910.946	-1.44296	6.06e-47	1.1e-45	1.23e-42
TR-PPARA_02	1.41343e-08	0.794069	0.492409	1.13	3.61456e-07	0.817455	PPARA	335.057	910.946	-1.44296	6.06e-47	1.1e-45	1.23e-42
TR-PPARG_01	0.182697	1.08861	0.853807	0.899501	0.267284	1.07544	PPARG	189.562	1890.4	-3.31795	1.12e-54	4.98e-53	2.27e-50
TR-PPARG_02	1	0.996457	0.640326	0.760968	0.894307	0.980063	PPARG	189.562	1890.4	-3.31795	1.12e-54	4.98e-53	2.27e-50
TR-PPARG_03	0.0565896	1.11244	0.474561	0.780762	0.138129	1.08935	PPARG	189.562	1890.4	-3.31795	1.12e-54	4.98e-53	2.27e-50
TR-PR_01	0.107838	1.11004	0.106442	0.551011	0.316699	1.07112	PGR	3129.71	2063.15	0.601181	0.00251484	0.00358227	1
TR-PR_02	0.299365	1.07565	0.164648	0.583997	0.593899	1.04142	PGR	3129.71	2063.15	0.601181	0.00251484	0.00358227	1
TR-PR_Q2	0.0193355	1.13489	0.311245	0.731321	0.0687309	1.10679	PGR	3129.71	2063.15	0.601181	0.00251484	0.00358227	1
TR-PTF1BETA_Q6	0.0134779	0.899251	0.282933	1.20523	0.054904	0.920553	PTF1A	0.0830702	0.19277	-1.21448	6.44e-11	1.44e-10	1.3e-06
TR-PU1_Q6	0.57889	0.973675	1	0.985561	0.58451	0.974502	PU1	NA	NA	NA	NA	NA	NA
TR-PXR_Q2	0.710873	0.966244	0.783438	0.860879	0.617892	0.958909	NR1I2	4.15932	4.45067	-0.0976753	5.3e-06	9.08e-06	0.107382
TR-R_01	2.69087e-18	0.734706	0.000731123	1.45837	1.11012e-12	0.785086	R	NA	NA	NA	NA	NA	NA
TR-RBPJK_01	0.221709	1.0704	0.626713	1.13249	0.201039	1.07472	RBPSUH	NA	NA	NA	NA	NA	NA
TR-RBPJK_Q4	0.00564928	1.15367	1	0.989867	0.00920306	1.14226	RBPSUH	NA	NA	NA	NA	NA	NA
TR-RFX_Q6	0.188779	1.08998	0.366972	1.27204	0.128688	1.10266	RFX	NA	NA	NA	NA	NA	NA
TR-RFX1_01	1	1.00126	0.758254	0.848802	0.969306	0.990645	RFX1	415.566	345.547	0.266196	2.06e-06	3.61e-06	0.0416772
TR-RFX1_02	0.135447	1.10346	0.842296	1.08754	0.140994	1.10235	RFX1	415.566	345.547	0.266196	2.06e-06	3.61e-06	0.0416772
TR-ROAZ_01	0.559998	0.96494	0.262592	0.741135	0.353352	0.949359	ZNF423	195.249	447.302	-1.19593	1.03e-35	8.27e-35	2.08e-31
TR-RORA1_01	0.941197	1.01102	0.262592	0.592615	0.898394	0.981896	RORA1	NA	NA	NA	NA	NA	NA
TR-RORA2_01	0.128536	1.14866	0.258047	0.51456	0.312868	1.10451	RORA2	NA	NA	NA	NA	NA	NA
TR-RP58_01	6.81345e-06	1.205	0.38502	0.80303	8.03622e-05	1.17702	ZNF238	1693.7	890.145	0.928066	0.259419	0.297297	1
TR-RREB1_01	3.87414e-10	0.755196	0.115531	1.3004	1.04686e-07	0.793151	RREB1	1222.5	1380.06	-0.174895	1.71e-05	2.85e-05	0.346945
TR-RSRFC4_01	0.00914799	1.30093	0.783438	0.719424	0.0216825	1.26045	MEF2A	1361.92	2019.88	-0.568631	1.28e-33	9.12e-33	2.59e-29
TR-RSRFC4_Q2	0.00130963	1.35351	0.886788	0.791382	0.00400824	1.31438	MEF2A	1361.92	2019.88	-0.568631	1.28e-33	9.12e-33	2.59e-29
TR-RUSH1A_02	0.182697	1.17761	0.626713	0.593886	0.320505	1.13698	RUSH1A	NA	NA	NA	NA	NA	NA
TR-S8_01	0.432817	1.11154	0.309187	0.33382	0.740309	1.0574	S8	NA	NA	NA	NA	NA	NA
TR-SEF1_C	0.0134312	0.882517	0.729507	0.889247	0.0121589	0.882985	SEF1	NA	NA	NA	NA	NA	NA
TR-SF1_Q6	0.065282	1.0978	0.367337	0.770776	0.163145	1.07503	SF1	4337.88	4695.25	-0.114213	6.22e-07	1.13e-06	0.0125893
TR-SMAD_Q6	0.034264	1.13179	0.0548288	0.542784	0.151964	1.09079	MADH1	NA	NA	NA	NA	NA	NA
TR-SMAD_Q6_01	0.000457581	1.17939	0.798575	0.899157	0.00152107	1.15988	MADH1	NA	NA	NA	NA	NA	NA
TR-SMAD3_Q6	0.0034256	1.13609	1	0.996321	0.00572037	1.12636	MADH3	NA	NA	NA	NA	NA	NA
TR-SMAD4_Q6	0.0368276	0.916784	0.217112	1.22361	0.132075	0.938145	MADH4	NA	NA	NA	NA	NA	NA
TR-SOX_Q6	0.24073	1.0921	0.550887	0.745738	0.401497	1.06799	SOX1	0.415692	0.188985	1.13724	0.00012892	0.000201937	1
TR-SOX5_01	0.0176947	1.26154	0.141818	0.334958	0.0782209	1.19703	SOX5	30.1619	117.028	-1.95605	3.24e-37	2.88e-36	6.57e-33
TR-SOX9_B1	0.00218328	1.25822	0.441212	0.667269	0.00913025	1.21708	SOX9	2180.67	2708.25	-0.31259	8.02e-06	1.36e-05	0.162448
TR-SP1_01	2.04966e-60	0.681816	2.27941e-11	1.54974	1.52646e-41	0.742238	SP1	3238.93	3986.3	-0.29953	1.02e-16	3.05e-16	2.07e-12
TR-SP1_Q2_01	5.74046e-122	0.634878	1.27168e-22	1.63277	3.94931e-83	0.704348	SP1	3238.93	3986.3	-0.29953	1.02e-16	3.05e-16	2.07e-12
TR-SP1_Q4_01	1.57154e-122	0.634893	7.0132e-27	1.69455	3.75753e-81	0.708663	SP1	3238.93	3986.3	-0.29953	1.02e-16	3.05e-16	2.07e-12
TR-SP1_Q6	5.11969e-150	0.609018	7.0132e-27	1.67094	3.95521e-102	0.682946	SP1	3238.93	3986.3	-0.29953	1.02e-16	3.05e-16	2.07e-12
TR-SP1_Q6_01	1.42458e-132	0.621206	3.88155e-25	1.66767	6.38598e-90	0.694058	SP1	3238.93	3986.3	-0.29953	1.02e-16	3.05e-16	2.07e-12
TR-SP3_Q3	1.31847e-09	0.82977	0.694689	1.06281	2.56715e-08	0.845994	SP3	2337.21	2414.99	-0.0472314	0.101455	0.123273	1
TR-SPZ1_01	1.6234e-24	0.728586	0.00089909	1.39242	8.38541e-18	0.7748	SPZ1	0.148035	0.00787818	4.23193	0.0424038	0.0539167	1
TR-SREBP_Q3	0.948501	0.992747	0.277002	1.21843	0.898738	1.00846	SREBF1	6347.71	2805.86	1.17779	5.44e-19	1.82e-18	1.1e-14
TR-SREBP1_01	1	0.995307	0.400162	1.25882	0.88718	1.01365	SREBF1	6347.71	2805.86	1.17779	5.44e-19	1.82e-18	1.1e-14
TR-SREBP1_02	0.159427	0.929667	0.451902	1.16693	0.301562	0.946184	SREBF1	6347.71	2805.86	1.17779	5.44e-19	1.82e-18	1.1e-14
TR-SREBP1_Q6	0.147538	0.935769	0.606692	1.11204	0.255923	0.94804	SREBF1	6347.71	2805.86	1.17779	5.44e-19	1.82e-18	1.1e-14
TR-SRF_01	0.337031	1.10997	0.440717	0.549408	0.571836	1.07095	SRF	1403.51	1977.74	-0.494813	8.96e-21	3.27e-20	1.81e-16
TR-SRF_C	0.105593	1.1409	0.999152	1.0256	0.130619	1.13287	SRF	1403.51	1977.74	-0.494813	8.96e-21	3.27e-20	1.81e-16
TR-SRF_Q4	0.585042	1.04364	1	0.996256	0.611349	1.04035	SRF	1403.51	1977.74	-0.494813	8.96e-21	3.27e-20	1.81e-16
TR-SRF_Q5_01	0.246689	1.08545	0.58243	1.18515	0.207159	1.09239	SRF	1403.51	1977.74	-0.494813	8.96e-21	3.27e-20	1.81e-16
TR-SRF_Q5_02	0.0176947	1.18715	0.532478	0.747286	0.0465314	1.15653	SRF	1403.51	1977.74	-0.494813	8.96e-21	3.27e-20	1.81e-16
TR-SRF_Q6	0.0385293	1.15025	0.886788	0.884026	0.0736415	1.13171	SRF	1403.51	1977.74	-0.494813	8.96e-21	3.27e-20	1.81e-16
TR-SRY_01	0.535128	1.07841	0.690347	0.680892	0.701556	1.05074	NA	NA	NA	NA	NA	NA	NA
TR-SRY_02	0.0581126	1.16633	0.0168559	0.280851	0.255923	1.10469	SRY	0.00398679	0.0473073	-3.56876	0.668205	0.699826	1
TR-STAF_01	0.000859864	0.868832	0.457327	1.15083	0.00448946	0.888463	ZNF143	365.858	393.787	-0.106133	2.45e-05	4.03e-05	0.496712
TR-STAF_02	0.00120357	0.886343	0.024829	1.33738	0.0210794	0.917743	ZNF143	365.858	393.787	-0.106133	2.45e-05	4.03e-05	0.496712
TR-STAT_01	0.83125	1.02234	0.949741	1.03768	0.823543	1.02341	STAT	NA	NA	NA	NA	NA	NA
TR-STAT_Q6	0.663022	0.974562	0.614138	0.868289	0.548803	0.967163	STAT	NA	NA	NA	NA	NA	NA
TR-STAT1_01	0.00327853	0.816627	0.00113085	1.85326	0.0892768	0.888795	STAT1	8245.43	3704.45	1.15433	5.68e-18	1.8e-17	1.15e-13
TR-STAT1_02	0.0305624	0.886001	3.15497e-06	1.95966	0.525469	0.960746	STAT1	8245.43	3704.45	1.15433	5.68e-18	1.8e-17	1.15e-13
TR-STAT1_03	0.318218	0.936391	0.76065	1.08819	0.432349	0.946959	STAT1	8245.43	3704.45	1.15433	5.68e-18	1.8e-17	1.15e-13
TR-STAT3_01	0.105593	0.88441	0.2181	1.40152	0.283809	0.92041	STAT3	6453.62	6750.36	-0.0648556	0.00191582	0.00275771	1
TR-STAT3_02	1.51772e-11	0.774303	0.0122081	1.38358	3.91509e-08	0.816719	STAT3	6453.62	6750.36	-0.0648556	0.00191582	0.00275771	1
TR-STAT4_01	0.00327853	1.22546	0.742252	0.832749	0.00836457	1.19812	STAT4	69.0804	98.911	-0.517855	2.29e-15	6.39e-15	4.65e-11
TR-STAT5A_01	0.648273	1.03764	0.594465	1.17062	0.544872	1.0469	STAT5A	1091.14	2881.82	-1.40115	4.49e-49	1e-47	9.09e-45
TR-STAT5A_02	0.605536	0.954404	0.886788	0.886444	0.556135	0.949673	STAT5A	1091.14	2881.82	-1.40115	4.49e-49	1e-47	9.09e-45
TR-STAT5A_03	0.000457581	1.20629	0.131137	0.621377	0.0045689	1.16557	STAT5A	1091.14	2881.82	-1.40115	4.49e-49	1e-47	9.09e-45
TR-STAT5A_04	1	NA	1	NA	1	NA	NA	NA	NA	NA	NA	NA	NA
TR-STAT5B_01	0.296522	1.09424	0.999152	0.922217	0.360192	1.08226	STAT5B	1625.5	3788.69	-1.22082	5.4e-60	9.04e-58	1.09e-55
TR-STAT6_01	0.0310687	1.186	0.487649	0.692144	0.0846285	1.15162	STAT6	2817.99	3892.37	-0.465981	3.41e-30	2e-29	6.91e-26
TR-STAT6_02	0.703495	0.974477	0.719246	1.10196	0.829443	0.983352	STAT6	2817.99	3892.37	-0.465981	3.41e-30	2e-29	6.91e-26
TR-STRA13_01	0.101758	1.10028	0.501024	1.1804	0.077837	1.10586	STRA13	746.017	281.075	1.40825	6.23e-40	6.58e-39	1.26e-35
TR-SZF11_01	0.00474347	0.893919	0.251352	1.20074	0.024785	0.915279	SZF11	NA	NA	NA	NA	NA	NA
TR-T3R_01	0.513794	0.960562	0.367035	0.775583	0.360904	0.947685	T3R	NA	NA	NA	NA	NA	NA
TR-T3R_Q6	0.930214	0.99107	1	0.977815	0.901192	0.990147	T3R	NA	NA	NA	NA	NA	NA
TR-TAACC_B	0.706943	1.03201	0.782686	1.10869	0.630198	1.03735	TAACC	NA	NA	NA	NA	NA	NA
TR-TAL1_Q6	0.622279	1.02117	0.81468	0.937999	0.740854	1.01538	TAL1	54.0235	212.459	-1.97552	9.79e-54	3.86e-52	1.98e-49
TR-TAL1ALPHAE47_01	0.219772	1.05904	0.956976	1.0256	0.244767	1.05671	TAL1	54.0235	212.459	-1.97552	9.79e-54	3.86e-52	1.98e-49
TR-TAL1BETAE47_01	0.948501	1.00659	0.291634	0.755476	0.896477	0.989107	TAL1	54.0235	212.459	-1.97552	9.79e-54	3.86e-52	1.98e-49
TR-TAL1BETAITF2_01	0.0367272	1.10964	0.202422	0.704927	0.129428	1.08147	TAL1	54.0235	212.459	-1.97552	9.79e-54	3.86e-52	1.98e-49
TR-TATA_01	0.941197	0.979395	0.625191	0.688891	0.782394	0.959171	TATA	NA	NA	NA	NA	NA	NA
TR-TATA_C	4.85755e-05	1.33348	0.500079	0.71544	0.000292051	1.29045	TATA	NA	NA	NA	NA	NA	NA
TR-TAXCREB_01	0.0282083	0.85607	0.0845365	1.49973	0.147951	0.900879	TAXCREB	NA	NA	NA	NA	NA	NA
TR-TAXCREB_02	0.314976	0.935997	0.192526	1.34965	0.623227	0.964794	TAXCREB	NA	NA	NA	NA	NA	NA
TR-TBP_01	0.156281	1.16592	0.783438	0.724732	0.253801	1.13521	TBP	272.778	286.255	-0.0695754	0.000517199	0.000777411	1
TR-TBP_Q6	0.106196	1.20541	0.174424	0.275376	0.274836	1.14067	TBP	272.778	286.255	-0.0695754	0.000517199	0.000777411	1
TR-TBX5_01	0.0730739	0.890859	0.0719245	0.561921	0.0222226	0.86796	TBX5	67.4052	108.104	-0.681484	1.13e-09	2.37e-09	2.29e-05
TR-TBX5_02	0.00409422	0.843859	0.442734	0.785347	0.00238565	0.839786	TBX5	67.4052	108.104	-0.681484	1.13e-09	2.37e-09	2.29e-05
TR-TBX5_Q5	0.0128026	1.12895	0.983276	0.955895	0.0215514	1.1169	TBX5	67.4052	108.104	-0.681484	1.13e-09	2.37e-09	2.29e-05
TR-TCF11_01	6.60808e-05	1.30141	0.204067	0.561046	0.000810326	1.24987	TCF11	NA	NA	NA	NA	NA	NA
TR-TCF11MAFG_01	0.000381216	1.28908	0.247691	0.572136	0.00297913	1.23917	TCF11MAFG	NA	NA	NA	NA	NA	NA
TR-TCF4_Q5	0.0447857	1.13928	0.647611	0.810837	0.0976135	1.11642	TCF4	1554.22	2930.22	-0.914816	8.85e-26	4.09e-25	1.79e-21
TR-TEF_Q6	0.177724	1.1546	0.142377	0.330653	0.421572	1.09724	TEF	580.36	1541.08	-1.40892	1.79e-48	3.73e-47	3.63e-44
TR-TEF1_Q6	1	NA	1	NA	1	NA	NA	NA	NA	NA	NA	NA	NA
TR-TEL2_Q6	0.470009	1.04347	0.983276	1.02246	0.497025	1.04201	TEL2	NA	NA	NA	NA	NA	NA
TR-TFE_Q6	0.000442425	1.2727	0.737153	0.809939	0.00167158	1.24048	TFE3	1319.61	1991.13	-0.59348	4.37e-16	1.26e-15	8.86e-12
TR-TFIIA_Q6	0.854442	0.980485	0.723478	0.838271	0.763481	0.970584	TFIIA	NA	NA	NA	NA	NA	NA
TR-TFIII_Q6	0.000328102	0.887305	0.153528	1.20726	0.00402751	0.909579	TFIII	NA	NA	NA	NA	NA	NA
TR-TGIF_01	6.94583e-05	1.25581	0.251214	0.663031	0.000767356	1.21454	TGIF	NA	NA	NA	NA	NA	NA
TR-TITF1_Q3	0.980976	1.00872	0.853807	0.842554	1	0.997153	TITF1	NA	NA	NA	NA	NA	NA
TR-TST1_01	0.160067	1.13667	0.836091	0.81234	0.247659	1.11409	TST1	NA	NA	NA	NA	NA	NA
TR-TTF1_Q6	0.0459666	0.906421	0.647611	1.10915	0.0950287	0.920534	NKX2-1	4.01858	2.21515	0.859279	0.594278	0.630668	1
TR-UF1H3BETA_Q6	6.78117e-50	0.728061	7.07107e-13	1.5469	8.77729e-33	0.785067	UF1H3BETA	NA	NA	NA	NA	NA	NA
TR-USF_01	0.610183	1.04069	0.442734	1.24021	0.47048	1.05458	USF1	1147.86	688.585	0.737237	2.23e-35	1.75e-34	4.52e-31
TR-USF_02	0.219334	1.10265	0.729889	1.14749	0.20871	1.10578	USF1	1147.86	688.585	0.737237	2.23e-35	1.75e-34	4.52e-31
TR-USF_C	0.554249	1.03551	0.744231	1.08967	0.515245	1.03928	USF1	1147.86	688.585	0.737237	2.23e-35	1.75e-34	4.52e-31
TR-USF_Q6	0.293697	0.947968	0.956976	1.02666	0.353352	0.953445	USF1	1147.86	688.585	0.737237	2.23e-35	1.75e-34	4.52e-31
TR-USF_Q6_01	0.0497752	0.92149	0.999152	1.01286	0.0748938	0.927851	USF1	1147.86	688.585	0.737237	2.23e-35	1.75e-34	4.52e-31
TR-USF2_Q6	1	NA	1	NA	1	NA	NA	NA	NA	NA	NA	NA	NA
TR-VBP_01	0.00951552	1.35007	0.966448	0.827646	0.0185736	1.3137	VBP	NA	NA	NA	NA	NA	NA
TR-VMYB_01	0.379444	1.10548	0.678842	1.22099	0.348729	1.11352	VMYB	NA	NA	NA	NA	NA	NA
TR-VMYB_02	0.27428	0.889977	0.665416	1.18096	0.400365	0.910234	VMYB	NA	NA	NA	NA	NA	NA
TR-WHN_B	0.432788	0.924661	0.304335	1.40426	0.705868	0.958049	WHN	NA	NA	NA	NA	NA	NA
TR-WT1_Q6	2.65475e-78	0.661769	9.92248e-13	1.54486	7.27958e-55	0.723248	WT1	107.409	4.36101	4.62231	1.05e-30	6.38e-30	2.14e-26
TR-XBP1_01	0.583889	1.05334	0.570581	0.726992	0.76648	1.03062	XBP1	40622.1	20697.5	0.972807	1.96e-14	5.21e-14	3.96e-10
TR-XFD1_01	0.823048	1.02623	0.278794	0.548595	1	0.99298	XFD1	NA	NA	NA	NA	NA	NA
TR-XFD2_01	0.566932	0.931393	0.293274	0.522269	0.353352	0.902911	XFD2	NA	NA	NA	NA	NA	NA
TR-XFD3_01	0.152981	0.868508	0.247691	0.524187	0.0801352	0.844538	XFD3	NA	NA	NA	NA	NA	NA
TR-XPF1_Q6	0.00914799	0.882652	0.956976	0.953	0.0112771	0.887549	XPF1	NA	NA	NA	NA	NA	NA
TR-XVENT1_01	0.723259	0.961648	0.949741	0.913902	0.676223	0.958324	XVENT1	NA	NA	NA	NA	NA	NA
TR-YY1_01	0.25941	1.09065	0.548846	1.201	0.213009	1.09833	YY1	1451.84	1241.06	0.226306	1.49e-09	3.1e-09	3.01e-05
TR-YY1_02	0.589659	0.968214	0.0121576	1.4939	0.968024	1.00481	YY1	1451.84	1241.06	0.226306	1.49e-09	3.1e-09	3.01e-05
TR-YY1_Q6	0.83125	1.01538	0.0118585	1.55578	0.363926	1.053	YY1	1451.84	1241.06	0.226306	1.49e-09	3.1e-09	3.01e-05
TR-YY1_Q6_02	0.00605337	0.848367	0.00156139	1.72463	0.124097	0.909369	YY1	1451.84	1241.06	0.226306	1.49e-09	3.1e-09	3.01e-05
TR-ZBRK1_01	0.00207975	0.883223	0.500079	1.12864	0.00844868	0.900308	ZNF350	344.587	294.671	0.225767	0.271237	0.309933	1
TR-ZEC_01	0.145111	1.11637	0.949741	0.894053	0.207142	1.10089	ZEC	NA	NA	NA	NA	NA	NA
TR-ZF5_01	1.47242e-91	0.496163	1.04917e-17	1.97537	3.43864e-59	0.599141	ZFP161	391.948	475.445	-0.278617	6.97e-18	2.2e-17	1.41e-13
TR-ZF5_B	2.70356e-38	0.587912	9.60538e-07	1.71262	5.42831e-26	0.666211	ZFP161	391.948	475.445	-0.278617	6.97e-18	2.2e-17	1.41e-13
TR-ZIC1_01	4.19755e-12	0.756952	0.0528743	1.32435	5.49912e-09	0.796452	ZIC1	69.5068	11.9796	2.53657	0.0646849	0.0805033	1
TR-ZIC2_01	1.41883e-10	0.776921	0.68117	1.08156	3.74026e-09	0.79813	ZIC2	50.2981	6.74654	2.89828	0.0760695	0.0938929	1
TR-ZIC3_01	4.60941e-10	0.797372	0.344662	1.15567	3.49134e-08	0.822315	ZIC3	2.95035	0.308498	3.25755	0.253522	0.29105	1
TR-ZID_01	0.0436387	0.913873	0.849181	1.05256	0.0756808	0.923527	ZID	NA	NA	NA	NA	NA	NA
TR-ZNF219_01	1.00632e-72	0.676256	1.1341e-10	1.48928	6.32002e-52	0.732856	ZNF219	430.663	809.245	-0.910017	6.41e-24	2.71e-23	1.3e-19
TR-ZTA_Q2	1.64835e-05	1.26258	0.856536	0.899917	7.07495e-05	1.23733	ZTA	NA	NA	NA	NA	NA	NA
