# Supplementary material for: Regulators Associated with Clinical Outcomes Revealed by DNA Methylation Data in Breast Cancer
Source: PLoS Comput Biol. 2015 May 21;11(5):e1004269. doi: 10.1371/journal.pcbi.1004269 (PMC4440643; doi:10.1371/journal.pcbi.1004269)
Supplement: S4 Table — (XLS) [file pcbi.1004269.s004.xls]

## Sheet: Fisher_CpG_ERn_filtered_V6.txt
Enrichment/Depletion of TF binding motifs in survival-associated CpG regions in ER- breast cancers
	Protective CpGs		Hazardous CpGs		Protective + Hazardous CpGs		mRNA expression levels of corresponding TF genes (TCGA RNA-seq)
Transcription Factor Motif	p-value (FDR)	Relative Enrichment	p-value (FDR)	Relative Enrichment	p-value (FDR)	Relative Enrichment	Transcription Factor Gene	Tumor Mean Count	Normal Mean Count	log2 Fold Change	p-value	Benjamini p-value	Bonferroni p-value
JA-ABI4	0.00236244	233979	2.02876e-09	233979	0.00194693	233979	ABI4	NA	NA	NA	NA	NA	NA
JA-Agamous	0.352435	264049	0.961959	264049	0.885572	264049	AGAMOUS	NA	NA	NA	NA	NA	NA
JA-AGL3	0.127138	264920	1	264920	0.554454	264920	AGL3	NA	NA	NA	NA	NA	NA
JA-Ar	0.736055	262586	0.461586	262586	0.391418	262586	AR	687.394	581.355	0.241717	0.260059	0.297946	1
JA-Arnt	1	266666	1	266666	1	266666	NA	NA	NA	NA	NA	NA	NA
JA-Arnt-Ahr	1	266666	1	266666	1	266666	NA	NA	NA	NA	NA	NA	NA
JA-ARR10	0.885316	263036	0.799723	263036	0.870827	263036	ARR10	NA	NA	NA	NA	NA	NA
JA-Athb-1	0.884828	265087	0.0425303	265087	0.0658235	265087	ATHB-1	NA	NA	NA	NA	NA	NA
JA-ATHB5	0.7966	265164	0.0210788	265164	0.0343851	265164	ATHB5	NA	NA	NA	NA	NA	NA
JA-Bapx1	0.801377	262241	1	262241	0.920941	262241	BAPX1	NA	NA	NA	NA	NA	NA
JA-BRCA1	0.848224	264319	1	264319	1	264319	BRCA1	432.814	209.321	1.04803	3.98e-21	1.47e-20	8.07e-17
JA-Broad-complex_1	0.01024	264150	0.202195	264150	0.0261325	264150	BROAD-COMPLEX_1	NA	NA	NA	NA	NA	NA
JA-Broad-complex_2	0.527745	264611	0.613636	264611	0.390983	264611	BROAD-COMPLEX_2	NA	NA	NA	NA	NA	NA
JA-Broad-complex_3	0.182633	264437	0.820103	264437	0.920941	264437	BROAD-COMPLEX_3	NA	NA	NA	NA	NA	NA
JA-Broad-complex_4	0.0837915	264347	0.0765761	264347	0.0190752	264347	BROAD-COMPLEX_4	NA	NA	NA	NA	NA	NA
JA-bZIP910	1	264529	1	264529	1	264529	BZIP910	NA	NA	NA	NA	NA	NA
JA-bZIP911	0.462836	260946	0.473689	260946	0.307988	260946	BZIP911	NA	NA	NA	NA	NA	NA
JA-Cebpa	0.0715725	264533	0.535592	264533	0.141356	264533	CEBPA	648.216	2657.95	-2.03577	3.55e-22	1.38e-21	7.18e-18
JA-CF2-II	1	266281	0.846042	266281	0.795279	266281	CF2-II	NA	NA	NA	NA	NA	NA
JA-CREB1	0.195471	262405	0.69094	262405	1	262405	CREB1	1196.71	1502.07	-0.32788	1.28e-17	4.01e-17	2.6e-13
JA-Ddit3-Cebpa	0.801799	263769	0.799723	263769	0.949927	263769	DDIT3-CEBPA	NA	NA	NA	NA	NA	NA
JA-dl_1	0.927447	260357	0.239339	260357	0.397187	260357	DL_1	NA	NA	NA	NA	NA	NA
JA-Dl_2	0.352435	256920	0.0255567	256920	0.171751	256920	DL_2	NA	NA	NA	NA	NA	NA
JA-Dof2	1	266666	1	266666	1	266666	NA	NA	NA	NA	NA	NA	NA
JA-Dof3	1	266666	1	266666	1	266666	NA	NA	NA	NA	NA	NA	NA
JA-E2F1	0.167354	261509	0.635084	261509	0.236871	261509	E2F1	466.347	73.1675	2.67213	2.55e-53	9.24e-52	5.15e-49
JA-Eip74EF	0.943004	258430	0.750757	258430	0.711301	258430	EIP74EF	NA	NA	NA	NA	NA	NA
JA-ELF5	0.0827123	261108	0.870134	261108	0.362754	261108	ELF5	778.556	1854.94	-1.2525	2.71e-22	1.06e-21	5.49e-18
JA-ELK1	0.943004	258284	1	258284	1	258284	ELK1	897.427	623.734	0.524863	1.43e-34	1.07e-33	2.89e-30
JA-ELK4	0.927447	260606	0.737909	260606	0.680803	260606	ELK4	186.615	191.903	-0.0403173	0.077975	0.0961278	1
JA-EMBP1	0.653933	262064	0.000413955	262064	0.0117795	262064	EMBP1	NA	NA	NA	NA	NA	NA
JA-En1	0.692518	262275	0.869312	262275	0.708212	262275	EN1	301.475	59.7198	2.33576	0.00652729	0.00896302	1
JA-ESR1	0.000113027	250622	0.0656194	250622	0.00146183	250622	ESR1	10749.8	3449.89	1.63969	7.28e-09	1.46e-08	0.000147336
JA-ETS1	1	266666	1	266666	1	266666	NA	NA	NA	NA	NA	NA	NA
JA-Evi1	0.266224	264451	1	264451	0.636507	264451	EVI1	NA	NA	NA	NA	NA	NA
JA-Fos	0.107867	263436	0.97635	263436	0.474206	263436	FOS	5037.05	29120.6	-2.53139	1.62e-43	2.2e-42	3.28e-39
JA-Foxa2	0.0213454	263903	0.0241532	263903	0.00277463	263903	FOXA2	2.14724	0.89998	1.25452	0.240562	0.277078	1
JA-FOXC1	1	265116	0.777726	265116	0.759428	265116	FOXC1	566.07	650.676	-0.20096	4.59e-27	2.28e-26	9.3e-23
JA-FOXD1	0.352435	264071	0.11154	264071	0.0658235	264071	FOXD1	49.6669	6.91622	2.84423	0.0015242	0.00221097	1
JA-Foxd3	0.0972275	264211	0.141255	264211	0.0403737	264211	FOXD3	12.1542	1.42957	3.0878	9.44e-14	2.43e-13	1.91e-09
JA-FOXF2	0.0212608	263943	0.0232987	263943	0.00281314	263943	FOXF2	66.5301	53.9087	0.30349	0.604391	0.640077	1
JA-FOXI1	0.188608	263689	0.849037	263689	0.419915	263689	FOXI1	287.824	359.571	-0.32109	2.05e-09	4.24e-09	4.14e-05
JA-FOXL1	0.395506	265744	1	265744	0.856821	265744	FOXL1	40.8419	27.2859	0.581891	0.389698	0.431223	1
JA-Foxq1	0.417575	264325	0.240506	264325	0.136861	264325	FOXQ1	41.8765	24.003	0.802925	0.430536	0.472283	1
JA-GABPA	0.168373	254011	1	254011	0.597573	254011	GABPA	803.689	1166.8	-0.537845	2.54e-28	1.35e-27	5.14e-24
JA-GAMYB	1	263147	0.846042	263147	0.870827	263147	GAMYB	NA	NA	NA	NA	NA	NA
JA-Gata1	1	266666	1	266666	1	266666	NA	NA	NA	NA	NA	NA	NA
JA-GATA2	1	266666	1	266666	1	266666	NA	NA	NA	NA	NA	NA	NA
JA-GATA3	1	266666	1	266666	1	266666	NA	NA	NA	NA	NA	NA	NA
JA-Gfi	0.032217	261858	0.203121	261858	0.841209	261858	GFI1	33.2406	26.9287	0.303802	0.34951	0.390745	1
JA-Hand1-Tcfe2a	0.406589	260403	0.704312	260403	0.435535	260403	HAND1	1.24262	0.199697	2.6375	0.282236	0.321498	1
JA-hb	0.00618631	264042	0.936205	264042	0.241835	264042	HB	NA	NA	NA	NA	NA	NA
JA-HLF	0.161857	265400	0.863755	265400	0.430449	265400	HLF	173.587	1316.58	-2.92306	1.92e-61	6.08e-59	3.89e-57
JA-HMG-1	0.676869	263728	0.847943	263728	1	263728	HMG-1	NA	NA	NA	NA	NA	NA
JA-HMG-IY	0.0484728	264150	1	264150	0.505137	264150	HMG-IY	NA	NA	NA	NA	NA	NA
JA-HNF1A	0.145799	264780	0.419636	264780	0.128767	264780	HNF1A	21.8038	19.1372	0.188195	0.000374176	0.000567485	1
JA-HNF4A	0.253836	256507	0.00203429	256507	0.0019294	256507	HNF4A	0.527854	0.466686	0.177685	0.13754	0.164386	1
JA-id1	0.455035	261148	0.122028	261148	0.379808	261148	ID1	274.978	594.952	-1.11345	5.81e-23	2.35e-22	1.18e-18
JA-IRF1	0.000185198	261532	0.0109563	261532	0.454638	261532	IRF1	1378.52	852.166	0.693917	5.31e-09	1.08e-08	0.000107561
JA-IRF2	0.0218362	262665	0.0107996	262665	0.236871	262665	IRF2	859.889	954.179	-0.150108	6.4e-07	1.16e-06	0.0129691
JA-Klf4	0.503856	257757	1	257757	0.870827	257757	KLF4	598.727	3483.62	-2.54062	8.27e-51	2.21e-49	1.67e-46
JA-Lhx3	0.132054	265106	0.0127504	265106	0.00301682	265106	LHX3	1.01164	0.0132691	6.25248	7.48e-06	1.27e-05	0.151459
JA-Macho-1	0.00142944	250701	0.819557	250701	0.397187	250701	MACHO-1	NA	NA	NA	NA	NA	NA
JA-Mafb	0.299866	258750	0.315848	258750	0.748647	258750	MAFB	1320.94	1449.06	-0.133547	0.0045858	0.00638977	1
JA-MAX	0.49295	260315	0.00452044	260315	0.00521438	260315	MAX	1445.09	1307.52	0.144323	0.00323943	0.0045745	1
JA-MEF2A	0.0484728	264619	1	264619	0.507371	264619	MEF2A	1361.92	2019.88	-0.568631	1.28e-33	9.12e-33	2.59e-29
JA-MIZF	0.220454	264490	0.12742	264490	0.572761	264490	MIZF	NA	NA	NA	NA	NA	NA
JA-MNB1A	1	266666	1	266666	1	266666	NA	NA	NA	NA	NA	NA	NA
JA-Myb	0.78997	262650	0.632173	262650	0.772879	262650	MYB	1908.09	1000.68	0.931152	8.99e-12	2.1e-11	1.82e-07
JA-MYB.ph3	0.0827948	265473	0.777726	265473	0.276368	265473	MYB	1908.09	1000.68	0.931152	8.99e-12	2.1e-11	1.82e-07
JA-MYC-MAX	0.640645	260128	0.760922	260128	0.583498	260128	MYC	2165.85	4392.32	-1.02005	1.33e-27	6.81e-27	2.69e-23
JA-Mycn	1	266666	1	266666	1	266666	NA	NA	NA	NA	NA	NA	NA
JA-Myf	5.45365e-05	244952	0.136335	244952	0.883101	244952	MYF5	0.579079	1.11881	-0.950135	0.918449	0.928629	1
JA-MZF1_1-4	1	266666	1	266666	1	266666	NA	NA	NA	NA	NA	NA	NA
JA-MZF1_5-13	0.842436	254058	0.31183	254058	0.327058	254058	ZNF42	NA	NA	NA	NA	NA	NA
JA-NF-kappaB	0.655793	255934	0.0320947	255934	0.134498	255934	NF-KAPPAB	NA	NA	NA	NA	NA	NA
JA-NFIL3	0.372703	265484	0.946346	265484	0.600559	265484	NFIL3	518.27	1015.67	-0.970658	4.31e-29	2.38e-28	8.72e-25
JA-NFKB1	0.463595	251138	0.206288	251138	0.141356	251138	NFKB1	1437.51	1563.12	-0.120849	9.83e-07	1.76e-06	0.0199015
JA-NFYA	0.958167	261659	3.46539e-06	261659	0.000259691	261659	NFYA	1347	991.275	0.442396	1.2e-09	2.52e-09	2.44e-05
JA-NHLH1	0.00031241	248750	0.608025	248750	0.505137	248750	NHLH1	5.65573	3.95702	0.515299	0.0948136	0.115571	1
JA-Nkx2-5	0.182633	265024	0.682673	265024	0.292892	265024	NKX2-5	20.651	2.79126	2.88722	0.240308	0.276821	1
JA-NKX3-1	0.0591803	265601	0.230417	265601	0.0524181	265601	NKX3-1	388.86	209.03	0.895538	0.0435546	0.0552688	1
JA-Nobox	0.964233	265204	0.799723	265204	0.891527	265204	NOBOX	0.564271	0.276669	1.02823	0.248441	0.285524	1
JA-NR1H2-RXRA	0.750574	262156	0.29628	262156	0.539831	262156	NR1H2	1263.06	1165.46	0.116025	0.190606	0.222979	1
JA-NR2F1	0.940568	258966	0.0585799	258966	0.0996442	258966	NR2F1	283.841	472.685	-0.7358	1.21e-31	7.72e-31	2.45e-27
JA-NR3C1	0.0282823	263141	1	263141	0.445812	263141	NR3C1	1181.11	3915.51	-1.72906	1.15e-58	1.21e-56	2.33e-54
JA-ovo	0.109006	264824	0.12312	264824	0.566712	264824	OVO	NA	NA	NA	NA	NA	NA
JA-Pax2	0.293639	263732	0.879727	263732	0.544725	263732	PAX2	39.2511	7.14986	2.45675	3.26e-09	6.67e-09	6.6e-05
JA-Pax4	0.704748	261983	0.998483	261983	1	261983	PAX4	0.0298774	0.0264927	0.17346	0.330186	0.37114	1
JA-Pax5	0.20447	251073	0.232754	251073	0.729714	251073	PAX5	18.4214	8.69206	1.08361	0.935641	0.943703	1
JA-Pax6	0.771481	264347	0.799723	264347	0.643807	264347	PAX6	68.9922	63.3571	0.122926	3.54e-20	1.25e-19	7.17e-16
JA-PBF	1	266666	1	266666	1	266666	NA	NA	NA	NA	NA	NA	NA
JA-PBX1	0.737137	264845	0.0922923	264845	0.228664	264845	PBX1	7311.8	4382.41	0.738501	2.2e-10	4.79e-10	4.46e-06
JA-Pdx1	1	266666	1	266666	1	266666	NA	NA	NA	NA	NA	NA	NA
JA-PEND	0.352435	264038	0.00785816	264038	0.00471346	264038	PEND	NA	NA	NA	NA	NA	NA
JA-PPARG	0.279368	260685	0.842688	260685	0.505137	260685	PPARG	189.562	1890.4	-3.31795	1.12e-54	4.98e-53	2.27e-50
JA-PPARG-RXRA	0.671824	260282	0.39925	260282	0.346725	260282	PPARG	189.562	1890.4	-3.31795	1.12e-54	4.98e-53	2.27e-50
JA-Prrx2	1	266666	1	266666	1	266666	NA	NA	NA	NA	NA	NA	NA
JA-REL	0.676869	258341	0.196395	258341	0.180189	258341	REL	150.251	140.762	0.0941153	0.37698	0.418385	1
JA-RELA	0.801799	257622	0.00741403	257622	0.0472027	257622	RELA	2101.25	1997.97	0.0727131	0.0934457	0.114061	1
JA-REST	6.88607e-05	243906	0.771579	243906	0.0488614	243906	REST	422.284	451.329	-0.095967	0.0542906	0.0680691	1
JA-Roaz	0.848224	256886	0.0844107	256886	0.108473	256886	ZNF423	195.249	447.302	-1.19593	1.03e-35	8.27e-35	2.08e-31
JA-RORA_1	0.675066	262698	1	262698	0.920123	262698	RORA	355.11	644.162	-0.859159	3.24e-30	1.9e-29	6.56e-26
JA-RORA_2	0.0321658	264231	1	264231	0.522912	264231	RORA	355.11	644.162	-0.859159	3.24e-30	1.9e-29	6.56e-26
JA-RREB1	0.0400983	259331	0.953721	259331	0.563739	259331	RREB1	1222.5	1380.06	-0.174895	1.71e-05	2.85e-05	0.346945
JA-RUNX1	0.0169937	264067	0.398105	264067	1	264067	RUNX1	4121.24	3737.88	0.140858	0.344697	0.385706	1
JA-RUSH1-alfa	0.227394	265324	0.751288	265324	0.358522	265324	RUSH1-ALFA	NA	NA	NA	NA	NA	NA
JA-RXRA-VDR	0.885316	262956	0.0676672	262956	0.0996442	262956	RXRA-VDR	NA	NA	NA	NA	NA	NA
JA-sna	1	266666	1	266666	1	266666	NA	NA	NA	NA	NA	NA	NA
JA-Sox17	0.58374	263369	0.635084	263369	0.883101	263369	SOX17	70.3154	296.611	-2.07666	5.5e-48	1.1e-46	1.11e-43
JA-Sox5	1	266666	1	266666	1	266666	NA	NA	NA	NA	NA	NA	NA
JA-SOX9	0.127138	264076	0.635084	264076	1	264076	SOX9	2180.67	2708.25	-0.31259	8.02e-06	1.36e-05	0.162448
JA-SP1	0.00728276	243317	0.372283	243317	0.920123	243317	SP1	3238.93	3986.3	-0.29953	1.02e-16	3.05e-16	2.07e-12
JA-SPI1	1	266666	1	266666	1	266666	NA	NA	NA	NA	NA	NA	NA
JA-SPIB	0.332095	259408	0.92348	259408	0.920941	259408	NA	NA	NA	NA	NA	NA	NA
JA-Spz1	0.884828	260256	0.215113	260256	0.372539	260256	SPZ1	0.148035	0.00787818	4.23193	0.0424038	0.0539167	1
JA-SQUA	0.0100425	264175	0.670378	264175	0.829959	264175	SQUA	NA	NA	NA	NA	NA	NA
JA-SRF	0.127138	264916	0.474061	264916	0.151715	264916	SRF	1403.51	1977.74	-0.494813	8.96e-21	3.27e-20	1.81e-16
JA-SRY	0.158173	264356	0.0425303	264356	0.0148676	264356	SRY	0.00398679	0.0473073	-3.56876	0.668205	0.699826	1
JA-Staf	0.860475	251278	0.750757	251278	0.856327	251278	ZNF143	365.858	393.787	-0.106133	2.45e-05	4.03e-05	0.496712
JA-STAT1	0.000163505	260157	0.0425303	260157	0.784773	260157	STAT1	8245.43	3704.45	1.15433	5.68e-18	1.8e-17	1.15e-13
JA-TP53	0.257792	260689	0.485202	260689	0.234692	260689	TP53	1703.58	1558.75	0.128183	0.369183	0.410466	1
JA-Ubx	1	266666	1	266666	1	266666	NA	NA	NA	NA	NA	NA	NA
JA-USF1	0.843393	260297	0.0104464	260297	0.0241763	260297	USF1	1147.86	688.585	0.737237	2.23e-35	1.75e-34	4.52e-31
JA-usp	0.00232643	254206	0.273766	254206	0.0200618	254206	USP	NA	NA	NA	NA	NA	NA
JA-YY1	1	266666	1	266666	1	266666	NA	NA	NA	NA	NA	NA	NA
JA-ZEB1	1	266666	1	266666	1	266666	NA	NA	NA	NA	NA	NA	NA
JA-ZNF354C	1	266666	1	266666	1	266666	NA	NA	NA	NA	NA	NA	NA
TR-ACAAT_B	0.587151	261419	0.801867	261419	0.626107	261419	ACAAT	NA	NA	NA	NA	NA	NA
TR-AFP1_Q6	0.104779	264641	0.332564	264641	0.0963104	264641	AFP1	NA	NA	NA	NA	NA	NA
TR-AHR_01	0.0247237	257287	0.637231	257287	0.813561	257287	AHR	1956.82	3291.99	-0.750445	1.43e-25	6.56e-25	2.9e-21
TR-AHR_Q5	0.032217	260522	0.116491	260522	0.829959	260522	AHR	1956.82	3291.99	-0.750445	1.43e-25	6.56e-25	2.9e-21
TR-AHRARNT_01	0.137557	261711	0.39925	261711	0.958203	261711	AHRARNT	NA	NA	NA	NA	NA	NA
TR-AHRARNT_02	0.568472	259575	0.268606	259575	0.191913	259575	AHRARNT	NA	NA	NA	NA	NA	NA
TR-AHRHIF_Q6	0.0253709	258002	0.0132884	258002	0.397187	258002	AHRHIF	NA	NA	NA	NA	NA	NA
TR-AIRE_01	0.127138	264693	0.682673	264693	0.227672	264693	AIRE	0.264691	0.177239	0.578612	0.0938147	0.114463	1
TR-AIRE_02	0.0282823	264899	0.793257	264899	0.216582	264899	AIRE	0.264691	0.177239	0.578612	0.0938147	0.114463	1
TR-ALPHACP1_01	0.60361	261056	0.0146327	261056	0.0900549	261056	ALPHACP1	NA	NA	NA	NA	NA	NA
TR-ALX4_01	0.42925	263007	0.934032	263007	0.636273	263007	ALX4	7.70985	40.2548	-2.38439	8.77e-41	9.83e-40	1.78e-36
TR-AMEF2_Q6	0.113852	264284	1	264284	0.595614	264284	AMEF2	NA	NA	NA	NA	NA	NA
TR-AML_Q6	0.223732	259005	0.00675027	259005	0.0996442	259005	AML	NA	NA	NA	NA	NA	NA
TR-AML1_01	1	266666	1	266666	1	266666	NA	NA	NA	NA	NA	NA	NA
TR-AML1_Q6	1	266666	1	266666	1	266666	NA	NA	NA	NA	NA	NA	NA
TR-AP1_01	0.927447	260411	0.309688	260411	0.368074	260411	JUN	4418.74	11794.5	-1.4164	2.96e-38	2.82e-37	6e-34
TR-AP1_C	0.248006	262478	0.819557	262478	0.430449	262478	JUN	4418.74	11794.5	-1.4164	2.96e-38	2.82e-37	6e-34
TR-AP1_Q2	0.768812	261572	0.552641	261572	0.430449	261572	JUN	4418.74	11794.5	-1.4164	2.96e-38	2.82e-37	6e-34
TR-AP1_Q2_01	0.963417	261146	1	261146	1	261146	JUN	4418.74	11794.5	-1.4164	2.96e-38	2.82e-37	6e-34
TR-AP1_Q4	0.401473	261304	0.0571418	261304	0.0420541	261304	JUN	4418.74	11794.5	-1.4164	2.96e-38	2.82e-37	6e-34
TR-AP1_Q4_01	0.150156	262709	0.703574	262709	0.264989	262709	JUN	4418.74	11794.5	-1.4164	2.96e-38	2.82e-37	6e-34
TR-AP1_Q6	0.462004	260977	0.160948	260977	0.0996442	260977	JUN	4418.74	11794.5	-1.4164	2.96e-38	2.82e-37	6e-34
TR-AP1_Q6_01	0.264752	261677	0.682673	261677	0.329651	261677	JUN	4418.74	11794.5	-1.4164	2.96e-38	2.82e-37	6e-34
TR-AP1FJ_Q2	1	260685	0.613344	260685	0.579551	260685	AP1FJ	NA	NA	NA	NA	NA	NA
TR-AP2_Q3	3.43687e-15	227967	1.91924e-06	227967	0.752975	227967	TFAP2	NA	NA	NA	NA	NA	NA
TR-AP2_Q6	1.83061e-06	227096	0.00031965	227096	0.502078	227096	TFAP2	NA	NA	NA	NA	NA	NA
TR-AP2_Q6_01	2.57689e-17	212600	2.64652e-06	212600	0.920941	212600	TFAP2	NA	NA	NA	NA	NA	NA
TR-AP2ALPHA_01	7.62611e-15	234972	2.1991e-05	234972	0.996296	234972	TFAP2A	2433.01	1383.74	0.814171	2.71e-15	7.54e-15	5.49e-11
TR-AP2ALPHA_02	2.42105e-10	242298	5.85775e-06	242298	0.545599	242298	TFAP2A	2433.01	1383.74	0.814171	2.71e-15	7.54e-15	5.49e-11
TR-AP2ALPHA_03	0.0267326	256092	0.00469279	256092	0.234692	256092	TFAP2A	2433.01	1383.74	0.814171	2.71e-15	7.54e-15	5.49e-11
TR-AP2GAMMA_01	5.07694e-17	232323	2.1991e-05	232323	0.997826	232323	TFAP2G	NA	NA	NA	NA	NA	NA
TR-AP2REP_01	0.0645669	254102	0.19223	254102	0.0499235	254102	AP2REP	NA	NA	NA	NA	NA	NA
TR-AP3_Q6	0.00092611	264472	0.92348	264472	0.197807	264472	TFAP3	NA	NA	NA	NA	NA	NA
TR-AP4_01	0.00403686	248924	0.232816	248924	1	248924	TFAP4	314.872	208.558	0.594317	9.64e-15	2.61e-14	1.95e-10
TR-AP4_Q5	2.4212e-05	251148	0.842688	251148	0.197225	251148	TFAP4	314.872	208.558	0.594317	9.64e-15	2.61e-14	1.95e-10
TR-AP4_Q6	1.23849e-06	249623	0.2432	249623	0.486679	249623	TFAP4	314.872	208.558	0.594317	9.64e-15	2.61e-14	1.95e-10
TR-AP4_Q6_01	1.98807e-06	248917	0.173434	248917	0.597686	248917	TFAP4	314.872	208.558	0.594317	9.64e-15	2.61e-14	1.95e-10
TR-APOLYA_B	0.322956	264352	0.385321	264352	0.195025	264352	APOLYA	NA	NA	NA	NA	NA	NA
TR-AR_01	0.748333	262266	1	262266	0.885572	262266	AR	687.394	581.355	0.241717	0.260059	0.297946	1
TR-AR_02	0.0085705	262545	0.613344	262545	0.844428	262545	AR	687.394	581.355	0.241717	0.260059	0.297946	1
TR-AR_03	0.321005	261810	0.396784	261810	0.777921	261810	AR	687.394	581.355	0.241717	0.260059	0.297946	1
TR-AR_Q2	0.152884	263408	0.946346	263408	0.477513	263408	AR	687.394	581.355	0.241717	0.260059	0.297946	1
TR-AR_Q6	0.00495767	259956	0.515445	259956	0.0637428	259956	AR	687.394	581.355	0.241717	0.260059	0.297946	1
TR-AREB6_01	0.430835	259763	1	259763	0.759428	259763	TCF8	NA	NA	NA	NA	NA	NA
TR-AREB6_02	0.736847	259277	0.185364	259277	0.387362	259277	TCF8	NA	NA	NA	NA	NA	NA
TR-AREB6_03	0.288124	253937	1	253937	0.716691	253937	TCF8	NA	NA	NA	NA	NA	NA
TR-AREB6_04	0.957904	261790	0.696391	261790	0.677349	261790	TCF8	NA	NA	NA	NA	NA	NA
TR-ARNT_01	0.372703	260668	0.26435	260668	0.169788	260668	ARNT	1566.54	1915.01	-0.289766	7.14e-15	1.94e-14	1.45e-10
TR-ARNT_02	0.872534	263555	0.85773	263555	0.969383	263555	ARNT	1566.54	1915.01	-0.289766	7.14e-15	1.94e-14	1.45e-10
TR-ARP1_01	0.780319	259151	0.685212	259151	0.581703	259151	NR2F2	1936.33	1724.59	0.167072	0.260059	0.297946	1
TR-ATATA_B	0.401076	265349	0.953721	265349	0.628193	265349	ATATA	NA	NA	NA	NA	NA	NA
TR-ATF_01	0.245969	262044	0.875579	262044	0.523125	262044	ATF	NA	NA	NA	NA	NA	NA
TR-ATF_B	0.590435	264084	0.703574	264084	0.539831	264084	ATF	NA	NA	NA	NA	NA	NA
TR-ATF1_Q6	0.856227	262065	0.750757	262065	0.636595	262065	ATF1	440.534	500.05	-0.18282	8.61e-07	1.55e-06	0.0174282
TR-ATF3_Q6	0.354675	259508	0.758762	259508	0.486679	259508	ATF3	901.844	3992.52	-2.14635	3.08e-38	2.92e-37	6.24e-34
TR-ATF4_Q2	0.293639	259683	0.0315976	259683	0.230341	259683	ATF4	5762.96	6256.2	-0.118477	3.29e-06	5.71e-06	0.0666746
TR-ATF6_01	0.909436	264571	0.69094	264571	0.626107	264571	ATF6	1968.87	1637.17	0.266165	2.94e-05	4.81e-05	0.594933
TR-BACH1_01	0.909436	261840	0.441718	261840	0.567464	261840	BACH1	821.009	1035.93	-0.335461	1.25e-11	2.91e-11	2.54e-07
TR-BACH2_01	0.919415	261228	0.453243	261228	0.430449	261228	BACH2	116.095	319.093	-1.45867	2.93e-43	3.89e-42	5.93e-39
TR-BARBIE_01	0.21809	261036	0.294245	261036	0.759428	261036	BARBIE	NA	NA	NA	NA	NA	NA
TR-BEL1_B	0.255646	258742	1	258742	0.805037	258742	BEL1	NA	NA	NA	NA	NA	NA
TR-BLIMP1_Q6	0.0939342	257895	0.986538	257895	0.64365	257895	PRDM1	413.414	354.377	0.222304	0.0233975	0.0306111	1
TR-BRACH_01	0.917209	264339	0.613344	264339	0.759428	264339	BRACH	NA	NA	NA	NA	NA	NA
TR-BRCA_01	0.289861	263785	0.943307	263785	0.561884	263785	BRCA	NA	NA	NA	NA	NA	NA
TR-BRN2_01	0.0247237	264621	0.112648	264621	0.0153925	264621	BRN2	NA	NA	NA	NA	NA	NA
TR-CAAT_01	0.867921	261409	0.0061109	261409	0.0166016	261409	CAAT	NA	NA	NA	NA	NA	NA
TR-CAAT_C	1	260607	1	260607	1	260607	CAAT	NA	NA	NA	NA	NA	NA
TR-CACBINDINGPROTEIN_Q6	3.07102e-07	237830	0.442309	237830	0.300159	237830	CACBINDINGPROTEIN	NA	NA	NA	NA	NA	NA
TR-CACCCBINDINGFACTOR_Q6	0.000381283	245524	0.447927	245524	0.636273	245524	CACCCBINDINGFACTOR	NA	NA	NA	NA	NA	NA
TR-CACD_01	0.0062369	237322	0.0121917	237322	0.459837	237322	CACD	NA	NA	NA	NA	NA	NA
TR-CAP_01	0.801799	257654	0.110788	257654	0.133418	257654	CAP	NA	NA	NA	NA	NA	NA
TR-CART1_01	0.0253709	265462	1	265462	0.502727	265462	CART1	NA	NA	NA	NA	NA	NA
TR-CBF_01	0.353339	262420	0.490562	262420	0.870827	262420	CBF	NA	NA	NA	NA	NA	NA
TR-CBF_02	0.494691	261184	1	261184	0.775318	261184	CBF	NA	NA	NA	NA	NA	NA
TR-CDC5_01	0.352435	265269	0.92348	265269	0.920941	265269	CDC5	NA	NA	NA	NA	NA	NA
TR-CDP_01	0.283121	265588	0.624835	265588	0.276368	265588	CDP	NA	NA	NA	NA	NA	NA
TR-CDP_02	0.647586	266044	0.832987	266044	0.552869	266044	CDP	NA	NA	NA	NA	NA	NA
TR-CDPCR1_01	0.725263	265701	0.365708	265701	0.363161	265701	CDPCR1	NA	NA	NA	NA	NA	NA
TR-CDPCR3_01	1	264697	0.608447	264697	0.64365	264697	CDPCR3	NA	NA	NA	NA	NA	NA
TR-CDPCR3HD_01	0.684515	265321	1	265321	0.859254	265321	CDPCR3HD	NA	NA	NA	NA	NA	NA
TR-CDX_Q5	0.39727	264970	0.2432	264970	0.133418	264970	CDX1	7.95728	4.42235	0.847463	1.01e-08	2.01e-08	0.000204337
TR-CDX2_Q5	0.814697	264891	0.00563154	264891	0.0122366	264891	CDX2	1.82269	0.468507	1.95993	0.953719	0.959404	1
TR-CDXA_01	0.349747	264580	0.25466	264580	0.123759	264580	CDXA	NA	NA	NA	NA	NA	NA
TR-CDXA_02	1	266666	1	266666	1	266666	NA	NA	NA	NA	NA	NA	NA
TR-CEBP_01	0.0226158	262897	0.954689	262897	0.572761	262897	CEBP	NA	NA	NA	NA	NA	NA
TR-CEBP_C	0.259971	263695	0.879727	263695	0.920123	263695	CEBP	NA	NA	NA	NA	NA	NA
TR-CEBP_Q2	0.372703	265133	0.564131	265133	0.266658	265133	CEBP	NA	NA	NA	NA	NA	NA
TR-CEBP_Q2_01	0.0671103	264086	0.158273	264086	0.0363901	264086	CEBP	NA	NA	NA	NA	NA	NA
TR-CEBP_Q3	0.353839	263506	0.106919	263506	0.0560924	263506	CEBP	NA	NA	NA	NA	NA	NA
TR-CEBPA_01	0.0490847	264582	0.728177	264582	0.890096	264582	CEBPA	648.216	2657.95	-2.03577	3.55e-22	1.38e-21	7.18e-18
TR-CEBPB_01	0.00376739	262992	0.716272	262992	0.108473	262992	CEBPB	1226.51	1312.87	-0.0981677	1.91e-07	3.57e-07	0.00387683
TR-CEBPB_02	0.266224	264458	0.114928	264458	0.0519266	264458	CEBPB	1226.51	1312.87	-0.0981677	1.91e-07	3.57e-07	0.00387683
TR-CEBPDELTA_Q6	0.220454	264131	0.635084	264131	0.256264	264131	CEBPD	774.13	1111.32	-0.521624	7.79e-14	2.01e-13	1.58e-09
TR-CEBPGAMMA_Q6	0.0523276	263596	0.92348	263596	0.368648	263596	CEBPG	1277.19	1193.93	0.0972522	0.260957	0.298924	1
TR-CETS168_Q6	0.69455	253159	1	253159	0.966814	253159	CETS168	NA	NA	NA	NA	NA	NA
TR-CETS1P54_01	0.494691	256829	0.846042	256829	1	256829	CETS1P54	NA	NA	NA	NA	NA	NA
TR-CETS1P54_02	0.210669	261660	0.474061	261660	0.916683	261660	CETS1P54	NA	NA	NA	NA	NA	NA
TR-CETS1P54_03	0.973845	258866	0.689051	258866	0.636507	258866	CETS1P54	NA	NA	NA	NA	NA	NA
TR-CHCH_01	1	266666	1	266666	1	266666	NA	NA	NA	NA	NA	NA	NA
TR-CHOP_01	0.757882	263464	0.489084	263464	0.417012	263464	CHOP	NA	NA	NA	NA	NA	NA
TR-CHX10_01	0.653061	265523	0.847943	265523	0.636595	265523	CHX10	NA	NA	NA	NA	NA	NA
TR-CIZ_01	0.401076	262794	0.879727	262794	0.579551	262794	CIZ	NA	NA	NA	NA	NA	NA
TR-CLOCKBMAL_Q6	0.75814	260266	0.0435287	260266	0.0667762	260266	CLOCKBMAL	NA	NA	NA	NA	NA	NA
TR-CLOX_01	0.235763	265989	0.846042	265989	0.968154	265989	CLOX	NA	NA	NA	NA	NA	NA
TR-CMAF_01	0.726215	261360	0.0127504	261360	0.0732367	261360	MAF	657.192	1504.18	-1.19459	8.13e-41	9.14e-40	1.65e-36
TR-CMYB_01	0.152832	259884	0.79134	259884	0.920123	259884	MYB	1908.09	1000.68	0.931152	8.99e-12	2.1e-11	1.82e-07
TR-COMP1_01	0.842265	262802	1	262802	1	262802	COMP1	NA	NA	NA	NA	NA	NA
TR-COREBINDINGFACTOR_Q6	0.0827948	262226	0.0109563	262226	0.177044	262226	COREBINDINGFACTOR	NA	NA	NA	NA	NA	NA
TR-COUP_01	0.940568	258966	0.0585799	258966	0.0996442	258966	COUP	NA	NA	NA	NA	NA	NA
TR-COUP_DR1_Q6	0.464681	256660	0.0308376	256660	0.0322042	256660	COUP	NA	NA	NA	NA	NA	NA
TR-COUPTF_Q6	0.0206883	242632	0.315848	242632	1	242632	COUPTF	NA	NA	NA	NA	NA	NA
TR-CP2_01	0.011122	252358	0.930024	252358	0.234692	252358	TFCP2	650.325	687.491	-0.080181	0.0334178	0.042974	1
TR-CP2_02	0.0200842	246364	0.531748	246364	0.885055	246364	TFCP2	650.325	687.491	-0.080181	0.0334178	0.042974	1
TR-CREB_01	0.977406	264559	0.728177	264559	0.655942	264559	CREB1	1196.71	1502.07	-0.32788	1.28e-17	4.01e-17	2.6e-13
TR-CREB_02	0.134985	262199	0.656103	262199	1	262199	CREB1	1196.71	1502.07	-0.32788	1.28e-17	4.01e-17	2.6e-13
TR-CREB_Q2	0.127138	262391	1	262391	0.625111	262391	CREB1	1196.71	1502.07	-0.32788	1.28e-17	4.01e-17	2.6e-13
TR-CREB_Q2_01	0.108635	261608	0.70491	261608	0.263882	261608	CREB1	1196.71	1502.07	-0.32788	1.28e-17	4.01e-17	2.6e-13
TR-CREB_Q3	1	266666	1	266666	1	266666	NA	NA	NA	NA	NA	NA	NA
TR-CREB_Q4	0.111303	262337	0.55644	262337	1	262337	CREB1	1196.71	1502.07	-0.32788	1.28e-17	4.01e-17	2.6e-13
TR-CREB_Q4_01	0.372703	262664	0.987372	262664	0.6819	262664	CREB1	1196.71	1502.07	-0.32788	1.28e-17	4.01e-17	2.6e-13
TR-CREBATF_Q6	0.580753	263433	1	263433	0.836132	263433	CREBATF	NA	NA	NA	NA	NA	NA
TR-CREBP1_01	0.152882	265831	0.261526	265831	0.0772728	265831	CREBP1	NA	NA	NA	NA	NA	NA
TR-CREBP1_Q2	0.835744	263007	0.78653	263007	0.890048	263007	CREBP1	NA	NA	NA	NA	NA	NA
TR-CREBP1CJUN_01	1	264866	0.296029	264866	0.387362	264866	CREBP1CJUN	NA	NA	NA	NA	NA	NA
TR-CREL_01	0.60361	258473	0.19223	258473	0.158072	258473	REL	150.251	140.762	0.0941153	0.37698	0.418385	1
TR-CRX_Q4	0.328223	262831	0.0504912	262831	0.0343851	262831	CRX	0.0975446	0.120375	-0.303397	0.570767	0.608606	1
TR-DBP_Q6	0.210986	263052	1	263052	0.587029	263052	DBP	331.805	310.205	0.0971139	0.746125	0.772023	1
TR-DEAF1_01	0.00403686	252236	0.728177	252236	0.566712	252236	DEAF1	692.72	587.387	0.237961	0.0223102	0.0292454	1
TR-DEAF1_02	0.275204	259467	0.97635	259467	0.870827	259467	DEAF1	692.72	587.387	0.237961	0.0223102	0.0292454	1
TR-DEC_Q1	0.737137	257208	1	257208	0.968154	257208	DEC	NA	NA	NA	NA	NA	NA
TR-DELTAEF1_01	0.279723	259322	1	259322	0.784773	259322	DELTAEF1	NA	NA	NA	NA	NA	NA
TR-DR1_Q3	0.0972482	256027	0.0160721	256027	0.00467937	256027	DR1	1218.7	1088.03	0.163625	0.00487623	0.00677673	1
TR-DR3_Q4	0.372703	255856	0.880858	255856	0.598764	255856	DR3	NA	NA	NA	NA	NA	NA
TR-DR4_Q2	0.503856	257736	0.632173	257736	0.883101	257736	DR4	NA	NA	NA	NA	NA	NA
TR-DTYPEPA_B	0.897759	264843	0.863755	264843	0.970518	264843	DTYPEPA	NA	NA	NA	NA	NA	NA
TR-E12_Q6	2.99134e-05	247829	0.879727	247829	0.0588285	247829	TCF3	1735.86	956.427	0.859922	6.55e-29	3.59e-28	1.33e-24
TR-E2_01	0.92955	263795	0.921456	263795	0.993519	263795	E2	NA	NA	NA	NA	NA	NA
TR-E2_Q6	0.580753	263435	0.760922	263435	0.970518	263435	E2	NA	NA	NA	NA	NA	NA
TR-E2_Q6_01	1	263769	0.489084	263769	0.58666	263769	E2	NA	NA	NA	NA	NA	NA
TR-E2A_Q2	0.00031241	246981	0.799723	246981	0.362754	246981	E2A	NA	NA	NA	NA	NA	NA
TR-E2A_Q6	0.000883333	250112	0.820952	250112	0.0963104	250112	E2A	NA	NA	NA	NA	NA	NA
TR-E2F_01	0.433268	264195	0.443657	264195	0.773605	264195	E2F	NA	NA	NA	NA	NA	NA
TR-E2F_02	0.167354	261509	0.635084	261509	0.236871	261509	E2F	NA	NA	NA	NA	NA	NA
TR-E2F_03	0.856227	262001	0.474061	262001	0.597686	262001	E2F	NA	NA	NA	NA	NA	NA
TR-E2F_Q2	1	266666	1	266666	1	266666	NA	NA	NA	NA	NA	NA	NA
TR-E2F_Q3	0.417575	263171	0.220332	263171	0.127013	263171	E2F	NA	NA	NA	NA	NA	NA
TR-E2F_Q3_01	0.964233	260615	0.069419	260615	0.110229	260615	E2F	NA	NA	NA	NA	NA	NA
TR-E2F_Q4	0.364659	261545	0.70491	261545	0.397187	261545	E2F	NA	NA	NA	NA	NA	NA
TR-E2F_Q4_01	0.848224	259929	0.12117	259929	0.136705	259929	E2F	NA	NA	NA	NA	NA	NA
TR-E2F_Q6	0.372703	261952	0.239814	261952	0.136861	261952	E2F	NA	NA	NA	NA	NA	NA
TR-E2F_Q6_01	1	260039	0.0222626	260039	0.0576479	260039	E2F	NA	NA	NA	NA	NA	NA
TR-E2F1_Q3	1	261697	0.0315976	261697	0.0678506	261697	E2F1	466.347	73.1675	2.67213	2.55e-53	9.24e-52	5.15e-49
TR-E2F1_Q3_01	0.264582	245533	1.91924e-06	245533	0.00194693	245533	E2F1	466.347	73.1675	2.67213	2.55e-53	9.24e-52	5.15e-49
TR-E2F1_Q4	0.352435	262450	0.181416	262450	0.540964	262450	E2F1	466.347	73.1675	2.67213	2.55e-53	9.24e-52	5.15e-49
TR-E2F1_Q4_01	0.927447	260583	0.0922923	260583	0.180189	260583	E2F1	466.347	73.1675	2.67213	2.55e-53	9.24e-52	5.15e-49
TR-E2F1_Q6	0.372703	261952	0.239814	261952	0.136861	261952	E2F1	466.347	73.1675	2.67213	2.55e-53	9.24e-52	5.15e-49
TR-E2F1_Q6_01	0.797869	260489	0.240506	260489	0.417012	260489	E2F1	466.347	73.1675	2.67213	2.55e-53	9.24e-52	5.15e-49
TR-E2F1DP1_01	0.641938	260056	0.682673	260056	0.861819	260056	E2F1DP1	NA	NA	NA	NA	NA	NA
TR-E2F1DP1RB_01	0.352435	263012	0.291653	263012	0.142904	263012	E2F1DP1RB	NA	NA	NA	NA	NA	NA
TR-E2F1DP2_01	0.272436	261484	0.728177	261484	0.389184	261484	E2F1DP2	NA	NA	NA	NA	NA	NA
TR-E2F4DP1_01	0.352435	263012	0.291653	263012	0.142904	263012	E2F4DP1	NA	NA	NA	NA	NA	NA
TR-E2F4DP2_01	0.312422	261937	0.499639	261937	0.236871	261937	E2F4DP2	NA	NA	NA	NA	NA	NA
TR-E47_01	4.6196e-05	244451	0.130509	244451	0.870827	244451	E47	NA	NA	NA	NA	NA	NA
TR-E47_02	0.0586735	255196	0.831945	255196	0.750061	255196	E47	NA	NA	NA	NA	NA	NA
TR-E4BP4_01	0.943004	265729	0.936205	265729	0.805037	265729	NFIL3	518.27	1015.67	-0.970658	4.31e-29	2.38e-28	8.72e-25
TR-E4F1_Q6	0.675066	263767	0.635084	263767	0.499963	263767	E4F1	616.627	309.532	0.994308	1.01e-27	5.21e-27	2.05e-23
TR-EBF_Q6	0.134092	254392	0.531748	254392	0.186844	254392	EBF	NA	NA	NA	NA	NA	NA
TR-EBOX_Q6_01	0.00601311	252901	0.724363	252901	0.110229	252901	EBOX	NA	NA	NA	NA	NA	NA
TR-EFC_Q6	0.996727	263466	0.862468	263466	0.883101	263466	RFX1	415.566	345.547	0.266196	2.06e-06	3.61e-06	0.0416772
TR-EGR_Q6	0.00365247	231536	0.00563154	231536	0.387186	231536	EGR	NA	NA	NA	NA	NA	NA
TR-EGR1_01	0.157164	251444	0.0127504	251444	0.204918	251444	EGR1	4937.79	32056.3	-2.69867	1.83e-50	4.71e-49	3.7e-46
TR-EGR2_01	0.537402	256657	0.777726	256657	0.998992	256657	EGR2	434.716	2090.93	-2.266	1.3e-41	1.56e-40	2.63e-37
TR-EGR3_01	0.655793	253919	0.16959	253919	0.39066	253919	EGR3	608.05	2857.49	-2.23249	7.01e-37	6.08e-36	1.42e-32
TR-ELF1_Q6	0.505635	258859	0.930024	258859	1	258859	ELF1	1791.23	1960.29	-0.130121	0.000356887	0.000542483	1
TR-ELK1_01	0.943004	258163	0.110788	258163	0.141441	258163	ELK1	897.427	623.734	0.524863	1.43e-34	1.07e-33	2.89e-30
TR-ELK1_02	0.364659	257485	0.847943	257485	1	257485	ELK1	897.427	623.734	0.524863	1.43e-34	1.07e-33	2.89e-30
TR-EN1_01	0.691032	265281	0.95718	265281	1	265281	EN1	301.475	59.7198	2.33576	0.00652729	0.00896302	1
TR-ER_Q6	0.801799	260193	0.0359126	260193	0.0637428	260193	ESR1	10749.8	3449.89	1.63969	7.28e-09	1.46e-08	0.000147336
TR-ER_Q6_02	0.289861	257473	0.0728666	257473	0.046805	257473	ESR1	10749.8	3449.89	1.63969	7.28e-09	1.46e-08	0.000147336
TR-ERR1_Q2	0.640645	261407	0.793257	261407	0.993519	261407	ESRRA	612.795	518.032	0.242363	0.0297318	0.0384733	1
TR-ETF_Q6	0.113653	232112	1.96185e-06	232112	0.00382049	232112	ETF	NA	NA	NA	NA	NA	NA
TR-ETS_Q4	0.6865	251595	0.847943	251595	1	251595	ETS	NA	NA	NA	NA	NA	NA
TR-ETS_Q6	0.65171	250303	0.986538	250303	0.805037	250303	ETS	NA	NA	NA	NA	NA	NA
TR-ETS1_B	0.771481	251658	0.677563	251658	0.805037	251658	ETS1	2248.14	3803.93	-0.75876	5.41e-27	2.67e-26	1.1e-22
TR-ETS2_B	0.335284	257631	0.801278	257631	1	257631	ETS2	1108.78	2651.69	-1.25794	3.28e-49	7.44e-48	6.64e-45
TR-EVI1_01	0.120823	264503	1	264503	0.545738	264503	EVI1	NA	NA	NA	NA	NA	NA
TR-EVI1_02	0.401361	264473	1	264473	0.870827	264473	EVI1	NA	NA	NA	NA	NA	NA
TR-EVI1_03	0.220454	265119	0.930024	265119	0.525016	265119	EVI1	NA	NA	NA	NA	NA	NA
TR-EVI1_04	0.195471	264643	0.922892	264643	0.505137	264643	EVI1	NA	NA	NA	NA	NA	NA
TR-EVI1_05	0.725263	264969	0.751288	264969	0.578163	264969	EVI1	NA	NA	NA	NA	NA	NA
TR-EVI1_06	0.348343	265626	0.489084	265626	0.206548	265626	EVI1	NA	NA	NA	NA	NA	NA
TR-FAC1_01	0.182633	262130	0.366999	262130	0.870827	262130	FALZ	NA	NA	NA	NA	NA	NA
TR-FOX_Q2	0.29701	264148	0.104853	264148	0.0519266	264148	FOX	NA	NA	NA	NA	NA	NA
TR-FOXD3_01	0.0321345	264452	0.0295681	264452	0.00351131	264452	FOXD3	12.1542	1.42957	3.0878	9.44e-14	2.43e-13	1.91e-09
TR-FOXJ2_01	0.227394	264737	0.0991137	264737	0.0420541	264737	FOXJ2	903.384	1145.02	-0.34196	6.09e-25	2.71e-24	1.23e-20
TR-FOXJ2_02	0.00083318	264773	0.944037	264773	0.195025	264773	FOXJ2	903.384	1145.02	-0.34196	6.09e-25	2.71e-24	1.23e-20
TR-FOXM1_01	0.320466	263488	0.792032	263488	1	263488	FOXM1	1232.14	103.134	3.57856	2.07e-58	2.03e-56	4.18e-54
TR-FOXO1_01	0.0454654	262917	0.0238032	262917	0.00325334	262917	FOXO1A	NA	NA	NA	NA	NA	NA
TR-FOXO1_02	0.132054	263357	0.357984	263357	0.113186	263357	FOXO1A	NA	NA	NA	NA	NA	NA
TR-FOXO3_01	0.0169937	263437	0.0430398	263437	0.00382049	263437	FOXO3A	NA	NA	NA	NA	NA	NA
TR-FOXO4_01	0.318541	262427	0.0729379	262427	0.0420541	262427	FOXO4	492.923	1004.17	-1.02656	5.34e-49	1.18e-47	1.08e-44
TR-FOXO4_02	0.140875	262834	0.2432	262834	0.0766608	262834	FOXO4	492.923	1004.17	-1.02656	5.34e-49	1.18e-47	1.08e-44
TR-FOXP1_01	0.370532	266067	0.365708	266067	0.795338	266067	FOXP1	1797.62	2105.45	-0.228036	5.2e-08	9.98e-08	0.00105212
TR-FOXP3_Q4	0.0960229	263001	0.847943	263001	0.362754	263001	FOXP3	97.4107	18.5517	2.39253	7.5e-40	7.88e-39	1.52e-35
TR-FREAC2_01	0.0030929	263868	0.0925045	263868	0.00471346	263868	FOXF2	66.5301	53.9087	0.30349	0.604391	0.640077	1
TR-FREAC3_01	0.275928	263924	0.502487	263924	0.236871	263924	FOXC1	566.07	650.676	-0.20096	4.59e-27	2.28e-26	9.3e-23
TR-FREAC4_01	0.0617213	263659	0.232816	263659	0.0545528	263659	FOXD1	49.6669	6.91622	2.84423	0.0015242	0.00221097	1
TR-FREAC7_01	0.0915119	264758	0.283946	264758	0.0766608	264758	FOXL1	40.8419	27.2859	0.581891	0.389698	0.431223	1
TR-FXR_IR1_Q6	0.885316	262969	0.847943	262969	0.978409	262969	FXR	NA	NA	NA	NA	NA	NA
TR-FXR_Q3	0.0414115	263311	0.613344	263311	0.971402	263311	FXR	NA	NA	NA	NA	NA	NA
TR-GABP_B	0.323918	249691	0.800997	249691	1	249691	GABPA	803.689	1166.8	-0.537845	2.54e-28	1.35e-27	5.14e-24
TR-GATA1_01	0.352435	260468	0.489084	260468	0.870827	260468	GATA1	1.61475	1.53389	0.0741153	0.0755741	0.0933326	1
TR-GATA1_02	0.227394	264750	0.709815	264750	1	264750	GATA1	1.61475	1.53389	0.0741153	0.0755741	0.0933326	1
TR-GATA1_03	0.801377	263867	1	263867	0.993519	263867	GATA1	1.61475	1.53389	0.0741153	0.0755741	0.0933326	1
TR-GATA1_04	0.718167	264146	0.15392	264146	0.337531	264146	GATA1	1.61475	1.53389	0.0741153	0.0755741	0.0933326	1
TR-GATA1_05	0.328223	264700	0.870134	264700	0.523125	264700	GATA1	1.61475	1.53389	0.0741153	0.0755741	0.0933326	1
TR-GATA1_06	0.527745	264600	0.489084	264600	0.774432	264600	GATA1	1.61475	1.53389	0.0741153	0.0755741	0.0933326	1
TR-GATA2_01	0.647929	262309	0.302344	262309	0.565478	262309	GATA2	338.699	213.924	0.662906	0.814399	0.833371	1
TR-GATA2_02	0.139243	264529	0.127198	264529	0.545738	264529	GATA2	338.699	213.924	0.662906	0.814399	0.833371	1
TR-GATA2_03	0.132054	264333	0.743587	264333	0.985095	264333	GATA2	338.699	213.924	0.662906	0.814399	0.833371	1
TR-GATA3_01	0.675066	263775	0.0127504	263775	0.0724868	263775	GATA3	11339.2	3409.09	1.73386	2.26e-24	9.8e-24	4.58e-20
TR-GATA3_02	0.182633	264424	0.512317	264424	0.983613	264424	GATA3	11339.2	3409.09	1.73386	2.26e-24	9.8e-24	4.58e-20
TR-GATA3_03	0.0740493	264699	0.944901	264699	0.400563	264699	GATA3	11339.2	3409.09	1.73386	2.26e-24	9.8e-24	4.58e-20
TR-GATA4_Q3	0.0770241	261647	0.635084	261647	0.993519	261647	GATA4	29.3959	0.801755	5.19631	7.45e-05	0.000118452	1
TR-GATA6_01	0.884828	265083	1	265083	0.899442	265083	GATA6	149.059	197.333	-0.404752	1.53e-14	4.1e-14	3.1e-10
TR-GFI1_01	0.614839	262892	0.043526	262892	0.169788	262892	GFI1	33.2406	26.9287	0.303802	0.34951	0.390745	1
TR-GFI1_Q6	0.764675	261735	0.210173	261735	0.404844	261735	GFI1	33.2406	26.9287	0.303802	0.34951	0.390745	1
TR-GFI1B_01	0.182633	263000	0.737909	263000	1	263000	GFI1B	2.33004	0.903589	1.36662	0.112671	0.136181	1
TR-GLI_Q2	0.00572213	250672	1	250672	0.236871	250672	GLI	NA	NA	NA	NA	NA	NA
TR-GR_01	0.168373	262382	0.160948	262382	0.598764	262382	NR3C1	1181.11	3915.51	-1.72906	1.15e-58	1.21e-56	2.33e-54
TR-GR_Q6	0.322956	260423	0.603508	260423	0.337531	260423	NR3C1	1181.11	3915.51	-1.72906	1.15e-58	1.21e-56	2.33e-54
TR-GR_Q6_01	0.768812	261558	0.685212	261558	0.56544	261558	NR3C1	1181.11	3915.51	-1.72906	1.15e-58	1.21e-56	2.33e-54
TR-GRE_C	0.750574	260537	0.683883	260537	0.854759	260537	GRE	NA	NA	NA	NA	NA	NA
TR-GZF1_01	0.964233	265127	0.111241	265127	0.220265	265127	ZNF336	NA	NA	NA	NA	NA	NA
TR-HAND1E47_01	0.494691	260211	0.760922	260211	1	260211	HAND1	1.24262	0.199697	2.6375	0.282236	0.321498	1
TR-HEB_Q6	4.83928e-08	247425	0.793257	247425	0.0910846	247425	TCF12	1746.74	2047.21	-0.228994	2.92e-09	6e-09	5.92e-05
TR-HELIOSA_01	0.0391688	264342	1	264342	0.511952	264342	HELIOSA	NA	NA	NA	NA	NA	NA
TR-HELIOSA_02	0.182633	262967	1	262967	0.567464	262967	HELIOSA	NA	NA	NA	NA	NA	NA
TR-HEN1_01	0.275204	254533	0.760922	254533	0.417012	254533	NHLH1	5.65573	3.95702	0.515299	0.0948136	0.115571	1
TR-HEN1_02	0.00504174	251074	1	251074	0.320502	251074	NHLH1	5.65573	3.95702	0.515299	0.0948136	0.115571	1
TR-HES1_Q2	0.00601311	253302	0.820952	253302	0.520182	253302	HES1	1352.93	1195.32	0.178683	0.3229	0.363707	1
TR-HFH1_01	0.246272	263845	0.160948	263845	0.0658235	263845	FOXQ1	41.8765	24.003	0.802925	0.430536	0.472283	1
TR-HFH3_01	0.122119	263873	0.942029	263873	0.450039	263873	FOXI1	287.824	359.571	-0.32109	2.05e-09	4.24e-09	4.14e-05
TR-HFH4_01	0.0586735	264242	0.210173	264242	0.0485198	264242	FOXJ1	147.077	6.54281	4.49052	1.22e-14	3.29e-14	2.47e-10
TR-HFH8_01	0.0649423	263874	0.0925045	263874	0.0196137	263874	HFH8	NA	NA	NA	NA	NA	NA
TR-HIC1_02	2.02771e-12	224305	6.24719e-06	224305	0.644399	224305	HIC1	167.155	269.511	-0.689158	6.38e-19	2.13e-18	1.29e-14
TR-HIC1_03	3.12918e-08	233371	0.0149964	233371	0.955006	233371	HIC1	167.155	269.511	-0.689158	6.38e-19	2.13e-18	1.29e-14
TR-HIF1_Q3	0.000118075	257757	0.181416	257757	0.805037	257757	HIF1A	2692.33	2197.74	0.292831	0.644448	0.678243	1
TR-HIF1_Q5	0.00489461	258769	0.488066	258769	0.795279	258769	HIF1A	2692.33	2197.74	0.292831	0.644448	0.678243	1
TR-HLF_01	0.235763	265554	0.411781	265554	0.174905	265554	HLF	173.587	1316.58	-2.92306	1.92e-61	6.08e-59	3.89e-57
TR-HMEF2_Q6	0.0169937	264093	0.998483	264093	0.362754	264093	HMEF2	NA	NA	NA	NA	NA	NA
TR-HMGIY_Q3	0.00887373	263212	0.97942	263212	0.497629	263212	HMGIY	NA	NA	NA	NA	NA	NA
TR-HMGIY_Q6	0.0171654	263631	0.751288	263631	0.774432	263631	HMGIY	NA	NA	NA	NA	NA	NA
TR-HMX1_01	0.797869	260511	0.635084	260511	0.774432	260511	HMX1	3.32217	1.01106	1.71626	0.168266	0.198647	1
TR-HNF1_01	0.174061	264834	0.332564	264834	0.121152	264834	TCF2	NA	NA	NA	NA	NA	NA
TR-HNF1_C	0.0387654	264743	0.97942	264743	0.600559	264743	TCF2	NA	NA	NA	NA	NA	NA
TR-HNF1_Q6	0.0729751	264946	0.471092	264946	0.108473	264946	TCF2	NA	NA	NA	NA	NA	NA
TR-HNF1_Q6_01	0.227394	264739	0.42667	264739	0.161755	264739	TCF2	NA	NA	NA	NA	NA	NA
TR-HNF3_Q6	0.140753	263236	0.232816	263236	0.0766608	263236	FOXA2	2.14724	0.89998	1.25452	0.240562	0.277078	1
TR-HNF3_Q6_01	0.0212608	263693	0.160948	263693	0.0220443	263693	FOXA2	2.14724	0.89998	1.25452	0.240562	0.277078	1
TR-HNF3ALPHA_Q6	0.0046397	263259	0.181416	263259	0.0153925	263259	FOXA2	2.14724	0.89998	1.25452	0.240562	0.277078	1
TR-HNF3B_01	0.127138	264132	0.291653	264132	0.0911759	264132	FOXA2	2.14724	0.89998	1.25452	0.240562	0.277078	1
TR-HNF4_01	0.229849	258068	0.215635	258068	0.0963104	258068	HNF4A	0.527854	0.466686	0.177685	0.13754	0.164386	1
TR-HNF4_01_B	0.940568	259002	0.0389615	259002	0.0732367	259002	HNF4A	0.527854	0.466686	0.177685	0.13754	0.164386	1
TR-HNF4_DR1_Q3	0.472262	257607	0.0127504	257607	0.0153925	257607	HNF4	NA	NA	NA	NA	NA	NA
TR-HNF4_Q6	0.60361	259800	0.0338571	259800	0.141356	259800	HNF4A	0.527854	0.466686	0.177685	0.13754	0.164386	1
TR-HNF4_Q6_01	0.952831	256731	0.0338571	256731	0.0951789	256731	HNF4A	0.527854	0.466686	0.177685	0.13754	0.164386	1
TR-HNF4_Q6_02	1	266666	1	266666	1	266666	NA	NA	NA	NA	NA	NA	NA
TR-HNF4_Q6_03	1	266666	1	266666	1	266666	NA	NA	NA	NA	NA	NA	NA
TR-HNF4ALPHA_Q6	1	261966	0.12312	261966	0.217692	261966	HNF4ALPHA	NA	NA	NA	NA	NA	NA
TR-HNF6_Q6	0.396125	264990	0.270763	264990	0.141441	264990	ONECUT2	85.2708	8.88546	3.26253	0.000614827	0.000919449	1
TR-HOX13_01	0.351002	264548	0.846042	264548	0.517131	264548	HOX13	NA	NA	NA	NA	NA	NA
TR-HOXA3_01	0.372703	265122	1	265122	0.759428	265122	HOXA3	52.684	192.322	-1.86809	5.81e-53	1.99e-51	1.18e-48
TR-HOXA4_Q2	0.964233	265158	1	265158	0.894766	265158	HOXA4	33.7243	179.492	-2.41206	1.38e-60	3.09e-58	2.78e-56
TR-HOXA7_01	0.0218362	264887	0.692637	264887	0.906191	264887	HOXA7	104.399	386.948	-1.89003	5.77e-56	3.01e-54	1.17e-51
TR-HP1SITEFACTOR_Q6	0.00327362	263674	0.410231	263674	0.0491855	263674	HP1SITEFACTOR	NA	NA	NA	NA	NA	NA
TR-HSF_Q6	0.718795	258307	0.613636	258307	0.804412	258307	HSF	NA	NA	NA	NA	NA	NA
TR-HSF1_01	0.0587112	264216	0.216795	264216	0.799478	264216	HSF1	1963.06	1190.86	0.721105	1.05e-20	3.8e-20	2.12e-16
TR-HSF1_Q6	0.65171	259595	0.689051	259595	0.890096	259595	HSF1	1963.06	1190.86	0.721105	1.05e-20	3.8e-20	2.12e-16
TR-HSF2_01	0.364659	264395	1	264395	0.759428	264395	HSF2	358.622	407.953	-0.185939	7.12e-09	1.43e-08	0.000144186
TR-HTF_01	1	264778	0.799723	264778	0.861819	264778	HTF	NA	NA	NA	NA	NA	NA
TR-ICSBP_Q6	0.00306618	261373	0.190443	261373	0.993519	261373	IRF8	375.581	354.971	0.0814204	0.0192298	0.0253666	1
TR-IK1_01	0.182633	260080	0.294245	260080	0.785597	260080	IK1	NA	NA	NA	NA	NA	NA
TR-IK2_01	0.29467	259625	0.0422764	259625	0.237643	259625	IK2	NA	NA	NA	NA	NA	NA
TR-IK3_01	0.655793	261965	0.793257	261965	0.64365	261965	IK3	NA	NA	NA	NA	NA	NA
TR-IPF1_Q4	0.396125	264989	0.270763	264989	0.141441	264989	IPF1	NA	NA	NA	NA	NA	NA
TR-IPF1_Q4_01	0.617165	264533	0.0127504	264533	0.0153925	264533	IPF1	NA	NA	NA	NA	NA	NA
TR-IRF_Q6	0.0117719	261451	0.0396663	261451	0.520082	261451	IRF	NA	NA	NA	NA	NA	NA
TR-IRF_Q6_01	0.00306618	261594	0.00983472	261594	0.337531	261594	IRF	NA	NA	NA	NA	NA	NA
TR-IRF1_01	0.0078798	262152	0.3429	262152	1	262152	IRF1	1378.52	852.166	0.693917	5.31e-09	1.08e-08	0.000107561
TR-IRF1_Q6	0.00039299	263207	0.930024	263207	0.397187	263207	IRF1	1378.52	852.166	0.693917	5.31e-09	1.08e-08	0.000107561
TR-IRF2_01	0.0770241	262032	0.165974	262032	0.690878	262032	IRF2	859.889	954.179	-0.150108	6.4e-07	1.16e-06	0.0129691
TR-IRF7_01	0.000390433	262654	0.158351	262654	1	262654	IRF7	834.675	221.295	1.91525	1.3e-42	1.65e-41	2.62e-38
TR-ISRE_01	0.000772735	260789	0.291887	260789	0.966814	260789	ISRE	NA	NA	NA	NA	NA	NA
TR-KAISO_01	0.642976	256920	0.919946	256920	1	256920	KAISO	NA	NA	NA	NA	NA	NA
TR-KROX_Q6	0.0031788	222083	0.0467331	222083	0.784773	222083	KROX	NA	NA	NA	NA	NA	NA
TR-LBP1_Q6	2.62989e-05	249929	0.466541	249929	0.450039	249929	UBP1	2156.37	2100.73	0.0377197	0.747729	0.772684	1
TR-LDSPOLYA_B	0.401076	258839	0.799723	258839	0.545738	258839	LDSPOLYA	NA	NA	NA	NA	NA	NA
TR-LEF1_Q2	1	266666	1	266666	1	266666	NA	NA	NA	NA	NA	NA	NA
TR-LEF1_Q2_01	0.0130613	261919	1	261919	0.397187	261919	LEF1	530.285	138.008	1.94202	3.07e-36	2.55e-35	6.22e-32
TR-LEF1TCF1_Q4	0.0126121	262452	1	262452	0.416325	262452	LEF1TCF1	NA	NA	NA	NA	NA	NA
TR-LFA1_Q6	0.127138	251900	0.00203429	251900	0.00146183	251900	LFA1	NA	NA	NA	NA	NA	NA
TR-LHX3_01	0.0715725	265159	0.423864	265159	0.0963104	265159	LHX3	1.01164	0.0132691	6.25248	7.48e-06	1.27e-05	0.151459
TR-LMO2COM_01	1.98807e-06	245689	0.181416	245689	0.612029	245689	LMO2	272.003	632.546	-1.21755	1.44e-47	2.78e-46	2.92e-43
TR-LMO2COM_02	0.65171	264940	0.0929417	264940	0.0996442	264940	LMO2	272.003	632.546	-1.21755	1.44e-47	2.78e-46	2.92e-43
TR-LPOLYA_B	0.057714	264004	0.365708	264004	0.084421	264004	LPOLYA	NA	NA	NA	NA	NA	NA
TR-LRF_Q2	0.227394	243677	0.261526	243677	0.116968	243677	FBI1	NA	NA	NA	NA	NA	NA
TR-LUN1_01	0.964233	260431	1	260431	1	260431	LUN1	NA	NA	NA	NA	NA	NA
TR-LXR_DR4_Q3	1	260136	0.946346	260136	0.932983	260136	LXR	NA	NA	NA	NA	NA	NA
TR-LXR_Q3	0.567709	257011	0.728177	257011	0.540964	257011	NR1H2	1263.06	1165.46	0.116025	0.190606	0.222979	1
TR-LYF1_01	1	257712	0.847943	257712	0.844594	257712	LYF1	NA	NA	NA	NA	NA	NA
TR-MAF_Q6	0.402348	256615	0.831945	256615	0.561884	256615	MAF	657.192	1504.18	-1.19459	8.13e-41	9.14e-40	1.65e-36
TR-MAF_Q6_01	1	259144	0.260034	259144	0.364646	259144	MAF	657.192	1504.18	-1.19459	8.13e-41	9.14e-40	1.65e-36
TR-MAX_01	0.331648	262770	0.0684951	262770	0.0488614	262770	MAX	1445.09	1307.52	0.144323	0.00323943	0.0045745	1
TR-MAZ_Q6	0.0334896	229025	0.160948	229025	0.855949	229025	MAZ	5548.41	2088.16	1.40985	2.63e-57	1.82e-55	5.32e-53
TR-MAZR_01	0.00306618	237421	0.402429	237421	0.831683	237421	ZNF278	NA	NA	NA	NA	NA	NA
TR-MEF2_01	0.0136535	263564	0.78962	263564	0.717538	263564	MEF2A	1361.92	2019.88	-0.568631	1.28e-33	9.12e-33	2.59e-29
TR-MEF2_02	0.0601379	264644	0.685212	264644	0.954415	264644	MEF2A	1361.92	2019.88	-0.568631	1.28e-33	9.12e-33	2.59e-29
TR-MEF2_03	0.129419	264885	0.824326	264885	0.356715	264885	MEF2A	1361.92	2019.88	-0.568631	1.28e-33	9.12e-33	2.59e-29
TR-MEF2_04	0.01024	264712	0.36126	264712	1	264712	MEF2A	1361.92	2019.88	-0.568631	1.28e-33	9.12e-33	2.59e-29
TR-MEF2_Q6_01	0.00644732	263835	1	263835	0.389184	263835	MEF2A	1361.92	2019.88	-0.568631	1.28e-33	9.12e-33	2.59e-29
TR-MEF3_B	0.818808	259233	0.186887	259233	0.206123	259233	MEF3	NA	NA	NA	NA	NA	NA
TR-MEIS1_01	0.721284	260035	0.799723	260035	0.968154	260035	MEIS1	173.976	350.901	-1.01218	9.96e-41	1.11e-39	2.02e-36
TR-MEIS1AHOXA9_01	0.246272	263852	0.744407	263852	1	263852	HOXA9	84.4458	239.324	-1.50287	8.12e-48	1.6e-46	1.64e-43
TR-MEIS1BHOXA9_02	0.392601	264093	1	264093	0.750061	264093	HOXA9	84.4458	239.324	-1.50287	8.12e-48	1.6e-46	1.64e-43
TR-MIF1_01	0.269283	260319	0.70491	260319	0.358793	260319	MIF1	NA	NA	NA	NA	NA	NA
TR-MINI19_B	2.02771e-12	237713	0.0140258	237713	0.567464	237713	MINI19	NA	NA	NA	NA	NA	NA
TR-MINI20_B	1.02687e-09	240428	0.000104112	240428	0.774432	240428	MINI20	NA	NA	NA	NA	NA	NA
TR-MMEF2_Q6	0.146761	264167	0.751288	264167	0.988959	264167	MMEF2	NA	NA	NA	NA	NA	NA
TR-MOVOB_01	0.0480072	244426	0.00598584	244426	0.218665	244426	MOVOB	NA	NA	NA	NA	NA	NA
TR-MRF2_01	0.0484728	264399	0.481426	264399	0.108473	264399	MRF2	NA	NA	NA	NA	NA	NA
TR-MSX1_01	0.545183	264492	1	264492	0.805037	264492	MSX1	72.8834	144.247	-0.984878	6.78e-16	1.94e-15	1.37e-11
TR-MTATA_B	0.268955	264398	1	264398	0.759428	264398	MTATA	NA	NA	NA	NA	NA	NA
TR-MTF1_Q4	2.37244e-05	245688	0.0347635	245688	1	245688	MTF1	613.684	764.482	-0.316985	1.64e-15	4.61e-15	3.32e-11
TR-MUSCLE_INI_B	2.79777e-15	221253	5.77229e-05	221253	1	221253	PHF5A	496.734	418.147	0.248462	0.000388657	0.000588478	1
TR-MYB_Q3	1	261411	0.509679	261411	0.588856	261411	MYB	1908.09	1000.68	0.931152	8.99e-12	2.1e-11	1.82e-07
TR-MYB_Q5_01	0.738589	262452	0.737909	262452	0.903286	262452	MYB	1908.09	1000.68	0.931152	8.99e-12	2.1e-11	1.82e-07
TR-MYB_Q6	0.671824	261637	0.799723	261637	0.617613	261637	MYB	1908.09	1000.68	0.931152	8.99e-12	2.1e-11	1.82e-07
TR-MYC_Q2	0.764675	259883	0.0925045	259883	0.10962	259883	MYC	2165.85	4392.32	-1.02005	1.33e-27	6.81e-27	2.69e-23
TR-MYCMAX_01	0.411711	261908	0.0819549	261908	0.0655218	261908	MYCMAX	NA	NA	NA	NA	NA	NA
TR-MYCMAX_02	0.42925	261551	0.0729379	261551	0.28466	261551	MYCMAX	NA	NA	NA	NA	NA	NA
TR-MYCMAX_03	0.369982	262150	0.0889995	262150	0.0637428	262150	MYCMAX	NA	NA	NA	NA	NA	NA
TR-MYCMAX_B	0.223732	253674	0.000506943	253674	0.0454601	253674	MYCMAX	NA	NA	NA	NA	NA	NA
TR-MYOD	0.127138	251351	0.00563154	251351	0.141356	251351	MYOD1	1.00095	9.34303	-3.22252	0.00685346	0.00939816	1
TR-MYOD_	0.00495767	259956	0.515445	259956	0.0637428	259956	NA	NA	NA	NA	NA	NA	NA
TR-MYOD_0	0.0253709	229791	0.000102083	229791	0.0602229	229791	MYOD1	1.00095	9.34303	-3.22252	0.00685346	0.00939816	1
TR-MYOD_01	0.0827123	255152	0.0573259	255152	0.520082	255152	MYOD1	1.00095	9.34303	-3.22252	0.00685346	0.00939816	1
TR-MYOD_Q6	0.000113027	250177	0.635084	250177	0.404844	250177	MYOD1	1.00095	9.34303	-3.22252	0.00685346	0.00939816	1
TR-MYOD_Q6_01	9.33314e-08	242668	0.92348	242668	0.0710696	242668	MYOD1	1.00095	9.34303	-3.22252	0.00685346	0.00939816	1
TR-MYOGENIN_Q6	0.000246632	248842	0.793257	248842	0.0658235	248842	MYOG	2.22897	20.4504	-3.19768	2.21e-05	3.64e-05	0.44726
TR-MYOGNF1_01	1	258007	0.846042	258007	0.870827	258007	MYOGNF1	NA	NA	NA	NA	NA	NA
TR-MZF1_01	0.419725	249027	0.92348	249027	0.651503	249027	ZNF42	NA	NA	NA	NA	NA	NA
TR-MZF1_02	0.78301	250517	0.799723	250517	0.954415	250517	ZNF42	NA	NA	NA	NA	NA	NA
TR-NANOG_01	0.349747	260573	0.986538	260573	0.883101	260573	NANOG	2.09931	3.45101	-0.717105	0.00351551	0.00494815	1
TR-NCX_01	1	264146	0.865101	264146	0.906191	264146	TLX2	1.26276	0.215134	2.55327	2.16e-09	4.47e-09	4.38e-05
TR-NERF_Q2	0.426776	248584	1	248584	0.877105	248584	ELF2	831.693	1012.35	-0.283586	3.22e-16	9.39e-16	6.53e-12
TR-NF1_Q6	0.0195532	256287	0.573935	256287	0.863161	256287	NFIA	1751.53	2565.68	-0.550725	2.3e-18	7.48e-18	4.66e-14
TR-NF1_Q6_01	0.641358	258688	0.793257	258688	0.966814	258688	NFIA	1751.53	2565.68	-0.550725	2.3e-18	7.48e-18	4.66e-14
TR-NFAT_Q4_01	0.097396	261054	0.780928	261054	0.887128	261054	NFATC1	459.184	629.084	-0.454178	7.59e-17	2.28e-16	1.54e-12
TR-NFAT_Q6	0.826694	261241	0.751288	261241	0.885572	261241	NFATC1	459.184	629.084	-0.454178	7.59e-17	2.28e-16	1.54e-12
TR-NFE2_01	0.38523	260235	1	260235	0.762787	260235	NFE2	26.9859	10.2939	1.39041	0.00235025	0.00335679	1
TR-NFKAPPAB_01	0.614292	256561	0.0347635	256561	0.149163	256561	NFKB1	1437.51	1563.12	-0.120849	9.83e-07	1.76e-06	0.0199015
TR-NFKAPPAB50_01	0.275204	250573	0.489084	250573	0.236871	250573	NFKAPPAB50	NA	NA	NA	NA	NA	NA
TR-NFKAPPAB65_01	0.861923	258886	0.00440744	258886	0.0284522	258886	NFKAPPAB65	NA	NA	NA	NA	NA	NA
TR-NFKB_C	0.308698	257696	0.065131	257696	0.327058	257696	NFKB1	1437.51	1563.12	-0.120849	9.83e-07	1.76e-06	0.0199015
TR-NFKB_Q6	0.372703	258880	0.130509	258880	0.421778	258880	NFKB1	1437.51	1563.12	-0.120849	9.83e-07	1.76e-06	0.0199015
TR-NFKB_Q6_01	1	255227	0.0383611	255227	0.0810071	255227	NFKB1	1437.51	1563.12	-0.120849	9.83e-07	1.76e-06	0.0199015
TR-NFMUE1_Q6	0.372703	258960	0.944037	258960	0.636273	258960	NFMUE1	NA	NA	NA	NA	NA	NA
TR-NFY_01	0.867921	261504	1.34235e-07	261504	9.01285e-06	261504	NFYA	1347	991.275	0.442396	1.2e-09	2.52e-09	2.44e-05
TR-NFY_C	0.641742	262454	0.240506	262454	0.522912	262454	NFYA	1347	991.275	0.442396	1.2e-09	2.52e-09	2.44e-05
TR-NFY_Q6	0.953014	262249	2.31839e-05	262249	0.00117985	262249	NFYA	1347	991.275	0.442396	1.2e-09	2.52e-09	2.44e-05
TR-NFY_Q6_01	0.272436	261479	0.000102083	261479	0.0122366	261479	NFYA	1347	991.275	0.442396	1.2e-09	2.52e-09	2.44e-05
TR-NGFIC_01	0.372703	251005	0.160948	251005	0.497629	251005	EGR4	7.87689	2.72863	1.52945	0.365241	0.406403	1
TR-NKX22_01	0.247649	264594	1	264594	0.805037	264594	NKX2-2	24.4133	0.522632	5.54573	2.59e-09	5.33e-09	5.24e-05
TR-NKX25_01	0.417575	264345	1	264345	0.790661	264345	NKX2-5	20.651	2.79126	2.88722	0.240308	0.276821	1
TR-NKX25_02	0.533001	265129	0.0396663	265129	0.0363901	265129	NKX2-5	20.651	2.79126	2.88722	0.240308	0.276821	1
TR-NKX25_Q5	0.729409	259585	0.356222	259585	0.554528	259585	NKX2-5	20.651	2.79126	2.88722	0.240308	0.276821	1
TR-NKX3A_01	0.322956	265425	0.271061	265425	0.123731	265425	NKX3-1	388.86	209.03	0.895538	0.0435546	0.0552688	1
TR-NKX61_01	0.328709	264689	0.216795	264689	0.0996442	264689	NKX6-1	20.3888	2.91536	2.80603	2.79e-14	7.37e-14	5.65e-10
TR-NKX62_Q2	0.0085705	264928	0.689051	264928	0.123759	264928	NKX6-2	0.0112188	0.00424	1.40378	0.339539	0.380529	1
TR-NMYC_01	0.459384	259138	0.201148	259138	0.140595	259138	MYCN	61.8038	19.8993	1.63498	0.00557456	0.00770229	1
TR-NRF1_Q6	0.19513	258592	0.0925045	258592	0.502727	258592	NFE2L1	7094.85	9105.58	-0.359977	1.1e-13	2.83e-13	2.23e-09
TR-NRF2_01	0.168373	254011	1	254011	0.597573	254011	NFE2L2	2363.37	3426.7	-0.535972	1.07e-41	1.29e-40	2.17e-37
TR-NRF2_Q4	0.223732	260840	0.516433	260840	0.966814	260840	NFE2L2	2363.37	3426.7	-0.535972	1.07e-41	1.29e-40	2.17e-37
TR-NRSE_B	0.000228456	256160	0.136415	256160	0.920123	256160	NRSE	NA	NA	NA	NA	NA	NA
TR-NRSF_01	0.000172136	250112	0.737909	250112	0.364819	250112	REST	422.284	451.329	-0.095967	0.0542906	0.0680691	1
TR-NRSF_Q4	5.23854e-08	240757	0.540246	240757	0.177903	240757	REST	422.284	451.329	-0.095967	0.0542906	0.0680691	1
TR-OCT_C	0.289861	263778	1	263778	0.662357	263778	OCT	NA	NA	NA	NA	NA	NA
TR-OCT_Q6	0.675066	263774	0.427364	263774	0.306303	263774	OCT	NA	NA	NA	NA	NA	NA
TR-OCT1_01	0.477059	264399	1	264399	0.874282	264399	POU2F1	143.409	108.547	0.401808	3.17e-08	6.15e-08	0.000641241
TR-OCT1_02	0.414094	264866	0.942029	264866	0.625111	264866	POU2F1	143.409	108.547	0.401808	3.17e-08	6.15e-08	0.000641241
TR-OCT1_03	0.372703	265135	0.96496	265135	0.625111	265135	POU2F1	143.409	108.547	0.401808	3.17e-08	6.15e-08	0.000641241
TR-OCT1_04	0.257792	265174	0.104853	265174	0.0518438	265174	POU2F1	143.409	108.547	0.401808	3.17e-08	6.15e-08	0.000641241
TR-OCT1_05	0.0926065	264005	0.640883	264005	0.200375	264005	POU2F1	143.409	108.547	0.401808	3.17e-08	6.15e-08	0.000641241
TR-OCT1_06	0.842436	264440	0.820103	264440	0.959023	264440	POU2F1	143.409	108.547	0.401808	3.17e-08	6.15e-08	0.000641241
TR-OCT1_07	0.386127	264651	0.804334	264651	0.505137	264651	POU2F1	143.409	108.547	0.401808	3.17e-08	6.15e-08	0.000641241
TR-OCT1_B	0.477814	263098	0.685212	263098	0.428361	263098	POU2F1	143.409	108.547	0.401808	3.17e-08	6.15e-08	0.000641241
TR-OCT1_Q5_01	0.227773	263638	0.92348	263638	0.505137	263638	POU2F1	143.409	108.547	0.401808	3.17e-08	6.15e-08	0.000641241
TR-OCT1_Q6	0.235763	263143	0.930024	263143	0.540964	263143	POU2F1	143.409	108.547	0.401808	3.17e-08	6.15e-08	0.000641241
TR-OCT4_01	0.0677026	264055	0.141255	264055	0.0303494	264055	POU5F1	5.53155	5.64812	-0.0300855	4.78e-12	1.13e-11	9.69e-08
TR-OCT4_02	0.107867	263436	0.29628	263436	0.883101	263436	POU5F1	5.53155	5.64812	-0.0300855	4.78e-12	1.13e-11	9.69e-08
TR-OLF1_01	0.00403686	252260	0.869312	252260	0.150533	252260	OLF1	NA	NA	NA	NA	NA	NA
TR-OSF2_Q6	0.0486879	262198	0.103053	262198	0.593496	262198	RUNX2	418.724	182.729	1.1963	2.28e-20	8.15e-20	4.61e-16
TR-OTX_Q1	0.823865	265811	0.819557	265811	0.625111	265811	OTX1	41.9148	8.44346	2.31155	1.78e-23	7.36e-23	3.6e-19
TR-P300_01	0.352435	254979	1	254979	0.813561	254979	P300	NA	NA	NA	NA	NA	NA
TR-P53_01	0.842265	260485	0.73865	260485	0.625111	260485	TP53	1703.58	1558.75	0.128183	0.369183	0.410466	1
TR-P53_02	0.704301	262030	0.946346	262030	0.835423	262030	TP53	1703.58	1558.75	0.128183	0.369183	0.410466	1
TR-P53_DECAMER_Q2	0.72293	259941	0.541835	259941	0.46181	259941	TP53	1703.58	1558.75	0.128183	0.369183	0.410466	1
TR-PADS_C	0.842265	260623	0.014192	260623	0.0667762	260623	PADS	NA	NA	NA	NA	NA	NA
TR-PAX_Q6	0.699387	259087	0.831945	259087	0.664191	259087	PAX	NA	NA	NA	NA	NA	NA
TR-PAX1_B	0.127138	264957	0.751556	264957	0.344086	264957	PAX1	18.5311	2.13776	3.11578	3.71e-14	9.74e-14	7.51e-10
TR-PAX2_01	0.377074	263714	0.879727	263714	0.968154	263714	PAX2	39.2511	7.14986	2.45675	3.26e-09	6.67e-09	6.6e-05
TR-PAX2_02	0.64803	261129	0.348875	261129	0.597686	261129	PAX2	39.2511	7.14986	2.45675	3.26e-09	6.67e-09	6.6e-05
TR-PAX3_01	0.904177	264696	0.944901	264696	0.865981	264696	PAX3	6.64459	17.4453	-1.39259	3.39e-22	1.32e-21	6.87e-18
TR-PAX3_B	0.0261479	264182	0.547248	264182	0.861819	264182	PAX3	6.64459	17.4453	-1.39259	3.39e-22	1.32e-21	6.87e-18
TR-PAX4_01	4.10654e-05	248045	0.00155617	248045	0.531926	248045	PAX4	0.0298774	0.0264927	0.17346	0.330186	0.37114	1
TR-PAX4_02	0.58256	264826	0.670378	264826	0.883101	264826	PAX4	0.0298774	0.0264927	0.17346	0.330186	0.37114	1
TR-PAX4_03	0.000932793	246685	1	246685	0.223551	246685	PAX4	0.0298774	0.0264927	0.17346	0.330186	0.37114	1
TR-PAX4_04	0.137557	262104	1	262104	0.655942	262104	PAX4	0.0298774	0.0264927	0.17346	0.330186	0.37114	1
TR-PAX5_01	1.98807e-06	246452	0.0013645	246452	0.6819	246452	PAX5	18.4214	8.69206	1.08361	0.935641	0.943703	1
TR-PAX5_02	1	260471	0.451879	260471	0.507926	260471	PAX5	18.4214	8.69206	1.08361	0.935641	0.943703	1
TR-PAX6_01	0.401076	264494	1	264494	0.805037	264494	PAX6	68.9922	63.3571	0.122926	3.54e-20	1.25e-19	7.17e-16
TR-PAX6_Q2	0.182633	254780	0.969541	254780	0.546943	254780	PAX6	68.9922	63.3571	0.122926	3.54e-20	1.25e-19	7.17e-16
TR-PAX8_01	1	262733	0.239814	262733	0.328893	262733	PAX8	67.5837	59.799	0.176553	0.578255	0.615326	1
TR-PAX8_B	0.6587	263043	0.685212	263043	0.545738	263043	PAX8	67.5837	59.799	0.176553	0.578255	0.615326	1
TR-PAX9_B	0.422543	254563	0.623626	254563	0.906191	254563	PAX9	190.534	61.3466	1.63499	4.19e-16	1.21e-15	8.49e-12
TR-PBX_Q3	0.524587	263322	0.195796	263322	0.487722	263322	PBX	NA	NA	NA	NA	NA	NA
TR-PBX1_01	0.328223	265103	0.63114	265103	0.968154	265103	PBX1	7311.8	4382.41	0.738501	2.2e-10	4.79e-10	4.46e-06
TR-PBX1_02	0.306448	264859	0.0347635	264859	0.205564	264859	PBX1	7311.8	4382.41	0.738501	2.2e-10	4.79e-10	4.46e-06
TR-PBX1_03	0.691636	264484	0.0686593	264484	0.200375	264484	PBX1	7311.8	4382.41	0.738501	2.2e-10	4.79e-10	4.46e-06
TR-PEA3_Q6	1	266666	1	266666	1	266666	NA	NA	NA	NA	NA	NA	NA
TR-PEBP_Q6	0.392601	260038	0.00785816	260038	0.0810071	260038	PEBP	NA	NA	NA	NA	NA	NA
TR-PIT1_Q6	0.182633	264465	0.0676672	264465	0.0241763	264465	PIT1	NA	NA	NA	NA	NA	NA
TR-PITX2_Q2	0.162056	262910	0.239942	262910	0.0783159	262910	PITX2	23.0794	30.4359	-0.399168	0.00242699	0.00346199	1
TR-PLZF_02	0.897759	264839	0.410231	264839	0.40786	264839	ZNF145	NA	NA	NA	NA	NA	NA
TR-POLY_C	0.619543	263725	0.879727	263725	1	263725	POLY	NA	NA	NA	NA	NA	NA
TR-POU1F1_Q6	0.165368	264625	0.245781	264625	0.0895565	264625	POU1F1	0.141562	0.148291	-0.067	0.320466	0.361246	1
TR-POU3F2_01	0.4561	265073	0.0140258	265073	0.0153925	265073	POU3F2	16.3608	0.40097	5.35061	0.000216663	0.000333872	1
TR-POU3F2_02	0.223732	265065	0.748135	265065	0.350971	265065	POU3F2	16.3608	0.40097	5.35061	0.000216663	0.000333872	1
TR-POU6F1_01	0.283302	264979	0.218726	264979	0.0845999	264979	POU6F1	156.835	362.395	-1.20832	1.89e-56	1.08e-54	3.84e-52
TR-PPAR_DR1_Q2	0.00481203	255995	0.0618226	255995	0.00382049	255995	PPAR	NA	NA	NA	NA	NA	NA
TR-PPARA_01	0.259971	261756	0.39925	261756	0.191913	261756	PPARA	335.057	910.946	-1.44296	6.06e-47	1.1e-45	1.23e-42
TR-PPARA_02	0.103447	255072	0.950734	255072	0.691713	255072	PPARA	335.057	910.946	-1.44296	6.06e-47	1.1e-45	1.23e-42
TR-PPARG_01	0.764675	261743	0.0315976	261743	0.108473	261743	PPARG	189.562	1890.4	-3.31795	1.12e-54	4.98e-53	2.27e-50
TR-PPARG_02	0.563959	263630	0.3001	263630	0.236871	263630	PPARG	189.562	1890.4	-3.31795	1.12e-54	4.98e-53	2.27e-50
TR-PPARG_03	0.182633	260671	0.0238032	260671	0.0119194	260671	PPARG	189.562	1890.4	-3.31795	1.12e-54	4.98e-53	2.27e-50
TR-PR_01	0.447817	262047	0.0693796	262047	0.266513	262047	PGR	3129.71	2063.15	0.601181	0.00251484	0.00358227	1
TR-PR_02	0.176245	262287	0.72676	262287	1	262287	PGR	3129.71	2063.15	0.601181	0.00251484	0.00358227	1
TR-PR_Q2	1	260468	0.945114	260468	0.968154	260468	PGR	3129.71	2063.15	0.601181	0.00251484	0.00358227	1
TR-PTF1BETA_Q6	0.797869	255482	0.196454	255482	0.389184	255482	PTF1A	0.0830702	0.19277	-1.21448	6.44e-11	1.44e-10	1.3e-06
TR-PU1_Q6	0.871718	254050	0.682673	254050	0.790152	254050	PU1	NA	NA	NA	NA	NA	NA
TR-PXR_Q2	0.545183	262172	0.0789902	262172	0.0753014	262172	NR1I2	4.15932	4.45067	-0.0976753	5.3e-06	9.08e-06	0.107382
TR-R_01	0.127138	251351	0.00563154	251351	0.141356	251351	R	NA	NA	NA	NA	NA	NA
TR-RBPJK_01	0.640645	260132	0.55644	260132	0.804412	260132	RBPSUH	NA	NA	NA	NA	NA	NA
TR-RBPJK_Q4	0.130453	260029	0.280666	260029	0.818125	260029	RBPSUH	NA	NA	NA	NA	NA	NA
TR-RFX_Q6	0.566027	261863	0.835461	261863	1	261863	RFX	NA	NA	NA	NA	NA	NA
TR-RFX1_01	0.0218362	262696	0.728177	262696	0.169052	262696	RFX1	415.566	345.547	0.266196	2.06e-06	3.61e-06	0.0416772
TR-RFX1_02	0.853846	262153	1	262153	0.887128	262153	RFX1	415.566	345.547	0.266196	2.06e-06	3.61e-06	0.0416772
TR-ROAZ_01	0.121459	258896	0.679754	258896	0.236871	258896	ZNF423	195.249	447.302	-1.19593	1.03e-35	8.27e-35	2.08e-31
TR-RORA1_01	0.364836	263418	0.97635	263418	0.903362	263418	RORA1	NA	NA	NA	NA	NA	NA
TR-RORA2_01	0.0837245	264362	1	264362	0.507926	264362	RORA2	NA	NA	NA	NA	NA	NA
TR-RP58_01	0.246272	257570	0.793257	257570	0.435917	257570	ZNF238	1693.7	890.145	0.928066	0.259419	0.297297	1
TR-RREB1_01	0.0321658	256909	0.685212	256909	0.154624	256909	RREB1	1222.5	1380.06	-0.174895	1.71e-05	2.85e-05	0.346945
TR-RSRFC4_01	0.0914778	264994	1	264994	0.545738	264994	MEF2A	1361.92	2019.88	-0.568631	1.28e-33	9.12e-33	2.59e-29
TR-RSRFC4_Q2	0.0282823	264904	0.793257	264904	0.216582	264904	MEF2A	1361.92	2019.88	-0.568631	1.28e-33	9.12e-33	2.59e-29
TR-RUSH1A_02	0.227394	265324	0.751288	265324	0.358522	265324	RUSH1A	NA	NA	NA	NA	NA	NA
TR-S8_01	0.195471	265464	0.819186	265464	0.417012	265464	S8	NA	NA	NA	NA	NA	NA
TR-SEF1_C	0.410336	258454	0.181416	258454	0.118294	258454	SEF1	NA	NA	NA	NA	NA	NA
TR-SF1_Q6	0.973052	259336	0.328758	259336	0.387362	259336	SF1	4337.88	4695.25	-0.114213	6.22e-07	1.13e-06	0.0125893
TR-SMAD_Q6	0.537402	261358	0.260034	261358	0.190973	261358	MADH1	NA	NA	NA	NA	NA	NA
TR-SMAD_Q6_01	0.0744443	259263	0.828473	259263	0.320318	259263	MADH1	NA	NA	NA	NA	NA	NA
TR-SMAD3_Q6	0.655793	257650	1	257650	0.870827	257650	MADH3	NA	NA	NA	NA	NA	NA
TR-SMAD4_Q6	0.00176515	254712	0.820952	254712	0.108473	254712	MADH4	NA	NA	NA	NA	NA	NA
TR-SOX_Q6	0.132103	262992	0.365708	262992	0.108473	262992	SOX1	0.415692	0.188985	1.13724	0.00012892	0.000201937	1
TR-SOX5_01	0.0481041	264849	0.908232	264849	0.360962	264849	SOX5	30.1619	117.028	-1.95605	3.24e-37	2.88e-36	6.57e-33
TR-SOX9_B1	0.0972482	263614	0.732153	263614	0.952737	263614	SOX9	2180.67	2708.25	-0.31259	8.02e-06	1.36e-05	0.162448
TR-SP1_01	6.93091e-05	234055	0.0396663	234055	0.996395	234055	SP1	3238.93	3986.3	-0.29953	1.02e-16	3.05e-16	2.07e-12
TR-SP1_Q2_01	3.77001e-07	219900	0.199411	219900	0.538883	219900	SP1	3238.93	3986.3	-0.29953	1.02e-16	3.05e-16	2.07e-12
TR-SP1_Q4_01	1.54834e-05	219676	0.0425303	219676	1	219676	SP1	3238.93	3986.3	-0.29953	1.02e-16	3.05e-16	2.07e-12
TR-SP1_Q6	9.33314e-08	217475	0.00446986	217475	0.906191	217475	SP1	3238.93	3986.3	-0.29953	1.02e-16	3.05e-16	2.07e-12
TR-SP1_Q6_01	0.000108508	219682	0.0308376	219682	0.899094	219682	SP1	3238.93	3986.3	-0.29953	1.02e-16	3.05e-16	2.07e-12
TR-SP3_Q3	0.0342458	247415	0.0948021	247415	0.716691	247415	SP3	2337.21	2414.99	-0.0472314	0.101455	0.123273	1
TR-SPZ1_01	0.00039815	247557	0.76546	247557	0.387362	247557	SPZ1	0.148035	0.00787818	4.23193	0.0424038	0.0539167	1
TR-SREBP_Q3	0.61342	256657	0.97635	256657	0.805037	256657	SREBF1	6347.71	2805.86	1.17779	5.44e-19	1.82e-18	1.1e-14
TR-SREBP1_01	0.60361	262117	0.160948	262117	0.399764	262117	SREBF1	6347.71	2805.86	1.17779	5.44e-19	1.82e-18	1.1e-14
TR-SREBP1_02	0.224835	258326	0.0931611	258326	0.0485198	258326	SREBF1	6347.71	2805.86	1.17779	5.44e-19	1.82e-18	1.1e-14
TR-SREBP1_Q6	0.00307626	256197	0.728177	256197	0.0908501	256197	SREBF1	6347.71	2805.86	1.17779	5.44e-19	1.82e-18	1.1e-14
TR-SRF_01	0.0601379	264859	0.573995	264859	1	264859	SRF	1403.51	1977.74	-0.494813	8.96e-21	3.27e-20	1.81e-16
TR-SRF_C	0.372703	263756	0.466541	263756	0.818125	263756	SRF	1403.51	1977.74	-0.494813	8.96e-21	3.27e-20	1.81e-16
TR-SRF_Q4	0.474432	262391	0.057628	262391	0.237506	262391	SRF	1403.51	1977.74	-0.494813	8.96e-21	3.27e-20	1.81e-16
TR-SRF_Q5_01	0.275204	262499	0.31183	262499	0.758228	262499	SRF	1403.51	1977.74	-0.494813	8.96e-21	3.27e-20	1.81e-16
TR-SRF_Q5_02	0.127138	263165	0.777726	263165	0.906191	263165	SRF	1403.51	1977.74	-0.494813	8.96e-21	3.27e-20	1.81e-16
TR-SRF_Q6	0.266716	262681	0.0339921	262681	0.22535	262681	SRF	1403.51	1977.74	-0.494813	8.96e-21	3.27e-20	1.81e-16
TR-SRY_01	0.127138	264920	0.474061	264920	0.151715	264920	NA	NA	NA	NA	NA	NA	NA
TR-SRY_02	0.00661013	263805	1	263805	0.430449	263805	SRY	0.00398679	0.0473073	-3.56876	0.668205	0.699826	1
TR-STAF_01	0.275204	255496	0.499639	255496	0.236871	255496	ZNF143	365.858	393.787	-0.106133	2.45e-05	4.03e-05	0.496712
TR-STAF_02	0.195471	252457	0.632173	252457	1	252457	ZNF143	365.858	393.787	-0.106133	2.45e-05	4.03e-05	0.496712
TR-STAT_01	0.100011	263244	0.901235	263244	0.397187	263244	STAT	NA	NA	NA	NA	NA	NA
TR-STAT_Q6	0.341317	257465	0.80297	257465	1	257465	STAT	NA	NA	NA	NA	NA	NA
TR-STAT1_01	0.80662	261965	0.793257	261965	0.955006	261965	STAT1	8245.43	3704.45	1.15433	5.68e-18	1.8e-17	1.15e-13
TR-STAT1_02	0.65171	259641	0.489084	259641	0.397187	259641	STAT1	8245.43	3704.45	1.15433	5.68e-18	1.8e-17	1.15e-13
TR-STAT1_03	0.875284	260898	1	260898	0.906191	260898	STAT1	8245.43	3704.45	1.15433	5.68e-18	1.8e-17	1.15e-13
TR-STAT3_01	0.951469	262500	0.613344	262500	0.55571	262500	STAT3	6453.62	6750.36	-0.0648556	0.00191582	0.00275771	1
TR-STAT3_02	0.692518	253369	0.73905	253369	0.597306	253369	STAT3	6453.62	6750.36	-0.0648556	0.00191582	0.00275771	1
TR-STAT4_01	0.477814	263096	0.95302	263096	0.959651	263096	STAT4	69.0804	98.911	-0.517855	2.29e-15	6.39e-15	4.65e-11
TR-STAT5A_01	0.258207	262317	0.160948	262317	0.529111	262317	STAT5A	1091.14	2881.82	-1.40115	4.49e-49	1e-47	9.09e-45
TR-STAT5A_02	0.842265	262746	0.879727	262746	1	262746	STAT5A	1091.14	2881.82	-1.40115	4.49e-49	1e-47	9.09e-45
TR-STAT5A_03	0.0661342	260855	0.799723	260855	0.276368	260855	STAT5A	1091.14	2881.82	-1.40115	4.49e-49	1e-47	9.09e-45
TR-STAT5A_04	1	266666	1	266666	1	266666	NA	NA	NA	NA	NA	NA	NA
TR-STAT5B_01	0.0972482	263636	0.415849	263636	0.952737	263636	STAT5B	1625.5	3788.69	-1.22082	5.4e-60	9.04e-58	1.09e-55
TR-STAT6_01	0.0253709	263744	1	263744	0.416325	263744	STAT6	2817.99	3892.37	-0.465981	3.41e-30	2e-29	6.91e-26
TR-STAT6_02	0.973845	258872	0.944037	258872	0.926118	258872	STAT6	2817.99	3892.37	-0.465981	3.41e-30	2e-29	6.91e-26
TR-STRA13_01	0.653933	260855	0.474061	260855	0.39066	260855	STRA13	746.017	281.075	1.40825	6.23e-40	6.58e-39	1.26e-35
TR-SZF11_01	0.0739956	253907	0.451775	253907	1	253907	SZF11	NA	NA	NA	NA	NA	NA
TR-T3R_01	0.814697	259506	0.302065	259506	0.32321	259506	T3R	NA	NA	NA	NA	NA	NA
TR-T3R_Q6	0.725263	257958	0.728177	257958	0.597686	257958	T3R	NA	NA	NA	NA	NA	NA
TR-TAACC_B	0.0202417	262250	0.728018	262250	0.805037	262250	TAACC	NA	NA	NA	NA	NA	NA
TR-TAL1_Q6	1.02687e-09	251872	0.724363	251872	0.0655218	251872	TAL1	54.0235	212.459	-1.97552	9.79e-54	3.86e-52	1.98e-49
TR-TAL1ALPHAE47_01	0.0136143	257159	0.930024	257159	0.502727	257159	TAL1	54.0235	212.459	-1.97552	9.79e-54	3.86e-52	1.98e-49
TR-TAL1BETAE47_01	0.0661342	258724	0.744407	258724	0.234692	258724	TAL1	54.0235	212.459	-1.97552	9.79e-54	3.86e-52	1.98e-49
TR-TAL1BETAITF2_01	0.100011	259147	0.815283	259147	0.337531	259147	TAL1	54.0235	212.459	-1.97552	9.79e-54	3.86e-52	1.98e-49
TR-TATA_01	1	264656	0.443115	264656	0.435535	264656	TATA	NA	NA	NA	NA	NA	NA
TR-TATA_C	0.0827948	263539	0.92348	263539	0.719209	263539	TATA	NA	NA	NA	NA	NA	NA
TR-TAXCREB_01	0.853846	262153	0.339851	262153	0.520082	262153	TAXCREB	NA	NA	NA	NA	NA	NA
TR-TAXCREB_02	0.0422376	260763	1	260763	0.421778	260763	TAXCREB	NA	NA	NA	NA	NA	NA
TR-TBP_01	0.396125	265001	1	265001	0.731195	265001	TBP	272.778	286.255	-0.0695754	0.000517199	0.000777411	1
TR-TBP_Q6	0.159475	265173	0.504987	265173	0.189815	265173	TBP	272.778	286.255	-0.0695754	0.000517199	0.000777411	1
TR-TBX5_01	0.279368	261320	0.868959	261320	0.523125	261320	TBX5	67.4052	108.104	-0.681484	1.13e-09	2.37e-09	2.29e-05
TR-TBX5_02	0.372703	260664	0.751288	260664	0.487722	260664	TBX5	67.4052	108.104	-0.681484	1.13e-09	2.37e-09	2.29e-05
TR-TBX5_Q5	0.053394	259037	0.39925	259037	1	259037	TBX5	67.4052	108.104	-0.681484	1.13e-09	2.37e-09	2.29e-05
TR-TCF11_01	0.174061	263147	0.226175	263147	0.6819	263147	TCF11	NA	NA	NA	NA	NA	NA
TR-TCF11MAFG_01	0.996727	263439	0.181416	263439	0.223551	263439	TCF11MAFG	NA	NA	NA	NA	NA	NA
TR-TCF4_Q5	0.0971742	262279	0.78962	262279	0.303235	262279	TCF4	1554.22	2930.22	-0.914816	8.85e-26	4.09e-25	1.79e-21
TR-TEF_Q6	0.107867	264850	0.760922	264850	0.300159	264850	TEF	580.36	1541.08	-1.40892	1.79e-48	3.73e-47	3.63e-44
TR-TEF1_Q6	1	266666	1	266666	1	266666	NA	NA	NA	NA	NA	NA	NA
TR-TEL2_Q6	0.24275	259770	0.550925	259770	0.968154	259770	TEL2	NA	NA	NA	NA	NA	NA
TR-TFE_Q6	0.59325	263244	1	263244	0.795279	263244	TFE3	1319.61	1991.13	-0.59348	4.37e-16	1.26e-15	8.86e-12
TR-TFIIA_Q6	0.903036	262248	0.682673	262248	0.805037	262248	TFIIA	NA	NA	NA	NA	NA	NA
TR-TFIII_Q6	0.0583541	249607	0.402429	249607	1	249607	TFIII	NA	NA	NA	NA	NA	NA
TR-TGIF_01	0.957384	261892	0.232754	261892	0.387362	261892	TGIF	NA	NA	NA	NA	NA	NA
TR-TITF1_Q3	0.468275	263878	0.29628	263878	0.598764	263878	TITF1	NA	NA	NA	NA	NA	NA
TR-TST1_01	0.116288	264228	0.160948	264228	0.655942	264228	TST1	NA	NA	NA	NA	NA	NA
TR-TTF1_Q6	0.653933	257835	0.819186	257835	0.644399	257835	NKX2-1	4.01858	2.21515	0.859279	0.594278	0.630668	1
TR-UF1H3BETA_Q6	0.000236304	229567	0.0160721	229567	0.759428	229567	UF1H3BETA	NA	NA	NA	NA	NA	NA
TR-USF_01	0.202401	262281	0.206288	262281	0.0895565	262281	USF1	1147.86	688.585	0.737237	2.23e-35	1.75e-34	4.52e-31
TR-USF_02	0.875284	263476	0.0109112	263476	0.0303494	263476	USF1	1147.86	688.585	0.737237	2.23e-35	1.75e-34	4.52e-31
TR-USF_C	0.690883	259544	0.0160721	259544	0.0303494	259544	USF1	1147.86	688.585	0.737237	2.23e-35	1.75e-34	4.52e-31
TR-USF_Q6	0.0661342	257301	0.134446	257301	0.0360397	257301	USF1	1147.86	688.585	0.737237	2.23e-35	1.75e-34	4.52e-31
TR-USF_Q6_01	0.00306618	254729	0.0315976	254729	0.0019294	254729	USF1	1147.86	688.585	0.737237	2.23e-35	1.75e-34	4.52e-31
TR-USF2_Q6	1	266666	1	266666	1	266666	NA	NA	NA	NA	NA	NA	NA
TR-VBP_01	0.322956	265427	1	265427	0.655739	265427	VBP	NA	NA	NA	NA	NA	NA
TR-VMYB_01	0.223732	265066	1	265066	0.56544	265066	VMYB	NA	NA	NA	NA	NA	NA
TR-VMYB_02	0.410336	264405	0.136415	264405	0.440699	264405	VMYB	NA	NA	NA	NA	NA	NA
TR-WHN_B	0.927447	263925	0.941424	263925	0.870827	263925	WHN	NA	NA	NA	NA	NA	NA
TR-WT1_Q6	0.0253709	229791	0.000102083	229791	0.0602229	229791	WT1	107.409	4.36101	4.62231	1.05e-30	6.38e-30	2.14e-26
TR-XBP1_01	0.867921	263716	0.677563	263716	0.56544	263716	XBP1	40622.1	20697.5	0.972807	1.96e-14	5.21e-14	3.96e-10
TR-XFD1_01	0.146761	264159	0.0160721	264159	0.00467937	264159	XFD1	NA	NA	NA	NA	NA	NA
TR-XFD2_01	0.0601379	264414	0.00785816	264414	0.00157485	264414	XFD2	NA	NA	NA	NA	NA	NA
TR-XFD3_01	0.00214538	264056	0.06128	264056	0.00325334	264056	XFD3	NA	NA	NA	NA	NA	NA
TR-XPF1_Q6	0.113192	257526	0.424769	257526	0.968154	257526	XPF1	NA	NA	NA	NA	NA	NA
TR-XVENT1_01	0.764675	263275	0.0819549	263275	0.0895565	263275	XVENT1	NA	NA	NA	NA	NA	NA
TR-YY1_01	0.275204	263060	0.498595	263060	0.909362	263060	YY1	1451.84	1241.06	0.226306	1.49e-09	3.1e-09	3.01e-05
TR-YY1_02	0.31624	258342	0.724363	258342	0.399764	258342	YY1	1451.84	1241.06	0.226306	1.49e-09	3.1e-09	3.01e-05
TR-YY1_Q6	0.392641	260005	0.659619	260005	0.968154	260005	YY1	1451.84	1241.06	0.226306	1.49e-09	3.1e-09	3.01e-05
TR-YY1_Q6_02	0.39727	260674	0.719074	260674	1	260674	YY1	1451.84	1241.06	0.226306	1.49e-09	3.1e-09	3.01e-05
TR-ZBRK1_01	0.246272	254264	0.741069	254264	1	254264	ZNF350	344.587	294.671	0.225767	0.271237	0.309933	1
TR-ZEC_01	0.381972	263107	0.751288	263107	1	263107	ZEC	NA	NA	NA	NA	NA	NA
TR-ZF5_01	0.057714	247517	0.000326558	247517	0.0724868	247517	ZFP161	391.948	475.445	-0.278617	6.97e-18	2.2e-17	1.41e-13
TR-ZF5_B	0.567412	253954	0.00563154	253954	0.0576479	253954	ZFP161	391.948	475.445	-0.278617	6.97e-18	2.2e-17	1.41e-13
TR-ZIC1_01	0.138033	254865	0.642705	254865	0.241835	254865	ZIC1	69.5068	11.9796	2.53657	0.0646849	0.0805033	1
TR-ZIC2_01	0.401076	254471	0.144711	254471	0.0996442	254471	ZIC2	50.2981	6.74654	2.89828	0.0760695	0.0938929	1
TR-ZIC3_01	0.000172136	252664	1	252664	0.177519	252664	ZIC3	2.95035	0.308498	3.25755	0.253522	0.29105	1
TR-ZID_01	0.372703	256101	0.607836	256101	0.920123	256101	ZID	NA	NA	NA	NA	NA	NA
TR-ZNF219_01	0.0132082	229422	0.0104107	229422	0.370129	229422	ZNF219	430.663	809.245	-0.910017	6.41e-24	2.71e-23	1.3e-19
TR-ZTA_Q2	0.590435	261329	0.2432	261329	0.523125	261329	ZTA	NA	NA	NA	NA	NA	NA
