# Supplementary material for: Regulators Associated with Clinical Outcomes Revealed by DNA Methylation Data in Breast Cancer
Source: PLoS Comput Biol. 2015 May 21;11(5):e1004269. doi: 10.1371/journal.pcbi.1004269 (PMC4440643; doi:10.1371/journal.pcbi.1004269)
Supplement: S5 Table — (XLS) [file pcbi.1004269.s005.xls]

## Sheet: Fisher_CpG_P53-wt_filtered_V6.t
Enrichment/Depletion of TF binding motifs in survival-associated CpG regions in p53+ breast cancers
	Protective CpGs		Hazardous CpGs		Protective + Hazardous CpGs		mRNA expression levels of corresponding TF genes (TCGA RNA-seq)
Transcription Factor Motif	p-value (FDR)	Relative Enrichment	p-value (FDR)	Relative Enrichment	p-value (FDR)	Relative Enrichment	Transcription Factor Gene	Tumor Mean Count	Normal Mean Count	log2 Fold Change	p-value	Benjamini p-value	Bonferroni p-value
JA-ABI4	2.16854e-39	0.637057	9.12812e-25	1.78164	6.19698e-12	0.810023	ABI4	NA	NA	NA	NA	NA	NA
JA-Agamous	0.676568	1.07746	0.850601	0.854473	0.889521	1.04377	AGAMOUS	NA	NA	NA	NA	NA	NA
JA-AGL3	0.000180537	1.63938	0.979694	1.04648	0.000958105	1.54978	AGL3	NA	NA	NA	NA	NA	NA
JA-Ar	0.888136	1.02684	1	0.954129	1	1.01585	AR	687.394	581.355	0.241717	0.260059	0.297946	1
JA-Arnt	1	NA	1	NA	1	NA	NA	NA	NA	NA	NA	NA	NA
JA-Arnt-Ahr	1	NA	1	NA	1	NA	NA	NA	NA	NA	NA	NA	NA
JA-ARR10	0.19389	0.833307	0.456416	0.731406	0.153327	0.817908	ARR10	NA	NA	NA	NA	NA	NA
JA-Athb-1	0.000176613	1.70717	0.573969	0.622715	0.00429486	1.54329	ATHB-1	NA	NA	NA	NA	NA	NA
JA-ATHB5	0.0038599	1.56105	0.465395	0.515824	0.0455051	1.4031	ATHB5	NA	NA	NA	NA	NA	NA
JA-Bapx1	0.293392	1.12729	0.848208	0.898791	0.502511	1.09276	BAPX1	NA	NA	NA	NA	NA	NA
JA-BRCA1	0.321209	1.16481	0.591332	1.24632	0.332746	1.17713	BRCA1	432.814	209.321	1.04803	3.98e-21	1.47e-20	8.07e-17
JA-Broad-complex_1	0.178897	1.21338	0.380171	0.605869	0.539613	1.12158	BROAD-COMPLEX_1	NA	NA	NA	NA	NA	NA
JA-Broad-complex_2	0.0813933	1.30495	0.0501225	0.278369	0.495587	1.14982	BROAD-COMPLEX_2	NA	NA	NA	NA	NA	NA
JA-Broad-complex_3	0.303578	0.821164	0.311378	0.566482	0.196668	0.782677	BROAD-COMPLEX_3	NA	NA	NA	NA	NA	NA
JA-Broad-complex_4	1	0.99159	0.0190234	0.24218	0.586788	0.878341	BROAD-COMPLEX_4	NA	NA	NA	NA	NA	NA
JA-bZIP910	0.720482	1.07671	0.118307	1.63468	0.388223	1.16103	BZIP910	NA	NA	NA	NA	NA	NA
JA-bZIP911	0.794078	0.959244	0.537799	1.16104	1	0.989739	BZIP911	NA	NA	NA	NA	NA	NA
JA-Cebpa	0.00928936	1.4218	0.33363	0.538435	0.106969	1.28831	CEBPA	648.216	2657.95	-2.03577	3.55e-22	1.38e-21	7.18e-18
JA-CF2-II	0.576928	0.702058	0.880633	0.438191	0.497076	0.662183	CF2-II	NA	NA	NA	NA	NA	NA
JA-CREB1	1	0.998686	0.20316	1.35276	0.751873	1.05219	CREB1	1196.71	1502.07	-0.32788	1.28e-17	4.01e-17	2.6e-13
JA-Ddit3-Cebpa	0.252193	1.17172	0.32907	0.620944	0.644585	1.08849	DDIT3-CEBPA	NA	NA	NA	NA	NA	NA
JA-dl_1	0.432629	0.916924	0.035626	1.46359	1	0.999534	DL_1	NA	NA	NA	NA	NA	NA
JA-Dl_2	0.800821	1.02704	0.763019	1.07378	0.756768	1.03411	DL_2	NA	NA	NA	NA	NA	NA
JA-Dof2	1	NA	1	NA	1	NA	NA	NA	NA	NA	NA	NA	NA
JA-Dof3	1	NA	1	NA	1	NA	NA	NA	NA	NA	NA	NA	NA
JA-E2F1	1.29616e-07	0.57567	1.1901e-07	2.22538	0.0890537	0.82497	E2F1	466.347	73.1675	2.67213	2.55e-53	9.24e-52	5.15e-49
JA-Eip74EF	2.05853e-06	0.699102	4.15282e-12	2.19756	0.451497	0.925545	EIP74EF	NA	NA	NA	NA	NA	NA
JA-ELF5	0.140909	1.15108	0.599215	1.14299	0.159295	1.14986	ELF5	778.556	1854.94	-1.2525	2.71e-22	1.06e-21	5.49e-18
JA-ELK1	1.04095e-06	0.694861	3.08001e-13	2.25037	0.48838	0.929925	ELK1	897.427	623.734	0.524863	1.43e-34	1.07e-33	2.89e-30
JA-ELK4	1.479e-05	0.678674	1.05084e-12	2.46844	0.725932	0.949139	ELK4	186.615	191.903	-0.0403173	0.077975	0.0961278	1
JA-EMBP1	0.823931	1.03511	0.109067	1.41539	0.501791	1.09257	EMBP1	NA	NA	NA	NA	NA	NA
JA-En1	0.532268	1.07897	0.0233083	0.472283	1	0.987288	EN1	301.475	59.7198	2.33576	0.00652729	0.00896302	1
JA-ESR1	0.00117944	0.842739	0.0111415	1.32086	0.143607	0.914992	ESR1	10749.8	3449.89	1.63969	7.28e-09	1.46e-08	0.000147336
JA-ETS1	1	NA	1	NA	1	NA	NA	NA	NA	NA	NA	NA	NA
JA-Evi1	1	0.984888	0.649775	0.754429	0.925181	0.950061	EVI1	NA	NA	NA	NA	NA	NA
JA-Fos	8.78663e-07	1.63637	0.074736	0.440718	0.000273541	1.45569	FOS	5037.05	29120.6	-2.53139	1.62e-43	2.2e-42	3.28e-39
JA-Foxa2	0.185051	0.801343	0.774546	0.818444	0.209985	0.803927	FOXA2	2.14724	0.89998	1.25452	0.240562	0.277078	1
JA-FOXC1	0.148675	1.28333	1	0.915418	0.288664	1.22773	FOXC1	566.07	650.676	-0.20096	4.59e-27	2.28e-26	9.3e-23
JA-FOXD1	4.75442e-05	0.526748	0.615606	0.756939	9.71373e-05	0.561534	FOXD1	49.6669	6.91622	2.84423	0.0015242	0.00221097	1
JA-Foxd3	0.385996	0.849331	0.11086	0.440401	0.194339	0.787534	FOXD3	12.1542	1.42957	3.0878	9.44e-14	2.43e-13	1.91e-09
JA-FOXF2	0.0687693	0.748171	0.104027	0.466973	0.026346	0.705677	FOXF2	66.5301	53.9087	0.30349	0.604391	0.640077	1
JA-FOXI1	0.0759629	0.76222	1	0.917502	0.131594	0.785686	FOXI1	287.824	359.571	-0.32109	2.05e-09	4.24e-09	4.14e-05
JA-FOXL1	0.847442	1.06174	0.949873	0.76957	1	1.01758	FOXL1	40.8419	27.2859	0.581891	0.389698	0.431223	1
JA-Foxq1	0.420911	0.849688	0.0961509	0.397751	0.198762	0.781392	FOXQ1	41.8765	24.003	0.802925	0.430536	0.472283	1
JA-GABPA	7.52487e-05	0.789255	1.95748e-07	1.70313	0.31688	0.927357	GABPA	803.689	1166.8	-0.537845	2.54e-28	1.35e-27	5.14e-24
JA-GAMYB	0.0186982	0.74178	0.0269172	1.65727	0.418684	0.880127	GAMYB	NA	NA	NA	NA	NA	NA
JA-Gata1	1	NA	1	NA	1	NA	NA	NA	NA	NA	NA	NA	NA
JA-GATA2	1	NA	1	NA	1	NA	NA	NA	NA	NA	NA	NA	NA
JA-GATA3	1	NA	1	NA	1	NA	NA	NA	NA	NA	NA	NA	NA
JA-Gfi	0.461807	1.08727	0.855413	1.06699	0.527893	1.08421	GFI1	33.2406	26.9287	0.303802	0.34951	0.390745	1
JA-Hand1-Tcfe2a	0.0709824	1.17058	0.975261	0.955922	0.177005	1.13814	HAND1	1.24262	0.199697	2.6375	0.282236	0.321498	1
JA-hb	0.577061	1.09983	0.687478	0.781144	0.865209	1.05167	HB	NA	NA	NA	NA	NA	NA
JA-HLF	0.43684	1.17621	0.634274	1.26521	0.471778	1.18966	HLF	173.587	1316.58	-2.92306	1.92e-61	6.08e-59	3.89e-57
JA-HMG-1	0.00138758	1.41657	0.446613	0.678537	0.026346	1.30504	HMG-1	NA	NA	NA	NA	NA	NA
JA-HMG-IY	0.0218334	1.34135	0.599876	0.731542	0.118247	1.2492	HMG-IY	NA	NA	NA	NA	NA	NA
JA-HNF1A	0.335732	1.18297	0.615606	0.694273	0.651516	1.10912	HNF1A	21.8038	19.1372	0.188195	0.000374176	0.000567485	1
JA-HNF4A	0.939202	1.01235	0.511795	0.861629	1	0.989573	HNF4A	0.527854	0.466686	0.177685	0.13754	0.164386	1
JA-id1	0.644361	1.05781	0.599876	1.13647	0.606951	1.0697	ID1	274.978	594.952	-1.11345	5.81e-23	2.35e-22	1.18e-18
JA-IRF1	0.18797	1.14296	0.750378	1.09359	0.236416	1.1355	IRF1	1378.52	852.166	0.693917	5.31e-09	1.08e-08	0.000107561
JA-IRF2	0.939202	1.02072	0.239281	1.35444	0.667235	1.07115	IRF2	859.889	954.179	-0.150108	6.4e-07	1.16e-06	0.0129691
JA-Klf4	0.174663	1.10947	0.362172	1.18234	0.143607	1.12049	KLF4	598.727	3483.62	-2.54062	8.27e-51	2.21e-49	1.67e-46
JA-Lhx3	0.598806	1.11886	0.0740211	0.241733	1	0.986311	LHX3	1.01164	0.0132691	6.25248	7.48e-06	1.27e-05	0.151459
JA-Macho-1	4.82527e-11	0.715344	0.0502286	1.25247	2.32049e-06	0.796514	MACHO-1	NA	NA	NA	NA	NA	NA
JA-Mafb	0.351165	1.08568	1	0.982187	0.498572	1.07004	MAFB	1320.94	1449.06	-0.133547	0.0045858	0.00638977	1
JA-MAX	0.593523	0.938825	0.12101	1.3459	1	1.00034	MAX	1445.09	1307.52	0.144323	0.00323943	0.0045745	1
JA-MEF2A	0.335742	1.17653	0.48132	0.625177	0.702699	1.09321	MEF2A	1361.92	2019.88	-0.568631	1.28e-33	9.12e-33	2.59e-29
JA-MIZF	0.0969733	0.74468	0.00557139	2.05211	0.878686	0.942255	MIZF	NA	NA	NA	NA	NA	NA
JA-MNB1A	1	NA	1	NA	1	NA	NA	NA	NA	NA	NA	NA	NA
JA-Myb	0.354878	0.880582	5.15625e-05	2.06465	0.719007	1.05951	MYB	1908.09	1000.68	0.931152	8.99e-12	2.1e-11	1.82e-07
JA-MYB.ph3	0.823931	0.912109	0.855413	0.731951	0.746728	0.884884	MYB	1908.09	1000.68	0.931152	8.99e-12	2.1e-11	1.82e-07
JA-MYC-MAX	0.526207	0.930299	0.597906	0.853198	0.482109	0.918648	MYC	2165.85	4392.32	-1.02005	1.33e-27	6.81e-27	2.69e-23
JA-Mycn	1	NA	1	NA	1	NA	NA	NA	NA	NA	NA	NA	NA
JA-Myf	0.17579	1.06693	0.551154	0.914647	0.461786	1.04392	MYF5	0.579079	1.11881	-0.950135	0.918449	0.928629	1
JA-MZF1_1-4	1	NA	1	NA	1	NA	NA	NA	NA	NA	NA	NA	NA
JA-MZF1_5-13	0.00687262	0.846569	0.162954	1.21589	0.138481	0.90238	ZNF42	NA	NA	NA	NA	NA	NA
JA-NF-kappaB	0.197167	0.906799	0.00409676	1.45305	1	0.989347	NF-KAPPAB	NA	NA	NA	NA	NA	NA
JA-NFIL3	0.114646	1.37035	0.0839843	0.157097	0.498572	1.18701	NFIL3	518.27	1015.67	-0.970658	4.31e-29	2.38e-28	8.72e-25
JA-NFKB1	0.000341465	0.824454	0.00529678	1.35495	0.102404	0.904621	NFKB1	1437.51	1563.12	-0.120849	9.83e-07	1.76e-06	0.0199015
JA-NFYA	0.000206476	0.697987	3.08001e-13	2.63481	1	0.990675	NFYA	1347	991.275	0.442396	1.2e-09	2.52e-09	2.44e-05
JA-NHLH1	0.590322	0.964792	0.367245	1.12501	0.978118	0.989003	NHLH1	5.65573	3.95702	0.515299	0.0948136	0.115571	1
JA-Nkx2-5	0.335732	1.20114	0.385044	0.490709	0.744336	1.09378	NKX2-5	20.651	2.79126	2.88722	0.240308	0.276821	1
JA-NKX3-1	0.290163	1.27106	0.588682	0.535501	0.630485	1.1599	NKX3-1	388.86	209.03	0.895538	0.0435546	0.0552688	1
JA-Nobox	0.128835	1.32249	0.28715	0.405214	0.487288	1.18387	NOBOX	0.564271	0.276669	1.02823	0.248441	0.285524	1
JA-NR1H2-RXRA	0.14048	1.16865	0.325271	0.707575	0.470576	1.09897	NR1H2	1263.06	1165.46	0.116025	0.190606	0.222979	1
JA-NR2F1	0.390158	1.0783	0.893794	0.937158	0.621463	1.05697	NR2F1	283.841	472.685	-0.7358	1.21e-31	7.72e-31	2.45e-27
JA-NR3C1	0.818531	1.04246	0.680646	0.814733	1	1.00805	NR3C1	1181.11	3915.51	-1.72906	1.15e-58	1.21e-56	2.33e-54
JA-ovo	0.0036241	1.48362	0.254693	0.484539	0.0586882	1.33264	OVO	NA	NA	NA	NA	NA	NA
JA-Pax2	0.528352	1.102	0.130599	1.50251	0.294071	1.16253	PAX2	39.2511	7.14986	2.45675	3.26e-09	6.67e-09	6.6e-05
JA-Pax4	0.994861	0.984275	1	0.953283	1	0.979592	PAX4	0.0298774	0.0264927	0.17346	0.330186	0.37114	1
JA-Pax5	9.98092e-10	0.728753	5.97186e-05	1.48665	0.000939047	0.843285	PAX5	18.4214	8.69206	1.08361	0.935641	0.943703	1
JA-Pax6	0.995615	1.00845	0.831871	0.80926	1	0.978346	PAX6	68.9922	63.3571	0.122926	3.54e-20	1.25e-19	7.17e-16
JA-PBF	1	NA	1	NA	1	NA	NA	NA	NA	NA	NA	NA	NA
JA-PBX1	0.53461	1.12551	0.8002	0.778139	0.770471	1.07301	PBX1	7311.8	4382.41	0.738501	2.2e-10	4.79e-10	4.46e-06
JA-Pdx1	1	NA	1	NA	1	NA	NA	NA	NA	NA	NA	NA	NA
JA-PEND	0.610049	1.08886	0.15753	0.486544	1	0.997842	PEND	NA	NA	NA	NA	NA	NA
JA-PPARG	0.192709	0.874584	0.63075	0.856895	0.202407	0.871911	PPARG	189.562	1890.4	-3.31795	1.12e-54	4.98e-53	2.27e-50
JA-PPARG-RXRA	0.0529695	1.17554	0.551508	0.828886	0.216437	1.12316	PPARG	189.562	1890.4	-3.31795	1.12e-54	4.98e-53	2.27e-50
JA-Prrx2	1	NA	1	NA	1	NA	NA	NA	NA	NA	NA	NA	NA
JA-REL	0.798183	0.968004	0.0269172	1.41852	0.770471	1.03608	REL	150.251	140.762	0.0941153	0.37698	0.418385	1
JA-RELA	1	0.993034	0.748682	1.07198	1	1.00496	RELA	2101.25	1997.97	0.0727131	0.0934457	0.114061	1
JA-REST	0.105267	0.925276	0.264935	1.13156	0.450583	0.956448	REST	422.284	451.329	-0.095967	0.0542906	0.0680691	1
JA-Roaz	0.604566	0.953328	0.728204	0.90707	0.58895	0.946338	ZNF423	195.249	447.302	-1.19593	1.03e-35	8.27e-35	2.08e-31
JA-RORA_1	0.823931	0.955438	0.00235931	0.315709	0.29356	0.858764	RORA	355.11	644.162	-0.859159	3.24e-30	1.9e-29	6.56e-26
JA-RORA_2	0.374819	1.14958	0.375424	0.622419	0.752649	1.06991	RORA	355.11	644.162	-0.859159	3.24e-30	1.9e-29	6.56e-26
JA-RREB1	0.0396752	0.838159	1	0.997314	0.108338	0.86221	RREB1	1222.5	1380.06	-0.174895	1.71e-05	2.85e-05	0.346945
JA-RUNX1	0.00160551	0.615694	0.616464	0.745969	0.00230632	0.635381	RUNX1	4121.24	3737.88	0.140858	0.344697	0.385706	1
JA-RUSH1-alfa	0.374819	0.796198	0.645618	0.657727	0.341364	0.775273	RUSH1-ALFA	NA	NA	NA	NA	NA	NA
JA-RXRA-VDR	0.537681	0.90851	0.700485	0.835108	0.504761	0.897418	RXRA-VDR	NA	NA	NA	NA	NA	NA
JA-sna	1	NA	1	NA	1	NA	NA	NA	NA	NA	NA	NA	NA
JA-Sox17	0.0077703	1.34305	0.869637	0.863863	0.0444232	1.27064	SOX17	70.3154	296.611	-2.07666	5.5e-48	1.1e-46	1.11e-43
JA-Sox5	1	NA	1	NA	1	NA	NA	NA	NA	NA	NA	NA	NA
JA-SOX9	0.00567914	1.4144	0.840714	0.840357	0.0343424	1.32765	SOX9	2180.67	2708.25	-0.31259	8.02e-06	1.36e-05	0.162448
JA-SP1	4.02003e-14	0.734329	0.00099595	1.32692	5.38938e-07	0.82388	SP1	3238.93	3986.3	-0.29953	1.02e-16	3.05e-16	2.07e-12
JA-SPI1	1	NA	1	NA	1	NA	NA	NA	NA	NA	NA	NA	NA
JA-SPIB	0.134585	1.13377	0.0705938	0.644316	0.619051	1.05981	NA	NA	NA	NA	NA	NA	NA
JA-Spz1	0.800821	1.03321	0.634274	0.860872	1	1.00717	SPZ1	0.148035	0.00787818	4.23193	0.0424038	0.0539167	1
JA-SQUA	0.0364077	1.31551	0.765381	0.812866	0.138481	1.23955	SQUA	NA	NA	NA	NA	NA	NA
JA-SRF	0.161893	1.2649	0.124514	1.72252	0.0807999	1.33405	SRF	1403.51	1977.74	-0.494813	8.96e-21	3.27e-20	1.81e-16
JA-SRY	0.818531	1.05198	0.575136	0.675357	1	0.995067	SRY	0.00398679	0.0473073	-3.56876	0.668205	0.699826	1
JA-Staf	0.610049	0.963401	0.228759	1.17012	1	0.99464	ZNF143	365.858	393.787	-0.106133	2.45e-05	4.03e-05	0.496712
JA-STAT1	1	1.00749	0.280139	0.741774	0.870724	0.967337	STAT1	8245.43	3704.45	1.15433	5.68e-18	1.8e-17	1.15e-13
JA-TP53	0.0759629	1.17022	1	0.964929	0.185689	1.1392	TP53	1703.58	1558.75	0.128183	0.369183	0.410466	1
JA-Ubx	1	NA	1	NA	1	NA	NA	NA	NA	NA	NA	NA	NA
JA-USF1	0.720482	0.952695	0.162954	1.31733	1	1.0078	USF1	1147.86	688.585	0.737237	2.23e-35	1.75e-34	4.52e-31
JA-usp	0.00418338	0.83845	0.0410678	1.30679	0.18012	0.909224	USP	NA	NA	NA	NA	NA	NA
JA-YY1	1	NA	1	NA	1	NA	NA	NA	NA	NA	NA	NA	NA
JA-ZEB1	1	NA	1	NA	1	NA	NA	NA	NA	NA	NA	NA	NA
JA-ZNF354C	1	NA	1	NA	1	NA	NA	NA	NA	NA	NA	NA	NA
TR-ACAAT_B	0.516344	0.920832	0.0295421	1.51003	1	1.00987	ACAAT	NA	NA	NA	NA	NA	NA
TR-AFP1_Q6	0.772134	1.06241	0.725969	0.734516	1	1.01286	AFP1	NA	NA	NA	NA	NA	NA
TR-AHR_01	0.0059617	0.816664	0.14135	1.26615	0.13596	0.88459	AHR	1956.82	3291.99	-0.750445	1.43e-25	6.56e-25	2.9e-21
TR-AHR_Q5	0.00241969	0.754804	0.000120716	1.79709	0.461186	0.912311	AHR	1956.82	3291.99	-0.750445	1.43e-25	6.56e-25	2.9e-21
TR-AHRARNT_01	1	0.992906	0.493988	1.19268	0.927376	1.0231	AHRARNT	NA	NA	NA	NA	NA	NA
TR-AHRARNT_02	0.00807071	0.794983	0.0125196	1.51338	0.341364	0.903546	AHRARNT	NA	NA	NA	NA	NA	NA
TR-AHRHIF_Q6	0.0664941	0.862932	0.0337566	1.39065	0.599012	0.94268	AHRHIF	NA	NA	NA	NA	NA	NA
TR-AIRE_01	0.0274073	1.36807	0.38583	0.562314	0.196668	1.24631	AIRE	0.264691	0.177239	0.578612	0.0938147	0.114463	1
TR-AIRE_02	0.952397	0.958013	0.0971601	0.310472	0.585843	0.860158	AIRE	0.264691	0.177239	0.578612	0.0938147	0.114463	1
TR-ALPHACP1_01	0.792195	0.958963	0.0864909	1.39997	0.91293	1.02561	ALPHACP1	NA	NA	NA	NA	NA	NA
TR-ALX4_01	0.741308	1.05214	0.00127756	0.248331	0.738157	0.930671	ALX4	7.70985	40.2548	-2.38439	8.77e-41	9.83e-40	1.78e-36
TR-AMEF2_Q6	1	0.982635	0.0790213	0.383321	0.622232	0.892068	AMEF2	NA	NA	NA	NA	NA	NA
TR-AML_Q6	0.0329026	0.834879	0.435706	0.819582	0.0329013	0.832567	AML	NA	NA	NA	NA	NA	NA
TR-AML1_01	1	NA	1	NA	1	NA	NA	NA	NA	NA	NA	NA	NA
TR-AML1_Q6	1	NA	1	NA	1	NA	NA	NA	NA	NA	NA	NA	NA
TR-AP1_01	3.87576e-09	1.50936	0.573969	0.82943	7.36735e-07	1.40661	JUN	4418.74	11794.5	-1.4164	2.96e-38	2.82e-37	6e-34
TR-AP1_C	9.52582e-08	1.59085	0.311135	0.672633	2.14824e-05	1.45209	JUN	4418.74	11794.5	-1.4164	2.96e-38	2.82e-37	6e-34
TR-AP1_Q2	0.0874027	1.18508	1	0.951005	0.196668	1.14971	JUN	4418.74	11794.5	-1.4164	2.96e-38	2.82e-37	6e-34
TR-AP1_Q2_01	0.00210494	1.28914	1	0.972251	0.0127365	1.24125	JUN	4418.74	11794.5	-1.4164	2.96e-38	2.82e-37	6e-34
TR-AP1_Q4	0.109035	1.1684	0.443096	0.776306	0.363398	1.10914	JUN	4418.74	11794.5	-1.4164	2.96e-38	2.82e-37	6e-34
TR-AP1_Q4_01	1.90441e-06	1.54649	0.291762	0.66043	0.000209121	1.41259	JUN	4418.74	11794.5	-1.4164	2.96e-38	2.82e-37	6e-34
TR-AP1_Q6	1.09694e-05	1.40805	0.592744	0.818231	0.000439166	1.31892	JUN	4418.74	11794.5	-1.4164	2.96e-38	2.82e-37	6e-34
TR-AP1_Q6_01	1.58056e-08	1.56437	0.358131	0.715735	4.20879e-06	1.43612	JUN	4418.74	11794.5	-1.4164	2.96e-38	2.82e-37	6e-34
TR-AP1FJ_Q2	0.267289	1.11481	0.722801	1.09972	0.313617	1.11253	AP1FJ	NA	NA	NA	NA	NA	NA
TR-AP2_Q3	7.83255e-47	0.639434	1.95951e-16	1.56228	2.24905e-19	0.778892	TFAP2	NA	NA	NA	NA	NA	NA
TR-AP2_Q6	5.00204e-57	0.609294	1.81729e-21	1.63948	2.03482e-22	0.764974	TFAP2	NA	NA	NA	NA	NA	NA
TR-AP2_Q6_01	2.83437e-69	0.639314	2.77204e-18	1.47675	6.37346e-32	0.765865	TFAP2	NA	NA	NA	NA	NA	NA
TR-AP2ALPHA_01	1.64031e-42	0.616641	1.90266e-13	1.57306	3.95905e-18	0.761172	TFAP2A	2433.01	1383.74	0.814171	2.71e-15	7.54e-15	5.49e-11
TR-AP2ALPHA_02	2.34402e-34	0.603753	3.4987e-05	1.38681	1.2444e-18	0.722086	TFAP2A	2433.01	1383.74	0.814171	2.71e-15	7.54e-15	5.49e-11
TR-AP2ALPHA_03	4.48409e-10	0.662628	0.0029001	1.46633	0.000111485	0.784082	TFAP2A	2433.01	1383.74	0.814171	2.71e-15	7.54e-15	5.49e-11
TR-AP2GAMMA_01	1.24627e-45	0.620035	5.25938e-13	1.53387	3.27495e-20	0.758132	TFAP2G	NA	NA	NA	NA	NA	NA
TR-AP2REP_01	0.961123	1.00887	0.935278	1.02403	0.987494	1.01116	AP2REP	NA	NA	NA	NA	NA	NA
TR-AP3_Q6	0.601744	1.10204	0.574979	0.678417	0.925181	1.03802	TFAP3	NA	NA	NA	NA	NA	NA
TR-AP4_01	0.610049	0.965758	0.366285	1.12446	0.987494	0.98974	TFAP4	314.872	208.558	0.594317	9.64e-15	2.61e-14	1.95e-10
TR-AP4_Q5	0.178897	1.08008	0.28715	1.16058	0.131594	1.09224	TFAP4	314.872	208.558	0.594317	9.64e-15	2.61e-14	1.95e-10
TR-AP4_Q6	0.528352	1.04083	0.210225	1.16935	0.345826	1.06025	TFAP4	314.872	208.558	0.594317	9.64e-15	2.61e-14	1.95e-10
TR-AP4_Q6_01	0.823931	1.01762	0.597906	1.08174	0.73797	1.02731	TFAP4	314.872	208.558	0.594317	9.64e-15	2.61e-14	1.95e-10
TR-APOLYA_B	0.356538	1.16032	0.0251913	0.247517	0.993331	1.02238	APOLYA	NA	NA	NA	NA	NA	NA
TR-AR_01	0.327517	0.882229	0.183365	1.3551	0.80909	0.953689	AR	687.394	581.355	0.241717	0.260059	0.297946	1
TR-AR_02	0.124476	1.18384	0.0688535	0.528481	0.595805	1.0848	AR	687.394	581.355	0.241717	0.260059	0.297946	1
TR-AR_03	0.14332	1.15769	0.0961509	0.58786	0.61714	1.07158	AR	687.394	581.355	0.241717	0.260059	0.297946	1
TR-AR_Q2	0.0110662	1.31856	0.321528	0.658388	0.113538	1.2188	AR	687.394	581.355	0.241717	0.260059	0.297946	1
TR-AR_Q6	0.420182	0.917129	0.00145471	0.444576	0.0820623	0.845718	AR	687.394	581.355	0.241717	0.260059	0.297946	1
TR-AREB6_01	0.121413	0.865612	1	0.972494	0.199659	0.881764	TCF8	NA	NA	NA	NA	NA	NA
TR-AREB6_02	0.0940013	0.86051	0.0593912	0.644508	0.0293014	0.827869	TCF8	NA	NA	NA	NA	NA	NA
TR-AREB6_03	0.14332	0.905737	0.0521568	0.721007	0.0444232	0.877821	TCF8	NA	NA	NA	NA	NA	NA
TR-AREB6_04	1	0.994765	0.16086	0.633303	0.725516	0.940142	TCF8	NA	NA	NA	NA	NA	NA
TR-ARNT_01	1	0.992173	0.0544459	1.44496	0.644585	1.0606	ARNT	1566.54	1915.01	-0.289766	7.14e-15	1.94e-14	1.45e-10
TR-ARNT_02	0.624721	1.07649	0.0570331	1.61254	0.309754	1.1575	ARNT	1566.54	1915.01	-0.289766	7.14e-15	1.94e-14	1.45e-10
TR-ARP1_01	1	1.00103	0.551154	0.843471	0.927376	0.977218	NR2F2	1936.33	1724.59	0.167072	0.260059	0.297946	1
TR-ATATA_B	0.576928	1.14007	0.0380387	0.133421	1	0.987948	ATATA	NA	NA	NA	NA	NA	NA
TR-ATF_01	0.67189	0.937122	0.0374031	1.53538	0.91293	1.02753	ATF	NA	NA	NA	NA	NA	NA
TR-ATF_B	1	1.00444	0.0688765	1.6402	0.610012	1.10051	ATF	NA	NA	NA	NA	NA	NA
TR-ATF1_Q6	0.823931	1.03403	0.0403475	1.53869	0.388499	1.11029	ATF1	440.534	500.05	-0.18282	8.61e-07	1.55e-06	0.0174282
TR-ATF3_Q6	0.741308	1.03739	0.8002	1.06836	0.745717	1.04207	ATF3	901.844	3992.52	-2.14635	3.08e-38	2.92e-37	6.24e-34
TR-ATF4_Q2	0.7529	0.959999	0.00190318	1.62033	0.61714	1.05979	ATF4	5762.96	6256.2	-0.118477	3.29e-06	5.71e-06	0.0666746
TR-ATF6_01	0.424496	0.851952	0.00578327	2.03982	0.969677	1.03146	ATF6	1968.87	1637.17	0.266165	2.94e-05	4.81e-05	0.594933
TR-BACH1_01	0.000463672	1.36188	0.457272	0.765017	0.0107164	1.27168	BACH1	821.009	1035.93	-0.335461	1.25e-11	2.91e-11	2.54e-07
TR-BACH2_01	0.00122176	1.31103	0.634274	0.841665	0.0162822	1.2401	BACH2	116.095	319.093	-1.45867	2.93e-43	3.89e-42	5.93e-39
TR-BARBIE_01	0.369103	1.09933	1	0.986782	0.498572	1.08232	BARBIE	NA	NA	NA	NA	NA	NA
TR-BEL1_B	0.921574	0.979862	0.728204	1.0828	1	0.995418	BEL1	NA	NA	NA	NA	NA	NA
TR-BLIMP1_Q6	0.112417	1.12641	0.38861	0.816446	0.388499	1.07957	PRDM1	413.414	354.377	0.222304	0.0233975	0.0306111	1
TR-BRACH_01	0.765779	1.05833	0.010561	0.228655	0.80909	0.93295	BRACH	NA	NA	NA	NA	NA	NA
TR-BRCA_01	0.355378	1.14244	0.222496	0.571859	0.80909	1.05622	BRCA	NA	NA	NA	NA	NA	NA
TR-BRN2_01	0.210745	1.21924	0.0396863	0.266842	0.756768	1.07532	BRN2	NA	NA	NA	NA	NA	NA
TR-CAAT_01	0.14958	0.857904	0.00235931	1.67894	0.999051	0.981977	CAAT	NA	NA	NA	NA	NA	NA
TR-CAAT_C	0.961123	1.01208	1	1.00497	1	1.01101	CAAT	NA	NA	NA	NA	NA	NA
TR-CACBINDINGPROTEIN_Q6	0.00396229	0.895741	0.2035	1.12668	0.0890537	0.93064	CACBINDINGPROTEIN	NA	NA	NA	NA	NA	NA
TR-CACCCBINDINGFACTOR_Q6	0.0133142	0.891004	0.397526	1.10419	0.121859	0.923219	CACCCBINDINGFACTOR	NA	NA	NA	NA	NA	NA
TR-CACD_01	8.01604e-31	0.6608	8.24191e-09	1.46569	4.45648e-14	0.782433	CACD	NA	NA	NA	NA	NA	NA
TR-CAP_01	1	0.999797	0.476946	0.844399	0.909357	0.976313	CAP	NA	NA	NA	NA	NA	NA
TR-CART1_01	0.628057	1.12676	0.235741	0.316472	1	1.00431	CART1	NA	NA	NA	NA	NA	NA
TR-CBF_01	0.120273	0.826524	0.315064	1.30327	0.493654	0.898568	CBF	NA	NA	NA	NA	NA	NA
TR-CBF_02	0.0235362	0.791719	0.560883	1.16866	0.143607	0.848681	CBF	NA	NA	NA	NA	NA	NA
TR-CDC5_01	0.495636	1.1662	0.28715	0.401079	0.91734	1.05057	CDC5	NA	NA	NA	NA	NA	NA
TR-CDP_01	0.765779	0.888823	1	0.860836	0.789449	0.884593	CDP	NA	NA	NA	NA	NA	NA
TR-CDP_02	0.279686	1.35139	0.773819	0.562314	0.568631	1.23214	CDP	NA	NA	NA	NA	NA	NA
TR-CDPCR1_01	0.0274798	1.53491	0.587065	1.31207	0.0433433	1.50123	CDPCR1	NA	NA	NA	NA	NA	NA
TR-CDPCR3_01	0.484755	1.13414	0.0501225	0.276996	1	1.00461	CDPCR3	NA	NA	NA	NA	NA	NA
TR-CDPCR3HD_01	0.802655	1.07076	0.869637	0.784546	0.998977	1.02751	CDPCR3HD	NA	NA	NA	NA	NA	NA
TR-CDX_Q5	0.789849	1.06635	0.420928	0.544552	1	0.987495	CDX1	7.95728	4.42235	0.847463	1.01e-08	2.01e-08	0.000204337
TR-CDX2_Q5	0.74637	1.08214	0.00140149	0	0.826679	0.918608	CDX2	1.82269	0.468507	1.95993	0.953719	0.959404	1
TR-CDXA_01	0.0510785	1.33661	0.551508	0.656973	0.209985	1.23391	CDXA	NA	NA	NA	NA	NA	NA
TR-CDXA_02	1	NA	1	NA	1	NA	NA	NA	NA	NA	NA	NA	NA
TR-CEBP_01	0.226148	1.15663	0.0977095	0.537364	0.739369	1.06305	CEBP	NA	NA	NA	NA	NA	NA
TR-CEBP_C	0.00920784	1.34561	1	0.983259	0.0343424	1.29085	CEBP	NA	NA	NA	NA	NA	NA
TR-CEBP_Q2	0.00325583	1.564	0.870297	0.763961	0.026346	1.4431	CEBP	NA	NA	NA	NA	NA	NA
TR-CEBP_Q2_01	0.00923052	1.37817	0.18557	0.516114	0.127773	1.2479	CEBP	NA	NA	NA	NA	NA	NA
TR-CEBP_Q3	0.00310038	1.3873	0.385044	0.669708	0.0431671	1.27886	CEBP	NA	NA	NA	NA	NA	NA
TR-CEBPA_01	0.0208268	1.38558	0.893794	0.833927	0.0887476	1.30222	CEBPA	648.216	2657.95	-2.03577	3.55e-22	1.38e-21	7.18e-18
TR-CEBPB_01	0.0258471	1.27221	0.0471907	0.45616	0.294071	1.14889	CEBPB	1226.51	1312.87	-0.0981677	1.91e-07	3.57e-07	0.00387683
TR-CEBPB_02	0.0969733	1.27886	0.414947	0.598652	0.345826	1.17607	CEBPB	1226.51	1312.87	-0.0981677	1.91e-07	3.57e-07	0.00387683
TR-CEBPDELTA_Q6	0.00145304	1.46282	0.218169	0.532598	0.0393367	1.32225	CEBPD	774.13	1111.32	-0.521624	7.79e-14	2.01e-13	1.58e-09
TR-CEBPGAMMA_Q6	0.10016	1.22814	0.027002	0.363102	0.603052	1.09742	CEBPG	1277.19	1193.93	0.0972522	0.260957	0.298924	1
TR-CETS168_Q6	0.00613554	0.848763	4.02622e-06	1.61058	0.693606	0.963887	CETS168	NA	NA	NA	NA	NA	NA
TR-CETS1P54_01	6.44859e-05	0.759657	1.5098e-07	1.8214	0.341364	0.920104	CETS1P54	NA	NA	NA	NA	NA	NA
TR-CETS1P54_02	0.140909	0.843564	0.00144286	1.76814	1	0.983284	CETS1P54	NA	NA	NA	NA	NA	NA
TR-CETS1P54_03	4.55785e-06	0.69883	1.51484e-10	2.14715	0.395847	0.917695	CETS1P54	NA	NA	NA	NA	NA	NA
TR-CHCH_01	1	NA	1	NA	1	NA	NA	NA	NA	NA	NA	NA	NA
TR-CHOP_01	0.922299	1.02185	0.476946	0.724479	1	0.97691	CHOP	NA	NA	NA	NA	NA	NA
TR-CHX10_01	1	0.966461	0.702078	1.26676	1	1.01184	CHX10	NA	NA	NA	NA	NA	NA
TR-CIZ_01	6.17608e-06	1.51592	0.949272	1.04576	4.47059e-05	1.44487	CIZ	NA	NA	NA	NA	NA	NA
TR-CLOCKBMAL_Q6	0.240873	0.886639	0.741038	1.08865	0.48838	0.917166	CLOCKBMAL	NA	NA	NA	NA	NA	NA
TR-CLOX_01	0.942416	1.0472	0.774546	0.534772	1	0.969761	CLOX	NA	NA	NA	NA	NA	NA
TR-CMAF_01	0.155377	1.15073	0.321554	0.729815	0.497076	1.08712	MAF	657.192	1504.18	-1.19459	8.13e-41	9.14e-40	1.65e-36
TR-CMYB_01	0.022702	0.816115	0.000648498	1.67845	0.670652	0.946428	MYB	1908.09	1000.68	0.931152	8.99e-12	2.1e-11	1.82e-07
TR-COMP1_01	0.720482	1.05672	0.886483	0.902271	0.912046	1.03338	COMP1	NA	NA	NA	NA	NA	NA
TR-COREBINDINGFACTOR_Q6	0.000266312	0.667201	0.0709273	0.552324	4.37583e-05	0.649841	COREBINDINGFACTOR	NA	NA	NA	NA	NA	NA
TR-COUP_01	0.390158	1.0783	0.893794	0.937158	0.621463	1.05697	COUP	NA	NA	NA	NA	NA	NA
TR-COUP_DR1_Q6	0.0136957	1.17026	0.0295421	0.65035	0.261151	1.0917	COUP	NA	NA	NA	NA	NA	NA
TR-COUPTF_Q6	2.20681e-05	0.840124	0.00144286	1.31369	0.0423883	0.911688	COUPTF	NA	NA	NA	NA	NA	NA
TR-CP2_01	0.223098	0.924424	0.117522	1.22256	0.744336	0.969477	TFCP2	650.325	687.491	-0.080181	0.0334178	0.042974	1
TR-CP2_02	0.374511	0.951126	0.196473	1.1559	0.865209	0.982071	TFCP2	650.325	687.491	-0.080181	0.0334178	0.042974	1
TR-CREB_01	1	1.00438	0.0427232	1.8023	0.527893	1.12496	CREB1	1196.71	1502.07	-0.32788	1.28e-17	4.01e-17	2.6e-13
TR-CREB_02	0.38821	1.10256	0.288835	1.29987	0.287206	1.13238	CREB1	1196.71	1502.07	-0.32788	1.28e-17	4.01e-17	2.6e-13
TR-CREB_Q2	0.704526	1.05471	0.017449	1.63028	0.257504	1.14169	CREB1	1196.71	1502.07	-0.32788	1.28e-17	4.01e-17	2.6e-13
TR-CREB_Q2_01	0.294218	1.11586	0.0295421	1.53299	0.0890537	1.1789	CREB1	1196.71	1502.07	-0.32788	1.28e-17	4.01e-17	2.6e-13
TR-CREB_Q3	1	NA	1	NA	1	NA	NA	NA	NA	NA	NA	NA	NA
TR-CREB_Q4	1	1.0025	0.0589484	1.49646	0.599398	1.07715	CREB1	1196.71	1502.07	-0.32788	1.28e-17	4.01e-17	2.6e-13
TR-CREB_Q4_01	0.151333	1.16733	0.261476	1.31999	0.117203	1.1904	CREB1	1196.71	1502.07	-0.32788	1.28e-17	4.01e-17	2.6e-13
TR-CREBATF_Q6	0.794078	0.945688	0.291762	1.32807	1	1.00347	CREBATF	NA	NA	NA	NA	NA	NA
TR-CREBP1_01	0.95308	1.0409	0.228693	0.216561	0.915233	0.91633	CREBP1	NA	NA	NA	NA	NA	NA
TR-CREBP1_Q2	0.960688	1.01372	0.0471907	1.58698	0.504882	1.10035	CREBP1	NA	NA	NA	NA	NA	NA
TR-CREBP1CJUN_01	0.657565	0.897074	0.0374031	1.86637	0.91734	1.04355	CREBP1CJUN	NA	NA	NA	NA	NA	NA
TR-CREL_01	0.941454	0.982837	0.0214547	1.44025	0.644585	1.05196	REL	150.251	140.762	0.0941153	0.37698	0.418385	1
TR-CRX_Q4	0.959731	1.01743	0.0857221	0.528303	0.773469	0.943514	CRX	0.0975446	0.120375	-0.303397	0.570767	0.608606	1
TR-DBP_Q6	0.104547	0.798089	0.047432	0.453354	0.0279269	0.745994	DBP	331.805	310.205	0.0971139	0.746125	0.772023	1
TR-DEAF1_01	1.65633e-19	0.606352	1.30164e-08	1.70305	3.79007e-07	0.772083	DEAF1	692.72	587.387	0.237961	0.0223102	0.0292454	1
TR-DEAF1_02	6.17608e-06	0.687871	0.0005111	1.66964	0.0444232	0.836234	DEAF1	692.72	587.387	0.237961	0.0223102	0.0292454	1
TR-DEC_Q1	0.339045	0.921674	0.762193	1.06864	0.58895	0.943883	DEC	NA	NA	NA	NA	NA	NA
TR-DELTAEF1_01	0.356224	0.913849	0.804957	0.910018	0.388223	0.91327	DELTAEF1	NA	NA	NA	NA	NA	NA
TR-DR1_Q3	0.0372597	1.14163	0.00848424	0.611544	0.490615	1.06152	DR1	1218.7	1088.03	0.163625	0.00487623	0.00677673	1
TR-DR3_Q4	0.663546	0.960133	0.663279	1.08815	0.91293	0.979478	DR3	NA	NA	NA	NA	NA	NA
TR-DR4_Q2	0.0294939	0.845445	0.0977949	1.29876	0.332746	0.913948	DR4	NA	NA	NA	NA	NA	NA
TR-DTYPEPA_B	0.0261122	1.38558	0.615606	0.698503	0.131594	1.28175	DTYPEPA	NA	NA	NA	NA	NA	NA
TR-E12_Q6	0.502508	0.959035	0.207353	0.839453	0.317591	0.940964	TCF3	1735.86	956.427	0.859922	6.55e-29	3.59e-28	1.33e-24
TR-E2_01	0.797172	0.943489	0.329418	1.3558	1	1.0058	E2	NA	NA	NA	NA	NA	NA
TR-E2_Q6	0.0664941	0.773644	0.741038	1.1267	0.217725	0.826997	E2	NA	NA	NA	NA	NA	NA
TR-E2_Q6_01	0.823931	1.04484	0.642565	1.16163	0.760224	1.06249	E2	NA	NA	NA	NA	NA	NA
TR-E2A_Q2	0.571968	0.965171	0.961603	0.976259	0.639144	0.966847	E2A	NA	NA	NA	NA	NA	NA
TR-E2A_Q6	0.952683	0.989624	0.162954	0.813525	0.630485	0.963012	E2A	NA	NA	NA	NA	NA	NA
TR-E2F_01	0.274287	0.827623	0.194365	1.47925	0.762703	0.926095	E2F	NA	NA	NA	NA	NA	NA
TR-E2F_02	1.29616e-07	0.57567	1.1901e-07	2.22538	0.0890537	0.82497	E2F	NA	NA	NA	NA	NA	NA
TR-E2F_03	3.25068e-06	0.607088	2.27742e-07	2.23682	0.198762	0.853369	E2F	NA	NA	NA	NA	NA	NA
TR-E2F_Q2	1	NA	1	NA	1	NA	NA	NA	NA	NA	NA	NA	NA
TR-E2F_Q3	0.00122176	0.661425	2.10934e-11	2.93327	1	1.00474	E2F	NA	NA	NA	NA	NA	NA
TR-E2F_Q3_01	1.16339e-05	0.668569	2.4455e-12	2.47528	0.667235	0.941594	E2F	NA	NA	NA	NA	NA	NA
TR-E2F_Q4	0.00617005	0.752385	2.67726e-08	2.28363	1	0.983783	E2F	NA	NA	NA	NA	NA	NA
TR-E2F_Q4_01	2.0125e-09	0.594953	5.45632e-09	2.13591	0.0393367	0.827818	E2F	NA	NA	NA	NA	NA	NA
TR-E2F_Q6	0.000496382	0.686969	2.22461e-11	2.63448	1	0.981273	E2F	NA	NA	NA	NA	NA	NA
TR-E2F_Q6_01	2.44463e-07	0.642273	1.46387e-08	2.09409	0.127773	0.861667	E2F	NA	NA	NA	NA	NA	NA
TR-E2F1_Q3	1.2651e-06	0.607078	7.9718e-10	2.42123	0.31688	0.881228	E2F1	466.347	73.1675	2.67213	2.55e-53	9.24e-52	5.15e-49
TR-E2F1_Q3_01	1.45522e-53	0.483692	6.1954e-27	2.0709	3.89979e-16	0.723546	E2F1	466.347	73.1675	2.67213	2.55e-53	9.24e-52	5.15e-49
TR-E2F1_Q4	0.00958864	0.742158	2.74239e-06	2.18568	0.882153	0.960299	E2F1	466.347	73.1675	2.67213	2.55e-53	9.24e-52	5.15e-49
TR-E2F1_Q4_01	8.67204e-06	0.665534	1.18363e-10	2.35076	0.498572	0.9202	E2F1	466.347	73.1675	2.67213	2.55e-53	9.24e-52	5.15e-49
TR-E2F1_Q6	0.000496382	0.686969	2.22461e-11	2.63448	1	0.981273	E2F1	466.347	73.1675	2.67213	2.55e-53	9.24e-52	5.15e-49
TR-E2F1_Q6_01	1.71704e-11	0.539029	5.97892e-13	2.48235	0.05687	0.832699	E2F1	466.347	73.1675	2.67213	2.55e-53	9.24e-52	5.15e-49
TR-E2F1DP1_01	0.000206476	0.720577	6.21107e-05	1.81083	0.248541	0.885334	E2F1DP1	NA	NA	NA	NA	NA	NA
TR-E2F1DP1RB_01	0.000155431	0.622996	5.90805e-09	2.63668	0.693185	0.927299	E2F1DP1RB	NA	NA	NA	NA	NA	NA
TR-E2F1DP2_01	8.38379e-05	0.667457	3.07189e-07	2.18713	0.403126	0.897106	E2F1DP2	NA	NA	NA	NA	NA	NA
TR-E2F4DP1_01	0.000155431	0.622996	5.90805e-09	2.63668	0.693185	0.927299	E2F4DP1	NA	NA	NA	NA	NA	NA
TR-E2F4DP2_01	0.000326963	0.675959	2.193e-05	2.03014	0.341364	0.880599	E2F4DP2	NA	NA	NA	NA	NA	NA
TR-E47_01	0.114483	0.925421	0.890194	1.02724	0.261151	0.940807	E47	NA	NA	NA	NA	NA	NA
TR-E47_02	0.818622	0.975264	0.00237228	0.586423	0.272163	0.916504	E47	NA	NA	NA	NA	NA	NA
TR-E4BP4_01	0.000390281	1.86591	0.687478	0.604704	0.00616677	1.67532	NFIL3	518.27	1015.67	-0.970658	4.31e-29	2.38e-28	8.72e-25
TR-E4F1_Q6	0.71045	0.927477	0.0516534	1.65772	0.91293	1.03783	E4F1	616.627	309.532	0.994308	1.01e-27	5.21e-27	2.05e-23
TR-EBF_Q6	0.767009	1.02666	0.335486	0.834331	1	0.997595	EBF	NA	NA	NA	NA	NA	NA
TR-EBOX_Q6_01	0.0993757	0.900734	0.405171	1.1313	0.356102	0.935576	EBOX	NA	NA	NA	NA	NA	NA
TR-EFC_Q6	0.209349	0.829859	0.74024	0.822641	0.224794	0.828768	RFX1	415.566	345.547	0.266196	2.06e-06	3.61e-06	0.0416772
TR-EGR_Q6	1.25775e-37	0.658992	6.96087e-15	1.56487	5.51618e-15	0.795886	EGR	NA	NA	NA	NA	NA	NA
TR-EGR1_01	7.17687e-07	0.768573	0.000186218	1.46502	0.0162822	0.873818	EGR1	4937.79	32056.3	-2.69867	1.83e-50	4.71e-49	3.7e-46
TR-EGR2_01	0.266775	0.915258	0.478798	1.14063	0.618061	0.949316	EGR2	434.716	2090.93	-2.266	1.3e-41	1.56e-40	2.63e-37
TR-EGR3_01	1.66159e-05	0.776288	6.21107e-05	1.54607	0.0883957	0.892615	EGR3	608.05	2857.49	-2.23249	7.01e-37	6.08e-36	1.42e-32
TR-ELF1_Q6	0.00617005	1.21661	0.855413	1.05321	0.0179687	1.19192	ELF1	1791.23	1960.29	-0.130121	0.000356887	0.000542483	1
TR-ELK1_01	0.00594637	0.80838	0.0032061	1.52042	0.349417	0.915981	ELK1	897.427	623.734	0.524863	1.43e-34	1.07e-33	2.89e-30
TR-ELK1_02	2.69997e-06	0.716657	7.07298e-10	1.99457	0.277745	0.909771	ELK1	897.427	623.734	0.524863	1.43e-34	1.07e-33	2.89e-30
TR-EN1_01	0.427834	1.18422	0.855413	0.723064	0.712967	1.11453	EN1	301.475	59.7198	2.33576	0.00652729	0.00896302	1
TR-ER_Q6	0.579797	0.938126	0.597906	1.12924	0.872631	0.967008	ESR1	10749.8	3449.89	1.63969	7.28e-09	1.46e-08	0.000147336
TR-ER_Q6_02	1	1.00537	0.326659	0.806792	0.894132	0.975362	ESR1	10749.8	3449.89	1.63969	7.28e-09	1.46e-08	0.000147336
TR-ERR1_Q2	0.547901	1.07029	0.00590682	0.439095	0.959587	0.974906	ESRRA	612.795	518.032	0.242363	0.0297318	0.0384733	1
TR-ETF_Q6	6.47763e-74	0.53241	1.10897e-38	1.95151	4.28864e-23	0.746861	ETF	NA	NA	NA	NA	NA	NA
TR-ETS_Q4	0.0962256	0.903933	0.026674	1.3011	0.670652	0.963951	ETS	NA	NA	NA	NA	NA	NA
TR-ETS_Q6	0.728616	0.973193	0.504386	1.102	1	0.992658	ETS	NA	NA	NA	NA	NA	NA
TR-ETS1_B	0.84443	0.981266	0.0909649	1.2367	0.870724	1.01987	ETS1	2248.14	3803.93	-0.75876	5.41e-27	2.67e-26	1.1e-22
TR-ETS2_B	0.720482	1.03646	0.871615	1.04958	0.738157	1.03844	ETS2	1108.78	2651.69	-1.25794	3.28e-49	7.44e-48	6.64e-45
TR-EVI1_01	0.500532	1.12609	0.28715	0.519918	0.959587	1.03449	EVI1	NA	NA	NA	NA	NA	NA
TR-EVI1_02	0.924291	1.03097	0.741038	0.755396	1	0.98933	EVI1	NA	NA	NA	NA	NA	NA
TR-EVI1_03	1	0.975526	0.773819	0.747258	0.925181	0.94103	EVI1	NA	NA	NA	NA	NA	NA
TR-EVI1_04	0.220959	1.22236	0.207353	0.463949	0.639144	1.10775	EVI1	NA	NA	NA	NA	NA	NA
TR-EVI1_05	0.463703	1.15033	0.118307	0.334233	1	1.027	EVI1	NA	NA	NA	NA	NA	NA
TR-EVI1_06	0.912693	1.03662	0.588634	0.545913	1	0.962465	EVI1	NA	NA	NA	NA	NA	NA
TR-FAC1_01	0.922299	1.02154	0.466801	0.770248	1	0.983562	FALZ	NA	NA	NA	NA	NA	NA
TR-FOX_Q2	0.124246	0.770499	0.026674	0.293436	0.0317405	0.698407	FOX	NA	NA	NA	NA	NA	NA
TR-FOXD3_01	0.379789	0.837721	0.0506815	0.330231	0.155342	0.761031	FOXD3	12.1542	1.42957	3.0878	9.44e-14	2.43e-13	1.91e-09
TR-FOXJ2_01	0.269242	0.800892	0.0961509	0.367258	0.131594	0.735362	FOXJ2	903.384	1145.02	-0.34196	6.09e-25	2.71e-24	1.23e-20
TR-FOXJ2_02	0.866761	1.03946	1	0.921949	1	1.0217	FOXJ2	903.384	1145.02	-0.34196	6.09e-25	2.71e-24	1.23e-20
TR-FOXM1_01	0.0606726	1.25148	0.261476	0.623631	0.313583	1.1566	FOXM1	1232.14	103.134	3.57856	2.07e-58	2.03e-56	4.18e-54
TR-FOXO1_01	0.290163	0.858604	0.178719	0.596672	0.159295	0.819021	FOXO1A	NA	NA	NA	NA	NA	NA
TR-FOXO1_02	0.892029	0.962961	0.536522	0.740222	0.752649	0.929301	FOXO1A	NA	NA	NA	NA	NA	NA
TR-FOXO3_01	0.394745	0.871236	0.135314	0.530681	0.219901	0.819772	FOXO3A	NA	NA	NA	NA	NA	NA
TR-FOXO4_01	0.679304	0.933274	0.025472	0.444284	0.296972	0.859379	FOXO4	492.923	1004.17	-1.02656	5.34e-49	1.18e-47	1.08e-44
TR-FOXO4_02	0.820059	0.95056	0.017449	0.39553	0.360746	0.866685	FOXO4	492.923	1004.17	-1.02656	5.34e-49	1.18e-47	1.08e-44
TR-FOXP1_01	0.86645	0.879172	0.910905	0.581017	0.758918	0.834116	FOXP1	1797.62	2105.45	-0.228036	5.2e-08	9.98e-08	0.00105212
TR-FOXP3_Q4	0.149822	1.1831	0.0384487	0.449723	0.686455	1.07227	FOXP3	97.4107	18.5517	2.39253	7.5e-40	7.88e-39	1.52e-35
TR-FREAC2_01	0.0293735	0.716592	0.500882	0.714178	0.0329013	0.716228	FOXF2	66.5301	53.9087	0.30349	0.604391	0.640077	1
TR-FREAC3_01	0.229276	0.821678	1	0.923135	0.31688	0.83701	FOXC1	566.07	650.676	-0.20096	4.59e-27	2.28e-26	9.3e-23
TR-FREAC4_01	0.575637	0.901408	0.0169725	0.316472	0.216422	0.813014	FOXD1	49.6669	6.91622	2.84423	0.0015242	0.00221097	1
TR-FREAC7_01	1	0.999355	0.258151	0.475742	0.80909	0.920228	FOXL1	40.8419	27.2859	0.581891	0.389698	0.431223	1
TR-FXR_IR1_Q6	0.230421	1.15592	1	0.961962	0.374613	1.12661	FXR	NA	NA	NA	NA	NA	NA
TR-FXR_Q3	0.837423	1.03891	0.281163	0.630911	1	0.977252	FXR	NA	NA	NA	NA	NA	NA
TR-GABP_B	9.64394e-07	0.782981	6.87537e-12	1.77931	0.27668	0.933543	GABPA	803.689	1166.8	-0.537845	2.54e-28	1.35e-27	5.14e-24
TR-GATA1_01	0.142841	0.864029	0.345927	1.22703	0.48838	0.918884	GATA1	1.61475	1.53389	0.0741153	0.0755741	0.0933326	1
TR-GATA1_02	0.992052	0.971133	0.985854	1.03461	1	0.980725	GATA1	1.61475	1.53389	0.0741153	0.0755741	0.0933326	1
TR-GATA1_03	0.225361	1.18139	1	0.948041	0.371864	1.14612	GATA1	1.61475	1.53389	0.0741153	0.0755741	0.0933326	1
TR-GATA1_04	0.353375	1.14749	0.076616	0.420383	0.915233	1.03761	GATA1	1.61475	1.53389	0.0741153	0.0755741	0.0933326	1
TR-GATA1_05	0.737473	0.916872	0.0961509	0.361432	0.436387	0.832935	GATA1	1.61475	1.53389	0.0741153	0.0755741	0.0933326	1
TR-GATA1_06	0.0909636	0.724059	0.14135	0.432692	0.0346257	0.680028	GATA1	1.61475	1.53389	0.0741153	0.0755741	0.0933326	1
TR-GATA2_01	0.0228644	0.769305	0.0875129	1.45359	0.31688	0.872712	GATA2	338.699	213.924	0.662906	0.814399	0.833371	1
TR-GATA2_02	0.787822	0.927571	0.357807	0.588284	0.59951	0.876299	GATA2	338.699	213.924	0.662906	0.814399	0.833371	1
TR-GATA2_03	1	0.99043	0.375424	0.626886	0.845676	0.935492	GATA2	338.699	213.924	0.662906	0.814399	0.833371	1
TR-GATA3_01	0.981025	0.979054	0.468451	1.26035	0.987494	1.02156	GATA3	11339.2	3409.09	1.73386	2.26e-24	9.8e-24	4.58e-20
TR-GATA3_02	1	0.991229	0.357807	0.590557	0.829085	0.930681	GATA3	11339.2	3409.09	1.73386	2.26e-24	9.8e-24	4.58e-20
TR-GATA3_03	0.398966	1.16534	0.117554	0.385068	0.88845	1.04743	GATA3	11339.2	3409.09	1.73386	2.26e-24	9.8e-24	4.58e-20
TR-GATA4_Q3	0.280963	1.12067	0.00602384	0.429219	0.993331	1.01618	GATA4	29.3959	0.801755	5.19631	7.45e-05	0.000118452	1
TR-GATA6_01	0.701383	1.09521	0.499632	0.569649	1	1.01579	GATA6	149.059	197.333	-0.404752	1.53e-14	4.1e-14	3.1e-10
TR-GFI1_01	0.0258629	1.26827	0.622684	1.17112	0.0374856	1.25359	GFI1	33.2406	26.9287	0.303802	0.34951	0.390745	1
TR-GFI1_Q6	0.0275197	1.22899	0.329418	0.716777	0.196668	1.15158	GFI1	33.2406	26.9287	0.303802	0.34951	0.390745	1
TR-GFI1B_01	0.374819	1.11962	0.880633	1.05661	0.495587	1.1101	GFI1B	2.33004	0.903589	1.36662	0.112671	0.136181	1
TR-GLI_Q2	0.0321959	0.887261	0.588682	0.909113	0.0415805	0.890563	GLI	NA	NA	NA	NA	NA	NA
TR-GR_01	0.0372597	1.23032	0.0757149	0.544517	0.332746	1.12669	NR3C1	1181.11	3915.51	-1.72906	1.15e-58	1.21e-56	2.33e-54
TR-GR_Q6	0.128835	1.14501	0.00280531	0.453354	0.775081	1.04049	NR3C1	1181.11	3915.51	-1.72906	1.15e-58	1.21e-56	2.33e-54
TR-GR_Q6_01	0.0395526	1.2118	0.101406	0.609058	0.31688	1.12071	NR3C1	1181.11	3915.51	-1.72906	1.15e-58	1.21e-56	2.33e-54
TR-GRE_C	0.852844	1.02551	0.00422019	0.46317	0.664966	0.940531	GRE	NA	NA	NA	NA	NA	NA
TR-GZF1_01	0.813395	1.06599	0.974153	0.838331	0.971738	1.03159	ZNF336	NA	NA	NA	NA	NA	NA
TR-HAND1E47_01	0.0513217	1.17667	0.0977095	0.644173	0.374613	1.0962	HAND1	1.24262	0.199697	2.6375	0.282236	0.321498	1
TR-HEB_Q6	0.262207	1.06084	0.155562	1.17543	0.151602	1.07816	TCF12	1746.74	2047.21	-0.228994	2.92e-09	6e-09	5.92e-05
TR-HELIOSA_01	0.0171474	1.363	0.591332	0.703144	0.114448	1.26328	HELIOSA	NA	NA	NA	NA	NA	NA
TR-HELIOSA_02	0.00137366	1.37572	1	0.965994	0.00822877	1.31381	HELIOSA	NA	NA	NA	NA	NA	NA
TR-HEN1_01	0.798545	0.9743	0.893794	0.955605	0.788769	0.971475	NHLH1	5.65573	3.95702	0.515299	0.0948136	0.115571	1
TR-HEN1_02	0.0940013	0.904628	0.858484	1.03639	0.224422	0.924539	NHLH1	5.65573	3.95702	0.515299	0.0948136	0.115571	1
TR-HES1_Q2	0.00266454	0.836271	0.00365529	1.40286	0.254849	0.921892	HES1	1352.93	1195.32	0.178683	0.3229	0.363707	1
TR-HFH1_01	0.371223	0.854864	0.176901	0.519145	0.196668	0.804131	FOXQ1	41.8765	24.003	0.802925	0.430536	0.472283	1
TR-HFH3_01	0.125889	0.780909	0.78505	0.838626	0.153307	0.789631	FOXI1	287.824	359.571	-0.32109	2.05e-09	4.24e-09	4.14e-05
TR-HFH4_01	0.731368	0.924383	0.329418	0.602041	0.539199	0.875672	FOXJ1	147.077	6.54281	4.49052	1.22e-14	3.29e-14	2.47e-10
TR-HFH8_01	0.00975362	0.675381	0.562493	0.719526	0.011785	0.682052	HFH8	NA	NA	NA	NA	NA	NA
TR-HIC1_02	4.86086e-31	0.715668	1.19386e-05	1.2932	8.90776e-17	0.802944	HIC1	167.155	269.511	-0.689158	6.38e-19	2.13e-18	1.29e-14
TR-HIC1_03	1.22577e-18	0.746917	1.69383e-05	1.33407	6.63401e-09	0.835646	HIC1	167.155	269.511	-0.689158	6.38e-19	2.13e-18	1.29e-14
TR-HIF1_Q3	0.000274262	0.765615	0.0446419	1.36318	0.0484903	0.855918	HIF1A	2692.33	2197.74	0.292831	0.644448	0.678243	1
TR-HIF1_Q5	0.0484096	0.84673	0.340731	1.20001	0.277745	0.900117	HIF1A	2692.33	2197.74	0.292831	0.644448	0.678243	1
TR-HLF_01	0.151432	1.34856	0.103919	0.172167	0.559261	1.17079	HLF	173.587	1316.58	-2.92306	1.92e-61	6.08e-59	3.89e-57
TR-HMEF2_Q6	0.516344	1.11066	0.155562	0.496285	0.999051	1.01782	HMEF2	NA	NA	NA	NA	NA	NA
TR-HMGIY_Q3	0.135764	1.20001	0.666689	0.802486	0.341364	1.13993	HMGIY	NA	NA	NA	NA	NA	NA
TR-HMGIY_Q6	0.00628237	1.36222	1	0.995398	0.026346	1.30679	HMGIY	NA	NA	NA	NA	NA	NA
TR-HMX1_01	0.287785	1.10516	0.205057	0.705466	0.752649	1.04476	HMX1	3.32217	1.01106	1.71626	0.168266	0.198647	1
TR-HNF1_01	0.151333	1.26377	0.358216	0.521989	0.50829	1.15167	TCF2	NA	NA	NA	NA	NA	NA
TR-HNF1_C	0.108203	1.28708	0.0212345	0.195405	0.599012	1.12211	TCF2	NA	NA	NA	NA	NA	NA
TR-HNF1_Q6	0.907771	1.04004	0.0466997	0.216382	0.787913	0.915574	TCF2	NA	NA	NA	NA	NA	NA
TR-HNF1_Q6_01	0.400161	1.16022	0.0214547	0.191689	1	1.01386	TCF2	NA	NA	NA	NA	NA	NA
TR-HNF3_Q6	0.0274073	0.735221	1	0.923819	0.0594984	0.763722	FOXA2	2.14724	0.89998	1.25452	0.240562	0.277078	1
TR-HNF3_Q6_01	0.0226475	0.710486	0.575477	0.748325	0.026346	0.716204	FOXA2	2.14724	0.89998	1.25452	0.240562	0.277078	1
TR-HNF3ALPHA_Q6	0.0972638	0.786527	0.597906	0.763642	0.0999557	0.783069	FOXA2	2.14724	0.89998	1.25452	0.240562	0.277078	1
TR-HNF3B_01	0.635593	0.903028	0.599876	0.724664	0.526079	0.876074	FOXA2	2.14724	0.89998	1.25452	0.240562	0.277078	1
TR-HNF4_01	0.351165	1.08022	0.465395	1.15581	0.309927	1.09164	HNF4A	0.527854	0.466686	0.177685	0.13754	0.164386	1
TR-HNF4_01_B	0.527957	1.06259	0.893794	0.941263	0.725932	1.04426	HNF4A	0.527854	0.466686	0.177685	0.13754	0.164386	1
TR-HNF4_DR1_Q3	0.0240353	1.1662	0.339344	0.801759	0.18012	1.11112	HNF4	NA	NA	NA	NA	NA	NA
TR-HNF4_Q6	0.109035	1.14593	0.643074	0.863518	0.31688	1.10326	HNF4A	0.527854	0.466686	0.177685	0.13754	0.164386	1
TR-HNF4_Q6_01	0.351165	1.07463	0.362172	0.821549	0.741385	1.03639	HNF4A	0.527854	0.466686	0.177685	0.13754	0.164386	1
TR-HNF4_Q6_02	1	NA	1	NA	1	NA	NA	NA	NA	NA	NA	NA	NA
TR-HNF4_Q6_03	1	NA	1	NA	1	NA	NA	NA	NA	NA	NA	NA	NA
TR-HNF4ALPHA_Q6	0.428654	1.09712	1	0.989111	0.568631	1.0808	HNF4ALPHA	NA	NA	NA	NA	NA	NA
TR-HNF6_Q6	0.575637	1.12988	0.0583373	0.226677	1	0.993389	ONECUT2	85.2708	8.88546	3.26253	0.000614827	0.000919449	1
TR-HOX13_01	0.369378	0.831897	0.49457	1.29808	0.709533	0.902345	HOX13	NA	NA	NA	NA	NA	NA
TR-HOXA3_01	0.729837	1.08632	0.326047	0.478609	1	0.994484	HOXA3	52.684	192.322	-1.86809	5.81e-53	1.99e-51	1.18e-48
TR-HOXA4_Q2	0.541099	1.14783	1	0.902692	0.693606	1.11079	HOXA4	33.7243	179.492	-2.41206	1.38e-60	3.09e-58	2.78e-56
TR-HOXA7_01	0.299029	1.19473	0.891327	1.10184	0.403259	1.18069	HOXA7	104.399	386.948	-1.89003	5.77e-56	3.01e-54	1.17e-51
TR-HP1SITEFACTOR_Q6	0.125977	1.21652	0.00149077	0.186372	0.758918	1.06084	HP1SITEFACTOR	NA	NA	NA	NA	NA	NA
TR-HSF_Q6	0.500532	1.06222	0.643237	0.882426	0.773469	1.03505	HSF	NA	NA	NA	NA	NA	NA
TR-HSF1_01	0.532268	1.11066	0.137258	0.451013	1	1.01098	HSF1	1963.06	1190.86	0.721105	1.05e-20	3.8e-20	2.12e-16
TR-HSF1_Q6	0.813395	0.965868	0.535313	0.828918	0.670652	0.945173	HSF1	1963.06	1190.86	0.721105	1.05e-20	3.8e-20	2.12e-16
TR-HSF2_01	0.489189	0.871135	1	0.947127	0.592984	0.882618	HSF2	358.622	407.953	-0.185939	7.12e-09	1.43e-08	0.000144186
TR-HTF_01	1	0.975334	0.159637	1.60586	0.774273	1.07062	HTF	NA	NA	NA	NA	NA	NA
TR-ICSBP_Q6	0.728616	0.950279	0.187838	0.675705	0.492015	0.908786	IRF8	375.581	354.971	0.0814204	0.0192298	0.0253666	1
TR-IK1_01	0.00464863	1.24579	0.34111	1.22188	0.00420565	1.24218	IK1	NA	NA	NA	NA	NA	NA
TR-IK2_01	0.0185342	1.19949	1	0.999169	0.0530708	1.16922	IK2	NA	NA	NA	NA	NA	NA
TR-IK3_01	3.55551e-06	1.46656	0.78505	0.871349	9.71373e-05	1.37661	IK3	NA	NA	NA	NA	NA	NA
TR-IPF1_Q4	0.00861287	1.49512	0.326047	0.479924	0.0890537	1.34171	IPF1	NA	NA	NA	NA	NA	NA
TR-IPF1_Q4_01	0.270743	1.20243	0.0501225	0.277583	0.813857	1.06267	IPF1	NA	NA	NA	NA	NA	NA
TR-IRF_Q6	0.091873	1.17754	1	0.964643	0.198657	1.14537	IRF	NA	NA	NA	NA	NA	NA
TR-IRF_Q6_01	0.339045	1.10798	0.544925	0.808761	0.659437	1.06276	IRF	NA	NA	NA	NA	NA	NA
TR-IRF1_01	0.84067	1.03311	0.956981	0.926928	0.987494	1.01707	IRF1	1378.52	852.166	0.693917	5.31e-09	1.08e-08	0.000107561
TR-IRF1_Q6	0.000883497	1.39585	0.0688535	0.476819	0.0451632	1.25697	IRF1	1378.52	852.166	0.693917	5.31e-09	1.08e-08	0.000107561
TR-IRF2_01	0.71045	1.0521	0.959762	1.03618	0.752649	1.0497	IRF2	859.889	954.179	-0.150108	6.4e-07	1.16e-06	0.0129691
TR-IRF7_01	0.7529	1.04836	0.952053	0.913026	0.926802	1.02791	IRF7	834.675	221.295	1.91525	1.3e-42	1.65e-41	2.62e-38
TR-ISRE_01	0.554564	1.06798	0.356416	0.753677	0.947	1.02049	ISRE	NA	NA	NA	NA	NA	NA
TR-KAISO_01	0.205223	1.09818	0.49457	0.847067	0.526672	1.06023	KAISO	NA	NA	NA	NA	NA	NA
TR-KROX_Q6	3.59485e-28	0.740421	1.15927e-22	1.60629	8.07842e-08	0.87127	KROX	NA	NA	NA	NA	NA	NA
TR-LBP1_Q6	0.121413	1.0881	0.773819	1.0542	0.162675	1.08297	UBP1	2156.37	2100.73	0.0377197	0.747729	0.772684	1
TR-LDSPOLYA_B	0.610049	1.05081	0.0205718	0.578707	0.951962	0.97947	LDSPOLYA	NA	NA	NA	NA	NA	NA
TR-LEF1_Q2	1	NA	1	NA	1	NA	NA	NA	NA	NA	NA	NA	NA
TR-LEF1_Q2_01	0.105956	1.17938	0.515275	0.779412	0.349417	1.11894	LEF1	530.285	138.008	1.94202	3.07e-36	2.55e-35	6.22e-32
TR-LEF1TCF1_Q4	0.0323916	1.24113	0.952343	0.920818	0.118247	1.19273	LEF1TCF1	NA	NA	NA	NA	NA	NA
TR-LFA1_Q6	0.140909	0.912086	0.949873	1.02002	0.285163	0.928396	LFA1	NA	NA	NA	NA	NA	NA
TR-LHX3_01	0.173088	1.29577	0.461363	0.529371	0.48838	1.17996	LHX3	1.01164	0.0132691	6.25248	7.48e-06	1.27e-05	0.151459
TR-LMO2COM_01	0.124476	0.925124	0.0521568	0.788135	0.0415805	0.904422	LMO2	272.003	632.546	-1.21755	1.44e-47	2.78e-46	2.92e-43
TR-LMO2COM_02	0.356538	0.812804	0.542128	1.29034	0.678506	0.884968	LMO2	272.003	632.546	-1.21755	1.44e-47	2.78e-46	2.92e-43
TR-LPOLYA_B	0.74637	1.06299	0.126649	0.486028	1	0.975799	LPOLYA	NA	NA	NA	NA	NA	NA
TR-LRF_Q2	6.6052e-11	0.764719	0.00197751	1.31056	2.88192e-05	0.847204	FBI1	NA	NA	NA	NA	NA	NA
TR-LUN1_01	0.528352	0.929119	1	0.992785	0.650043	0.93874	LUN1	NA	NA	NA	NA	NA	NA
TR-LXR_DR4_Q3	0.018051	0.806511	0.263289	1.24979	0.184791	0.873498	LXR	NA	NA	NA	NA	NA	NA
TR-LXR_Q3	3.20313e-05	0.747154	0.00396431	1.48236	0.0431671	0.858257	NR1H2	1263.06	1165.46	0.116025	0.190606	0.222979	1
TR-LYF1_01	0.869899	0.976993	0.952053	0.954458	0.889521	0.973587	LYF1	NA	NA	NA	NA	NA	NA
TR-MAF_Q6	0.866761	1.01855	0.998793	1.01484	0.925181	1.01799	MAF	657.192	1504.18	-1.19459	8.13e-41	9.14e-40	1.65e-36
TR-MAF_Q6_01	0.00613554	1.22252	0.0961338	0.662209	0.130441	1.13785	MAF	657.192	1504.18	-1.19459	8.13e-41	9.14e-40	1.65e-36
TR-MAX_01	0.990607	1.00993	0.177455	1.38479	0.686455	1.06658	MAX	1445.09	1307.52	0.144323	0.00323943	0.0045745	1
TR-MAZ_Q6	1.92674e-23	0.737255	1.00817e-07	1.37305	1.18599e-10	0.833335	MAZ	5548.41	2088.16	1.40985	2.63e-57	1.82e-55	5.32e-53
TR-MAZR_01	4.54152e-10	0.800522	0.00417318	1.25104	4.71351e-05	0.868603	ZNF278	NA	NA	NA	NA	NA	NA
TR-MEF2_01	0.823931	1.04125	0.0863443	0.467926	0.91293	0.954608	MEF2A	1361.92	2019.88	-0.568631	1.28e-33	9.12e-33	2.59e-29
TR-MEF2_02	0.00184034	1.50851	0.329418	0.558717	0.0346257	1.36498	MEF2A	1361.92	2019.88	-0.568631	1.28e-33	9.12e-33	2.59e-29
TR-MEF2_03	0.952397	1.0238	0.527284	0.627387	1	0.963891	MEF2A	1361.92	2019.88	-0.568631	1.28e-33	9.12e-33	2.59e-29
TR-MEF2_04	0.0499089	1.33618	0.551154	0.665072	0.224794	1.23476	MEF2A	1361.92	2019.88	-0.568631	1.28e-33	9.12e-33	2.59e-29
TR-MEF2_Q6_01	0.488334	1.11175	0.265646	0.579446	0.952986	1.03131	MEF2A	1361.92	2019.88	-0.568631	1.28e-33	9.12e-33	2.59e-29
TR-MEF3_B	0.33694	0.910595	0.28715	1.23715	0.770471	0.959943	MEF3	NA	NA	NA	NA	NA	NA
TR-MEIS1_01	0.26474	1.10682	0.788719	0.907261	0.498572	1.07666	MEIS1	173.976	350.901	-1.01218	9.96e-41	1.11e-39	2.02e-36
TR-MEIS1AHOXA9_01	0.601744	1.088	0.631592	0.763961	0.905057	1.03903	HOXA9	84.4458	239.324	-1.50287	8.12e-48	1.6e-46	1.64e-43
TR-MEIS1BHOXA9_02	0.550075	1.10593	0.242044	0.55842	0.978118	1.02319	HOXA9	84.4458	239.324	-1.50287	8.12e-48	1.6e-46	1.64e-43
TR-MIF1_01	0.858154	0.970599	0.78505	1.07937	1	0.987036	MIF1	NA	NA	NA	NA	NA	NA
TR-MINI19_B	1.25165e-10	0.79289	6.77907e-08	1.44944	0.00184092	0.892107	MINI19	NA	NA	NA	NA	NA	NA
TR-MINI20_B	3.25237e-09	0.796906	2.58872e-07	1.45325	0.00644293	0.89609	MINI20	NA	NA	NA	NA	NA	NA
TR-MMEF2_Q6	0.510387	1.11809	0.28715	0.584255	0.913245	1.03742	MMEF2	NA	NA	NA	NA	NA	NA
TR-MOVOB_01	2.93287e-15	0.717639	0.0708525	1.19807	1.62893e-09	0.79024	MOVOB	NA	NA	NA	NA	NA	NA
TR-MRF2_01	0.893742	1.03279	0.0958421	0.402888	0.875542	0.937604	MRF2	NA	NA	NA	NA	NA	NA
TR-MSX1_01	0.676568	1.08624	1	0.93222	0.789449	1.06296	MSX1	72.8834	144.247	-0.984878	6.78e-16	1.94e-15	1.37e-11
TR-MTATA_B	0.140909	1.23635	0.591332	0.702307	0.402211	1.15565	MTATA	NA	NA	NA	NA	NA	NA
TR-MTF1_Q4	4.13787e-08	0.784905	0.00406057	1.31126	0.000939047	0.864446	MTF1	613.684	764.482	-0.316985	1.64e-15	4.61e-15	3.32e-11
TR-MUSCLE_INI_B	5.68751e-29	0.738663	8.92926e-17	1.5132	5.93992e-10	0.85571	PHF5A	496.734	418.147	0.248462	0.000388657	0.000588478	1
TR-MYB_Q3	0.754009	0.954507	0.597906	1.15131	1	0.984247	MYB	1908.09	1000.68	0.931152	8.99e-12	2.1e-11	1.82e-07
TR-MYB_Q5_01	0.767009	0.950043	0.393318	1.2411	1	0.994028	MYB	1908.09	1000.68	0.931152	8.99e-12	2.1e-11	1.82e-07
TR-MYB_Q6	0.412698	0.902099	0.8002	1.08338	0.641396	0.929494	MYB	1908.09	1000.68	0.931152	8.99e-12	2.1e-11	1.82e-07
TR-MYC_Q2	0.438962	0.920139	0.157881	1.31148	0.960662	0.979277	MYC	2165.85	4392.32	-1.02005	1.33e-27	6.81e-27	2.69e-23
TR-MYCMAX_01	0.274287	0.876351	0.582624	1.16688	0.599012	0.920256	MYCMAX	NA	NA	NA	NA	NA	NA
TR-MYCMAX_02	0.676568	1.05362	0.750378	1.09212	0.693185	1.05944	MYCMAX	NA	NA	NA	NA	NA	NA
TR-MYCMAX_03	0.514018	0.915069	0.15488	1.39135	1	0.987044	MYCMAX	NA	NA	NA	NA	NA	NA
TR-MYCMAX_B	1.94694e-13	0.652096	1.9587e-08	1.74125	0.000290682	0.816686	MYCMAX	NA	NA	NA	NA	NA	NA
TR-MYOD	7.08091e-07	0.768747	1.72197e-08	1.68059	0.110953	0.906542	MYOD1	1.00095	9.34303	-3.22252	0.00685346	0.00939816	1
TR-MYOD_	0.420182	0.917129	0.00145471	0.444576	0.0820623	0.845718	NA	NA	NA	NA	NA	NA	NA
TR-MYOD_0	7.45157e-31	0.696768	7.93282e-10	1.43483	7.47421e-14	0.808302	MYOD1	1.00095	9.34303	-3.22252	0.00685346	0.00939816	1
TR-MYOD_01	0.195808	1.09073	0.709909	0.912864	0.444506	1.06385	MYOD1	1.00095	9.34303	-3.22252	0.00685346	0.00939816	1
TR-MYOD_Q6	0.427834	1.04952	0.508575	0.892299	0.756768	1.02576	MYOD1	1.00095	9.34303	-3.22252	0.00685346	0.00939816	1
TR-MYOD_Q6_01	0.14958	0.93467	0.793827	1.04017	0.341364	0.950613	MYOD1	1.00095	9.34303	-3.22252	0.00685346	0.00939816	1
TR-MYOGENIN_Q6	0.71045	0.973196	0.196384	0.833591	0.488217	0.9521	MYOG	2.22897	20.4504	-3.19768	2.21e-05	3.64e-05	0.44726
TR-MYOGNF1_01	0.767009	1.03129	0.78505	0.91793	0.980061	1.01416	MYOGNF1	NA	NA	NA	NA	NA	NA
TR-MZF1_01	1.52374e-05	0.809537	0.0901621	1.21394	0.00595534	0.87065	ZNF42	NA	NA	NA	NA	NA	NA
TR-MZF1_02	0.0179676	0.878015	0.396408	1.1219	0.143607	0.914871	ZNF42	NA	NA	NA	NA	NA	NA
TR-NANOG_01	0.823931	1.02962	0.325271	0.749195	1	0.987247	NANOG	2.09931	3.45101	-0.717105	0.00351551	0.00494815	1
TR-NCX_01	0.259016	1.17558	0.479673	1.26453	0.261151	1.18902	TLX2	1.26276	0.215134	2.55327	2.16e-09	4.47e-09	4.38e-05
TR-NERF_Q2	0.630537	0.967691	0.0752376	1.22187	1	1.0061	ELF2	831.693	1012.35	-0.283586	3.22e-16	9.39e-16	6.53e-12
TR-NF1_Q6	6.30531e-06	1.29298	0.956981	1.02249	5.17067e-05	1.25211	NFIA	1751.53	2565.68	-0.550725	2.3e-18	7.48e-18	4.66e-14
TR-NF1_Q6_01	1.32212e-05	1.32691	0.473065	1.15741	2.72345e-05	1.3013	NFIA	1751.53	2565.68	-0.550725	2.3e-18	7.48e-18	4.66e-14
TR-NFAT_Q4_01	0.00315571	1.28288	0.396408	0.754956	0.0451632	1.2031	NFATC1	459.184	629.084	-0.454178	7.59e-17	2.28e-16	1.54e-12
TR-NFAT_Q6	0.0226285	1.2266	0.965362	0.934862	0.0883957	1.18252	NFATC1	459.184	629.084	-0.454178	7.59e-17	2.28e-16	1.54e-12
TR-NFE2_01	0.213121	1.12238	0.496884	0.806095	0.526672	1.07458	NFE2	26.9859	10.2939	1.39041	0.00235025	0.00335679	1
TR-NFKAPPAB_01	0.637927	0.956482	0.00366829	1.47799	0.74489	1.03529	NFKB1	1437.51	1563.12	-0.120849	9.83e-07	1.76e-06	0.0199015
TR-NFKAPPAB50_01	5.16971e-05	0.810841	0.00238887	1.37703	0.0536835	0.896402	NFKAPPAB50	NA	NA	NA	NA	NA	NA
TR-NFKAPPAB65_01	0.955303	1.01129	0.192258	1.2624	0.667336	1.04924	NFKAPPAB65	NA	NA	NA	NA	NA	NA
TR-NFKB_C	1	0.994055	0.0770528	1.32303	0.693185	1.04377	NFKB1	1437.51	1563.12	-0.120849	9.83e-07	1.76e-06	0.0199015
TR-NFKB_Q6	0.291906	0.906683	0.190981	1.26764	0.775081	0.96123	NFKB1	1437.51	1563.12	-0.120849	9.83e-07	1.76e-06	0.0199015
TR-NFKB_Q6_01	0.163936	0.903881	0.00848424	1.407	0.913245	0.979911	NFKB1	1437.51	1563.12	-0.120849	9.83e-07	1.76e-06	0.0199015
TR-NFMUE1_Q6	0.114428	0.87053	0.000136205	1.69611	1	0.99529	NFMUE1	NA	NA	NA	NA	NA	NA
TR-NFY_01	6.83341e-06	0.652229	1.17007e-13	2.63431	0.752649	0.951756	NFYA	1347	991.275	0.442396	1.2e-09	2.52e-09	2.44e-05
TR-NFY_C	0.921574	0.971231	0.0016666	1.81859	0.484556	1.09928	NFYA	1347	991.275	0.442396	1.2e-09	2.52e-09	2.44e-05
TR-NFY_Q6	0.0176705	0.769489	2.9762e-05	1.9978	0.819629	0.955108	NFYA	1347	991.275	0.442396	1.2e-09	2.52e-09	2.44e-05
TR-NFY_Q6_01	7.35279e-05	0.685038	1.38608e-08	2.22946	0.50707	0.918428	NFYA	1347	991.275	0.442396	1.2e-09	2.52e-09	2.44e-05
TR-NGFIC_01	6.73165e-06	0.790836	7.64628e-05	1.48081	0.0521452	0.895103	EGR4	7.87689	2.72863	1.52945	0.365241	0.406403	1
TR-NKX22_01	0.846127	1.04619	0.413441	0.60497	1	0.979516	NKX2-2	24.4133	0.522632	5.54573	2.59e-09	5.33e-09	5.24e-05
TR-NKX25_01	0.589582	1.10148	1	0.928117	0.752649	1.07529	NKX2-5	20.651	2.79126	2.88722	0.240308	0.276821	1
TR-NKX25_02	0.0253706	1.45481	0.461363	0.52724	0.153327	1.31464	NKX2-5	20.651	2.79126	2.88722	0.240308	0.276821	1
TR-NKX25_Q5	0.813395	0.966818	0.705822	1.10121	1	0.987127	NKX2-5	20.651	2.79126	2.88722	0.240308	0.276821	1
TR-NKX3A_01	0.504891	0.824449	0.187838	0.29879	0.309754	0.745013	NKX3-1	388.86	209.03	0.895538	0.0435546	0.0552688	1
TR-NKX61_01	0.0396752	1.36238	0.532111	0.612239	0.204843	1.24902	NKX6-1	20.3888	2.91536	2.80603	2.79e-14	7.37e-14	5.65e-10
TR-NKX62_Q2	0.388952	1.17818	0.880633	0.785218	0.658592	1.11879	NKX6-2	0.0112188	0.00424	1.40378	0.339539	0.380529	1
TR-NMYC_01	0.313275	0.907706	0.551508	1.13567	0.630485	0.942156	MYCN	61.8038	19.8993	1.63498	0.00557456	0.00770229	1
TR-NRF1_Q6	7.0163e-13	0.57333	5.61348e-12	2.19494	0.010684	0.818383	NFE2L1	7094.85	9105.58	-0.359977	1.1e-13	2.83e-13	2.23e-09
TR-NRF2_01	7.52487e-05	0.789255	1.95748e-07	1.70313	0.31688	0.927357	NFE2L2	2363.37	3426.7	-0.535972	1.07e-41	1.29e-40	2.17e-37
TR-NRF2_Q4	0.0501459	1.19303	0.090502	0.609243	0.361259	1.10481	NFE2L2	2363.37	3426.7	-0.535972	1.07e-41	1.29e-40	2.17e-37
TR-NRSE_B	0.000804731	0.799415	0.000990914	1.51841	0.224794	0.908067	NRSE	NA	NA	NA	NA	NA	NA
TR-NRSF_01	0.209349	0.928169	0.33363	1.13795	0.597142	0.95987	REST	422.284	451.329	-0.095967	0.0542906	0.0680691	1
TR-NRSF_Q4	0.00669723	0.89506	0.0602915	1.18995	0.191109	0.939623	REST	422.284	451.329	-0.095967	0.0542906	0.0680691	1
TR-OCT_C	0.84443	0.949895	0.367034	0.642881	0.636786	0.9035	OCT	NA	NA	NA	NA	NA	NA
TR-OCT_Q6	0.510387	1.11121	1	0.910307	0.679652	1.08085	OCT	NA	NA	NA	NA	NA	NA
TR-OCT1_01	0.568636	1.11284	0.899394	0.856335	0.760224	1.07408	POU2F1	143.409	108.547	0.401808	3.17e-08	6.15e-08	0.000641241
TR-OCT1_02	1	0.99852	0.979694	0.846651	1	0.97557	POU2F1	143.409	108.547	0.401808	3.17e-08	6.15e-08	0.000641241
TR-OCT1_03	0.0588654	1.38401	0.230714	0.382352	0.309754	1.23264	POU2F1	143.409	108.547	0.401808	3.17e-08	6.15e-08	0.000641241
TR-OCT1_04	0.808204	0.909877	0.186176	0.373984	0.526079	0.828895	POU2F1	143.409	108.547	0.401808	3.17e-08	6.15e-08	0.000641241
TR-OCT1_05	0.210745	1.1922	0.28715	0.569959	0.640586	1.09817	POU2F1	143.409	108.547	0.401808	3.17e-08	6.15e-08	0.000641241
TR-OCT1_06	0.0606726	1.31667	0.0786135	0.352202	0.388499	1.17093	POU2F1	143.409	108.547	0.401808	3.17e-08	6.15e-08	0.000641241
TR-OCT1_07	0.0321959	1.36787	0.0281381	0.197021	0.349417	1.19093	POU2F1	143.409	108.547	0.401808	3.17e-08	6.15e-08	0.000641241
TR-OCT1_B	0.488334	1.10133	0.605811	0.78643	0.785674	1.05374	POU2F1	143.409	108.547	0.401808	3.17e-08	6.15e-08	0.000641241
TR-OCT1_Q5_01	0.676568	1.07061	0.57733	0.736408	1	1.0201	POU2F1	143.409	108.547	0.401808	3.17e-08	6.15e-08	0.000641241
TR-OCT1_Q6	0.898335	0.964346	0.551154	0.743522	0.74489	0.930975	POU2F1	143.409	108.547	0.401808	3.17e-08	6.15e-08	0.000641241
TR-OCT4_01	0.00266454	1.4374	0.135314	0.457044	0.0701757	1.28926	POU5F1	5.53155	5.64812	-0.0300855	4.78e-12	1.13e-11	9.69e-08
TR-OCT4_02	0.000677306	1.44002	0.0269172	0.367687	0.0451632	1.27797	POU5F1	5.53155	5.64812	-0.0300855	4.78e-12	1.13e-11	9.69e-08
TR-OLF1_01	0.312454	0.934653	0.78505	0.940529	0.341364	0.935541	OLF1	NA	NA	NA	NA	NA	NA
TR-OSF2_Q6	0.140909	0.83741	0.0901621	0.578366	0.0512317	0.798264	RUNX2	418.724	182.729	1.1963	2.28e-20	8.15e-20	4.61e-16
TR-OTX_Q1	0.500532	1.1961	0.542128	0.447929	0.870724	1.08304	OTX1	41.9148	8.44346	2.31155	1.78e-23	7.36e-23	3.6e-19
TR-P300_01	0.151333	0.903724	1	0.985881	0.257504	0.916139	P300	NA	NA	NA	NA	NA	NA
TR-P53_01	0.675558	0.946933	0.155562	0.682688	0.415897	0.907001	TP53	1703.58	1558.75	0.128183	0.369183	0.410466	1
TR-P53_02	0.00604249	1.28535	0.101729	0.58543	0.119691	1.17958	TP53	1703.58	1558.75	0.128183	0.369183	0.410466	1
TR-P53_DECAMER_Q2	0.0796173	1.15857	0.742124	0.883817	0.249668	1.11705	TP53	1703.58	1558.75	0.128183	0.369183	0.410466	1
TR-PADS_C	0.696146	0.949913	0.588296	0.831959	0.59951	0.932088	PADS	NA	NA	NA	NA	NA	NA
TR-PAX_Q6	0.67189	1.04499	0.893794	1.04568	0.719007	1.04509	PAX	NA	NA	NA	NA	NA	NA
TR-PAX1_B	0.637177	1.10121	0.365773	1.41971	0.49652	1.14934	PAX1	18.5311	2.13776	3.11578	3.71e-14	9.74e-14	7.51e-10
TR-PAX2_01	0.268321	1.15785	1	0.996121	0.419602	1.13341	PAX2	39.2511	7.14986	2.45675	3.26e-09	6.67e-09	6.6e-05
TR-PAX2_02	0.209349	1.13016	0.912931	1.03649	0.309927	1.116	PAX2	39.2511	7.14986	2.45675	3.26e-09	6.67e-09	6.6e-05
TR-PAX3_01	0.71045	0.914066	0.899394	0.855776	0.712439	0.905258	PAX3	6.64459	17.4453	-1.39259	3.39e-22	1.32e-21	6.87e-18
TR-PAX3_B	1	0.98587	0.405171	1.33192	0.915233	1.03816	PAX3	6.64459	17.4453	-1.39259	3.39e-22	1.32e-21	6.87e-18
TR-PAX4_01	6.47951e-16	0.685012	5.45632e-09	1.6235	2.14824e-05	0.826834	PAX4	0.0298774	0.0264927	0.17346	0.330186	0.37114	1
TR-PAX4_02	0.192709	1.24419	0.0961509	0.312944	0.670652	1.10346	PAX4	0.0298774	0.0264927	0.17346	0.330186	0.37114	1
TR-PAX4_03	0.381262	0.951563	0.0129085	1.28082	1	1.00132	PAX4	0.0298774	0.0264927	0.17346	0.330186	0.37114	1
TR-PAX4_04	0.866761	0.963915	0.850601	1.06712	1	0.979512	PAX4	0.0298774	0.0264927	0.17346	0.330186	0.37114	1
TR-PAX5_01	0.0943178	0.917762	0.000542463	1.37421	0.926374	0.986739	PAX5	18.4214	8.69206	1.08361	0.935641	0.943703	1
TR-PAX5_02	0.00158046	0.749047	0.0253453	1.49483	0.148957	0.861748	PAX5	18.4214	8.69206	1.08361	0.935641	0.943703	1
TR-PAX6_01	0.427834	1.14759	0.14135	0.435569	0.925181	1.03999	PAX6	68.9922	63.3571	0.122926	3.54e-20	1.25e-19	7.17e-16
TR-PAX6_Q2	0.274287	1.07714	0.863978	0.944495	0.495587	1.05709	PAX6	68.9922	63.3571	0.122926	3.54e-20	1.25e-19	7.17e-16
TR-PAX8_01	1	1.00555	0.0232636	1.65324	0.49652	1.10343	PAX8	67.5837	59.799	0.176553	0.578255	0.615326	1
TR-PAX8_B	0.287785	1.14084	0.813328	0.864646	0.526672	1.09911	PAX8	67.5837	59.799	0.176553	0.578255	0.615326	1
TR-PAX9_B	0.252961	0.920648	0.0961509	1.25719	0.789449	0.971505	PAX9	190.534	61.3466	1.63499	4.19e-16	1.21e-15	8.49e-12
TR-PBX_Q3	0.0865239	1.22455	0.876689	1.07481	0.14674	1.20193	PBX	NA	NA	NA	NA	NA	NA
TR-PBX1_01	0.376759	1.18914	0.880633	0.820335	0.618061	1.13341	PBX1	7311.8	4382.41	0.738501	2.2e-10	4.79e-10	4.46e-06
TR-PBX1_02	0.952683	0.960192	0.8002	0.784546	0.884415	0.933649	PBX1	7311.8	4382.41	0.738501	2.2e-10	4.79e-10	4.46e-06
TR-PBX1_03	0.995615	1.01157	0.905019	1.0553	1	1.01818	PBX1	7311.8	4382.41	0.738501	2.2e-10	4.79e-10	4.46e-06
TR-PEA3_Q6	1	NA	1	NA	1	NA	NA	NA	NA	NA	NA	NA	NA
TR-PEBP_Q6	0.0759629	0.842918	0.690454	1.10304	0.230895	0.882227	PEBP	NA	NA	NA	NA	NA	NA
TR-PIT1_Q6	0.0638726	1.30602	0.0803214	0.345242	0.423551	1.16083	PIT1	NA	NA	NA	NA	NA	NA
TR-PITX2_Q2	0.798545	1.04474	0.00613544	0.342342	0.752649	0.9386	PITX2	23.0794	30.4359	-0.399168	0.00242699	0.00346199	1
TR-PLZF_02	0.23465	1.22954	0.180863	0.418592	0.670652	1.10699	ZNF145	NA	NA	NA	NA	NA	NA
TR-POLY_C	0.0329026	1.29451	0.222496	0.574086	0.235251	1.18564	POLY	NA	NA	NA	NA	NA	NA
TR-POU1F1_Q6	0.109035	1.27692	0.00246999	0.0907964	0.670652	1.09767	POU1F1	0.141562	0.148291	-0.067	0.320466	0.361246	1
TR-POU3F2_01	0.489189	1.15154	0.150346	0.352835	0.972397	1.03084	POU3F2	16.3608	0.40097	5.35061	0.000216663	0.000333872	1
TR-POU3F2_02	0.514018	1.14311	0.0295421	0.123487	1	0.989031	POU3F2	16.3608	0.40097	5.35061	0.000216663	0.000333872	1
TR-POU6F1_01	0.698345	1.09299	0.329418	0.463375	1	0.997842	POU6F1	156.835	362.395	-1.20832	1.89e-56	1.08e-54	3.84e-52
TR-PPAR_DR1_Q2	0.0524637	1.13409	0.0191671	0.645333	0.49652	1.06023	PPAR	NA	NA	NA	NA	NA	NA
TR-PPARA_01	0.280963	1.12159	0.231106	0.680154	0.712967	1.05488	PPARA	335.057	910.946	-1.44296	6.06e-47	1.1e-45	1.23e-42
TR-PPARA_02	0.0634419	0.881367	1	0.972771	0.121859	0.89518	PPARA	335.057	910.946	-1.44296	6.06e-47	1.1e-45	1.23e-42
TR-PPARG_01	0.013381	1.24512	0.20316	0.671169	0.151602	1.15838	PPARG	189.562	1890.4	-3.31795	1.12e-54	4.98e-53	2.27e-50
TR-PPARG_02	0.624856	1.07962	0.591332	1.20149	0.570295	1.09804	PPARG	189.562	1890.4	-3.31795	1.12e-54	4.98e-53	2.27e-50
TR-PPARG_03	0.0218436	1.21075	0.359541	0.765506	0.159295	1.14346	PPARG	189.562	1890.4	-3.31795	1.12e-54	4.98e-53	2.27e-50
TR-PR_01	0.123612	1.17379	0.00405623	0.38786	0.738157	1.05502	PGR	3129.71	2063.15	0.601181	0.00251484	0.00358227	1
TR-PR_02	0.210745	1.14828	0.000667859	0.287593	0.987494	1.01821	PGR	3129.71	2063.15	0.601181	0.00251484	0.00358227	1
TR-PR_Q2	0.121413	1.14966	0.446613	0.796201	0.388499	1.09625	PGR	3129.71	2063.15	0.601181	0.00251484	0.00358227	1
TR-PTF1BETA_Q6	0.00908522	0.838405	0.0909649	1.27585	0.196668	0.904511	PTF1A	0.0830702	0.19277	-1.21448	6.44e-11	1.44e-10	1.3e-06
TR-PU1_Q6	0.512191	1.04846	0.690454	1.0721	0.526672	1.05203	PU1	NA	NA	NA	NA	NA	NA
TR-PXR_Q2	0.7529	1.04756	0.0593912	0.545589	0.945941	0.971708	NR1I2	4.15932	4.45067	-0.0976753	5.3e-06	9.08e-06	0.107382
TR-R_01	7.08091e-07	0.768747	1.72197e-08	1.68059	0.110953	0.906542	R	NA	NA	NA	NA	NA	NA
TR-RBPJK_01	0.114646	1.15012	1	0.98744	0.219901	1.12554	RBPSUH	NA	NA	NA	NA	NA	NA
TR-RBPJK_Q4	0.000338975	1.30326	0.836888	1.06588	0.00128998	1.26739	RBPSUH	NA	NA	NA	NA	NA	NA
TR-RFX_Q6	0.902244	1.02362	0.793827	1.0828	0.889521	1.03256	RFX	NA	NA	NA	NA	NA	NA
TR-RFX1_01	0.808167	0.952487	0.773376	0.854278	0.751747	0.937646	RFX1	415.566	345.547	0.266196	2.06e-06	3.61e-06	0.0416772
TR-RFX1_02	0.424496	1.09776	0.0306884	1.56115	0.153307	1.16779	RFX1	415.566	345.547	0.266196	2.06e-06	3.61e-06	0.0416772
TR-ROAZ_01	0.880405	0.975631	0.192548	0.735187	0.599012	0.939296	ZNF423	195.249	447.302	-1.19593	1.03e-35	8.27e-35	2.08e-31
TR-RORA1_01	0.922299	1.02678	0.00181259	0.226188	0.618061	0.905793	RORA1	NA	NA	NA	NA	NA	NA
TR-RORA2_01	0.194149	1.21372	0.358467	0.575006	0.586373	1.1172	RORA2	NA	NA	NA	NA	NA	NA
TR-RP58_01	0.0151792	1.17966	0.00100121	0.497491	0.413676	1.07657	ZNF238	1693.7	890.145	0.928066	0.259419	0.297297	1
TR-RREB1_01	0.00147869	0.800316	0.642565	1.09778	0.0220077	0.845268	RREB1	1222.5	1380.06	-0.174895	1.71e-05	2.85e-05	0.346945
TR-RSRFC4_01	0.201752	1.24394	0.596065	0.655096	0.498572	1.15496	MEF2A	1361.92	2019.88	-0.568631	1.28e-33	9.12e-33	2.59e-29
TR-RSRFC4_Q2	0.210745	1.24024	0.35843	0.519918	0.586373	1.13139	MEF2A	1361.92	2019.88	-0.568631	1.28e-33	9.12e-33	2.59e-29
TR-RUSH1A_02	0.374819	0.796198	0.645618	0.657727	0.341364	0.775273	RUSH1A	NA	NA	NA	NA	NA	NA
TR-S8_01	1	0.957671	0.715284	1.21475	1	0.99652	S8	NA	NA	NA	NA	NA	NA
TR-SEF1_C	0.510387	0.936627	0.777582	1.07375	0.738157	0.957349	SEF1	NA	NA	NA	NA	NA	NA
TR-SF1_Q6	0.461677	1.07207	0.0528453	0.62631	1	1.00471	SF1	4337.88	4695.25	-0.114213	6.22e-07	1.13e-06	0.0125893
TR-SMAD_Q6	0.374819	1.09919	0.968005	1.02359	0.49652	1.08776	MADH1	NA	NA	NA	NA	NA	NA
TR-SMAD_Q6_01	0.0433612	1.16985	0.0971932	0.676478	0.341364	1.09529	MADH1	NA	NA	NA	NA	NA	NA
TR-SMAD3_Q6	0.387666	1.07301	0.78505	0.912059	0.650043	1.04869	MADH3	NA	NA	NA	NA	NA	NA
TR-SMAD4_Q6	0.278098	0.924204	0.00505799	1.41721	1	0.998705	MADH4	NA	NA	NA	NA	NA	NA
TR-SOX_Q6	0.0631066	1.23335	0.560883	0.769796	0.236416	1.16329	SOX1	0.415692	0.188985	1.13724	0.00012892	0.000201937	1
TR-SOX5_01	0.180206	1.25814	0.420928	0.543648	0.527893	1.15017	SOX5	30.1619	117.028	-1.95605	3.24e-37	2.88e-36	6.57e-33
TR-SOX9_B1	0.000883497	1.4413	0.631592	0.771079	0.0127365	1.34002	SOX9	2180.67	2708.25	-0.31259	8.02e-06	1.36e-05	0.162448
TR-SP1_01	5.24438e-33	0.668068	5.25938e-13	1.54556	2.4402e-13	0.800672	SP1	3238.93	3986.3	-0.29953	1.02e-16	3.05e-16	2.07e-12
TR-SP1_Q2_01	5.00204e-57	0.647436	3.65169e-25	1.61679	2.17667e-21	0.793921	SP1	3238.93	3986.3	-0.29953	1.02e-16	3.05e-16	2.07e-12
TR-SP1_Q4_01	7.75051e-60	0.638738	3.3439e-32	1.70624	3.67747e-20	0.800057	SP1	3238.93	3986.3	-0.29953	1.02e-16	3.05e-16	2.07e-12
TR-SP1_Q6	4.41398e-73	0.613803	3.3439e-32	1.68063	6.50213e-27	0.775019	SP1	3238.93	3986.3	-0.29953	1.02e-16	3.05e-16	2.07e-12
TR-SP1_Q6_01	2.84394e-68	0.616749	5.12802e-28	1.65193	5.16633e-26	0.773183	SP1	3238.93	3986.3	-0.29953	1.02e-16	3.05e-16	2.07e-12
TR-SP3_Q3	0.00197777	0.861729	0.121095	1.18784	0.0809053	0.91101	SP3	2337.21	2414.99	-0.0472314	0.101455	0.123273	1
TR-SPZ1_01	2.25414e-05	0.821387	0.280139	1.13807	0.00277282	0.869243	SPZ1	0.148035	0.00787818	4.23193	0.0424038	0.0539167	1
TR-SREBP_Q3	0.696146	1.03621	0.50882	1.13278	0.59951	1.0508	SREBF1	6347.71	2805.86	1.17779	5.44e-19	1.82e-18	1.1e-14
TR-SREBP1_01	0.823931	0.959999	0.00460424	1.70895	0.625415	1.07318	SREBF1	6347.71	2805.86	1.17779	5.44e-19	1.82e-18	1.1e-14
TR-SREBP1_02	0.907771	0.979277	0.899394	0.94123	0.884415	0.973528	SREBF1	6347.71	2805.86	1.17779	5.44e-19	1.82e-18	1.1e-14
TR-SREBP1_Q6	0.922299	0.983734	0.886483	0.943061	0.894132	0.977588	SREBF1	6347.71	2805.86	1.17779	5.44e-19	1.82e-18	1.1e-14
TR-SRF_01	0.160574	1.2559	1	0.907056	0.321774	1.20319	SRF	1403.51	1977.74	-0.494813	8.96e-21	3.27e-20	1.81e-16
TR-SRF_C	0.610049	0.910837	0.788719	1.0964	0.813871	0.938878	SRF	1403.51	1977.74	-0.494813	8.96e-21	3.27e-20	1.81e-16
TR-SRF_Q4	0.0305149	1.23929	0.191019	1.37564	0.0183185	1.2599	SRF	1403.51	1977.74	-0.494813	8.96e-21	3.27e-20	1.81e-16
TR-SRF_Q5_01	0.438962	1.09796	0.548142	1.19926	0.413676	1.11326	SRF	1403.51	1977.74	-0.494813	8.96e-21	3.27e-20	1.81e-16
TR-SRF_Q5_02	1	1.00503	0.880633	1.06809	1	1.01456	SRF	1403.51	1977.74	-0.494813	8.96e-21	3.27e-20	1.81e-16
TR-SRF_Q6	0.140909	1.17894	0.32907	1.29766	0.114448	1.19688	SRF	1403.51	1977.74	-0.494813	8.96e-21	3.27e-20	1.81e-16
TR-SRY_01	0.952482	0.960504	1	0.916218	0.982781	0.953811	NA	NA	NA	NA	NA	NA	NA
TR-SRY_02	0.313399	1.15843	0.561121	0.737948	0.630377	1.09489	SRY	0.00398679	0.0473073	-3.56876	0.668205	0.699826	1
TR-STAF_01	0.0855693	0.885478	0.476373	1.12908	0.31393	0.922291	ZNF143	365.858	393.787	-0.106133	2.45e-05	4.03e-05	0.496712
TR-STAF_02	0.0944149	0.900077	0.013745	1.34016	0.719007	0.966582	ZNF143	365.858	393.787	-0.106133	2.45e-05	4.03e-05	0.496712
TR-STAT_01	0.427007	1.11429	0.325271	1.33748	0.325868	1.14802	STAT	NA	NA	NA	NA	NA	NA
TR-STAT_Q6	0.58386	1.05016	0.952343	1.0251	0.669495	1.04637	STAT	NA	NA	NA	NA	NA	NA
TR-STAT1_01	0.587473	0.927313	0.00133311	1.81185	0.67912	1.06098	STAT1	8245.43	3704.45	1.15433	5.68e-18	1.8e-17	1.15e-13
TR-STAT1_02	1	0.993276	2.36672e-05	1.82605	0.209985	1.11912	STAT1	8245.43	3704.45	1.15433	5.68e-18	1.8e-17	1.15e-13
TR-STAT1_03	0.567808	1.0681	0.179604	1.3263	0.349417	1.10712	STAT1	8245.43	3704.45	1.15433	5.68e-18	1.8e-17	1.15e-13
TR-STAT3_01	0.961188	1.01508	0.0731679	1.50055	0.554434	1.08844	STAT3	6453.62	6750.36	-0.0648556	0.00191582	0.00275771	1
TR-STAT3_02	0.000986874	0.822153	0.00224785	1.43011	0.199823	0.914026	STAT3	6453.62	6750.36	-0.0648556	0.00191582	0.00275771	1
TR-STAT4_01	0.165423	1.1833	0.329418	0.675089	0.498572	1.1065	STAT4	69.0804	98.911	-0.517855	2.29e-15	6.39e-15	4.65e-11
TR-STAT5A_01	0.21022	1.14925	1	0.993197	0.336299	1.12567	STAT5A	1091.14	2881.82	-1.40115	4.49e-49	1e-47	9.09e-45
TR-STAT5A_02	0.912693	1.02277	0.638622	0.807929	1	0.990303	STAT5A	1091.14	2881.82	-1.40115	4.49e-49	1e-47	9.09e-45
TR-STAT5A_03	0.31258	1.10684	0.264679	0.708734	0.758918	1.04668	STAT5A	1091.14	2881.82	-1.40115	4.49e-49	1e-47	9.09e-45
TR-STAT5A_04	1	NA	1	NA	1	NA	NA	NA	NA	NA	NA	NA	NA
TR-STAT5B_01	0.0813933	1.24121	0.934454	0.909435	0.202407	1.19107	STAT5B	1625.5	3788.69	-1.22082	5.4e-60	9.04e-58	1.09e-55
TR-STAT6_01	0.457877	1.12036	0.631592	0.762849	0.756768	1.06634	STAT6	2817.99	3892.37	-0.465981	3.41e-30	2e-29	6.91e-26
TR-STAT6_02	0.568591	0.940481	0.214898	1.25894	1	0.988605	STAT6	2817.99	3892.37	-0.465981	3.41e-30	2e-29	6.91e-26
TR-STRA13_01	0.449535	1.08369	0.320863	1.25421	0.321774	1.10946	STRA13	746.017	281.075	1.40825	6.23e-40	6.58e-39	1.26e-35
TR-SZF11_01	0.420182	0.941291	0.564395	1.10158	0.73797	0.965514	SZF11	NA	NA	NA	NA	NA	NA
TR-T3R_01	1	0.992231	0.65922	0.87622	0.913245	0.9747	T3R	NA	NA	NA	NA	NA	NA
TR-T3R_Q6	0.0329026	1.16221	0.0306884	0.630487	0.377584	1.08186	T3R	NA	NA	NA	NA	NA	NA
TR-TAACC_B	0.992052	0.98469	0.162954	0.619184	0.67912	0.929456	TAACC	NA	NA	NA	NA	NA	NA
TR-TAL1_Q6	0.250256	1.07178	0.78505	0.936275	0.49652	1.0513	TAL1	54.0235	212.459	-1.97552	9.79e-54	3.86e-52	1.98e-49
TR-TAL1ALPHAE47_01	0.0578857	1.1419	0.375424	0.820899	0.277745	1.09339	TAL1	54.0235	212.459	-1.97552	9.79e-54	3.86e-52	1.98e-49
TR-TAL1BETAE47_01	0.337112	1.087	0.0961509	0.680973	0.875542	1.02564	TAL1	54.0235	212.459	-1.97552	9.79e-54	3.86e-52	1.98e-49
TR-TAL1BETAITF2_01	0.161171	1.12415	0.0839843	0.660848	0.650043	1.05414	TAL1	54.0235	212.459	-1.97552	9.79e-54	3.86e-52	1.98e-49
TR-TATA_01	0.439034	1.13811	0.358131	0.581201	0.873515	1.05395	TATA	NA	NA	NA	NA	NA	NA
TR-TATA_C	0.489189	1.10579	0.728204	0.80521	0.770471	1.06037	TATA	NA	NA	NA	NA	NA	NA
TR-TAXCREB_01	0.71045	0.941628	0.526436	1.17967	0.989908	0.9776	TAXCREB	NA	NA	NA	NA	NA	NA
TR-TAXCREB_02	0.982809	0.985444	1	0.976872	1	0.984149	TAXCREB	NA	NA	NA	NA	NA	NA
TR-TBP_01	0.861745	1.05133	0.596065	0.65619	1	0.991617	TBP	272.778	286.255	-0.0695754	0.000517199	0.000777411	1
TR-TBP_Q6	0.298817	1.22183	0.0299561	0.122562	0.894132	1.05571	TBP	272.778	286.255	-0.0695754	0.000517199	0.000777411	1
TR-TBX5_01	0.277889	0.88383	0.0228127	0.515824	0.0809053	0.828218	TBX5	67.4052	108.104	-0.681484	1.13e-09	2.37e-09	2.29e-05
TR-TBX5_02	0.209349	0.877698	0.329418	0.758517	0.151602	0.859688	TBX5	67.4052	108.104	-0.681484	1.13e-09	2.37e-09	2.29e-05
TR-TBX5_Q5	0.672719	1.04529	0.0563807	0.636703	0.998977	0.983549	TBX5	67.4052	108.104	-0.681484	1.13e-09	2.37e-09	2.29e-05
TR-TCF11_01	0.000816881	1.39328	0.0471907	0.457398	0.0433433	1.25186	TCF11	NA	NA	NA	NA	NA	NA
TR-TCF11MAFG_01	0.161893	1.19772	0.243143	0.590177	0.527893	1.10591	TCF11MAFG	NA	NA	NA	NA	NA	NA
TR-TCF4_Q5	0.0234494	1.25341	0.187838	0.636222	0.198657	1.16014	TCF4	1554.22	2930.22	-0.914816	8.85e-26	4.09e-25	1.79e-21
TR-TEF_Q6	0.593523	0.873283	0.0773507	0.306597	0.29356	0.787647	TEF	580.36	1541.08	-1.40892	1.79e-48	3.73e-47	3.63e-44
TR-TEF1_Q6	1	NA	1	NA	1	NA	NA	NA	NA	NA	NA	NA	NA
TR-TEL2_Q6	0.823931	1.02873	0.362172	1.20178	0.658405	1.05488	TEL2	NA	NA	NA	NA	NA	NA
TR-TFE_Q6	0.982809	0.976261	0.740765	0.814459	0.870724	0.951809	TFE3	1319.61	1991.13	-0.59348	4.37e-16	1.26e-15	8.86e-12
TR-TFIIA_Q6	0.704526	1.05567	0.561916	0.795986	0.987494	1.01643	TFIIA	NA	NA	NA	NA	NA	NA
TR-TFIII_Q6	0.257168	0.934542	0.0971932	1.2138	0.789449	0.976742	TFIII	NA	NA	NA	NA	NA	NA
TR-TGIF_01	0.191181	1.14977	0.0312205	0.49978	0.752649	1.05155	TGIF	NA	NA	NA	NA	NA	NA
TR-TITF1_Q3	0.201752	1.1887	0.855413	0.842776	0.44026	1.13643	TITF1	NA	NA	NA	NA	NA	NA
TR-TST1_01	0.194149	1.20969	0.840714	0.839867	0.408788	1.1538	TST1	NA	NA	NA	NA	NA	NA
TR-TTF1_Q6	0.390158	1.07232	0.99565	1.01369	0.50829	1.06346	NKX2-1	4.01858	2.21515	0.859279	0.594278	0.630668	1
TR-UF1H3BETA_Q6	9.20672e-19	0.763555	7.20907e-12	1.47903	2.57703e-06	0.871675	UF1H3BETA	NA	NA	NA	NA	NA	NA
TR-USF_01	0.576928	0.923929	0.121095	1.42628	1	0.999843	USF1	1147.86	688.585	0.737237	2.23e-35	1.75e-34	4.52e-31
TR-USF_02	0.7529	0.936469	0.36111	1.31512	1	0.99369	USF1	1147.86	688.585	0.737237	2.23e-35	1.75e-34	4.52e-31
TR-USF_C	0.720482	0.956543	0.192548	1.27584	1	1.00479	USF1	1147.86	688.585	0.737237	2.23e-35	1.75e-34	4.52e-31
TR-USF_Q6	1	0.992579	0.910165	1.03253	1	0.998617	USF1	1147.86	688.585	0.737237	2.23e-35	1.75e-34	4.52e-31
TR-USF_Q6_01	0.786741	0.972693	0.642565	1.08989	1	0.990403	USF1	1147.86	688.585	0.737237	2.23e-35	1.75e-34	4.52e-31
TR-USF2_Q6	1	NA	1	NA	1	NA	NA	NA	NA	NA	NA	NA	NA
TR-VBP_01	0.00958864	1.55314	0.414947	0.451272	0.0928607	1.38663	VBP	NA	NA	NA	NA	NA	NA
TR-VMYB_01	0.53837	1.12954	0.686582	1.22448	0.563828	1.14388	VMYB	NA	NA	NA	NA	NA	NA
TR-VMYB_02	0.234962	0.807011	0.000742963	2.22948	0.998977	1.02197	VMYB	NA	NA	NA	NA	NA	NA
TR-WHN_B	0.547491	0.896648	1	0.994925	0.667235	0.9115	WHN	NA	NA	NA	NA	NA	NA
TR-WT1_Q6	7.45157e-31	0.696768	7.93282e-10	1.43483	7.47421e-14	0.808302	WT1	107.409	4.36101	4.62231	1.05e-30	6.38e-30	2.14e-26
TR-XBP1_01	0.502908	1.10454	1	0.96382	0.650043	1.08327	XBP1	40622.1	20697.5	0.972807	1.96e-14	5.21e-14	3.96e-10
TR-XFD1_01	0.438962	1.13352	0.997499	0.898931	0.630485	1.09807	XFD1	NA	NA	NA	NA	NA	NA
TR-XFD2_01	1	1.00773	0.117123	0.410204	0.76758	0.917437	XFD2	NA	NA	NA	NA	NA	NA
TR-XFD3_01	0.60957	0.900924	0.155562	0.492025	0.352704	0.839133	XFD3	NA	NA	NA	NA	NA	NA
TR-XPF1_Q6	0.961123	0.986664	0.525959	0.857082	0.788769	0.967082	XPF1	NA	NA	NA	NA	NA	NA
TR-XVENT1_01	0.724355	0.930631	0.420583	0.707918	0.554434	0.896975	XVENT1	NA	NA	NA	NA	NA	NA
TR-YY1_01	0.266214	1.14764	0.821805	0.872492	0.48838	1.10606	YY1	1451.84	1241.06	0.226306	1.49e-09	3.1e-09	3.01e-05
TR-YY1_02	0.584288	0.945167	0.0688535	1.34283	1	1.00526	YY1	1451.84	1241.06	0.226306	1.49e-09	3.1e-09	3.01e-05
TR-YY1_Q6	0.109043	0.858578	0.296078	1.23798	0.452592	0.915912	YY1	1451.84	1241.06	0.226306	1.49e-09	3.1e-09	3.01e-05
TR-YY1_Q6_02	0.128835	0.859776	0.207353	1.29166	0.527893	0.925041	YY1	1451.84	1241.06	0.226306	1.49e-09	3.1e-09	3.01e-05
TR-ZBRK1_01	0.71045	0.966953	0.934643	1.02917	0.860578	0.976355	ZNF350	344.587	294.671	0.225767	0.271237	0.309933	1
TR-ZEC_01	0.983876	1.01052	1	0.971649	1	1.00465	ZEC	NA	NA	NA	NA	NA	NA
TR-ZF5_01	4.14549e-48	0.48284	3.12832e-22	2.02126	2.40623e-15	0.715322	ZFP161	391.948	475.445	-0.278617	6.97e-18	2.2e-17	1.41e-13
TR-ZF5_B	1.71704e-11	0.673818	5.57572e-07	1.66912	0.000736743	0.824225	ZFP161	391.948	475.445	-0.278617	6.97e-18	2.2e-17	1.41e-13
TR-ZIC1_01	0.000199714	0.795816	0.466617	1.12463	0.0074767	0.845506	ZIC1	69.5068	11.9796	2.53657	0.0646849	0.0805033	1
TR-ZIC2_01	0.00613554	0.843766	0.899075	0.956145	0.0179687	0.860748	ZIC2	50.2981	6.74654	2.89828	0.0760695	0.0938929	1
TR-ZIC3_01	0.000108486	0.805446	0.855413	1.0386	0.0015657	0.84068	ZIC3	2.95035	0.308498	3.25755	0.253522	0.29105	1
TR-ZID_01	1	0.991143	0.0501225	1.3264	0.670652	1.04181	ZID	NA	NA	NA	NA	NA	NA
TR-ZNF219_01	1.54087e-29	0.705675	3.28782e-08	1.38697	5.43725e-14	0.808631	ZNF219	430.663	809.245	-0.910017	6.41e-24	2.71e-23	1.3e-19
TR-ZTA_Q2	4.13787e-08	1.50775	0.0778401	0.587685	3.74042e-05	1.36871	ZTA	NA	NA	NA	NA	NA	NA
