# Supplementary material for: Regulators Associated with Clinical Outcomes Revealed by DNA Methylation Data in Breast Cancer
Source: PLoS Comput Biol. 2015 May 21;11(5):e1004269. doi: 10.1371/journal.pcbi.1004269 (PMC4440643; doi:10.1371/journal.pcbi.1004269)
Supplement: S6 Table — (XLS) [file pcbi.1004269.s006.xls]

## Sheet: Fisher_CpG_P53-mut_filtered_V6.
Enrichment/Depletion of TF binding motifs in survival-associated CpG regions in p53- breast cancers
	Protective CpGs		Hazardous CpGs		Protective + Hazardous CpGs		mRNA expression levels of corresponding TF genes (TCGA RNA-seq)
Transcription Factor Motif	p-value (FDR)	Relative Enrichment	p-value (FDR)	Relative Enrichment	p-value (FDR)	Relative Enrichment	Transcription Factor Gene	Tumor Mean Count	Normal Mean Count	log2 Fold Change	p-value	Benjamini p-value	Bonferroni p-value
JA-ABI4	0.313023	1.04582	2.82639e-12	1.3412	1.02779e-07	1.17297	ABI4	NA	NA	NA	NA	NA	NA
JA-Agamous	0.755941	1.10046	0.0378842	0.665389	0.298137	0.852669	AGAMOUS	NA	NA	NA	NA	NA	NA
JA-AGL3	0.89083	0.917697	0.0420741	0.603134	0.094126	0.738541	AGL3	NA	NA	NA	NA	NA	NA
JA-Ar	0.849949	1.05352	0.243807	1.16176	0.281969	1.11517	AR	687.394	581.355	0.241717	0.260059	0.297946	1
JA-Arnt	1	NA	1	NA	1	NA	NA	NA	NA	NA	NA	NA	NA
JA-Arnt-Ahr	1	NA	1	NA	1	NA	NA	NA	NA	NA	NA	NA	NA
JA-ARR10	0.0765468	1.35411	0.753391	0.934455	0.322317	1.1151	ARR10	NA	NA	NA	NA	NA	NA
JA-Athb-1	0.0937432	0.509046	0.443125	0.804459	0.0514341	0.677295	ATHB-1	NA	NA	NA	NA	NA	NA
JA-ATHB5	0.609364	0.774239	0.00505024	0.438883	0.00815474	0.583241	ATHB5	NA	NA	NA	NA	NA	NA
JA-Bapx1	0.982582	1.01341	0.500255	0.899684	0.704105	0.94864	BAPX1	NA	NA	NA	NA	NA	NA
JA-BRCA1	0.742293	0.867117	0.737757	0.912843	0.531669	0.89316	BRCA1	432.814	209.321	1.04803	3.98e-21	1.47e-20	8.07e-17
JA-Broad-complex_1	0.224758	0.694532	0.00237114	0.524934	0.000807829	0.597939	BROAD-COMPLEX_1	NA	NA	NA	NA	NA	NA
JA-Broad-complex_2	0.471346	0.766917	0.0036865	0.500601	0.00405618	0.61524	BROAD-COMPLEX_2	NA	NA	NA	NA	NA	NA
JA-Broad-complex_3	0.738521	1.10457	0.000122725	0.392869	0.0252558	0.699231	BROAD-COMPLEX_3	NA	NA	NA	NA	NA	NA
JA-Broad-complex_4	0.0977907	0.598545	0.000153272	0.404767	1.91962e-05	0.488181	BROAD-COMPLEX_4	NA	NA	NA	NA	NA	NA
JA-bZIP910	0.107456	1.41343	0.317417	1.1925	0.0466696	1.2876	BZIP910	NA	NA	NA	NA	NA	NA
JA-bZIP911	0.341669	1.15671	0.00276081	1.33928	0.00258315	1.26069	BZIP911	NA	NA	NA	NA	NA	NA
JA-Cebpa	0.519403	1.19648	3.48824e-06	0.284212	0.0181352	0.676909	CEBPA	648.216	2657.95	-2.03577	3.55e-22	1.38e-21	7.18e-18
JA-CF2-II	0.623422	0.526361	0.205134	0.397829	0.0877151	0.453157	CF2-II	NA	NA	NA	NA	NA	NA
JA-CREB1	0.0246272	1.39829	0.436149	1.10658	0.0214145	1.23215	CREB1	1196.71	1502.07	-0.32788	1.28e-17	4.01e-17	2.6e-13
JA-Ddit3-Cebpa	0.774499	1.08742	0.433059	0.85924	0.858972	0.957463	DDIT3-CEBPA	NA	NA	NA	NA	NA	NA
JA-dl_1	0.145771	1.21731	0.0114117	0.741158	0.596664	0.946125	DL_1	NA	NA	NA	NA	NA	NA
JA-Dl_2	0.513629	1.0871	0.115605	0.865169	0.628001	0.960701	DL_2	NA	NA	NA	NA	NA	NA
JA-Dof2	1	NA	1	NA	1	NA	NA	NA	NA	NA	NA	NA	NA
JA-Dof3	1	NA	1	NA	1	NA	NA	NA	NA	NA	NA	NA	NA
JA-E2F1	0.0890051	1.28453	0.00257047	0.66483	0.526252	0.931589	E2F1	466.347	73.1675	2.67213	2.55e-53	9.24e-52	5.15e-49
JA-Eip74EF	4.74593e-18	1.95708	0.222608	0.882316	1.25545e-06	1.34496	EIP74EF	NA	NA	NA	NA	NA	NA
JA-ELF5	0.827237	1.04773	0.000353254	0.627713	0.0246274	0.808514	ELF5	778.556	1854.94	-1.2525	2.71e-22	1.06e-21	5.49e-18
JA-ELK1	3.97251e-17	1.91459	0.889207	0.977402	5.38081e-08	1.38082	ELK1	897.427	623.734	0.524863	1.43e-34	1.07e-33	2.89e-30
JA-ELK4	1.63654e-13	1.95101	0.246557	0.867405	5.65182e-05	1.33385	ELK4	186.615	191.903	-0.0403173	0.077975	0.0961278	1
JA-EMBP1	0.700458	1.08867	0.0414586	1.25775	0.0611207	1.18496	EMBP1	NA	NA	NA	NA	NA	NA
JA-En1	0.763286	1.0657	0.645803	1.06605	0.550292	1.0659	EN1	301.475	59.7198	2.33576	0.00652729	0.00896302	1
JA-ESR1	0.391538	1.08402	8.35729e-07	1.31746	8.59921e-06	1.21697	ESR1	10749.8	3449.89	1.63969	7.28e-09	1.46e-08	0.000147336
JA-ETS1	1	NA	1	NA	1	NA	NA	NA	NA	NA	NA	NA	NA
JA-Evi1	0.362183	0.741302	0.0350077	0.633364	0.0163053	0.679827	EVI1	NA	NA	NA	NA	NA	NA
JA-Fos	0.575117	0.834629	0.00313096	0.57675	0.00512092	0.687757	FOS	5037.05	29120.6	-2.53139	1.62e-43	2.2e-42	3.28e-39
JA-Foxa2	0.110068	0.647499	9.17359e-05	0.428213	2.05396e-05	0.522607	FOXA2	2.14724	0.89998	1.25452	0.240562	0.277078	1
JA-FOXC1	0.846923	0.886812	1	0.971878	0.832955	0.93526	FOXC1	566.07	650.676	-0.20096	4.59e-27	2.28e-26	9.3e-23
JA-FOXD1	0.754415	0.880749	0.0411637	0.665678	0.0627604	0.758258	FOXD1	49.6669	6.91622	2.84423	0.0015242	0.00221097	1
JA-Foxd3	0.149432	0.660543	0.00240352	0.520951	0.000456472	0.58104	FOXD3	12.1542	1.42957	3.0878	9.44e-14	2.43e-13	1.91e-09
JA-FOXF2	0.00727922	0.480729	0.000529716	0.484453	2.73638e-06	0.48285	FOXF2	66.5301	53.9087	0.30349	0.604391	0.640077	1
JA-FOXI1	0.407976	0.794805	0.00671551	0.600721	0.00492241	0.684267	FOXI1	287.824	359.571	-0.32109	2.05e-09	4.24e-09	4.14e-05
JA-FOXL1	0.0977096	0.387899	0.645282	0.820898	0.0900187	0.634508	FOXL1	40.8419	27.2859	0.581891	0.389698	0.431223	1
JA-Foxq1	0.00288375	0.405195	0.000914016	0.471154	2.06052e-06	0.442761	FOXQ1	41.8765	24.003	0.802925	0.430536	0.472283	1
JA-GABPA	1.85215e-07	1.44804	0.541799	1.04814	9.02213e-05	1.22028	GABPA	803.689	1166.8	-0.537845	2.54e-28	1.35e-27	5.14e-24
JA-GAMYB	0.073926	1.36069	0.384101	1.13429	0.0401128	1.23175	GAMYB	NA	NA	NA	NA	NA	NA
JA-Gata1	1	NA	1	NA	1	NA	NA	NA	NA	NA	NA	NA	NA
JA-GATA2	1	NA	1	NA	1	NA	NA	NA	NA	NA	NA	NA	NA
JA-GATA3	1	NA	1	NA	1	NA	NA	NA	NA	NA	NA	NA	NA
JA-Gfi	0.138355	1.25842	0.00304726	0.660195	0.438615	0.917709	GFI1	33.2406	26.9287	0.303802	0.34951	0.390745	1
JA-Hand1-Tcfe2a	0.551893	0.88805	0.890687	0.972375	0.509016	0.936076	HAND1	1.24262	0.199697	2.6375	0.282236	0.321498	1
JA-hb	0.630738	0.841926	3.14668e-06	0.348958	0.000124661	0.561162	HB	NA	NA	NA	NA	NA	NA
JA-HLF	0.0626953	1.64345	0.0023117	0.342657	0.752028	0.902598	HLF	173.587	1316.58	-2.92306	1.92e-61	6.08e-59	3.89e-57
JA-HMG-1	0.649621	0.865879	0.867142	0.945302	0.561377	0.911114	HMG-1	NA	NA	NA	NA	NA	NA
JA-HMG-IY	0.702669	0.859714	0.0228794	0.62812	0.0325263	0.727812	HMG-IY	NA	NA	NA	NA	NA	NA
JA-HNF1A	0.395233	0.725849	0.0579154	0.635225	0.0242631	0.674236	HNF1A	21.8038	19.1372	0.188195	0.000374176	0.000567485	1
JA-HNF4A	0.14421	1.1698	0.0541344	1.16142	0.00922583	1.16503	HNF4A	0.527854	0.466686	0.177685	0.13754	0.164386	1
JA-id1	0.0992855	1.26129	0.000511889	0.635531	0.322317	0.904897	ID1	274.978	594.952	-1.11345	5.81e-23	2.35e-22	1.18e-18
JA-IRF1	0.24134	1.20268	8.03061e-06	0.53286	0.0457001	0.821192	IRF1	1378.52	852.166	0.693917	5.31e-09	1.08e-08	0.000107561
JA-IRF2	0.0301709	1.40093	0.000539796	0.576328	0.596664	0.931287	IRF2	859.889	954.179	-0.150108	6.4e-07	1.16e-06	0.0129691
JA-Klf4	0.930522	1.01807	0.0708221	0.841045	0.256013	0.917248	KLF4	598.727	3483.62	-2.54062	8.27e-51	2.21e-49	1.67e-46
JA-Lhx3	0.655519	0.808599	0.255025	0.718996	0.177325	0.757567	LHX3	1.01164	0.0132691	6.25248	7.48e-06	1.27e-05	0.151459
JA-Macho-1	0.612777	1.05655	2.52333e-07	1.32983	1.32531e-05	1.21219	MACHO-1	NA	NA	NA	NA	NA	NA
JA-Mafb	0.31586	0.857129	0.000302161	1.35079	0.0627604	1.13829	MAFB	1320.94	1449.06	-0.133547	0.0045858	0.00638977	1
JA-MAX	0.391538	1.14133	0.00216121	1.33237	0.00254793	1.25014	MAX	1445.09	1307.52	0.144323	0.00323943	0.0045745	1
JA-MEF2A	0.174963	0.64743	0.00417041	0.515088	0.000939391	0.572056	MEF2A	1361.92	2019.88	-0.568631	1.28e-33	9.12e-33	2.59e-29
JA-MIZF	0.0315472	1.53957	0.681509	0.896961	0.241134	1.17358	MIZF	NA	NA	NA	NA	NA	NA
JA-MNB1A	1	NA	1	NA	1	NA	NA	NA	NA	NA	NA	NA	NA
JA-Myb	0.0764288	1.3361	0.622183	1.07628	0.0722955	1.18812	MYB	1908.09	1000.68	0.931152	8.99e-12	2.1e-11	1.82e-07
JA-MYB.ph3	0.48603	0.705709	0.0469079	0.533382	0.0320732	0.607562	MYB	1908.09	1000.68	0.931152	8.99e-12	2.1e-11	1.82e-07
JA-MYC-MAX	0.502073	1.11271	0.00105699	1.354	0.00222026	1.25013	MYC	2165.85	4392.32	-1.02005	1.33e-27	6.81e-27	2.69e-23
JA-Mycn	1	NA	1	NA	1	NA	NA	NA	NA	NA	NA	NA	NA
JA-Myf	0.500895	0.938804	1.81931e-13	1.39694	1.75755e-06	1.19973	MYF5	0.579079	1.11881	-0.950135	0.918449	0.928629	1
JA-MZF1_1-4	1	NA	1	NA	1	NA	NA	NA	NA	NA	NA	NA	NA
JA-MZF1_5-13	0.219542	1.12958	0.50796	0.944046	0.742604	1.02391	ZNF42	NA	NA	NA	NA	NA	NA
JA-NF-kappaB	0.0510889	1.21802	0.0748186	0.855898	0.922707	1.01178	NF-KAPPAB	NA	NA	NA	NA	NA	NA
JA-NFIL3	0.922737	1.03538	0.109287	0.59842	0.31291	0.786514	NFIL3	518.27	1015.67	-0.970658	4.31e-29	2.38e-28	8.72e-25
JA-NFKB1	0.0977907	1.1517	0.480205	1.05068	0.0684383	1.09416	NFKB1	1437.51	1563.12	-0.120849	9.83e-07	1.76e-06	0.0199015
JA-NFYA	1.33268e-20	2.32709	0.0307227	0.760844	1.14113e-06	1.43505	NFYA	1347	991.275	0.442396	1.2e-09	2.52e-09	2.44e-05
JA-NHLH1	0.207205	0.889152	8.14274e-18	1.52043	1.1179e-07	1.24869	NHLH1	5.65573	3.95702	0.515299	0.0948136	0.115571	1
JA-Nkx2-5	0.388084	0.703367	0.00754199	0.46073	0.00490481	0.565176	NKX2-5	20.651	2.79126	2.88722	0.240308	0.276821	1
JA-NKX3-1	0.792106	0.809993	0.00257047	0.3061	0.0100326	0.523007	NKX3-1	388.86	209.03	0.895538	0.0435546	0.0552688	1
JA-Nobox	0.760932	0.828731	0.170872	0.665511	0.155767	0.735771	NOBOX	0.564271	0.276669	1.02823	0.248441	0.285524	1
JA-NR1H2-RXRA	0.524694	1.13005	0.244227	0.842243	0.845085	0.966135	NR1H2	1263.06	1165.46	0.116025	0.190606	0.222979	1
JA-NR2F1	0.973397	1.01371	0.0260253	1.21483	0.085495	1.12826	NR2F1	283.841	472.685	-0.7358	1.21e-31	7.72e-31	2.45e-27
JA-NR3C1	0.648818	0.879121	0.752307	0.936267	0.483938	0.911668	NR3C1	1181.11	3915.51	-1.72906	1.15e-58	1.21e-56	2.33e-54
JA-ovo	0.702669	1.13869	0.398817	0.803257	0.853391	0.947648	OVO	NA	NA	NA	NA	NA	NA
JA-Pax2	0.24705	1.26507	0.471736	1.12164	0.146645	1.18338	PAX2	39.2511	7.14986	2.45675	3.26e-09	6.67e-09	6.6e-05
JA-Pax4	0.0932944	0.721935	0.0115009	0.704792	0.00104523	0.712171	PAX4	0.0298774	0.0264927	0.17346	0.330186	0.37114	1
JA-Pax5	0.777573	1.03566	0.304919	1.07045	0.299009	1.05547	PAX5	18.4214	8.69206	1.08361	0.935641	0.943703	1
JA-Pax6	0.50035	0.792744	0.443945	0.838829	0.21915	0.818991	PAX6	68.9922	63.3571	0.122926	3.54e-20	1.25e-19	7.17e-16
JA-PBF	1	NA	1	NA	1	NA	NA	NA	NA	NA	NA	NA	NA
JA-PBX1	0.849949	0.890213	0.0456678	0.614324	0.0772104	0.733084	PBX1	7311.8	4382.41	0.738501	2.2e-10	4.79e-10	4.46e-06
JA-Pdx1	1	NA	1	NA	1	NA	NA	NA	NA	NA	NA	NA	NA
JA-PEND	0.0306289	0.559722	0.00417041	0.564057	0.000119653	0.562191	PEND	NA	NA	NA	NA	NA	NA
JA-PPARG	0.0985226	0.758599	0.0142219	1.26833	0.615185	1.04891	PPARG	189.562	1890.4	-3.31795	1.12e-54	4.98e-53	2.27e-50
JA-PPARG-RXRA	0.0992855	1.23914	0.589285	1.06088	0.0962487	1.13761	PPARG	189.562	1890.4	-3.31795	1.12e-54	4.98e-53	2.27e-50
JA-Prrx2	1	NA	1	NA	1	NA	NA	NA	NA	NA	NA	NA	NA
JA-REL	0.0970089	1.217	0.194528	0.874156	0.819957	1.02174	REL	150.251	140.762	0.0941153	0.37698	0.418385	1
JA-RELA	0.149169	1.17732	0.00260296	0.748397	0.374847	0.93303	RELA	2101.25	1997.97	0.0727131	0.0934457	0.114061	1
JA-REST	0.849949	0.975429	2.53227e-12	1.36517	1.14113e-06	1.1974	REST	422.284	451.329	-0.095967	0.0542906	0.0680691	1
JA-Roaz	0.224758	1.1454	0.00895603	1.22058	0.00341448	1.18822	ZNF423	195.249	447.302	-1.19593	1.03e-35	8.27e-35	2.08e-31
JA-RORA_1	0.138738	0.727551	0.443945	0.885189	0.0753142	0.817332	RORA	355.11	644.162	-0.859159	3.24e-30	1.9e-29	6.56e-26
JA-RORA_2	0.138355	0.636936	0.00105699	0.481402	0.00019178	0.548354	RORA	355.11	644.162	-0.859159	3.24e-30	1.9e-29	6.56e-26
JA-RREB1	0.0621698	0.759099	0.0114853	1.24663	0.679513	1.03677	RREB1	1222.5	1380.06	-0.174895	1.71e-05	2.85e-05	0.346945
JA-RUNX1	1	1.01162	3.96687e-06	0.351299	0.00204232	0.635542	RUNX1	4121.24	3737.88	0.140858	0.344697	0.385706	1
JA-RUSH1-alfa	0.930522	1.04203	0.170633	0.669437	0.433153	0.829822	RUSH1-ALFA	NA	NA	NA	NA	NA	NA
JA-RXRA-VDR	0.702406	0.89085	0.727746	1.05205	0.973299	0.98266	RXRA-VDR	NA	NA	NA	NA	NA	NA
JA-sna	1	NA	1	NA	1	NA	NA	NA	NA	NA	NA	NA	NA
JA-Sox17	0.00160756	0.480509	0.783732	0.940948	0.0201589	0.742747	SOX17	70.3154	296.611	-2.07666	5.5e-48	1.1e-46	1.11e-43
JA-Sox5	1	NA	1	NA	1	NA	NA	NA	NA	NA	NA	NA	NA
JA-SOX9	0.872821	1.05745	0.0476524	0.669628	0.245414	0.836572	SOX9	2180.67	2708.25	-0.31259	8.02e-06	1.36e-05	0.162448
JA-SP1	0.133678	1.11011	0.0345592	1.11127	0.00519115	1.11077	SP1	3238.93	3986.3	-0.29953	1.02e-16	3.05e-16	2.07e-12
JA-SPI1	1	NA	1	NA	1	NA	NA	NA	NA	NA	NA	NA	NA
JA-SPIB	0.301706	0.845848	0.0708221	0.823006	0.023885	0.832839	NA	NA	NA	NA	NA	NA	NA
JA-Spz1	0.909443	0.965418	0.737757	1.03999	0.970608	1.00789	SPZ1	0.148035	0.00787818	4.23193	0.0424038	0.0539167	1
JA-SQUA	0.872821	1.05974	1.35135e-05	0.368009	0.00688233	0.665773	SQUA	NA	NA	NA	NA	NA	NA
JA-SRF	0.849949	1.08137	0.00450356	0.471524	0.0991268	0.734038	SRF	1403.51	1977.74	-0.494813	8.96e-21	3.27e-20	1.81e-16
JA-SRY	0.287114	0.714286	9.78209e-07	0.269932	8.50826e-06	0.461209	SRY	0.00398679	0.0473073	-3.56876	0.668205	0.699826	1
JA-Staf	0.464449	1.07736	0.0501518	1.13171	0.0359159	1.10832	ZNF143	365.858	393.787	-0.106133	2.45e-05	4.03e-05	0.496712
JA-STAT1	0.404926	1.13335	1.932e-08	0.497644	0.00258799	0.771293	STAT1	8245.43	3704.45	1.15433	5.68e-18	1.8e-17	1.15e-13
JA-TP53	0.204623	1.2037	0.0166534	1.26816	0.00492241	1.24041	TP53	1703.58	1558.75	0.128183	0.369183	0.410466	1
JA-Ubx	1	NA	1	NA	1	NA	NA	NA	NA	NA	NA	NA	NA
JA-USF1	0.0543783	1.28823	0.00273848	1.32383	0.000169376	1.30851	USF1	1147.86	688.585	0.737237	2.23e-35	1.75e-34	4.52e-31
JA-usp	0.500895	1.07897	0.00164897	1.23381	0.00324488	1.16716	USP	NA	NA	NA	NA	NA	NA
JA-YY1	1	NA	1	NA	1	NA	NA	NA	NA	NA	NA	NA	NA
JA-ZEB1	1	NA	1	NA	1	NA	NA	NA	NA	NA	NA	NA	NA
JA-ZNF354C	1	NA	1	NA	1	NA	NA	NA	NA	NA	NA	NA	NA
TR-ACAAT_B	0.259619	1.18898	0.745611	1.04516	0.246867	1.10707	ACAAT	NA	NA	NA	NA	NA	NA
TR-AFP1_Q6	0.169229	0.637544	0.014177	0.562172	0.00264004	0.594617	AFP1	NA	NA	NA	NA	NA	NA
TR-AHR_01	0.869534	1.03085	0.179475	1.12035	0.247502	1.08182	AHR	1956.82	3291.99	-0.750445	1.43e-25	6.56e-25	2.9e-21
TR-AHR_Q5	0.439536	1.12738	0.320907	1.11293	0.163072	1.11915	AHR	1956.82	3291.99	-0.750445	1.43e-25	6.56e-25	2.9e-21
TR-AHRARNT_01	0.86271	0.944663	0.310883	1.12507	0.669844	1.04741	AHRARNT	NA	NA	NA	NA	NA	NA
TR-AHRARNT_02	0.160564	1.19967	1	0.998154	0.310559	1.0849	AHRARNT	NA	NA	NA	NA	NA	NA
TR-AHRHIF_Q6	0.930522	1.01914	0.0730557	1.16465	0.157075	1.10201	AHRHIF	NA	NA	NA	NA	NA	NA
TR-AIRE_01	0.851503	0.897477	0.093478	0.678321	0.129875	0.772659	AIRE	0.264691	0.177239	0.578612	0.0938147	0.114463	1
TR-AIRE_02	0.944579	0.926769	0.00175742	0.426367	0.0142833	0.641771	AIRE	0.264691	0.177239	0.578612	0.0938147	0.114463	1
TR-ALPHACP1_01	0.00011258	1.53106	0.373932	0.888723	0.0586361	1.16523	ALPHACP1	NA	NA	NA	NA	NA	NA
TR-ALX4_01	0.165771	0.728818	0.324428	0.848602	0.0606793	0.79704	ALX4	7.70985	40.2548	-2.38439	8.77e-41	9.83e-40	1.78e-36
TR-AMEF2_Q6	0.700458	0.861336	0.00252716	0.516315	0.00697779	0.664833	AMEF2	NA	NA	NA	NA	NA	NA
TR-AML_Q6	0.402608	0.872554	0.238289	1.11765	0.938704	1.01215	AML	NA	NA	NA	NA	NA	NA
TR-AML1_01	1	NA	1	NA	1	NA	NA	NA	NA	NA	NA	NA	NA
TR-AML1_Q6	1	NA	1	NA	1	NA	NA	NA	NA	NA	NA	NA	NA
TR-AP1_01	0.630738	0.901301	0.889445	1.02182	0.824975	0.96994	JUN	4418.74	11794.5	-1.4164	2.96e-38	2.82e-37	6e-34
TR-AP1_C	0.209077	0.760319	0.0193843	0.697797	0.00500663	0.72471	JUN	4418.74	11794.5	-1.4164	2.96e-38	2.82e-37	6e-34
TR-AP1_Q2	0.751288	0.914308	0.246557	0.853006	0.220358	0.879394	JUN	4418.74	11794.5	-1.4164	2.96e-38	2.82e-37	6e-34
TR-AP1_Q2_01	0.233834	0.801241	0.846344	0.962981	0.270031	0.893358	JUN	4418.74	11794.5	-1.4164	2.96e-38	2.82e-37	6e-34
TR-AP1_Q4	0.441191	0.852412	0.317417	0.872869	0.140547	0.864063	JUN	4418.74	11794.5	-1.4164	2.96e-38	2.82e-37	6e-34
TR-AP1_Q4_01	0.23679	0.763502	0.0102842	0.663621	0.00354374	0.706616	JUN	4418.74	11794.5	-1.4164	2.96e-38	2.82e-37	6e-34
TR-AP1_Q6	0.485375	0.864132	0.645803	0.9302	0.315212	0.90176	JUN	4418.74	11794.5	-1.4164	2.96e-38	2.82e-37	6e-34
TR-AP1_Q6_01	0.164648	0.764668	0.0346389	0.747927	0.00619353	0.755133	JUN	4418.74	11794.5	-1.4164	2.96e-38	2.82e-37	6e-34
TR-AP1FJ_Q2	0.747437	1.06531	0.953695	0.979014	0.922707	1.01616	AP1FJ	NA	NA	NA	NA	NA	NA
TR-AP2_Q3	1.14376e-07	1.23899	1.49265e-08	1.21805	4.51119e-15	1.22706	TFAP2	NA	NA	NA	NA	NA	NA
TR-AP2_Q6	1.0775e-19	1.39555	1.46712e-06	1.18396	1.84502e-22	1.27504	TFAP2	NA	NA	NA	NA	NA	NA
TR-AP2_Q6_01	3.08856e-12	1.24923	1.05245e-21	1.2908	5.76952e-32	1.27291	TFAP2	NA	NA	NA	NA	NA	NA
TR-AP2ALPHA_01	5.87022e-05	1.21205	3.69568e-26	1.45831	2.58252e-27	1.35231	TFAP2A	2433.01	1383.74	0.814171	2.71e-15	7.54e-15	5.49e-11
TR-AP2ALPHA_02	0.00584164	1.18214	5.25089e-24	1.50814	3.93659e-22	1.36781	TFAP2A	2433.01	1383.74	0.814171	2.71e-15	7.54e-15	5.49e-11
TR-AP2ALPHA_03	0.0125069	1.26802	8.27018e-05	1.32542	1.42954e-06	1.30071	TFAP2A	2433.01	1383.74	0.814171	2.71e-15	7.54e-15	5.49e-11
TR-AP2GAMMA_01	0.000251476	1.18648	9.743e-27	1.44442	4.01056e-27	1.33338	TFAP2G	NA	NA	NA	NA	NA	NA
TR-AP2REP_01	0.512781	0.920384	6.84226e-07	1.36993	0.0019718	1.17642	AP2REP	NA	NA	NA	NA	NA	NA
TR-AP3_Q6	0.165771	0.652549	2.75148e-05	0.345242	1.72588e-05	0.477526	TFAP3	NA	NA	NA	NA	NA	NA
TR-AP4_01	0.827237	0.968201	2.22044e-09	1.36376	3.49197e-05	1.19349	TFAP4	314.872	208.558	0.594317	9.64e-15	2.61e-14	1.95e-10
TR-AP4_Q5	0.0890051	0.84534	1.44707e-12	1.4674	9.08089e-05	1.19963	TFAP4	314.872	208.558	0.594317	9.64e-15	2.61e-14	1.95e-10
TR-AP4_Q6	0.110276	0.862953	3.73376e-13	1.45472	3.39663e-05	1.19999	TFAP4	314.872	208.558	0.594317	9.64e-15	2.61e-14	1.95e-10
TR-AP4_Q6_01	0.509027	0.931932	3.19214e-25	1.63742	5.92976e-13	1.33373	TFAP4	314.872	208.558	0.594317	9.64e-15	2.61e-14	1.95e-10
TR-APOLYA_B	0.131108	0.629299	0.00108679	0.47563	0.000182441	0.541779	APOLYA	NA	NA	NA	NA	NA	NA
TR-AR_01	0.436875	0.841311	0.0122602	1.31884	0.27639	1.11328	AR	687.394	581.355	0.241717	0.260059	0.297946	1
TR-AR_02	0.682327	0.890826	0.665106	1.06173	1	0.988164	AR	687.394	581.355	0.241717	0.260059	0.297946	1
TR-AR_03	0.748519	0.91407	0.262868	1.14047	0.724242	1.04301	AR	687.394	581.355	0.241717	0.260059	0.297946	1
TR-AR_Q2	0.378493	0.79277	0.835029	1.03642	0.64511	0.93154	AR	687.394	581.355	0.241717	0.260059	0.297946	1
TR-AR_Q6	0.0546391	0.735783	0.0143407	1.2573	0.747113	1.0328	AR	687.394	581.355	0.241717	0.260059	0.297946	1
TR-AREB6_01	0.800204	1.04729	0.219216	1.12759	0.248352	1.09302	TCF8	NA	NA	NA	NA	NA	NA
TR-AREB6_02	0.849949	0.955734	0.566099	0.934809	0.516649	0.943817	TCF8	NA	NA	NA	NA	NA	NA
TR-AREB6_03	0.135842	0.847927	8.37208e-08	1.39634	0.00449282	1.16027	TCF8	NA	NA	NA	NA	NA	NA
TR-AREB6_04	1	0.980141	0.869568	0.965284	0.878621	0.97168	TCF8	NA	NA	NA	NA	NA	NA
TR-ARNT_01	0.00798173	1.38576	0.0594326	1.21274	0.000827135	1.28722	ARNT	1566.54	1915.01	-0.289766	7.14e-15	1.94e-14	1.45e-10
TR-ARNT_02	0.851497	0.925848	0.0868803	1.27393	0.337226	1.12409	ARNT	1566.54	1915.01	-0.289766	7.14e-15	1.94e-14	1.45e-10
TR-ARP1_01	0.576378	0.905841	0.593585	0.938737	0.357683	0.924576	NR2F2	1936.33	1724.59	0.167072	0.260059	0.297946	1
TR-ATATA_B	0.300781	0.631424	0.0760915	0.596545	0.0208027	0.611559	ATATA	NA	NA	NA	NA	NA	NA
TR-ATF_01	0.0322015	1.36133	0.0212479	1.28896	0.000846678	1.32011	ATF	NA	NA	NA	NA	NA	NA
TR-ATF_B	0.0101206	1.5797	1	0.971353	0.0740055	1.23322	ATF	NA	NA	NA	NA	NA	NA
TR-ATF1_Q6	0.614934	1.11	0.752307	1.04868	0.474579	1.07508	ATF1	440.534	500.05	-0.18282	8.61e-07	1.55e-06	0.0174282
TR-ATF3_Q6	0.751683	1.057	0.0931853	1.16875	0.125935	1.12064	ATF3	901.844	3992.52	-2.14635	3.08e-38	2.92e-37	6.24e-34
TR-ATF4_Q2	0.103514	1.22797	1	0.997721	0.241532	1.09684	ATF4	5762.96	6256.2	-0.118477	3.29e-06	5.71e-06	0.0666746
TR-ATF6_01	0.0256864	1.5594	0.837864	0.933064	0.174673	1.20268	ATF6	1968.87	1637.17	0.266165	2.94e-05	4.81e-05	0.594933
TR-BACH1_01	0.169648	0.761174	0.716072	0.939269	0.16981	0.862606	BACH1	821.009	1035.93	-0.335461	1.25e-11	2.91e-11	2.54e-07
TR-BACH2_01	0.169648	0.775818	0.706785	1.04929	0.531669	0.931573	BACH2	116.095	319.093	-1.45867	2.93e-43	3.89e-42	5.93e-39
TR-BARBIE_01	0.290932	0.821697	0.000965314	0.658685	0.000703294	0.728856	BARBIE	NA	NA	NA	NA	NA	NA
TR-BEL1_B	0.973397	0.980075	0.0492764	1.18928	0.192774	1.09922	BEL1	NA	NA	NA	NA	NA	NA
TR-BLIMP1_Q6	0.777625	1.04622	0.0101637	0.778577	0.133906	0.893787	PRDM1	413.414	354.377	0.222304	0.0233975	0.0306111	1
TR-BRACH_01	0.869534	0.922048	1	0.998879	0.913421	0.965806	BRACH	NA	NA	NA	NA	NA	NA
TR-BRCA_01	0.365599	1.22355	0.00853028	0.60393	0.346218	0.870651	BRCA	NA	NA	NA	NA	NA	NA
TR-BRN2_01	0.0977907	0.586827	0.00304726	0.495709	0.000286513	0.534932	BRN2	NA	NA	NA	NA	NA	NA
TR-CAAT_01	2.43411e-08	1.76117	0.159757	0.833138	0.00791002	1.23262	CAAT	NA	NA	NA	NA	NA	NA
TR-CAAT_C	0.0512935	1.2904	0.390598	0.896924	0.462382	1.0663	CAAT	NA	NA	NA	NA	NA	NA
TR-CACBINDINGPROTEIN_Q6	0.466326	0.944951	3.5606e-19	1.40115	3.39878e-09	1.20477	CACBINDINGPROTEIN	NA	NA	NA	NA	NA	NA
TR-CACCCBINDINGFACTOR_Q6	1	0.993506	2.09848e-10	1.34567	3.86049e-06	1.19408	CACCCBINDINGFACTOR	NA	NA	NA	NA	NA	NA
TR-CACD_01	0.0150747	1.14459	0.0197249	1.10676	0.000371104	1.12304	CACD	NA	NA	NA	NA	NA	NA
TR-CAP_01	0.959335	0.979645	0.811525	1.02475	1	1.00533	CAP	NA	NA	NA	NA	NA	NA
TR-CART1_01	0.920261	1.05974	0.00710285	0.376923	0.0962487	0.67085	CART1	NA	NA	NA	NA	NA	NA
TR-CBF_01	0.186636	1.24557	0.141251	1.19584	0.0343137	1.21725	CBF	NA	NA	NA	NA	NA	NA
TR-CBF_02	0.542487	1.11106	0.515327	1.07968	0.331948	1.09319	CBF	NA	NA	NA	NA	NA	NA
TR-CDC5_01	0.513629	0.727986	0.0143705	0.471616	0.0114519	0.581974	CDC5	NA	NA	NA	NA	NA	NA
TR-CDP_01	0.395233	0.649351	0.0112793	0.392628	0.00548635	0.503137	CDP	NA	NA	NA	NA	NA	NA
TR-CDP_02	0.966142	0.866863	0.0270357	0.327592	0.0849373	0.559728	CDP	NA	NA	NA	NA	NA	NA
TR-CDPCR1_01	0.633336	1.22889	0.270341	0.65563	0.769465	0.902398	CDPCR1	NA	NA	NA	NA	NA	NA
TR-CDPCR3_01	0.95122	1.0303	0.500027	1.14026	0.603508	1.09293	CDPCR3	NA	NA	NA	NA	NA	NA
TR-CDPCR3HD_01	0.872821	1.07199	0.779288	1.08029	0.724109	1.07672	CDPCR3HD	NA	NA	NA	NA	NA	NA
TR-CDX_Q5	0.410764	0.717181	0.000732023	0.382625	0.000935207	0.526639	CDX1	7.95728	4.42235	0.847463	1.01e-08	2.01e-08	0.000204337
TR-CDX2_Q5	0.0144457	0.408535	0.0589934	0.617549	0.000905365	0.527577	CDX2	1.82269	0.468507	1.95993	0.953719	0.959404	1
TR-CDXA_01	0.0282485	0.491922	0.157408	0.717041	0.00474965	0.620136	CDXA	NA	NA	NA	NA	NA	NA
TR-CDXA_02	1	NA	1	NA	1	NA	NA	NA	NA	NA	NA	NA	NA
TR-CEBP_01	0.31586	0.793106	0.0612757	0.74216	0.0224791	0.76409	CEBP	NA	NA	NA	NA	NA	NA
TR-CEBP_C	0.0977907	0.654449	0.0258724	0.671296	0.0023934	0.664044	CEBP	NA	NA	NA	NA	NA	NA
TR-CEBP_Q2	0.932201	0.921935	0.0113454	0.476763	0.0460115	0.668393	CEBP	NA	NA	NA	NA	NA	NA
TR-CEBP_Q2_01	0.872936	1.04953	1.05347e-05	0.364463	0.00512092	0.659358	CEBP	NA	NA	NA	NA	NA	NA
TR-CEBP_Q3	0.851503	0.921914	2.11053e-05	0.435495	0.00106201	0.64488	CEBP	NA	NA	NA	NA	NA	NA
TR-CEBPA_01	0.623422	0.809231	2.55309e-06	0.265923	9.2501e-05	0.499797	CEBPA	648.216	2657.95	-2.03577	3.55e-22	1.38e-21	7.18e-18
TR-CEBPB_01	0.903128	0.946887	3.12144e-06	0.438163	0.00053112	0.657149	CEBPB	1226.51	1312.87	-0.0981677	1.91e-07	3.57e-07	0.00387683
TR-CEBPB_02	0.827237	1.07112	0.000564333	0.43008	0.0316842	0.706024	CEBPB	1226.51	1312.87	-0.0981677	1.91e-07	3.57e-07	0.00387683
TR-CEBPDELTA_Q6	0.702669	0.867691	0.000408033	0.459066	0.00298056	0.634964	CEBPD	774.13	1111.32	-0.521624	7.79e-14	2.01e-13	1.58e-09
TR-CEBPGAMMA_Q6	0.0950827	0.654997	5.3794e-06	0.409699	1.75755e-06	0.515291	CEBPG	1277.19	1193.93	0.0972522	0.260957	0.298924	1
TR-CETS168_Q6	2.15351e-06	1.39674	0.0877071	0.877081	0.0698263	1.10078	CETS168	NA	NA	NA	NA	NA	NA
TR-CETS1P54_01	4.31256e-08	1.54575	0.133937	0.869429	0.0139695	1.16056	CETS1P54	NA	NA	NA	NA	NA	NA
TR-CETS1P54_02	1.67328e-07	1.75867	0.470767	0.900439	0.00354374	1.26987	CETS1P54	NA	NA	NA	NA	NA	NA
TR-CETS1P54_03	3.99528e-06	1.52402	0.850724	1.0216	0.00115681	1.23787	CETS1P54	NA	NA	NA	NA	NA	NA
TR-CHCH_01	1	NA	1	NA	1	NA	NA	NA	NA	NA	NA	NA	NA
TR-CHOP_01	0.930522	1.02369	0.830551	0.941912	0.96505	0.977114	CHOP	NA	NA	NA	NA	NA	NA
TR-CHX10_01	0.109549	0.430789	0.50796	0.75972	0.061589	0.618127	CHX10	NA	NA	NA	NA	NA	NA
TR-CIZ_01	0.290932	0.777547	0.0142219	0.673679	0.00476021	0.718391	CIZ	NA	NA	NA	NA	NA	NA
TR-CLOCKBMAL_Q6	0.319474	1.15677	0.00558312	1.29872	0.00385353	1.23762	CLOCKBMAL	NA	NA	NA	NA	NA	NA
TR-CLOX_01	0.732093	0.70515	0.0862838	0.456822	0.0785788	0.563718	CLOX	NA	NA	NA	NA	NA	NA
TR-CMAF_01	0.000200853	0.530278	0.540932	1.07905	0.0840682	0.842823	MAF	657.192	1504.18	-1.19459	8.13e-41	9.14e-40	1.65e-36
TR-CMYB_01	0.290932	1.15674	0.840234	0.966307	0.597792	1.04828	MYB	1908.09	1000.68	0.931152	8.99e-12	2.1e-11	1.82e-07
TR-COMP1_01	0.559223	1.1361	0.402265	0.872752	1	0.986114	COMP1	NA	NA	NA	NA	NA	NA
TR-COREBINDINGFACTOR_Q6	0.83306	0.929597	0.751542	0.940767	0.596664	0.935958	COREBINDINGFACTOR	NA	NA	NA	NA	NA	NA
TR-COUP_01	0.973397	1.01371	0.0260253	1.21483	0.085495	1.12826	COUP	NA	NA	NA	NA	NA	NA
TR-COUP_DR1_Q6	0.872821	1.02778	0.270341	1.09604	0.332831	1.06666	COUP	NA	NA	NA	NA	NA	NA
TR-COUPTF_Q6	0.986244	1.00601	2.6305e-07	1.26359	0.000101393	1.15271	COUPTF	NA	NA	NA	NA	NA	NA
TR-CP2_01	0.308534	1.10267	0.113728	1.11245	0.0436976	1.10824	TFCP2	650.325	687.491	-0.080181	0.0334178	0.042974	1
TR-CP2_02	0.849949	0.975072	0.00166757	1.1802	0.0380871	1.0919	TFCP2	650.325	687.491	-0.080181	0.0334178	0.042974	1
TR-CREB_01	0.00143165	1.76838	0.0350077	0.631826	0.423415	1.12107	CREB1	1196.71	1502.07	-0.32788	1.28e-17	4.01e-17	2.6e-13
TR-CREB_02	0.0138692	1.41929	0.0153224	1.3111	0.000286513	1.35767	CREB1	1196.71	1502.07	-0.32788	1.28e-17	4.01e-17	2.6e-13
TR-CREB_Q2	0.000102713	1.62155	0.0679698	1.23796	5.86505e-05	1.40308	CREB1	1196.71	1502.07	-0.32788	1.28e-17	4.01e-17	2.6e-13
TR-CREB_Q2_01	0.00465821	1.44002	0.000876644	1.40538	5.36434e-06	1.42029	CREB1	1196.71	1502.07	-0.32788	1.28e-17	4.01e-17	2.6e-13
TR-CREB_Q3	1	NA	1	NA	1	NA	NA	NA	NA	NA	NA	NA	NA
TR-CREB_Q4	0.00013043	1.61705	0.0366639	1.27156	2.91495e-05	1.42028	CREB1	1196.71	1502.07	-0.32788	1.28e-17	4.01e-17	2.6e-13
TR-CREB_Q4_01	0.012975	1.44621	0.0398598	1.27743	0.000693892	1.35008	CREB1	1196.71	1502.07	-0.32788	1.28e-17	4.01e-17	2.6e-13
TR-CREBATF_Q6	0.00137612	1.61339	0.254596	0.81829	0.17864	1.16055	CREBATF	NA	NA	NA	NA	NA	NA
TR-CREBP1_01	0.754415	1.14234	0.222608	0.597732	0.607978	0.832165	CREBP1	NA	NA	NA	NA	NA	NA
TR-CREBP1_Q2	0.00353594	1.52535	0.603929	0.907891	0.115467	1.17369	CREBP1	NA	NA	NA	NA	NA	NA
TR-CREBP1CJUN_01	0.000231347	1.95115	0.313023	0.780721	0.0722955	1.28454	CREBP1CJUN	NA	NA	NA	NA	NA	NA
TR-CREL_01	0.0738384	1.23531	0.204618	0.874065	0.754094	1.02957	REL	150.251	140.762	0.0941153	0.37698	0.418385	1
TR-CRX_Q4	0.00143165	0.516766	0.00710285	0.655611	1.6085e-05	0.595844	CRX	0.0975446	0.120375	-0.303397	0.570767	0.608606	1
TR-DBP_Q6	0.973397	1.01586	0.180996	0.798505	0.378679	0.892066	DBP	331.805	310.205	0.0971139	0.746125	0.772023	1
TR-DEAF1_01	2.9074e-07	1.409	0.654772	1.03576	0.000154177	1.19642	DEAF1	692.72	587.387	0.237961	0.0223102	0.0292454	1
TR-DEAF1_02	1.83413e-06	1.56824	0.81257	0.96305	0.00331694	1.22356	DEAF1	692.72	587.387	0.237961	0.0223102	0.0292454	1
TR-DEC_Q1	0.694381	0.935154	5.11681e-06	1.3965	0.00288979	1.19791	DEC	NA	NA	NA	NA	NA	NA
TR-DELTAEF1_01	0.849949	0.953106	0.162643	1.14117	0.456405	1.06022	DELTAEF1	NA	NA	NA	NA	NA	NA
TR-DR1_Q3	0.827237	0.959191	0.00179865	1.25494	0.0419303	1.12763	DR1	1218.7	1088.03	0.163625	0.00487623	0.00677673	1
TR-DR3_Q4	0.649621	0.934004	0.000728676	1.27067	0.0420598	1.12575	DR3	NA	NA	NA	NA	NA	NA
TR-DR4_Q2	0.908954	0.969513	0.0251126	1.19961	0.150136	1.10056	DR4	NA	NA	NA	NA	NA	NA
TR-DTYPEPA_B	0.078862	0.53833	0.0679698	0.639374	0.00377038	0.595878	DTYPEPA	NA	NA	NA	NA	NA	NA
TR-E12_Q6	0.47476	0.93113	3.19214e-25	1.61433	8.76005e-13	1.32024	TCF3	1735.86	956.427	0.859922	6.55e-29	3.59e-28	1.33e-24
TR-E2_01	0.736427	1.10025	0.24417	1.19067	0.242984	1.15175	E2	NA	NA	NA	NA	NA	NA
TR-E2_Q6	0.754415	1.08624	0.395958	1.13297	0.361845	1.11286	E2	NA	NA	NA	NA	NA	NA
TR-E2_Q6_01	0.849949	1.0637	0.470403	1.12179	0.45872	1.09679	E2	NA	NA	NA	NA	NA	NA
TR-E2A_Q2	0.836041	0.971943	1.28512e-21	1.5424	5.89017e-12	1.29684	E2A	NA	NA	NA	NA	NA	NA
TR-E2A_Q6	0.625626	0.943427	1.15716e-19	1.57262	3.46566e-10	1.30178	E2A	NA	NA	NA	NA	NA	NA
TR-E2F_01	0.00143165	1.7147	0.00261927	0.531142	0.81052	1.04062	E2F	NA	NA	NA	NA	NA	NA
TR-E2F_02	0.0890051	1.28453	0.00257047	0.66483	0.526252	0.931589	E2F	NA	NA	NA	NA	NA	NA
TR-E2F_03	1.40924e-08	1.85681	0.0296021	0.741631	0.0207501	1.22167	E2F	NA	NA	NA	NA	NA	NA
TR-E2F_Q2	1	NA	1	NA	1	NA	NA	NA	NA	NA	NA	NA	NA
TR-E2F_Q3	0.000738116	1.60928	0.000190123	0.525565	1	0.992063	E2F	NA	NA	NA	NA	NA	NA
TR-E2F_Q3_01	2.12384e-07	1.66961	0.00172009	0.683534	0.222456	1.108	E2F	NA	NA	NA	NA	NA	NA
TR-E2F_Q4	0.204817	1.21746	0.000594529	0.627385	0.227174	0.881388	E2F	NA	NA	NA	NA	NA	NA
TR-E2F_Q4_01	1.31108e-07	1.64069	0.00096848	0.686316	0.240102	1.09714	E2F	NA	NA	NA	NA	NA	NA
TR-E2F_Q6	0.0125069	1.40621	0.000876644	0.621865	0.767945	0.959493	E2F	NA	NA	NA	NA	NA	NA
TR-E2F_Q6_01	1.97077e-08	1.68722	0.000529716	0.672814	0.178228	1.10948	E2F	NA	NA	NA	NA	NA	NA
TR-E2F1_Q3	0.00806972	1.41243	0.0220492	0.739869	0.807578	1.02938	E2F1	466.347	73.1675	2.67213	2.55e-53	9.24e-52	5.15e-49
TR-E2F1_Q3_01	2.39762e-16	1.51447	0.000164144	0.803221	0.00929986	1.10939	E2F1	466.347	73.1675	2.67213	2.55e-53	9.24e-52	5.15e-49
TR-E2F1_Q4	0.00209991	1.51016	0.178485	0.818827	0.278632	1.11642	E2F1	466.347	73.1675	2.67213	2.55e-53	9.24e-52	5.15e-49
TR-E2F1_Q4_01	1.47447e-06	1.6217	0.00270722	0.69543	0.291483	1.09415	E2F1	466.347	73.1675	2.67213	2.55e-53	9.24e-52	5.15e-49
TR-E2F1_Q6	0.0125069	1.40621	0.000876644	0.621865	0.767945	0.959493	E2F1	466.347	73.1675	2.67213	2.55e-53	9.24e-52	5.15e-49
TR-E2F1_Q6_01	2.93333e-08	1.71182	1.54026e-06	0.548369	0.596664	1.04919	E2F1	466.347	73.1675	2.67213	2.55e-53	9.24e-52	5.15e-49
TR-E2F1DP1_01	9.21383e-05	1.50371	0.000633829	0.670466	0.78867	1.02915	E2F1DP1	NA	NA	NA	NA	NA	NA
TR-E2F1DP1RB_01	0.0702576	1.35765	0.000549746	0.557038	0.438615	0.90167	E2F1DP1RB	NA	NA	NA	NA	NA	NA
TR-E2F1DP2_01	0.0160845	1.38446	0.010073	0.708161	1	0.999281	E2F1DP2	NA	NA	NA	NA	NA	NA
TR-E2F4DP1_01	0.0702576	1.35765	0.000549746	0.557038	0.438615	0.90167	E2F4DP1	NA	NA	NA	NA	NA	NA
TR-E2F4DP2_01	0.00948981	1.42757	0.00272591	0.654268	1	0.987144	E2F4DP2	NA	NA	NA	NA	NA	NA
TR-E47_01	0.673582	0.957268	3.01861e-14	1.40575	2.66431e-07	1.2127	E47	NA	NA	NA	NA	NA	NA
TR-E47_02	0.632844	0.932155	3.107e-08	1.43782	0.000266785	1.22015	E47	NA	NA	NA	NA	NA	NA
TR-E4BP4_01	0.848543	0.839852	0.086919	0.519355	0.113036	0.657317	NFIL3	518.27	1015.67	-0.970658	4.31e-29	2.38e-28	8.72e-25
TR-E4F1_Q6	0.0879885	1.38684	0.331762	0.831323	0.623433	1.07045	E4F1	616.627	309.532	0.994308	1.01e-27	5.21e-27	2.05e-23
TR-EBF_Q6	0.356864	0.89432	0.116437	1.12214	0.747077	1.02407	EBF	NA	NA	NA	NA	NA	NA
TR-EBOX_Q6_01	0.115259	1.15401	9.09034e-12	1.47694	1.68543e-10	1.33793	EBOX	NA	NA	NA	NA	NA	NA
TR-EFC_Q6	0.853858	1.05614	0.452527	0.86618	0.767945	0.947953	RFX1	415.566	345.547	0.266196	2.06e-06	3.61e-06	0.0416772
TR-EGR_Q6	2.24422e-11	1.31164	0.0215186	1.09508	7.75519e-10	1.1883	EGR	NA	NA	NA	NA	NA	NA
TR-EGR1_01	0.139606	1.13657	0.321046	1.06864	0.0585108	1.09788	EGR1	4937.79	32056.3	-2.69867	1.83e-50	4.71e-49	3.7e-46
TR-EGR2_01	0.126349	1.17517	0.306339	1.08792	0.0533678	1.12548	EGR2	434.716	2090.93	-2.266	1.3e-41	1.56e-40	2.63e-37
TR-EGR3_01	0.70474	1.04978	1	0.99793	0.784659	1.02025	EGR3	608.05	2857.49	-2.23249	7.01e-37	6.08e-36	1.42e-32
TR-ELF1_Q6	0.621516	1.08045	9.0077e-07	0.58524	0.00367001	0.798408	ELF1	1791.23	1960.29	-0.130121	0.000356887	0.000542483	1
TR-ELK1_01	0.0150747	1.29093	0.969864	1.00738	0.0698263	1.12944	ELK1	897.427	623.734	0.524863	1.43e-34	1.07e-33	2.89e-30
TR-ELK1_02	3.01396e-07	1.52437	1	0.996593	0.000801192	1.22378	ELK1	897.427	623.734	0.524863	1.43e-34	1.07e-33	2.89e-30
TR-EN1_01	0.169648	0.551948	0.0433783	0.542318	0.00697779	0.546463	EN1	301.475	59.7198	2.33576	0.00652729	0.00896302	1
TR-ER_Q6	0.93793	1.02149	0.316342	1.1088	0.423415	1.07121	ESR1	10749.8	3449.89	1.63969	7.28e-09	1.46e-08	0.000147336
TR-ER_Q6_02	0.502073	0.903619	0.00021284	1.32575	0.0329734	1.14404	ESR1	10749.8	3449.89	1.63969	7.28e-09	1.46e-08	0.000147336
TR-ERR1_Q2	0.2713	0.81293	0.376778	0.886376	0.110511	0.85476	ESRRA	612.795	518.032	0.242363	0.0297318	0.0384733	1
TR-ETF_Q6	1.59742e-25	1.48767	0.00391607	0.88409	4.10952e-06	1.14391	ETF	NA	NA	NA	NA	NA	NA
TR-ETS_Q4	0.0306289	1.19506	0.660141	0.962981	0.250212	1.06288	ETS	NA	NA	NA	NA	NA	NA
TR-ETS_Q6	0.102978	1.1451	0.260067	1.07529	0.0352148	1.10534	ETS	NA	NA	NA	NA	NA	NA
TR-ETS1_B	0.97362	1.00797	0.947638	1.00862	0.941893	1.00834	ETS1	2248.14	3803.93	-0.75876	5.41e-27	2.67e-26	1.1e-22
TR-ETS2_B	0.777625	1.04862	0.752307	1.03272	0.628001	1.03957	ETS2	1108.78	2651.69	-1.25794	3.28e-49	7.44e-48	6.64e-45
TR-EVI1_01	0.0764288	0.564045	3.49927e-05	0.351079	5.21183e-06	0.442753	EVI1	NA	NA	NA	NA	NA	NA
TR-EVI1_02	0.631447	0.82278	0.197174	0.746237	0.133143	0.779186	EVI1	NA	NA	NA	NA	NA	NA
TR-EVI1_03	0.290932	0.655896	0.000720404	0.354094	0.000607468	0.484008	EVI1	NA	NA	NA	NA	NA	NA
TR-EVI1_04	0.665184	0.84162	0.00126278	0.450574	0.00474965	0.618905	EVI1	NA	NA	NA	NA	NA	NA
TR-EVI1_05	0.170065	0.601149	0.0422314	0.58417	0.00590074	0.591479	EVI1	NA	NA	NA	NA	NA	NA
TR-EVI1_06	0.709559	0.77818	0.58441	0.802031	0.39408	0.791764	EVI1	NA	NA	NA	NA	NA	NA
TR-FAC1_01	0.529479	1.1287	0.0405351	0.747907	0.429925	0.911824	FALZ	NA	NA	NA	NA	NA	NA
TR-FOX_Q2	0.0633542	0.577515	0.000408033	0.458316	2.14847e-05	0.509627	FOX	NA	NA	NA	NA	NA	NA
TR-FOXD3_01	0.287114	0.711669	4.59435e-05	0.366741	9.08089e-05	0.515219	FOXD3	12.1542	1.42957	3.0878	9.44e-14	2.43e-13	1.91e-09
TR-FOXJ2_01	0.139606	0.616128	0.20056	0.739602	0.028576	0.686451	FOXJ2	903.384	1145.02	-0.34196	6.09e-25	2.71e-24	1.23e-20
TR-FOXJ2_02	0.892246	1.05118	0.0122602	0.529659	0.11305	0.754152	FOXJ2	903.384	1145.02	-0.34196	6.09e-25	2.71e-24	1.23e-20
TR-FOXM1_01	1	0.982454	0.0118746	0.643541	0.0645644	0.78943	FOXM1	1232.14	103.134	3.57856	2.07e-58	2.03e-56	4.18e-54
TR-FOXO1_01	0.307125	0.780081	2.12677e-07	0.383235	3.41394e-06	0.554062	FOXO1A	NA	NA	NA	NA	NA	NA
TR-FOXO1_02	0.930522	0.949351	0.00106361	0.550661	0.0112796	0.722282	FOXO1A	NA	NA	NA	NA	NA	NA
TR-FOXO3_01	0.930522	0.953494	6.05097e-05	0.463281	0.00274675	0.674299	FOXO3A	NA	NA	NA	NA	NA	NA
TR-FOXO4_01	0.470762	0.84023	8.10552e-05	0.529211	0.000335552	0.663093	FOXO4	492.923	1004.17	-1.02656	5.34e-49	1.18e-47	1.08e-44
TR-FOXO4_02	0.510724	0.846254	2.36996e-05	0.479705	0.000192065	0.63749	FOXO4	492.923	1004.17	-1.02656	5.34e-49	1.18e-47	1.08e-44
TR-FOXP1_01	0.233532	1.59188	0.0152476	0.25782	0.695602	0.832084	FOXP1	1797.62	2105.45	-0.228036	5.2e-08	9.98e-08	0.00105212
TR-FOXP3_Q4	0.311163	0.789701	0.212321	0.815228	0.0695447	0.80424	FOXP3	97.4107	18.5517	2.39253	7.5e-40	7.88e-39	1.52e-35
TR-FREAC2_01	0.346188	0.761836	0.000360397	0.476526	0.000466368	0.599341	FOXF2	66.5301	53.9087	0.30349	0.604391	0.640077	1
TR-FREAC3_01	0.632285	0.849491	0.0672937	0.702246	0.0645644	0.765629	FOXC1	566.07	650.676	-0.20096	4.59e-27	2.28e-26	9.3e-23
TR-FREAC4_01	1	1.01362	0.0066376	0.59373	0.0645644	0.774477	FOXD1	49.6669	6.91622	2.84423	0.0015242	0.00221097	1
TR-FREAC7_01	0.0588559	0.522775	0.250809	0.762014	0.0159954	0.659031	FOXL1	40.8419	27.2859	0.581891	0.389698	0.431223	1
TR-FXR_IR1_Q6	0.110068	0.700937	0.889207	0.959321	0.174673	0.848096	FXR	NA	NA	NA	NA	NA	NA
TR-FXR_Q3	0.524487	0.844989	0.262044	0.825573	0.153894	0.833931	FXR	NA	NA	NA	NA	NA	NA
TR-GABP_B	2.38255e-08	1.40794	0.752307	0.973899	0.000801192	1.16074	GABPA	803.689	1166.8	-0.537845	2.54e-28	1.35e-27	5.14e-24
TR-GATA1_01	0.754415	1.05884	0.0378842	1.22596	0.0645644	1.15402	GATA1	1.61475	1.53389	0.0741153	0.0755741	0.0933326	1
TR-GATA1_02	0.754415	1.11108	0.706785	0.897679	1	0.98954	GATA1	1.61475	1.53389	0.0741153	0.0755741	0.0933326	1
TR-GATA1_03	0.684459	0.86199	0.211384	0.785632	0.162697	0.818501	GATA1	1.61475	1.53389	0.0741153	0.0755741	0.0933326	1
TR-GATA1_04	0.800204	0.891474	0.706785	1.07384	1	0.995341	GATA1	1.61475	1.53389	0.0741153	0.0755741	0.0933326	1
TR-GATA1_05	0.559463	0.797342	0.940124	0.958743	0.570428	0.889266	GATA1	1.61475	1.53389	0.0741153	0.0755741	0.0933326	1
TR-GATA1_06	0.388084	1.24269	0.0152425	0.573979	0.401132	0.861835	GATA1	1.61475	1.53389	0.0741153	0.0755741	0.0933326	1
TR-GATA2_01	0.982582	0.970633	0.899553	1.02225	1	1.00003	GATA2	338.699	213.924	0.662906	0.814399	0.833371	1
TR-GATA2_02	0.860948	1.0624	0.278646	0.777876	0.589764	0.900351	GATA2	338.699	213.924	0.662906	0.814399	0.833371	1
TR-GATA2_03	0.507069	0.791305	0.0106469	0.575073	0.00890656	0.668153	GATA2	338.699	213.924	0.662906	0.814399	0.833371	1
TR-GATA3_01	0.655443	1.12241	0.443945	0.866	0.963322	0.976374	GATA3	11339.2	3409.09	1.73386	2.26e-24	9.8e-24	4.58e-20
TR-GATA3_02	0.592816	0.817196	0.0039535	0.518821	0.00765042	0.647261	GATA3	11339.2	3409.09	1.73386	2.26e-24	9.8e-24	4.58e-20
TR-GATA3_03	0.160453	0.624241	0.000153272	0.360793	4.83528e-05	0.474197	GATA3	11339.2	3409.09	1.73386	2.26e-24	9.8e-24	4.58e-20
TR-GATA4_Q3	0.848532	0.940183	0.111732	0.806052	0.146645	0.86379	GATA4	29.3959	0.801755	5.19631	7.45e-05	0.000118452	1
TR-GATA6_01	0.270119	0.657407	0.621904	0.861249	0.199268	0.773503	GATA6	149.059	197.333	-0.404752	1.53e-14	4.1e-14	3.1e-10
TR-GFI1_01	0.848543	0.927273	0.0166282	0.686538	0.044321	0.790165	GFI1	33.2406	26.9287	0.303802	0.34951	0.390745	1
TR-GFI1_Q6	0.62312	1.10483	0.136541	0.812472	0.606838	0.93832	GFI1	33.2406	26.9287	0.303802	0.34951	0.390745	1
TR-GFI1B_01	0.902222	0.945142	0.0198371	0.684583	0.0606793	0.796743	GFI1B	2.33004	0.903589	1.36662	0.112671	0.136181	1
TR-GLI_Q2	0.0977907	0.855259	0.000176114	1.24361	0.134024	1.07644	GLI	NA	NA	NA	NA	NA	NA
TR-GR_01	0.233532	0.774857	0.272487	1.14637	1	0.986446	NR3C1	1181.11	3915.51	-1.72906	1.15e-58	1.21e-56	2.33e-54
TR-GR_Q6	0.0963203	0.760688	0.111732	1.17561	1	0.997004	NR3C1	1181.11	3915.51	-1.72906	1.15e-58	1.21e-56	2.33e-54
TR-GR_Q6_01	0.519403	0.866311	0.268676	1.13779	0.88013	1.02093	NR3C1	1181.11	3915.51	-1.72906	1.15e-58	1.21e-56	2.33e-54
TR-GRE_C	0.932763	0.969773	0.116329	1.17451	0.331492	1.08638	GRE	NA	NA	NA	NA	NA	NA
TR-GZF1_01	0.440216	1.25716	0.494572	1.16132	0.264667	1.20258	ZNF336	NA	NA	NA	NA	NA	NA
TR-HAND1E47_01	0.879983	1.0292	0.892125	1.02044	0.832588	1.02421	HAND1	1.24262	0.199697	2.6375	0.282236	0.321498	1
TR-HEB_Q6	0.306574	0.910379	2.69493e-20	1.53278	2.05351e-09	1.26486	TCF12	1746.74	2047.21	-0.228994	2.92e-09	6e-09	5.92e-05
TR-HELIOSA_01	0.306574	1.27096	0.00105699	0.480302	0.2105	0.820651	HELIOSA	NA	NA	NA	NA	NA	NA
TR-HELIOSA_02	0.808648	0.916863	0.0159107	0.678536	0.0386564	0.781127	HELIOSA	NA	NA	NA	NA	NA	NA
TR-HEN1_01	0.442986	0.906926	1.19368e-06	1.37093	0.00331694	1.17119	NHLH1	5.65573	3.95702	0.515299	0.0948136	0.115571	1
TR-HEN1_02	0.381385	0.909001	9.42407e-10	1.40168	0.000173232	1.1896	NHLH1	5.65573	3.95702	0.515299	0.0948136	0.115571	1
TR-HES1_Q2	0.439536	1.08697	0.000507223	1.25225	0.000935207	1.1811	HES1	1352.93	1195.32	0.178683	0.3229	0.363707	1
TR-HFH1_01	0.231289	0.718468	0.000416767	0.484844	0.000196812	0.58541	FOXQ1	41.8765	24.003	0.802925	0.430536	0.472283	1
TR-HFH3_01	0.879752	0.932323	0.0153224	0.626363	0.0484563	0.758067	FOXI1	287.824	359.571	-0.32109	2.05e-09	4.24e-09	4.14e-05
TR-HFH4_01	0.0977907	0.619214	0.00124059	0.490294	0.000124661	0.545789	FOXJ1	147.077	6.54281	4.49052	1.22e-14	3.29e-14	2.47e-10
TR-HFH8_01	0.11585	0.652549	0.00710285	0.591844	0.000856975	0.617975	HFH8	NA	NA	NA	NA	NA	NA
TR-HIC1_02	1.72284e-05	1.18907	3.10704e-26	1.38467	4.24674e-28	1.30047	HIC1	167.155	269.511	-0.689158	6.38e-19	2.13e-18	1.29e-14
TR-HIC1_03	0.000190158	1.19267	1.8522e-18	1.36333	3.96166e-20	1.28987	HIC1	167.155	269.511	-0.689158	6.38e-19	2.13e-18	1.29e-14
TR-HIF1_Q3	0.632844	0.924192	2.94538e-09	1.52837	7.73649e-05	1.26829	HIF1A	2692.33	2197.74	0.292831	0.644448	0.678243	1
TR-HIF1_Q5	0.632844	0.917408	7.68614e-08	1.51468	0.00039809	1.25758	HIF1A	2692.33	2197.74	0.292831	0.644448	0.678243	1
TR-HLF_01	0.512718	1.27599	0.00710285	0.355306	0.254634	0.751624	HLF	173.587	1316.58	-2.92306	1.92e-61	6.08e-59	3.89e-57
TR-HMEF2_Q6	0.875805	0.923876	9.02452e-05	0.431287	0.00250986	0.643328	HMEF2	NA	NA	NA	NA	NA	NA
TR-HMGIY_Q3	0.121689	0.700178	5.60935e-07	0.389119	8.88005e-07	0.523018	HMGIY	NA	NA	NA	NA	NA	NA
TR-HMGIY_Q6	0.742293	1.09793	0.000693396	0.523151	0.0527564	0.770571	HMGIY	NA	NA	NA	NA	NA	NA
TR-HMX1_01	0.318648	0.841242	0.500027	1.07665	0.878621	0.975317	HMX1	3.32217	1.01106	1.71626	0.168266	0.198647	1
TR-HNF1_01	0.224758	0.637917	0.00902371	0.512278	0.00215945	0.566361	TCF2	NA	NA	NA	NA	NA	NA
TR-HNF1_C	0.996076	1.01321	0.0176223	0.567253	0.120625	0.75922	TCF2	NA	NA	NA	NA	NA	NA
TR-HNF1_Q6	0.064293	0.505441	0.417898	0.795868	0.0347831	0.67085	TCF2	NA	NA	NA	NA	NA	NA
TR-HNF1_Q6_01	0.755941	0.857033	0.00341709	0.478774	0.011019	0.641601	TCF2	NA	NA	NA	NA	NA	NA
TR-HNF3_Q6	0.139606	0.695482	0.00480453	0.607785	0.000693892	0.645535	FOXA2	2.14724	0.89998	1.25452	0.240562	0.277078	1
TR-HNF3_Q6_01	0.815094	0.907053	0.00364905	0.571299	0.0161092	0.715829	FOXA2	2.14724	0.89998	1.25452	0.240562	0.277078	1
TR-HNF3ALPHA_Q6	0.0621698	0.640455	4.52332e-05	0.467927	4.44632e-06	0.542194	FOXA2	2.14724	0.89998	1.25452	0.240562	0.277078	1
TR-HNF3B_01	0.00518272	0.455557	0.00199226	0.516472	7.84592e-06	0.49025	FOXA2	2.14724	0.89998	1.25452	0.240562	0.277078	1
TR-HNF4_01	0.259157	1.14904	0.296874	1.09797	0.0922202	1.11995	HNF4A	0.527854	0.466686	0.177685	0.13754	0.164386	1
TR-HNF4_01_B	0.429077	1.11629	0.54385	0.933602	0.938704	1.01224	HNF4A	0.527854	0.466686	0.177685	0.13754	0.164386	1
TR-HNF4_DR1_Q3	0.908954	1.02315	0.0283816	1.19512	0.0769248	1.12109	HNF4	NA	NA	NA	NA	NA	NA
TR-HNF4_Q6	0.655519	0.915147	0.931431	1.01446	0.82057	0.971709	HNF4A	0.527854	0.466686	0.177685	0.13754	0.164386	1
TR-HNF4_Q6_01	0.679976	1.06202	0.128123	1.1313	0.125792	1.10148	HNF4A	0.527854	0.466686	0.177685	0.13754	0.164386	1
TR-HNF4_Q6_02	1	NA	1	NA	1	NA	NA	NA	NA	NA	NA	NA	NA
TR-HNF4_Q6_03	1	NA	1	NA	1	NA	NA	NA	NA	NA	NA	NA	NA
TR-HNF4ALPHA_Q6	0.743294	0.911251	0.373932	0.880674	0.299009	0.893836	HNF4ALPHA	NA	NA	NA	NA	NA	NA
TR-HNF6_Q6	0.0482251	0.475802	0.15777	0.686538	0.00697779	0.595824	ONECUT2	85.2708	8.88546	3.26253	0.000614827	0.000919449	1
TR-HOX13_01	1	0.984384	0.24638	0.769662	0.403931	0.862092	HOX13	NA	NA	NA	NA	NA	NA
TR-HOXA3_01	0.388187	0.692339	0.198101	0.697702	0.0698263	0.695393	HOXA3	52.684	192.322	-1.86809	5.81e-53	1.99e-51	1.18e-48
TR-HOXA4_Q2	0.828973	0.853011	0.591235	0.834335	0.442243	0.842374	HOXA4	33.7243	179.492	-2.41206	1.38e-60	3.09e-58	2.78e-56
TR-HOXA7_01	0.48603	1.22217	0.0539566	0.625751	0.550292	0.882487	HOXA7	104.399	386.948	-1.89003	5.77e-56	3.01e-54	1.17e-51
TR-HP1SITEFACTOR_Q6	0.849958	0.91648	0.000519428	0.510399	0.00492241	0.685201	HP1SITEFACTOR	NA	NA	NA	NA	NA	NA
TR-HSF_Q6	0.450048	1.10656	0.109462	0.849212	0.654207	0.959989	HSF	NA	NA	NA	NA	NA	NA
TR-HSF1_01	0.252014	1.28737	0.021656	0.619186	0.581089	0.906814	HSF1	1963.06	1190.86	0.721105	1.05e-20	3.8e-20	2.12e-16
TR-HSF1_Q6	0.632844	1.07972	0.401882	0.907584	0.912413	0.981682	HSF1	1963.06	1190.86	0.721105	1.05e-20	3.8e-20	2.12e-16
TR-HSF2_01	0.133614	1.38693	0.160021	0.738543	0.946614	1.01765	HSF2	358.622	407.953	-0.185939	7.12e-09	1.43e-08	0.000144186
TR-HTF_01	0.498806	1.21984	0.491824	1.15246	0.264667	1.18147	HTF	NA	NA	NA	NA	NA	NA
TR-ICSBP_Q6	0.0315472	1.33993	9.69216e-08	0.471272	0.0815026	0.845197	IRF8	375.581	354.971	0.0814204	0.0192298	0.0253666	1
TR-IK1_01	0.290932	1.163	0.0143705	0.755779	0.456405	0.931071	IK1	NA	NA	NA	NA	NA	NA
TR-IK2_01	0.308534	1.15233	0.296032	0.886222	1	1.00077	IK2	NA	NA	NA	NA	NA	NA
TR-IK3_01	0.233532	1.21579	0.61249	0.918907	0.682734	1.04671	IK3	NA	NA	NA	NA	NA	NA
TR-IPF1_Q4	0.559223	0.760793	0.0071131	0.473541	0.00916248	0.597192	IPF1	NA	NA	NA	NA	NA	NA
TR-IPF1_Q4_01	0.560498	0.789245	0.712971	0.894778	0.357819	0.84935	IPF1	NA	NA	NA	NA	NA	NA
TR-IRF_Q6	0.849949	1.04368	3.42356e-06	0.525884	0.00270549	0.748777	IRF	NA	NA	NA	NA	NA	NA
TR-IRF_Q6_01	0.608805	1.10534	2.1468e-05	0.553468	0.0172824	0.791026	IRF	NA	NA	NA	NA	NA	NA
TR-IRF1_01	0.738675	1.07881	1.46712e-06	0.472683	0.00331694	0.7336	IRF1	1378.52	852.166	0.693917	5.31e-09	1.08e-08	0.000107561
TR-IRF1_Q6	0.64402	1.11335	0.00133945	0.576568	0.0877151	0.80763	IRF1	1378.52	852.166	0.693917	5.31e-09	1.08e-08	0.000107561
TR-IRF2_01	0.303945	1.19175	0.0023117	0.646682	0.246426	0.881313	IRF2	859.889	954.179	-0.150108	6.4e-07	1.16e-06	0.0129691
TR-IRF7_01	0.0867252	1.32512	9.75953e-08	0.400614	0.0473166	0.798578	IRF7	834.675	221.295	1.91525	1.3e-42	1.65e-41	2.62e-38
TR-ISRE_01	0.631447	1.08716	1.38199e-09	0.446566	0.000340992	0.722316	ISRE	NA	NA	NA	NA	NA	NA
TR-KAISO_01	0.763286	1.04793	0.437508	1.07092	0.391566	1.06103	KAISO	NA	NA	NA	NA	NA	NA
TR-KROX_Q6	1.31054e-07	1.21538	0.000629304	1.12156	8.12091e-10	1.16195	KROX	NA	NA	NA	NA	NA	NA
TR-LBP1_Q6	0.0803419	0.847139	1.96764e-21	1.59906	1.17137e-08	1.27539	UBP1	2156.37	2100.73	0.0377197	0.747729	0.772684	1
TR-LDSPOLYA_B	0.0984781	0.787707	0.145302	1.14225	0.977001	0.989634	LDSPOLYA	NA	NA	NA	NA	NA	NA
TR-LEF1_Q2	1	NA	1	NA	1	NA	NA	NA	NA	NA	NA	NA	NA
TR-LEF1_Q2_01	0.356512	0.821504	0.0478072	0.758878	0.0209865	0.785836	LEF1	530.285	138.008	1.94202	3.07e-36	2.55e-35	6.22e-32
TR-LEF1TCF1_Q4	0.406129	0.824701	0.00479091	0.649288	0.00385933	0.724796	LEF1TCF1	NA	NA	NA	NA	NA	NA
TR-LFA1_Q6	0.827237	0.964268	0.00487202	1.19062	0.0798406	1.09318	LFA1	NA	NA	NA	NA	NA	NA
TR-LHX3_01	0.986244	1.01996	0.098596	0.616717	0.295398	0.790299	LHX3	1.01164	0.0132691	6.25248	7.48e-06	1.27e-05	0.151459
TR-LMO2COM_01	0.328599	0.916848	2.65242e-23	1.54762	4.90378e-11	1.27609	LMO2	272.003	632.546	-1.21755	1.44e-47	2.78e-46	2.92e-43
TR-LMO2COM_02	0.849949	1.08219	0.997762	0.969394	0.974604	1.01795	LMO2	272.003	632.546	-1.21755	1.44e-47	2.78e-46	2.92e-43
TR-LPOLYA_B	1	0.972735	0.153807	0.755624	0.280319	0.849082	LPOLYA	NA	NA	NA	NA	NA	NA
TR-LRF_Q2	0.00144144	1.20746	0.00243102	1.16006	6.47661e-06	1.18046	FBI1	NA	NA	NA	NA	NA	NA
TR-LUN1_01	0.662622	0.910625	0.890687	0.972166	0.596664	0.945675	LUN1	NA	NA	NA	NA	NA	NA
TR-LXR_DR4_Q3	0.792106	1.05209	0.654772	1.05221	0.570956	1.05216	LXR	NA	NA	NA	NA	NA	NA
TR-LXR_Q3	0.029519	1.24942	0.209029	1.10999	0.00943852	1.17001	NR1H2	1263.06	1165.46	0.116025	0.190606	0.222979	1
TR-LYF1_01	0.00518466	0.70857	0.180996	0.876879	0.00229508	0.804428	LYF1	NA	NA	NA	NA	NA	NA
TR-MAF_Q6	0.633336	1.06549	0.603417	0.948354	1	0.998776	MAF	657.192	1504.18	-1.19459	8.13e-41	9.14e-40	1.65e-36
TR-MAF_Q6_01	0.973397	0.979983	0.209029	1.12935	0.433153	1.06506	MAF	657.192	1504.18	-1.19459	8.13e-41	9.14e-40	1.65e-36
TR-MAX_01	0.0254045	1.42499	0.00251946	1.4313	7.5876e-05	1.42858	MAX	1445.09	1307.52	0.144323	0.00323943	0.0045745	1
TR-MAZ_Q6	5.87022e-05	1.1892	0.0220492	1.09101	8.50826e-06	1.13328	MAZ	5548.41	2088.16	1.40985	2.63e-57	1.82e-55	5.32e-53
TR-MAZR_01	0.168458	1.08919	0.0916235	1.07926	0.0178306	1.08353	ZNF278	NA	NA	NA	NA	NA	NA
TR-MEF2_01	1	1.00623	0.000279971	0.501249	0.0112858	0.718623	MEF2A	1361.92	2019.88	-0.568631	1.28e-33	9.12e-33	2.59e-29
TR-MEF2_02	0.623422	0.812468	0.0141992	0.560673	0.0163755	0.669061	MEF2A	1361.92	2019.88	-0.568631	1.28e-33	9.12e-33	2.59e-29
TR-MEF2_03	0.0226808	0.43627	0.0143705	0.53957	0.000257759	0.495103	MEF2A	1361.92	2019.88	-0.568631	1.28e-33	9.12e-33	2.59e-29
TR-MEF2_04	0.255209	0.680239	0.00539107	0.514131	0.00208984	0.585634	MEF2A	1361.92	2019.88	-0.568631	1.28e-33	9.12e-33	2.59e-29
TR-MEF2_Q6_01	0.689714	0.867015	0.000152571	0.46807	0.00141453	0.639801	MEF2A	1361.92	2019.88	-0.568631	1.28e-33	9.12e-33	2.59e-29
TR-MEF3_B	0.303989	1.14979	0.346442	1.09541	0.128776	1.11882	MEF3	NA	NA	NA	NA	NA	NA
TR-MEIS1_01	0.647683	0.910246	0.246557	1.12504	0.747113	1.03258	MEIS1	173.976	350.901	-1.01218	9.96e-41	1.11e-39	2.02e-36
TR-MEIS1AHOXA9_01	0.643907	1.12845	0.353187	0.83394	0.858689	0.960716	HOXA9	84.4458	239.324	-1.50287	8.12e-48	1.6e-46	1.64e-43
TR-MEIS1BHOXA9_02	0.755941	0.883577	0.752307	0.918247	0.561377	0.903323	HOXA9	84.4458	239.324	-1.50287	8.12e-48	1.6e-46	1.64e-43
TR-MIF1_01	0.24134	1.17749	0.861719	1.02557	0.298137	1.09097	MIF1	NA	NA	NA	NA	NA	NA
TR-MINI19_B	0.119858	1.10052	3.88108e-17	1.37838	6.47858e-14	1.25877	MINI19	NA	NA	NA	NA	NA	NA
TR-MINI20_B	0.160453	1.09787	6.71757e-14	1.36003	1.42483e-11	1.24718	MINI20	NA	NA	NA	NA	NA	NA
TR-MMEF2_Q6	0.707338	0.862709	0.0143705	0.609976	0.0231994	0.718768	MMEF2	NA	NA	NA	NA	NA	NA
TR-MOVOB_01	0.470762	1.06142	0.00105699	1.17519	0.00215456	1.12622	MOVOB	NA	NA	NA	NA	NA	NA
TR-MRF2_01	0.959335	0.94451	0.406742	0.832848	0.456405	0.880914	MRF2	NA	NA	NA	NA	NA	NA
TR-MSX1_01	0.13965	1.39091	0.250719	0.775931	0.824975	1.04066	MSX1	72.8834	144.247	-0.984878	6.78e-16	1.94e-15	1.37e-11
TR-MTATA_B	0.836041	0.906794	0.0346389	0.639673	0.069322	0.754658	MTATA	NA	NA	NA	NA	NA	NA
TR-MTF1_Q4	0.239855	1.09549	3.12144e-06	1.2612	8.59921e-06	1.18986	MTF1	613.684	764.482	-0.316985	1.64e-15	4.61e-15	3.32e-11
TR-MUSCLE_INI_B	0.224758	1.06233	1.10719e-24	1.3478	3.43866e-18	1.22492	PHF5A	496.734	418.147	0.248462	0.000388657	0.000588478	1
TR-MYB_Q3	0.700458	1.07601	0.0680187	0.793424	0.389657	0.915067	MYB	1908.09	1000.68	0.931152	8.99e-12	2.1e-11	1.82e-07
TR-MYB_Q5_01	0.303945	1.20008	0.778925	0.944827	0.637602	1.05471	MYB	1908.09	1000.68	0.931152	8.99e-12	2.1e-11	1.82e-07
TR-MYB_Q6	0.386751	1.15826	0.443945	0.89652	0.982818	1.00919	MYB	1908.09	1000.68	0.931152	8.99e-12	2.1e-11	1.82e-07
TR-MYC_Q2	0.512176	1.10856	0.000759327	1.35347	0.00201601	1.24804	MYC	2165.85	4392.32	-1.02005	1.33e-27	6.81e-27	2.69e-23
TR-MYCMAX_01	0.0278517	1.37035	0.00468307	1.35795	0.000171875	1.36329	MYCMAX	NA	NA	NA	NA	NA	NA
TR-MYCMAX_02	1	0.988037	0.946916	1.01347	1	1.00252	MYCMAX	NA	NA	NA	NA	NA	NA
TR-MYCMAX_03	0.0985226	1.29862	0.00825933	1.34503	0.000955353	1.32506	MYCMAX	NA	NA	NA	NA	NA	NA
TR-MYCMAX_B	0.000109764	1.33703	0.30885	0.921252	0.0772104	1.10023	MYCMAX	NA	NA	NA	NA	NA	NA
TR-MYOD	0.10377	1.1499	1.53227e-06	1.31924	1.10758e-06	1.24634	MYOD1	1.00095	9.34303	-3.22252	0.00685346	0.00939816	1
TR-MYOD_	0.0546391	0.735783	0.0143407	1.2573	0.747113	1.0328	NA	NA	NA	NA	NA	NA	NA
TR-MYOD_0	3.17852e-08	1.25337	0.270707	1.04613	8.2622e-06	1.13534	MYOD1	1.00095	9.34303	-3.22252	0.00685346	0.00939816	1
TR-MYOD_01	0.849949	0.965224	4.50351e-09	1.45905	3.90585e-05	1.24648	MYOD1	1.00095	9.34303	-3.22252	0.00685346	0.00939816	1
TR-MYOD_Q6	0.359279	0.908449	3.83027e-21	1.601	3.94973e-10	1.30288	MYOD1	1.00095	9.34303	-3.22252	0.00685346	0.00939816	1
TR-MYOD_Q6_01	0.986244	0.991884	1.81845e-25	1.53022	8.45059e-15	1.29849	MYOD1	1.00095	9.34303	-3.22252	0.00685346	0.00939816	1
TR-MYOGENIN_Q6	0.477506	0.928964	1.48056e-24	1.62214	2.09864e-12	1.32375	MYOG	2.22897	20.4504	-3.19768	2.21e-05	3.64e-05	0.44726
TR-MYOGNF1_01	0.391538	1.11717	0.472501	1.06953	0.224773	1.09004	MYOGNF1	NA	NA	NA	NA	NA	NA
TR-MZF1_01	0.670276	1.04572	0.917493	1.00942	0.654207	1.02504	ZNF42	NA	NA	NA	NA	NA	NA
TR-MZF1_02	0.653213	1.04895	0.788712	0.975765	0.946614	1.00727	ZNF42	NA	NA	NA	NA	NA	NA
TR-NANOG_01	0.905716	1.02494	0.0439926	0.783667	0.212804	0.887526	NANOG	2.09931	3.45101	-0.717105	0.00351551	0.00494815	1
TR-NCX_01	0.966142	0.953004	0.330651	0.823188	0.403931	0.879069	TLX2	1.26276	0.215134	2.55327	2.16e-09	4.47e-09	4.38e-05
TR-NERF_Q2	0.346156	1.08703	0.000370562	1.21761	0.000511213	1.1614	ELF2	831.693	1012.35	-0.283586	3.22e-16	9.39e-16	6.53e-12
TR-NF1_Q6	1	0.996621	0.185967	1.11419	0.351196	1.06358	NFIA	1751.53	2565.68	-0.550725	2.3e-18	7.48e-18	4.66e-14
TR-NF1_Q6_01	0.684459	1.06908	0.684238	1.04568	0.486947	1.05575	NFIA	1751.53	2565.68	-0.550725	2.3e-18	7.48e-18	4.66e-14
TR-NFAT_Q4_01	0.758549	0.925936	0.00407552	0.689974	0.0140264	0.791547	NFATC1	459.184	629.084	-0.454178	7.59e-17	2.28e-16	1.54e-12
TR-NFAT_Q6	0.849949	1.04659	0.0716406	0.791023	0.311073	0.901035	NFATC1	459.184	629.084	-0.454178	7.59e-17	2.28e-16	1.54e-12
TR-NFE2_01	0.337612	0.846328	0.54744	1.07187	0.878621	0.974781	NFE2	26.9859	10.2939	1.39041	0.00235025	0.00335679	1
TR-NFKAPPAB_01	0.109207	1.18695	0.0671532	0.849617	1	0.994827	NFKB1	1437.51	1563.12	-0.120849	9.83e-07	1.76e-06	0.0199015
TR-NFKAPPAB50_01	0.00798173	1.21879	0.710727	0.97017	0.129875	1.07719	NFKAPPAB50	NA	NA	NA	NA	NA	NA
TR-NFKAPPAB65_01	0.0764288	1.23538	0.00575488	0.751028	0.666519	0.959523	NFKAPPAB65	NA	NA	NA	NA	NA	NA
TR-NFKB_C	0.472221	1.10062	0.0774244	0.843743	0.578617	0.954319	NFKB1	1437.51	1563.12	-0.120849	9.83e-07	1.76e-06	0.0199015
TR-NFKB_Q6	0.996076	0.984754	0.115605	0.846711	0.223197	0.906134	NFKB1	1437.51	1563.12	-0.120849	9.83e-07	1.76e-06	0.0199015
TR-NFKB_Q6_01	0.0985226	1.17749	0.086919	0.866901	1	1.0006	NFKB1	1437.51	1563.12	-0.120849	9.83e-07	1.76e-06	0.0199015
TR-NFMUE1_Q6	0.0963203	1.2234	0.00355432	1.28083	0.000452106	1.25611	NFMUE1	NA	NA	NA	NA	NA	NA
TR-NFY_01	2.30795e-19	2.24725	0.0142572	0.73474	1.03296e-05	1.38582	NFYA	1347	991.275	0.442396	1.2e-09	2.52e-09	2.44e-05
TR-NFY_C	1.08095e-05	1.70074	0.103332	0.786235	0.0753243	1.17989	NFYA	1347	991.275	0.442396	1.2e-09	2.52e-09	2.44e-05
TR-NFY_Q6	1.33129e-11	2.01769	0.078633	0.785256	0.000935207	1.31577	NFYA	1347	991.275	0.442396	1.2e-09	2.52e-09	2.44e-05
TR-NFY_Q6_01	6.65998e-13	1.98118	0.030039	0.763002	0.000935207	1.28738	NFYA	1347	991.275	0.442396	1.2e-09	2.52e-09	2.44e-05
TR-NGFIC_01	0.0890051	1.15532	0.710541	0.969118	0.361691	1.04927	EGR4	7.87689	2.72863	1.52945	0.365241	0.406403	1
TR-NKX22_01	0.276131	0.702923	0.00221638	0.480678	0.00104332	0.576346	NKX2-2	24.4133	0.522632	5.54573	2.59e-09	5.33e-09	5.24e-05
TR-NKX25_01	0.512718	0.799245	0.0169493	0.604077	0.0139275	0.68809	NKX2-5	20.651	2.79126	2.88722	0.240308	0.276821	1
TR-NKX25_02	0.41287	0.703812	0.00417041	0.417959	0.00365548	0.541008	NKX2-5	20.651	2.79126	2.88722	0.240308	0.276821	1
TR-NKX25_Q5	0.827705	1.04305	0.0973517	0.833396	0.373431	0.923645	NKX2-5	20.651	2.79126	2.88722	0.240308	0.276821	1
TR-NKX3A_01	0.157374	0.517788	2.36996e-05	0.173933	1.50788e-05	0.32195	NKX3-1	388.86	209.03	0.895538	0.0435546	0.0552688	1
TR-NKX61_01	0.0346689	0.49062	8.95195e-05	0.342291	3.86049e-06	0.406141	NKX6-1	20.3888	2.91536	2.80603	2.79e-14	7.37e-14	5.65e-10
TR-NKX62_Q2	0.149432	0.589681	0.00313204	0.445686	0.000591995	0.50767	NKX6-2	0.0112188	0.00424	1.40378	0.339539	0.380529	1
TR-NMYC_01	0.700458	1.0643	0.00765636	1.26407	0.0177326	1.17808	MYCN	61.8038	19.8993	1.63498	0.00557456	0.00770229	1
TR-NRF1_Q6	2.45016e-08	1.61759	1	0.991289	0.000285937	1.26089	NFE2L1	7094.85	9105.58	-0.359977	1.1e-13	2.83e-13	2.23e-09
TR-NRF2_01	1.85215e-07	1.44804	0.541799	1.04814	9.02213e-05	1.22028	NFE2L2	2363.37	3426.7	-0.535972	1.07e-41	1.29e-40	2.17e-37
TR-NRF2_Q4	0.110068	0.756057	0.917493	0.97144	0.184064	0.878726	NFE2L2	2363.37	3426.7	-0.535972	1.07e-41	1.29e-40	2.17e-37
TR-NRSE_B	0.982582	1.00884	8.95413e-06	1.36052	0.000736431	1.20913	NRSE	NA	NA	NA	NA	NA	NA
TR-NRSF_01	0.836041	0.969481	2.54153e-10	1.39829	8.90169e-06	1.2137	REST	422.284	451.329	-0.095967	0.0542906	0.0680691	1
TR-NRSF_Q4	0.449311	0.939837	1.91933e-24	1.48948	5.20699e-12	1.25288	REST	422.284	451.329	-0.095967	0.0542906	0.0680691	1
TR-OCT_C	0.968032	0.957753	0.255025	0.802135	0.336264	0.869123	OCT	NA	NA	NA	NA	NA	NA
TR-OCT_Q6	0.923792	0.937823	0.955631	0.964777	0.819937	0.953174	OCT	NA	NA	NA	NA	NA	NA
TR-OCT1_01	0.519403	0.784235	0.141881	0.721587	0.0772104	0.748555	POU2F1	143.409	108.547	0.401808	3.17e-08	6.15e-08	0.000641241
TR-OCT1_02	0.523302	0.778016	0.0589316	0.618981	0.0442075	0.68744	POU2F1	143.409	108.547	0.401808	3.17e-08	6.15e-08	0.000641241
TR-OCT1_03	0.0718451	0.478222	0.43537	0.795178	0.0402588	0.658741	POU2F1	143.409	108.547	0.401808	3.17e-08	6.15e-08	0.000641241
TR-OCT1_04	0.0437872	0.429624	0.000152571	0.288635	5.61191e-06	0.349325	POU2F1	143.409	108.547	0.401808	3.17e-08	6.15e-08	0.000641241
TR-OCT1_05	0.207615	0.699406	0.436608	0.845788	0.100741	0.782776	POU2F1	143.409	108.547	0.401808	3.17e-08	6.15e-08	0.000641241
TR-OCT1_06	0.23679	0.681505	0.0198371	0.592351	0.0052802	0.630728	POU2F1	143.409	108.547	0.401808	3.17e-08	6.15e-08	0.000641241
TR-OCT1_07	0.177867	0.637946	0.0114117	0.538891	0.00242058	0.58153	POU2F1	143.409	108.547	0.401808	3.17e-08	6.15e-08	0.000641241
TR-OCT1_B	0.519403	0.840397	0.470767	0.873372	0.246713	0.859177	POU2F1	143.409	108.547	0.401808	3.17e-08	6.15e-08	0.000641241
TR-OCT1_Q5_01	1	0.97582	0.0377088	0.682219	0.117526	0.808603	POU2F1	143.409	108.547	0.401808	3.17e-08	6.15e-08	0.000641241
TR-OCT1_Q6	0.973397	0.967701	0.186795	0.796411	0.298137	0.870145	POU2F1	143.409	108.547	0.401808	3.17e-08	6.15e-08	0.000641241
TR-OCT4_01	0.00632386	0.462516	0.00237114	0.524361	1.3243e-05	0.497739	POU5F1	5.53155	5.64812	-0.0300855	4.78e-12	1.13e-11	9.69e-08
TR-OCT4_02	0.25779	0.741077	0.0222234	0.665134	0.00590074	0.697825	POU5F1	5.53155	5.64812	-0.0300855	4.78e-12	1.13e-11	9.69e-08
TR-OLF1_01	0.900294	1.0202	0.000313323	1.2484	0.00408832	1.15017	OLF1	NA	NA	NA	NA	NA	NA
TR-OSF2_Q6	0.801723	1.06035	0.000529435	0.603973	0.0344427	0.800428	RUNX2	418.724	182.729	1.1963	2.28e-20	8.15e-20	4.61e-16
TR-OTX_Q1	0.505974	0.626536	0.69914	0.811785	0.327292	0.732042	OTX1	41.9148	8.44346	2.31155	1.78e-23	7.36e-23	3.6e-19
TR-P300_01	0.986244	1.00679	1	1.00266	0.993689	1.00444	P300	NA	NA	NA	NA	NA	NA
TR-P53_01	0.0621698	1.28524	3.79482e-05	1.4571	5.12627e-06	1.38312	TP53	1703.58	1558.75	0.128183	0.369183	0.410466	1
TR-P53_02	0.471346	0.848903	0.0539664	1.24822	0.474579	1.07633	TP53	1703.58	1558.75	0.128183	0.369183	0.410466	1
TR-P53_DECAMER_Q2	0.407976	0.86587	0.137219	1.15723	0.747907	1.03181	TP53	1703.58	1558.75	0.128183	0.369183	0.410466	1
TR-PADS_C	0.808648	0.942298	0.669974	1.05093	1	1.00417	PADS	NA	NA	NA	NA	NA	NA
TR-PAX_Q6	0.626515	1.07942	0.673252	1.04687	0.471401	1.06088	PAX	NA	NA	NA	NA	NA	NA
TR-PAX1_B	0.0891362	1.4943	0.231953	0.732587	0.756981	1.06047	PAX1	18.5311	2.13776	3.11578	3.71e-14	9.74e-14	7.51e-10
TR-PAX2_01	0.623422	0.851577	0.515327	1.10847	1	0.997889	PAX2	39.2511	7.14986	2.45675	3.26e-09	6.67e-09	6.6e-05
TR-PAX2_02	1	0.994702	0.0795288	0.799998	0.208772	0.883811	PAX2	39.2511	7.14986	2.45675	3.26e-09	6.67e-09	6.6e-05
TR-PAX3_01	0.387393	1.24757	0.514114	1.12627	0.242984	1.17848	PAX3	6.64459	17.4453	-1.39259	3.39e-22	1.32e-21	6.87e-18
TR-PAX3_B	0.233834	1.29305	0.656867	1.08353	0.212804	1.17372	PAX3	6.64459	17.4453	-1.39259	3.39e-22	1.32e-21	6.87e-18
TR-PAX4_01	0.249453	1.09867	0.000159527	1.22329	0.000160711	1.16965	PAX4	0.0298774	0.0264927	0.17346	0.330186	0.37114	1
TR-PAX4_02	0.0853347	0.52784	0.298508	0.767205	0.027754	0.664167	PAX4	0.0298774	0.0264927	0.17346	0.330186	0.37114	1
TR-PAX4_03	0.323334	1.08306	2.78442e-08	1.31288	7.66019e-07	1.21395	PAX4	0.0298774	0.0264927	0.17346	0.330186	0.37114	1
TR-PAX4_04	0.31463	0.806668	0.0111583	0.69337	0.00492241	0.74214	PAX4	0.0298774	0.0264927	0.17346	0.330186	0.37114	1
TR-PAX5_01	0.70491	0.95844	1.97108e-10	1.35891	1.66676e-05	1.18652	PAX5	18.4214	8.69206	1.08361	0.935641	0.943703	1
TR-PAX5_02	0.103462	1.24224	0.471281	1.084	0.069322	1.15211	PAX5	18.4214	8.69206	1.08361	0.935641	0.943703	1
TR-PAX6_01	0.630738	1.14385	0.246557	0.762821	0.747113	0.926838	PAX6	68.9922	63.3571	0.122926	3.54e-20	1.25e-19	7.17e-16
TR-PAX6_Q2	0.133716	0.843123	0.0575357	1.14525	0.859689	1.0152	PAX6	68.9922	63.3571	0.122926	3.54e-20	1.25e-19	7.17e-16
TR-PAX8_01	0.389967	1.17831	0.317417	1.14105	0.156931	1.15709	PAX8	67.5837	59.799	0.176553	0.578255	0.615326	1
TR-PAX8_B	0.277246	0.773968	0.926542	1.01995	0.516649	0.914064	PAX8	67.5837	59.799	0.176553	0.578255	0.615326	1
TR-PAX9_B	0.695435	1.05412	1.07678e-07	1.4031	1.12878e-05	1.25288	PAX9	190.534	61.3466	1.63499	4.19e-16	1.21e-15	8.49e-12
TR-PBX_Q3	1	0.995758	0.234871	0.816654	0.418422	0.893751	PBX	NA	NA	NA	NA	NA	NA
TR-PBX1_01	0.989477	1.01103	0.120302	0.659942	0.320521	0.811071	PBX1	7311.8	4382.41	0.738501	2.2e-10	4.79e-10	4.46e-06
TR-PBX1_02	0.849949	0.900075	0.307049	0.769018	0.306031	0.825433	PBX1	7311.8	4382.41	0.738501	2.2e-10	4.79e-10	4.46e-06
TR-PBX1_03	0.777625	0.8804	1	1.01044	0.868464	0.954465	PBX1	7311.8	4382.41	0.738501	2.2e-10	4.79e-10	4.46e-06
TR-PEA3_Q6	1	NA	1	NA	1	NA	NA	NA	NA	NA	NA	NA	NA
TR-PEBP_Q6	0.860096	0.951409	0.535472	1.07045	0.88013	1.01921	PEBP	NA	NA	NA	NA	NA	NA
TR-PIT1_Q6	0.00353594	0.415209	9.69292e-05	0.386238	2.96164e-07	0.398709	PIT1	NA	NA	NA	NA	NA	NA
TR-PITX2_Q2	0.110068	0.700686	0.216703	0.815847	0.0224791	0.766275	PITX2	23.0794	30.4359	-0.399168	0.00242699	0.00346199	1
TR-PLZF_02	0.89083	1.04686	0.0110458	0.517338	0.10639	0.745276	ZNF145	NA	NA	NA	NA	NA	NA
TR-POLY_C	0.170065	0.704873	0.246557	0.80831	0.0502995	0.763784	POLY	NA	NA	NA	NA	NA	NA
TR-POU1F1_Q6	0.22966	0.668495	0.0698531	0.664809	0.0163857	0.666395	POU1F1	0.141562	0.148291	-0.067	0.320466	0.361246	1
TR-POU3F2_01	0.879983	0.895807	0.00402988	0.440089	0.0201589	0.636258	POU3F2	16.3608	0.40097	5.35061	0.000216663	0.000333872	1
TR-POU3F2_02	0.0932944	0.514891	0.491824	0.813698	0.059239	0.685073	POU3F2	16.3608	0.40097	5.35061	0.000216663	0.000333872	1
TR-POU6F1_01	0.30588	0.666224	0.0386953	0.570677	0.0115379	0.611806	POU6F1	156.835	362.395	-1.20832	1.89e-56	1.08e-54	3.84e-52
TR-PPAR_DR1_Q2	0.875805	1.02739	0.00636146	1.22238	0.0279636	1.13845	PPAR	NA	NA	NA	NA	NA	NA
TR-PPARA_01	0.751683	0.917952	0.248905	0.853904	0.223161	0.881474	PPARA	335.057	910.946	-1.44296	6.06e-47	1.1e-45	1.23e-42
TR-PPARA_02	0.221135	0.867285	0.179644	1.10588	1	1.00318	PPARA	335.057	910.946	-1.44296	6.06e-47	1.1e-45	1.23e-42
TR-PPARG_01	0.219542	1.21194	0.290933	0.862738	0.95971	1.01305	PPARG	189.562	1890.4	-3.31795	1.12e-54	4.98e-53	2.27e-50
TR-PPARG_02	0.629859	0.863795	0.138185	1.23701	0.575613	1.07635	PPARG	189.562	1890.4	-3.31795	1.12e-54	4.98e-53	2.27e-50
TR-PPARG_03	0.383593	1.14598	0.207654	1.14296	0.0900187	1.14426	PPARG	189.562	1890.4	-3.31795	1.12e-54	4.98e-53	2.27e-50
TR-PR_01	0.171341	0.766816	0.132988	1.19391	0.979436	1.01006	PGR	3129.71	2063.15	0.601181	0.00251484	0.00358227	1
TR-PR_02	0.916618	0.95662	0.0689588	1.23772	0.264667	1.11671	PGR	3129.71	2063.15	0.601181	0.00251484	0.00358227	1
TR-PR_Q2	0.406942	0.8595	0.544317	1.07099	0.923431	0.979953	PGR	3129.71	2063.15	0.601181	0.00251484	0.00358227	1
TR-PTF1BETA_Q6	0.14421	1.16211	0.132907	0.878332	1	1.00049	PTF1A	0.0830702	0.19277	-1.21448	6.44e-11	1.44e-10	1.3e-06
TR-PU1_Q6	1	0.995165	0.848379	0.977802	0.88013	0.985276	PU1	NA	NA	NA	NA	NA	NA
TR-PXR_Q2	0.56153	0.868122	1	1.0021	0.677828	0.944426	NR1I2	4.15932	4.45067	-0.0976753	5.3e-06	9.08e-06	0.107382
TR-R_01	0.10377	1.1499	1.53227e-06	1.31924	1.10758e-06	1.24634	R	NA	NA	NA	NA	NA	NA
TR-RBPJK_01	0.700458	1.07067	0.76211	1.03682	0.581089	1.05139	RBPSUH	NA	NA	NA	NA	NA	NA
TR-RBPJK_Q4	0.757183	0.934554	0.0742261	0.813117	0.0961044	0.865391	RBPSUH	NA	NA	NA	NA	NA	NA
TR-RFX_Q6	0.579581	1.11172	0.345131	1.12412	0.239806	1.11878	RFX	NA	NA	NA	NA	NA	NA
TR-RFX1_01	0.0282485	1.41106	0.0866725	0.765685	0.747077	1.04349	RFX1	415.566	345.547	0.266196	2.06e-06	3.61e-06	0.0416772
TR-RFX1_02	0.00143165	1.51122	0.205047	0.832848	0.225963	1.12486	RFX1	415.566	345.547	0.266196	2.06e-06	3.61e-06	0.0416772
TR-ROAZ_01	0.851497	0.957978	0.116437	1.15438	0.384042	1.06984	ZNF423	195.249	447.302	-1.19593	1.03e-35	8.27e-35	2.08e-31
TR-RORA1_01	0.0589122	0.630798	0.183649	0.789125	0.0103508	0.720971	RORA1	NA	NA	NA	NA	NA	NA
TR-RORA2_01	0.0718451	0.574212	0.00273848	0.506327	0.00016534	0.535549	RORA2	NA	NA	NA	NA	NA	NA
TR-RP58_01	0.359997	0.874373	3.35179e-06	1.41784	0.00668793	1.1839	ZNF238	1693.7	890.145	0.928066	0.259419	0.297297	1
TR-RREB1_01	0.0392646	0.776211	0.00390243	1.24267	0.56923	1.04188	RREB1	1222.5	1380.06	-0.174895	1.71e-05	2.85e-05	0.346945
TR-RSRFC4_01	0.211505	0.631299	0.00553833	0.477142	0.00155226	0.5435	MEF2A	1361.92	2019.88	-0.568631	1.28e-33	9.12e-33	2.59e-29
TR-RSRFC4_Q2	0.0992855	0.559863	0.00902371	0.513824	0.000840034	0.533642	MEF2A	1361.92	2019.88	-0.568631	1.28e-33	9.12e-33	2.59e-29
TR-RUSH1A_02	0.930522	1.04203	0.170633	0.669437	0.433153	0.829822	RUSH1A	NA	NA	NA	NA	NA	NA
TR-S8_01	0.647683	0.740606	0.0135874	0.407096	0.0166412	0.55066	S8	NA	NA	NA	NA	NA	NA
TR-SEF1_C	0.623422	1.07959	0.00105699	1.30949	0.00329599	1.21053	SEF1	NA	NA	NA	NA	NA	NA
TR-SF1_Q6	0.0315188	0.729664	0.0222234	1.22633	0.937664	1.01253	SF1	4337.88	4695.25	-0.114213	6.22e-07	1.13e-06	0.0125893
TR-SMAD_Q6	0.453687	0.861039	0.0386953	1.24149	0.429925	1.07772	MADH1	NA	NA	NA	NA	NA	NA
TR-SMAD_Q6_01	0.0138692	0.703282	0.183626	1.13591	0.59112	0.94968	MADH1	NA	NA	NA	NA	NA	NA
TR-SMAD3_Q6	0.114726	0.809204	0.00710285	1.2412	0.464661	1.05524	MADH3	NA	NA	NA	NA	NA	NA
TR-SMAD4_Q6	0.799541	1.03735	0.00196703	1.23586	0.00957472	1.15041	MADH4	NA	NA	NA	NA	NA	NA
TR-SOX_Q6	0.185624	0.741623	0.00021372	0.531024	0.000119653	0.621679	SOX1	0.415692	0.188985	1.13724	0.00012892	0.000201937	1
TR-SOX5_01	0.889098	0.901558	0.0036865	0.464595	0.0224791	0.652691	SOX5	30.1619	117.028	-1.95605	3.24e-37	2.88e-36	6.57e-33
TR-SOX9_B1	0.337612	0.771421	0.000994053	0.528387	0.000840034	0.633004	SOX9	2180.67	2708.25	-0.31259	8.02e-06	1.36e-05	0.162448
TR-SP1_01	1.47419e-08	1.27914	0.00257796	1.12976	1.06808e-09	1.19407	SP1	3238.93	3986.3	-0.29953	1.02e-16	3.05e-16	2.07e-12
TR-SP1_Q2_01	1.73475e-12	1.2728	0.00356824	1.10068	5.26076e-12	1.17477	SP1	3238.93	3986.3	-0.29953	1.02e-16	3.05e-16	2.07e-12
TR-SP1_Q4_01	1.92842e-16	1.31563	0.0222234	1.07897	1.06364e-12	1.18084	SP1	3238.93	3986.3	-0.29953	1.02e-16	3.05e-16	2.07e-12
TR-SP1_Q6	2.46445e-14	1.28403	0.00716358	1.0897	1.76059e-12	1.17335	SP1	3238.93	3986.3	-0.29953	1.02e-16	3.05e-16	2.07e-12
TR-SP1_Q6_01	1.34437e-16	1.31772	0.05833	1.06606	5.26076e-12	1.17439	SP1	3238.93	3986.3	-0.29953	1.02e-16	3.05e-16	2.07e-12
TR-SP3_Q3	0.323334	1.08485	0.00479091	1.16546	0.00341448	1.13076	SP3	2337.21	2414.99	-0.0472314	0.101455	0.123273	1
TR-SPZ1_01	0.626515	1.05	0.00175609	1.18358	0.00468519	1.12608	SPZ1	0.148035	0.00787818	4.23193	0.0424038	0.0539167	1
TR-SREBP_Q3	0.798036	0.95371	0.000334973	1.30384	0.0176439	1.15312	SREBF1	6347.71	2805.86	1.17779	5.44e-19	1.82e-18	1.1e-14
TR-SREBP1_01	0.110068	1.28233	0.187157	1.17261	0.0270142	1.21984	SREBF1	6347.71	2805.86	1.17779	5.44e-19	1.82e-18	1.1e-14
TR-SREBP1_02	0.608829	0.912695	0.0242316	1.20719	0.289081	1.08042	SREBF1	6347.71	2805.86	1.17779	5.44e-19	1.82e-18	1.1e-14
TR-SREBP1_Q6	0.31586	0.878679	8.10552e-05	1.3232	0.0359159	1.13185	SREBF1	6347.71	2805.86	1.17779	5.44e-19	1.82e-18	1.1e-14
TR-SRF_01	0.170065	0.615234	0.000728676	0.406875	0.000193109	0.496565	SRF	1403.51	1977.74	-0.494813	8.96e-21	3.27e-20	1.81e-16
TR-SRF_C	0.887524	1.04035	0.0857473	0.732696	0.31291	0.86513	SRF	1403.51	1977.74	-0.494813	8.96e-21	3.27e-20	1.81e-16
TR-SRF_Q4	1	1.00804	0.639449	0.921634	0.784515	0.958828	SRF	1403.51	1977.74	-0.494813	8.96e-21	3.27e-20	1.81e-16
TR-SRF_Q5_01	0.483015	1.14791	8.10552e-05	0.54068	0.0453627	0.802071	SRF	1403.51	1977.74	-0.494813	8.96e-21	3.27e-20	1.81e-16
TR-SRF_Q5_02	0.803388	1.07205	0.0120349	0.660216	0.149555	0.837494	SRF	1403.51	1977.74	-0.494813	8.96e-21	3.27e-20	1.81e-16
TR-SRF_Q6	0.783476	1.06471	0.58369	0.912012	0.946614	0.977742	SRF	1403.51	1977.74	-0.494813	8.96e-21	3.27e-20	1.81e-16
TR-SRY_01	0.261182	0.670223	8.58876e-05	0.327774	9.78141e-05	0.475185	NA	NA	NA	NA	NA	NA	NA
TR-SRY_02	0.231289	0.717079	8.59754e-06	0.387125	1.71957e-05	0.529158	SRY	0.00398679	0.0473073	-3.56876	0.668205	0.699826	1
TR-STAF_01	0.0318677	1.22412	0.0973517	1.1329	0.00405618	1.17217	ZNF143	365.858	393.787	-0.106133	2.45e-05	4.03e-05	0.496712
TR-STAF_02	0.122415	1.14791	0.262868	1.08076	0.0431344	1.10967	ZNF143	365.858	393.787	-0.106133	2.45e-05	4.03e-05	0.496712
TR-STAT_01	0.973397	1.01532	0.0539664	0.719427	0.19351	0.846797	STAT	NA	NA	NA	NA	NA	NA
TR-STAT_Q6	1	1.00091	0.131383	0.866217	0.299009	0.924196	STAT	NA	NA	NA	NA	NA	NA
TR-STAT1_01	0.000191324	1.58125	0.179475	0.827392	0.121976	1.1519	STAT1	8245.43	3704.45	1.15433	5.68e-18	1.8e-17	1.15e-13
TR-STAT1_02	2.43411e-08	1.67616	0.0161365	0.767793	0.0453627	1.15881	STAT1	8245.43	3704.45	1.15433	5.68e-18	1.8e-17	1.15e-13
TR-STAT1_03	0.00178772	1.44726	0.0102842	0.726089	0.747113	1.03652	STAT1	8245.43	3704.45	1.15433	5.68e-18	1.8e-17	1.15e-13
TR-STAT3_01	0.132137	1.28517	0.307049	0.853204	0.774184	1.03915	STAT3	6453.62	6750.36	-0.0648556	0.00191582	0.00275771	1
TR-STAT3_02	0.000289032	1.31562	0.235391	0.909818	0.139974	1.0845	STAT3	6453.62	6750.36	-0.0648556	0.00191582	0.00275771	1
TR-STAT4_01	1	0.972239	0.000203443	0.520503	0.00595359	0.714958	STAT4	69.0804	98.911	-0.517855	2.29e-15	6.39e-15	4.65e-11
TR-STAT5A_01	0.797149	1.06105	1.90265e-06	0.468831	0.00303021	0.723757	STAT5A	1091.14	2881.82	-1.40115	4.49e-49	1e-47	9.09e-45
TR-STAT5A_02	0.25779	1.21933	0.0307992	0.71829	0.622605	0.933968	STAT5A	1091.14	2881.82	-1.40115	4.49e-49	1e-47	9.09e-45
TR-STAT5A_03	0.135842	0.772805	1.24109e-05	0.565252	8.59921e-06	0.654596	STAT5A	1091.14	2881.82	-1.40115	4.49e-49	1e-47	9.09e-45
TR-STAT5A_04	1	NA	1	NA	1	NA	NA	NA	NA	NA	NA	NA	NA
TR-STAT5B_01	0.742293	0.882719	0.000693396	0.522915	0.00385933	0.677797	STAT5B	1625.5	3788.69	-1.22082	5.4e-60	9.04e-58	1.09e-55
TR-STAT6_01	0.191757	0.707469	5.45768e-06	0.387205	7.84592e-06	0.525067	STAT6	2817.99	3892.37	-0.465981	3.41e-30	2e-29	6.91e-26
TR-STAT6_02	0.851497	1.03385	0.433082	1.08036	0.452007	1.06034	STAT6	2817.99	3892.37	-0.465981	3.41e-30	2e-29	6.91e-26
TR-STRA13_01	0.96525	1.01874	0.00603327	1.31181	0.0359159	1.18565	STRA13	746.017	281.075	1.40825	6.23e-40	6.58e-39	1.26e-35
TR-SZF11_01	0.626515	1.06075	0.000850483	1.249	0.00301602	1.16796	SZF11	NA	NA	NA	NA	NA	NA
TR-T3R_01	0.0626953	0.757512	0.00175609	1.31389	0.363526	1.07439	T3R	NA	NA	NA	NA	NA	NA
TR-T3R_Q6	0.800204	0.948948	0.0625152	1.17085	0.311073	1.07533	T3R	NA	NA	NA	NA	NA	NA
TR-TAACC_B	0.629759	1.10695	0.0591633	0.762821	0.437981	0.910954	TAACC	NA	NA	NA	NA	NA	NA
TR-TAL1_Q6	0.177867	0.871781	4.85864e-10	1.41917	0.000389808	1.18354	TAL1	54.0235	212.459	-1.97552	9.79e-54	3.86e-52	1.98e-49
TR-TAL1ALPHAE47_01	0.623422	0.921985	6.09617e-10	1.54594	3.39663e-05	1.27735	TAL1	54.0235	212.459	-1.97552	9.79e-54	3.86e-52	1.98e-49
TR-TAL1BETAE47_01	0.502073	0.892988	0.000184723	1.36363	0.0305583	1.16104	TAL1	54.0235	212.459	-1.97552	9.79e-54	3.86e-52	1.98e-49
TR-TAL1BETAITF2_01	0.337612	0.854312	8.50855e-06	1.44725	0.0119927	1.19201	TAL1	54.0235	212.459	-1.97552	9.79e-54	3.86e-52	1.98e-49
TR-TATA_01	0.397259	0.757428	0.0024626	0.497801	0.00264004	0.60956	TATA	NA	NA	NA	NA	NA	NA
TR-TATA_C	0.397259	0.795137	2.8393e-06	0.400648	2.55531e-05	0.57046	TATA	NA	NA	NA	NA	NA	NA
TR-TAXCREB_01	0.169648	1.24287	0.540862	1.08206	0.133971	1.15128	TAXCREB	NA	NA	NA	NA	NA	NA
TR-TAXCREB_02	0.426858	0.857896	0.0124462	1.2788	0.281737	1.09762	TAXCREB	NA	NA	NA	NA	NA	NA
TR-TBP_01	0.409846	0.724682	0.0354029	0.57994	0.0199279	0.642246	TBP	272.778	286.255	-0.0695754	0.000517199	0.000777411	1
TR-TBP_Q6	0.0282485	0.418686	0.0215104	0.527411	0.000494482	0.480609	TBP	272.778	286.255	-0.0695754	0.000517199	0.000777411	1
TR-TBX5_01	0.426858	0.852725	0.710633	1.05103	0.814923	0.965665	TBX5	67.4052	108.104	-0.681484	1.13e-09	2.37e-09	2.29e-05
TR-TBX5_02	0.876325	0.95504	0.514114	1.07829	0.824975	1.02523	TBX5	67.4052	108.104	-0.681484	1.13e-09	2.37e-09	2.29e-05
TR-TBX5_Q5	0.00786887	0.689595	0.377647	1.09171	0.31291	0.918614	TBX5	67.4052	108.104	-0.681484	1.13e-09	2.37e-09	2.29e-05
TR-TCF11_01	0.17452	0.726402	0.968756	0.976038	0.276461	0.86858	TCF11	NA	NA	NA	NA	NA	NA
TR-TCF11MAFG_01	0.14421	0.691436	1	0.992928	0.280319	0.863147	TCF11MAFG	NA	NA	NA	NA	NA	NA
TR-TCF4_Q5	0.171341	0.75368	0.000409641	0.582022	0.000124661	0.655915	TCF4	1554.22	2930.22	-0.914816	8.85e-26	4.09e-25	1.79e-21
TR-TEF_Q6	0.386751	0.720912	0.000302161	0.363248	0.000515708	0.517209	TEF	580.36	1541.08	-1.40892	1.79e-48	3.73e-47	3.63e-44
TR-TEF1_Q6	1	NA	1	NA	1	NA	NA	NA	NA	NA	NA	NA	NA
TR-TEL2_Q6	0.0702419	1.25697	0.0473569	0.803279	1	0.998577	TEL2	NA	NA	NA	NA	NA	NA
TR-TFE_Q6	0.044177	0.617118	0.211724	1.19018	0.716568	0.943501	TFE3	1319.61	1991.13	-0.59348	4.37e-16	1.26e-15	8.86e-12
TR-TFIIA_Q6	0.430464	1.1512	0.0384865	1.26887	0.0290284	1.21822	TFIIA	NA	NA	NA	NA	NA	NA
TR-TFIII_Q6	0.383593	0.915945	0.0102842	1.16095	0.276652	1.05548	TFIII	NA	NA	NA	NA	NA	NA
TR-TGIF_01	0.982582	0.972518	0.582685	0.918797	0.628001	0.941922	TGIF	NA	NA	NA	NA	NA	NA
TR-TITF1_Q3	0.259619	0.733822	0.0142572	0.63113	0.00472838	0.675335	TITF1	NA	NA	NA	NA	NA	NA
TR-TST1_01	0.473144	1.19072	0.0167826	0.607471	0.350793	0.858537	TST1	NA	NA	NA	NA	NA	NA
TR-TTF1_Q6	0.959335	1.0158	0.0113454	1.22602	0.0514341	1.13553	NKX2-1	4.01858	2.21515	0.859279	0.594278	0.630668	1
TR-UF1H3BETA_Q6	0.741594	1.0256	0.000190123	1.14813	0.00170185	1.09539	UF1H3BETA	NA	NA	NA	NA	NA	NA
TR-USF_01	0.219542	1.22617	0.0105152	1.33452	0.00377038	1.28788	USF1	1147.86	688.585	0.737237	2.23e-35	1.75e-34	4.52e-31
TR-USF_02	0.11585	1.34288	0.347962	1.15259	0.0497735	1.2345	USF1	1147.86	688.585	0.737237	2.23e-35	1.75e-34	4.52e-31
TR-USF_C	0.204623	1.18492	0.00307747	1.30126	0.00117267	1.25118	USF1	1147.86	688.585	0.737237	2.23e-35	1.75e-34	4.52e-31
TR-USF_Q6	0.0588559	1.23118	0.000148834	1.33765	1.3243e-05	1.29182	USF1	1147.86	688.585	0.737237	2.23e-35	1.75e-34	4.52e-31
TR-USF_Q6_01	0.287114	1.12151	9.42407e-10	1.46866	4.37052e-08	1.31922	USF1	1147.86	688.585	0.737237	2.23e-35	1.75e-34	4.52e-31
TR-USF2_Q6	1	NA	1	NA	1	NA	NA	NA	NA	NA	NA	NA	NA
TR-VBP_01	1	0.988781	0.0222234	0.483566	0.112112	0.701042	VBP	NA	NA	NA	NA	NA	NA
TR-VMYB_01	0.792106	0.867928	0.111068	0.655988	0.121976	0.74722	VMYB	NA	NA	NA	NA	NA	NA
TR-VMYB_02	0.0953116	1.42962	0.417898	1.14949	0.056566	1.27007	VMYB	NA	NA	NA	NA	NA	NA
TR-WHN_B	0.879752	1.05357	1	0.99052	0.95971	1.01766	WHN	NA	NA	NA	NA	NA	NA
TR-WT1_Q6	3.17852e-08	1.25337	0.270707	1.04613	8.2622e-06	1.13534	WT1	107.409	4.36101	4.62231	1.05e-30	6.38e-30	2.14e-26
TR-XBP1_01	0.815572	1.07474	0.0262064	1.36012	0.0621283	1.23728	XBP1	40622.1	20697.5	0.972807	1.96e-14	5.21e-14	3.96e-10
TR-XFD1_01	0.47476	0.786936	0.00273848	0.528687	0.00338642	0.639854	XFD1	NA	NA	NA	NA	NA	NA
TR-XFD2_01	0.121717	0.619922	0.0122489	0.567183	0.00124431	0.589885	XFD2	NA	NA	NA	NA	NA	NA
TR-XFD3_01	0.0258723	0.530988	3.12144e-06	0.337958	1.30987e-07	0.42105	XFD3	NA	NA	NA	NA	NA	NA
TR-XPF1_Q6	0.295182	1.13362	0.427643	0.920913	0.912413	1.01247	XPF1	NA	NA	NA	NA	NA	NA
TR-XVENT1_01	0.832138	0.914696	0.326301	0.839479	0.31291	0.871857	XVENT1	NA	NA	NA	NA	NA	NA
TR-YY1_01	0.871993	1.04717	0.00300237	0.618781	0.0645644	0.803188	YY1	1451.84	1241.06	0.226306	1.49e-09	3.1e-09	3.01e-05
TR-YY1_02	0.644453	1.07138	0.00096848	1.30709	0.00341448	1.20563	YY1	1451.84	1241.06	0.226306	1.49e-09	3.1e-09	3.01e-05
TR-YY1_Q6	0.24134	1.17609	0.367819	0.896836	0.881187	1.01704	YY1	1451.84	1241.06	0.226306	1.49e-09	3.1e-09	3.01e-05
TR-YY1_Q6_02	0.0719179	1.27114	0.0220492	0.761666	0.923431	0.980975	YY1	1451.84	1241.06	0.226306	1.49e-09	3.1e-09	3.01e-05
TR-ZBRK1_01	0.249453	0.874144	0.000759327	1.25574	0.123104	1.09148	ZNF350	344.587	294.671	0.225767	0.271237	0.309933	1
TR-ZEC_01	0.470797	0.826692	0.187258	0.803342	0.0877151	0.813393	ZEC	NA	NA	NA	NA	NA	NA
TR-ZF5_01	1.16002e-15	1.53227	9.78209e-07	0.737713	0.0804146	1.07974	ZFP161	391.948	475.445	-0.278617	6.97e-18	2.2e-17	1.41e-13
TR-ZF5_B	3.65943e-05	1.361	0.738188	0.967186	0.0148748	1.13671	ZFP161	391.948	475.445	-0.278617	6.97e-18	2.2e-17	1.41e-13
TR-ZIC1_01	0.623422	0.932646	8.50855e-06	1.33537	0.00481796	1.16201	ZIC1	69.5068	11.9796	2.53657	0.0646849	0.0805033	1
TR-ZIC2_01	0.559223	0.926445	5.44203e-06	1.33677	0.00476021	1.16014	ZIC2	50.2981	6.74654	2.89828	0.0760695	0.0938929	1
TR-ZIC3_01	0.630738	0.93987	6.09617e-10	1.42444	3.73537e-05	1.21585	ZIC3	2.95035	0.308498	3.25755	0.253522	0.29105	1
TR-ZID_01	0.618312	1.07138	0.133946	1.12467	0.109447	1.10173	ZID	NA	NA	NA	NA	NA	NA
TR-ZNF219_01	0.0963203	1.09219	0.000411941	1.14043	6.98037e-05	1.11966	ZNF219	430.663	809.245	-0.910017	6.41e-24	2.71e-23	1.3e-19
TR-ZTA_Q2	0.268106	0.808139	1	0.997639	0.402509	0.916067	ZTA	NA	NA	NA	NA	NA	NA
