# Supplementary material for: Regulators Associated with Clinical Outcomes Revealed by DNA Methylation Data in Breast Cancer
Source: PLoS Comput Biol. 2015 May 21;11(5):e1004269. doi: 10.1371/journal.pcbi.1004269 (PMC4440643; doi:10.1371/journal.pcbi.1004269)
Supplement: S7 Table — (XLS) [file pcbi.1004269.s007.xls]

## Sheet: Fisher_CpG_PRp_filtered_V6.txt
Enrichment/Depletion of TF binding motifs in survival-associated CpG regions in PR+ breast cancers
	Protective CpGs		Hazardous CpGs		Protective + Hazardous CpGs		mRNA expression levels of corresponding TF genes (TCGA RNA-seq)
Transcription Factor Motif	p-value (FDR)	Relative Enrichment	p-value (FDR)	Relative Enrichment	p-value (FDR)	Relative Enrichment	Transcription Factor Gene	Tumor Mean Count	Normal Mean Count	log2 Fold Change	p-value	Benjamini p-value	Bonferroni p-value
JA-Agamous	0.232222	1.15374	1	0.910873	0.363419	1.12285	ABI4	NA	NA	NA	NA	NA	NA
JA-AGL3	0.000237206	1.55677	1	0.846209	0.0013036	1.4664	AGAMOUS	NA	NA	NA	NA	NA	NA
JA-Arnt-Ahr	1	NA	1	NA	1	NA	AGL3	NA	NA	NA	NA	NA	NA
JA-Arnt	1	NA	1	NA	1	NA	AR	687.394	581.355	0.241717	0.260059	0.297946	1
JA-ARR10	0.799191	1.0363	1	1.00164	0.841965	1.0319	NA	NA	NA	NA	NA	NA	NA
JA-Ar	0.303182	0.891583	0.560314	1.27653	0.65638	0.940542	NA	NA	NA	NA	NA	NA	NA
JA-Athb-1	4.32335e-05	1.66945	0.734261	0.602982	0.000679802	1.53381	ARR10	NA	NA	NA	NA	NA	NA
JA-ATHB5	8.27657e-05	1.65306	1	0.863145	0.000475993	1.5526	ATHB-1	NA	NA	NA	NA	NA	NA
JA-Bapx1	0.630126	1.05499	1	0.935495	0.759314	1.03979	ATHB5	NA	NA	NA	NA	NA	NA
JA-BRCA1	0.596088	1.0808	1	1.01496	0.662977	1.07243	BAPX1	NA	NA	NA	NA	NA	NA
JA-Broad-complex_1	0.0243902	1.29062	0.906122	0.811884	0.0670413	1.22973	BRCA1	432.814	209.321	1.04803	3.98e-21	1.47e-20	8.07e-17
JA-Broad-complex_2	0.00683387	1.38162	0.16672	0.364669	0.0704255	1.25228	BROAD-COMPLEX_1	NA	NA	NA	NA	NA	NA
JA-Broad-complex_3	0.09943	1.2257	0.613938	0.647032	0.28115	1.1521	BROAD-COMPLEX_2	NA	NA	NA	NA	NA	NA
JA-Broad-complex_4	0.899398	1.02941	0.140268	0.392464	0.812052	0.948398	BROAD-COMPLEX_3	NA	NA	NA	NA	NA	NA
JA-bZIP910	0.929288	0.967401	0.0591259	1.87249	0.619698	1.08251	BROAD-COMPLEX_4	NA	NA	NA	NA	NA	NA
JA-bZIP911	0.0383159	0.836775	0.435424	1.25903	0.180711	0.890479	BZIP910	NA	NA	NA	NA	NA	NA
JA-Cebpa	0.000559807	1.47713	0.291664	0.440734	0.0102107	1.34532	BZIP911	NA	NA	NA	NA	NA	NA
JA-CF2-II	0.100282	1.56098	0.96075	0.465751	0.217899	1.42168	CEBPA	648.216	2657.95	-2.03577	3.55e-22	1.38e-21	7.18e-18
JA-CREB1	1	1.00423	0.572181	1.25301	0.79973	1.03587	CF2-II	NA	NA	NA	NA	NA	NA
JA-Ddit3-Cebpa	0.282337	1.13636	0.361355	0.566008	0.65638	1.06382	CREB1	1196.71	1502.07	-0.32788	1.28e-17	4.01e-17	2.6e-13
JA-dl_1	0.221213	0.90032	0.598639	1.19583	0.498854	0.937905	DDIT3-CEBPA	NA	NA	NA	NA	NA	NA
JA-Dl_2	0.338963	0.934679	1	0.961216	0.36261	0.938054	DL_1	NA	NA	NA	NA	NA	NA
JA-Dof2	1	NA	1	NA	1	NA	DL_2	NA	NA	NA	NA	NA	NA
JA-Dof3	1	NA	1	NA	1	NA	NA	NA	NA	NA	NA	NA	NA
JA-E2F1	0.000452846	0.726657	0.0371345	1.58029	0.0478268	0.835227	NA	NA	NA	NA	NA	NA	NA
JA-Eip74EF	7.25469e-08	0.691443	0.00748409	1.55331	0.000679802	0.801061	E2F1	466.347	73.1675	2.67213	2.55e-53	9.24e-52	5.15e-49
JA-ELF5	0.00638996	1.22527	1	1.0222	0.0136984	1.19944	EIP74EF	NA	NA	NA	NA	NA	NA
JA-ELK1	1.53518e-08	0.68072	0.00663018	1.55017	0.000303718	0.791301	ELF5	778.556	1854.94	-1.2525	2.71e-22	1.06e-21	5.49e-18
JA-ELK4	4.79375e-07	0.661466	0.12762	1.41673	0.000352207	0.757525	ELK1	897.427	623.734	0.524863	1.43e-34	1.07e-33	2.89e-30
JA-EMBP1	0.232222	1.11416	0.981203	0.922127	0.363419	1.08974	ELK4	186.615	191.903	-0.0403173	0.077975	0.0961278	1
JA-En1	0.579113	1.06086	0.118329	0.534703	1	0.993941	EMBP1	NA	NA	NA	NA	NA	NA
JA-ESR1	2.74297e-08	0.772992	0.689466	1.10015	3.32074e-06	0.814602	EN1	301.475	59.7198	2.33576	0.00652729	0.00896302	1
JA-ETS1	1	NA	1	NA	1	NA	ESR1	10749.8	3449.89	1.63969	7.28e-09	1.46e-08	0.000147336
JA-Evi1	0.294228	1.14673	1	0.983688	0.390805	1.126	NA	NA	NA	NA	NA	NA	NA
JA-Fos	1.17635e-05	1.48921	0.79985	0.776939	0.000225291	1.39862	EVI1	NA	NA	NA	NA	NA	NA
JA-Foxa2	0.195956	0.839215	0.291664	0.523558	0.0810005	0.799068	FOS	5037.05	29120.6	-2.53139	1.62e-43	2.2e-42	3.28e-39
JA-FOXC1	0.242763	1.19643	0.96075	0.821054	0.399025	1.14869	FOXA2	2.14724	0.89998	1.25452	0.240562	0.277078	1
JA-FOXD1	0.00749816	0.694287	0.139208	0.420403	0.0013036	0.659453	FOXC1	566.07	650.676	-0.20096	4.59e-27	2.28e-26	9.3e-23
JA-Foxd3	0.489416	1.09841	0.766137	0.739008	0.764897	1.0527	FOXD1	49.6669	6.91622	2.84423	0.0015242	0.00221097	1
JA-FOXF2	0.0932366	0.798361	0.470092	0.60133	0.0468403	0.773302	FOXD3	12.1542	1.42957	3.0878	9.44e-14	2.43e-13	1.91e-09
JA-FOXI1	0.357502	0.879564	0.570799	0.663964	0.213017	0.852143	FOXF2	66.5301	53.9087	0.30349	0.604391	0.640077	1
JA-FOXL1	0.0269191	1.48963	1	0.801773	0.059405	1.40214	FOXI1	287.824	359.571	-0.32109	2.05e-09	4.24e-09	4.14e-05
JA-Foxq1	0.0194627	1.30977	0.409079	0.551916	0.102107	1.21338	FOXL1	40.8419	27.2859	0.581891	0.389698	0.431223	1
JA-GABPA	4.1763e-06	0.781408	0.0408738	1.34411	0.00228352	0.852975	FOXQ1	41.8765	24.003	0.802925	0.430536	0.472283	1
JA-GAMYB	0.0863442	0.820409	0.513567	1.30698	0.302619	0.882294	GABPA	803.689	1166.8	-0.537845	2.54e-28	1.35e-27	5.14e-24
JA-Gata1	1	NA	1	NA	1	NA	GAMYB	NA	NA	NA	NA	NA	NA
JA-GATA2	1	NA	1	NA	1	NA	NA	NA	NA	NA	NA	NA	NA
JA-GATA3	1	NA	1	NA	1	NA	NA	NA	NA	NA	NA	NA	NA
JA-Gfi	0.929288	1.01508	0.784623	1.14258	0.812052	1.0313	NA	NA	NA	NA	NA	NA	NA
JA-Hand1-Tcfe2a	0.0658931	1.14579	0.96075	0.925062	0.129077	1.11772	GFI1	33.2406	26.9287	0.303802	0.34951	0.390745	1
JA-hb	0.000257022	1.44713	1	0.915623	0.0013036	1.37953	HAND1	1.24262	0.199697	2.6375	0.282236	0.321498	1
JA-HLF	0.530574	1.12698	0.613938	1.4322	0.406142	1.1658	HB	NA	NA	NA	NA	NA	NA
JA-HMG-1	0.678313	1.06086	0.613938	0.678662	0.980623	1.01225	HLF	173.587	1316.58	-2.92306	1.92e-61	6.08e-59	3.89e-57
JA-HMG-IY	0.0175532	1.2994	0.984425	0.869967	0.0538444	1.24478	HMG-1	NA	NA	NA	NA	NA	NA
JA-HNF1A	0.0793643	1.2618	1	0.962128	0.126503	1.22369	HMG-IY	NA	NA	NA	NA	NA	NA
JA-HNF4A	0.172242	0.914623	0.962345	0.944117	0.178479	0.918374	HNF1A	21.8038	19.1372	0.188195	0.000374176	0.000567485	1
JA-id1	0.606852	1.05176	0.766137	1.14828	0.521543	1.06404	HNF4A	0.527854	0.466686	0.177685	0.13754	0.164386	1
JA-IRF1	0.205376	1.11423	0.661756	1.18712	0.15277	1.1235	ID1	274.978	594.952	-1.11345	5.81e-23	2.35e-22	1.18e-18
JA-IRF2	0.0426926	1.20214	0.650738	1.21717	0.0348541	1.20405	IRF1	1378.52	852.166	0.693917	5.31e-09	1.08e-08	0.000107561
JA-Klf4	0.155087	1.09619	0.922567	1.07177	0.153015	1.09308	IRF2	859.889	954.179	-0.150108	6.4e-07	1.16e-06	0.0129691
JA-Lhx3	0.00878095	1.42825	0.314018	0.358587	0.0689878	1.2922	KLF4	598.727	3483.62	-2.54062	8.27e-51	2.21e-49	1.67e-46
JA-Macho-1	3.96285e-15	0.69183	0.0268597	1.32673	3.48405e-09	0.772579	LHX3	1.01164	0.0132691	6.25248	7.48e-06	1.27e-05	0.151459
JA-Mafb	0.378086	1.06791	0.613938	1.16799	0.269676	1.08064	MACHO-1	NA	NA	NA	NA	NA	NA
JA-MAX	0.744039	1.03181	0.761549	1.12963	0.65638	1.04425	MAFB	1320.94	1449.06	-0.133547	0.0045858	0.00638977	1
JA-MEF2A	0.00239943	1.42514	1	0.996117	0.00636479	1.37057	MAX	1445.09	1307.52	0.144323	0.00323943	0.0045745	1
JA-MIZF	0.000219007	0.572832	0.944078	0.818975	0.000463518	0.604138	MEF2A	1361.92	2019.88	-0.568631	1.28e-33	9.12e-33	2.59e-29
JA-MNB1A	1	NA	1	NA	1	NA	MIZF	NA	NA	NA	NA	NA	NA
JA-MYB.ph3	0.731288	1.07372	0.95049	1.09743	0.749027	1.07673	NA	NA	NA	NA	NA	NA	NA
JA-Myb	0.280806	0.885006	0.118329	1.52959	0.850594	0.966988	MYB	1908.09	1000.68	0.931152	8.99e-12	2.1e-11	1.82e-07
JA-MYC-MAX	0.890642	0.97969	0.96371	0.921723	0.835477	0.972318	MYB	1908.09	1000.68	0.931152	8.99e-12	2.1e-11	1.82e-07
JA-Mycn	1	NA	1	NA	1	NA	MYC	2165.85	4392.32	-1.02005	1.33e-27	6.81e-27	2.69e-23
JA-Myf	0.202739	0.945875	0.95531	0.96134	0.208271	0.947842	NA	NA	NA	NA	NA	NA	NA
JA-MZF1_1-4	1	NA	1	NA	1	NA	MYF5	0.579079	1.11881	-0.950135	0.918449	0.928629	1
JA-MZF1_5-13	0.0033073	0.851447	0.636028	1.12638	0.0263395	0.886415	NA	NA	NA	NA	NA	NA	NA
JA-NFIL3	0.0842059	1.33575	0.598639	0.474136	0.253517	1.22616	ZNF42	NA	NA	NA	NA	NA	NA
JA-NF-kappaB	0.00290312	0.836208	0.226194	1.26048	0.0540031	0.890169	NF-KAPPAB	NA	NA	NA	NA	NA	NA
JA-NFKB1	1.65521e-07	0.779377	0.0408738	1.31147	0.000325355	0.847051	NFIL3	518.27	1015.67	-0.970658	4.31e-29	2.38e-28	8.72e-25
JA-NFYA	0.0272625	0.816804	0.0387634	1.58188	0.362537	0.91411	NFKB1	1437.51	1563.12	-0.120849	9.83e-07	1.76e-06	0.0199015
JA-NHLH1	0.00323243	0.875151	0.613938	1.11106	0.0263623	0.905156	NFYA	1347	991.275	0.442396	1.2e-09	2.52e-09	2.44e-05
JA-Nkx2-5	0.0216979	1.36773	0.661756	0.572322	0.0932387	1.26656	NHLH1	5.65573	3.95702	0.515299	0.0948136	0.115571	1
JA-NKX3-1	0.145357	1.29456	0.948397	0.696779	0.286927	1.21853	NKX2-5	20.651	2.79126	2.88722	0.240308	0.276821	1
JA-Nobox	0.000325271	1.60032	0.566926	0.510802	0.00506198	1.46175	NKX3-1	388.86	209.03	0.895538	0.0435546	0.0552688	1
JA-NR1H2-RXRA	0.33152	0.900524	0.923047	0.877144	0.304654	0.897551	NOBOX	0.564271	0.276669	1.02823	0.248441	0.285524	1
JA-NR2F1	0.535164	1.05071	0.449678	0.767574	0.914238	1.0147	NR1H2	1263.06	1165.46	0.116025	0.190606	0.222979	1
JA-NR3C1	0.172242	1.15046	0.944078	0.871533	0.300255	1.11498	NR2F1	283.841	472.685	-0.7358	1.21e-31	7.72e-31	2.45e-27
JA-ovo	0.320995	1.15589	0.775488	0.685509	0.591648	1.09606	NR3C1	1181.11	3915.51	-1.72906	1.15e-58	1.21e-56	2.33e-54
JA-Pax2	0.679616	0.936199	0.95531	1.09099	0.816531	0.955886	OVO	NA	NA	NA	NA	NA	NA
JA-Pax4	0.45984	1.07691	0.773477	1.16079	0.38104	1.08758	PAX2	39.2511	7.14986	2.45675	3.26e-09	6.67e-09	6.6e-05
JA-Pax5	3.77742e-13	0.707856	0.0134497	1.36693	1.60447e-07	0.79168	PAX4	0.0298774	0.0264927	0.17346	0.330186	0.37114	1
JA-Pax6	0.326883	1.13976	0.470092	0.55869	0.689393	1.06586	PAX5	18.4214	8.69206	1.08361	0.935641	0.943703	1
JA-PBF	1	NA	1	NA	1	NA	PAX6	68.9922	63.3571	0.122926	3.54e-20	1.25e-19	7.17e-16
JA-PBX1	0.769192	1.05788	0.259722	0.387185	0.968463	0.972574	NA	NA	NA	NA	NA	NA	NA
JA-Pdx1	1	NA	1	NA	1	NA	PBX1	7311.8	4382.41	0.738501	2.2e-10	4.79e-10	4.46e-06
JA-PEND	0.0626584	1.23656	0.264958	0.495013	0.279952	1.14225	NA	NA	NA	NA	NA	NA	NA
JA-PPARG-RXRA	0.717683	0.961806	1	0.959036	0.739834	0.961454	PEND	NA	NA	NA	NA	NA	NA
JA-PPARG	0.0145293	0.815319	0.698037	0.820232	0.0109997	0.815944	PPARG	189.562	1890.4	-3.31795	1.12e-54	4.98e-53	2.27e-50
JA-Prrx2	1	NA	1	NA	1	NA	PPARG	189.562	1890.4	-3.31795	1.12e-54	4.98e-53	2.27e-50
JA-RELA	0.777541	0.97211	1	1.00067	0.822273	0.975743	NA	NA	NA	NA	NA	NA	NA
JA-REL	0.0680125	0.877721	1	0.996676	0.107229	0.89285	REL	150.251	140.762	0.0941153	0.37698	0.418385	1
JA-REST	0.00140425	0.883	0.651478	0.905819	0.00119526	0.885902	RELA	2101.25	1997.97	0.0727131	0.0934457	0.114061	1
JA-Roaz	0.0269191	0.86756	0.984425	1.03697	0.0609346	0.889107	REST	422.284	451.329	-0.095967	0.0542906	0.0680691	1
JA-RORA_1	0.357502	0.899144	1	0.938975	0.389097	0.90421	ZNF423	195.249	447.302	-1.19593	1.03e-35	8.27e-35	2.08e-31
JA-RORA_2	0.838157	1.03832	0.949841	0.825062	0.977858	1.0112	RORA	355.11	644.162	-0.859159	3.24e-30	1.9e-29	6.56e-26
JA-RREB1	0.00131189	0.788949	0.817606	1.1069	0.00919094	0.829388	RORA	355.11	644.162	-0.859159	3.24e-30	1.9e-29	6.56e-26
JA-RUNX1	0.0266834	0.740065	1	0.948028	0.0449953	0.766515	RREB1	1222.5	1380.06	-0.174895	1.71e-05	2.85e-05	0.346945
JA-RUSH1-alfa	0.70973	1.07691	1	0.958003	0.807355	1.06178	RUNX1	4121.24	3737.88	0.140858	0.344697	0.385706	1
JA-RXRA-VDR	1	0.993243	0.733523	0.768019	0.842758	0.964598	RUSH1-ALFA	NA	NA	NA	NA	NA	NA
JA-sna	1	NA	1	NA	1	NA	RXRA-VDR	NA	NA	NA	NA	NA	NA
JA-Sox17	0.000934106	1.35649	1	1.00336	0.00283808	1.31158	NA	NA	NA	NA	NA	NA	NA
JA-Sox5	1	NA	1	NA	1	NA	SOX17	70.3154	296.611	-2.07666	5.5e-48	1.1e-46	1.11e-43
JA-SOX9	0.0113834	1.31726	0.766137	0.723181	0.0540031	1.2417	NA	NA	NA	NA	NA	NA	NA
JA-SP1	2.16163e-17	0.727589	0.923047	1.04086	3.3755e-14	0.767432	SOX9	2180.67	2708.25	-0.31259	8.02e-06	1.36e-05	0.162448
JA-SPI1	1	NA	1	NA	1	NA	SP1	3238.93	3986.3	-0.29953	1.02e-16	3.05e-16	2.07e-12
JA-SPIB	0.500503	1.05567	0.9312	1.07051	0.488864	1.05756	NA	NA	NA	NA	NA	NA	NA
JA-Spz1	1	1.0025	0.960977	1.04753	0.977858	1.00823	NA	NA	NA	NA	NA	NA	NA
JA-SQUA	0.00142253	1.40289	0.766137	0.740566	0.0102137	1.31865	SPZ1	0.148035	0.00787818	4.23193	0.0424038	0.0539167	1
JA-SRF	0.0640061	1.28708	1	0.851337	0.130083	1.23166	SQUA	NA	NA	NA	NA	NA	NA
JA-SRY	0.402986	1.12442	0.321622	0.492534	0.83681	1.04405	SRF	1403.51	1977.74	-0.494813	8.96e-21	3.27e-20	1.81e-16
JA-Staf	0.00628327	0.873669	0.613938	1.1249	0.045013	0.905622	SRY	0.00398679	0.0473073	-3.56876	0.668205	0.699826	1
JA-STAT1	0.665893	0.956356	0.949733	1.06649	0.812052	0.970364	ZNF143	365.858	393.787	-0.106133	2.45e-05	4.03e-05	0.496712
JA-TP53	0.085626	1.1403	0.613938	0.782533	0.261361	1.09479	STAT1	8245.43	3704.45	1.15433	5.68e-18	1.8e-17	1.15e-13
JA-Ubx	1	NA	1	NA	1	NA	TP53	1703.58	1558.75	0.128183	0.369183	0.410466	1
JA-USF1	0.828607	1.02443	1	0.968725	0.898906	1.01734	NA	NA	NA	NA	NA	NA	NA
JA-usp	7.68219e-07	0.766898	0.947105	0.942813	3.60993e-06	0.789272	USF1	1147.86	688.585	0.737237	2.23e-35	1.75e-34	4.52e-31
JA-YY1	1	NA	1	NA	1	NA	USP	NA	NA	NA	NA	NA	NA
JA-ZEB1	1	NA	1	NA	1	NA	NA	NA	NA	NA	NA	NA	NA
JA-ZNF354C	1	NA	1	NA	1	NA	NA	NA	NA	NA	NA	NA	NA
TR-ACAAT_B	0.438763	0.923452	0.547911	1.24722	0.807355	0.964631	NA	NA	NA	NA	NA	NA	NA
TR-AFP1_Q6	0.377289	1.13805	0.651478	0.628383	0.663203	1.07323	ACAAT	NA	NA	NA	NA	NA	NA
TR-AHR_01	1.32719e-06	0.735292	0.133132	1.32291	0.0006024	0.810029	AFP1	NA	NA	NA	NA	NA	NA
TR-AHRARNT_01	0.0551891	0.833659	0.984425	1.04345	0.10561	0.860342	AHR	1956.82	3291.99	-0.750445	1.43e-25	6.56e-25	2.9e-21
TR-AHRARNT_02	2.3666e-05	0.726805	0.0408738	1.47596	0.00774908	0.822087	AHR	1956.82	3291.99	-0.750445	1.43e-25	6.56e-25	2.9e-21
TR-AHRHIF_Q6	0.0282143	0.858158	0.538173	1.19036	0.129435	0.900409	AHRARNT	NA	NA	NA	NA	NA	NA
TR-AHR_Q5	0.000464974	0.751421	0.291664	1.31101	0.0147099	0.822593	AHRARNT	NA	NA	NA	NA	NA	NA
TR-AIRE_01	0.00159204	1.44881	0.338544	0.468986	0.0217054	1.32419	AHRHIF	NA	NA	NA	NA	NA	NA
TR-AIRE_02	0.121736	1.24001	0.845624	0.726429	0.275568	1.17469	AIRE	0.264691	0.177239	0.578612	0.0938147	0.114463	1
TR-ALPHACP1_01	1	0.99248	0.291664	1.33672	0.759314	1.03626	AIRE	0.264691	0.177239	0.578612	0.0938147	0.114463	1
TR-ALX4_01	0.226737	1.12987	0.616375	0.736116	0.490292	1.07979	ALPHACP1	NA	NA	NA	NA	NA	NA
TR-AMEF2_Q6	0.0993518	1.21841	0.817606	0.767096	0.235452	1.16101	ALX4	7.70985	40.2548	-2.38439	8.77e-41	9.83e-40	1.78e-36
TR-AML1_01	1	NA	1	NA	1	NA	AMEF2	NA	NA	NA	NA	NA	NA
TR-AML1_Q6	1	NA	1	NA	1	NA	AML	NA	NA	NA	NA	NA	NA
TR-AML_Q6	0.00023203	0.769394	0.906122	1.07428	0.0018147	0.808171	NA	NA	NA	NA	NA	NA	NA
TR-AP1_01	3.00051e-05	1.31903	0.907981	0.893276	0.000370981	1.26488	NA	NA	NA	NA	NA	NA	NA
TR-AP1_C	2.849e-05	1.40128	0.116757	0.498959	0.00211705	1.28651	JUN	4418.74	11794.5	-1.4164	2.96e-38	2.82e-37	6e-34
TR-AP1FJ_Q2	0.542688	1.05814	1	0.945827	0.663203	1.04385	JUN	4418.74	11794.5	-1.4164	2.96e-38	2.82e-37	6e-34
TR-AP1_Q2_01	1.06588e-05	1.3602	0.902972	0.882524	0.000169006	1.29944	JUN	4418.74	11794.5	-1.4164	2.96e-38	2.82e-37	6e-34
TR-AP1_Q2	0.110044	1.14324	0.694987	0.791749	0.290389	1.09853	JUN	4418.74	11794.5	-1.4164	2.96e-38	2.82e-37	6e-34
TR-AP1_Q4_01	6.50368e-06	1.44856	0.356348	0.630391	0.000352207	1.3445	JUN	4418.74	11794.5	-1.4164	2.96e-38	2.82e-37	6e-34
TR-AP1_Q4	0.0427841	1.17697	0.661756	0.793892	0.13643	1.12825	JUN	4418.74	11794.5	-1.4164	2.96e-38	2.82e-37	6e-34
TR-AP1_Q6_01	6.30292e-07	1.4332	0.0591259	0.495581	0.000216369	1.31395	JUN	4418.74	11794.5	-1.4164	2.96e-38	2.82e-37	6e-34
TR-AP1_Q6	0.00012187	1.31373	0.282945	0.660479	0.00378504	1.23065	JUN	4418.74	11794.5	-1.4164	2.96e-38	2.82e-37	6e-34
TR-AP2ALPHA_01	6.23055e-43	0.642383	0.0371345	1.21134	3.00304e-30	0.714745	AP1FJ	NA	NA	NA	NA	NA	NA
TR-AP2ALPHA_02	2.57569e-29	0.657309	0.681555	1.07883	3.0498e-23	0.71092	TFAP2	NA	NA	NA	NA	NA	NA
TR-AP2ALPHA_03	1.69735e-10	0.681552	0.841135	1.08065	2.66358e-08	0.732311	TFAP2	NA	NA	NA	NA	NA	NA
TR-AP2GAMMA_01	1.39584e-43	0.654171	0.0819413	1.17223	1.38195e-31	0.72006	TFAP2	NA	NA	NA	NA	NA	NA
TR-AP2_Q3	2.14285e-52	0.644602	0.00071198	1.27823	1.61836e-34	0.725191	TFAP2A	2433.01	1383.74	0.814171	2.71e-15	7.54e-15	5.49e-11
TR-AP2_Q6_01	6.78072e-77	0.646395	0.00071198	1.2255	2.77324e-53	0.720048	TFAP2A	2433.01	1383.74	0.814171	2.71e-15	7.54e-15	5.49e-11
TR-AP2_Q6	1.77572e-60	0.624663	7.70053e-09	1.43041	6.14207e-35	0.727142	TFAP2A	2433.01	1383.74	0.814171	2.71e-15	7.54e-15	5.49e-11
TR-AP2REP_01	0.450961	0.953304	1	1.00538	0.544586	0.959928	TFAP2G	NA	NA	NA	NA	NA	NA
TR-AP3_Q6	0.152713	1.20494	0.661756	0.675015	0.358786	1.13754	AP2REP	NA	NA	NA	NA	NA	NA
TR-AP4_01	0.843415	0.985617	0.988676	1.02513	0.930074	0.990642	TFAP3	NA	NA	NA	NA	NA	NA
TR-AP4_Q5	0.731288	1.02136	0.944078	1.04441	0.705196	1.02429	TFAP4	314.872	208.558	0.594317	9.64e-15	2.61e-14	1.95e-10
TR-AP4_Q6_01	0.452412	0.960662	0.598639	1.11911	0.78196	0.980814	TFAP4	314.872	208.558	0.594317	9.64e-15	2.61e-14	1.95e-10
TR-AP4_Q6	1	0.997417	0.613938	1.11967	0.861322	1.01297	TFAP4	314.872	208.558	0.594317	9.64e-15	2.61e-14	1.95e-10
TR-APOLYA_B	0.0236948	1.3076	0.813031	0.727576	0.0791902	1.23383	TFAP4	314.872	208.558	0.594317	9.64e-15	2.61e-14	1.95e-10
TR-AR_01	0.973837	1.01068	0.769643	1.15597	0.842758	1.02916	APOLYA	NA	NA	NA	NA	NA	NA
TR-AR_02	1	0.999671	0.760978	1.17233	0.898906	1.02163	AR	687.394	581.355	0.241717	0.260059	0.297946	1
TR-AR_03	0.788789	0.962061	1	1.03854	0.867274	0.971789	AR	687.394	581.355	0.241717	0.260059	0.297946	1
TR-AREB6_01	0.408637	0.929807	0.968547	1.05066	0.55423	0.945178	AR	687.394	581.355	0.241717	0.260059	0.297946	1
TR-AREB6_02	0.0865161	0.87861	1	0.993093	0.122871	0.893171	AR	687.394	581.355	0.241717	0.260059	0.297946	1
TR-AREB6_03	0.0364402	0.889577	0.956366	0.94777	0.0468403	0.896978	AR	687.394	581.355	0.241717	0.260059	0.297946	1
TR-AREB6_04	0.357502	1.08833	0.831305	0.850396	0.596858	1.05807	TCF8	NA	NA	NA	NA	NA	NA
TR-ARNT_01	0.630126	1.04725	1	0.975983	0.711564	1.03819	TCF8	NA	NA	NA	NA	NA	NA
TR-ARNT_02	0.422677	1.09788	0.75669	1.20778	0.358786	1.11186	TCF8	NA	NA	NA	NA	NA	NA
TR-ARP1_01	0.881305	0.978986	1	0.959761	0.85995	0.976541	TCF8	NA	NA	NA	NA	NA	NA
TR-AR_Q2	0.338963	1.11386	0.9312	1.10781	0.329718	1.11309	ARNT	1566.54	1915.01	-0.289766	7.14e-15	1.94e-14	1.45e-10
TR-AR_Q6	0.890645	0.980237	1	1.00639	0.931629	0.983563	ARNT	1566.54	1915.01	-0.289766	7.14e-15	1.94e-14	1.45e-10
TR-ATATA_B	1	0.997914	1	0.821786	1	0.975513	NR2F2	1936.33	1724.59	0.167072	0.260059	0.297946	1
TR-ATF_01	0.529802	0.93103	0.139208	1.46259	1	0.998638	ATATA	NA	NA	NA	NA	NA	NA
TR-ATF1_Q6	0.946513	1.01344	0.216982	1.40658	0.559191	1.06344	ATF	NA	NA	NA	NA	NA	NA
TR-ATF3_Q6	0.838157	1.02201	0.470092	1.223	0.597376	1.04757	ATF	NA	NA	NA	NA	NA	NA
TR-ATF4_Q2	0.161274	0.893125	0.0408738	1.48033	0.787288	0.967809	ATF1	440.534	500.05	-0.18282	8.61e-07	1.55e-06	0.0174282
TR-ATF6_01	0.825542	1.0403	0.153959	1.69979	0.406172	1.12418	ATF3	901.844	3992.52	-2.14635	3.08e-38	2.92e-37	6.24e-34
TR-ATF_B	1	0.986443	0.16672	1.60514	0.685803	1.06513	ATF4	5762.96	6256.2	-0.118477	3.29e-06	5.71e-06	0.0666746
TR-BACH1_01	6.69404e-05	1.35286	0.556355	0.731939	0.00137135	1.27389	ATF6	1968.87	1637.17	0.266165	2.94e-05	4.81e-05	0.594933
TR-BACH2_01	0.0125547	1.2132	0.984425	0.921275	0.0371166	1.17607	BACH1	821.009	1035.93	-0.335461	1.25e-11	2.91e-11	2.54e-07
TR-BARBIE_01	0.360807	1.0833	1	0.965478	0.467978	1.06831	BACH2	116.095	319.093	-1.45867	2.93e-43	3.89e-42	5.93e-39
TR-BEL1_B	0.472256	0.942139	0.613938	0.81669	0.329087	0.926184	BARBIE	NA	NA	NA	NA	NA	NA
TR-BLIMP1_Q6	0.769825	1.02562	0.661756	0.843779	1	1.00249	BEL1	NA	NA	NA	NA	NA	NA
TR-BRACH_01	0.244169	1.15791	0.817606	0.771477	0.462776	1.10876	PRDM1	413.414	354.377	0.222304	0.0233975	0.0306111	1
TR-BRCA_01	0.282959	1.13312	0.137658	0.438971	0.787556	1.04483	BRACH	NA	NA	NA	NA	NA	NA
TR-BRN2_01	0.000194302	1.52458	0.719897	1.2737	0.000239246	1.49268	BRCA	NA	NA	NA	NA	NA	NA
TR-CAAT_01	0.0427841	0.833296	0.0408738	1.55359	0.442801	0.924906	BRN2	NA	NA	NA	NA	NA	NA
TR-CAAT_C	0.187163	0.889475	0.613938	1.19103	0.437746	0.927829	CAAT	NA	NA	NA	NA	NA	NA
TR-CACBINDINGPROTEIN_Q6	1.07627e-06	0.850598	0.613938	0.910734	1.09492e-06	0.858246	CAAT	NA	NA	NA	NA	NA	NA
TR-CACCCBINDINGFACTOR_Q6	9.22918e-08	0.808509	0.0387878	1.26558	0.000220572	0.866642	CACBINDINGPROTEIN	NA	NA	NA	NA	NA	NA
TR-CACD_01	1.41132e-36	0.655015	0.0223468	1.23734	5.28092e-25	0.729078	CACCCBINDINGFACTOR	NA	NA	NA	NA	NA	NA
TR-CAP_01	0.811154	0.975498	0.893715	1.07588	0.944279	0.988266	CACD	NA	NA	NA	NA	NA	NA
TR-CART1_01	0.00277038	1.55474	0.777459	0.609682	0.0161634	1.43454	CAP	NA	NA	NA	NA	NA	NA
TR-CBF_01	0.125589	0.851444	0.764168	0.80448	0.0942948	0.845471	CART1	NA	NA	NA	NA	NA	NA
TR-CBF_02	0.00749375	0.789855	0.956348	1.05123	0.0238853	0.823098	CBF	NA	NA	NA	NA	NA	NA
TR-CDC5_01	0.0020271	1.53756	1	0.946932	0.00571311	1.46244	CBF	NA	NA	NA	NA	NA	NA
TR-CDP_01	0.866828	1.04695	0.852234	1.22666	0.812052	1.06981	CDC5	NA	NA	NA	NA	NA	NA
TR-CDP_02	0.0674695	1.48021	0.984425	0.580457	0.167417	1.36578	CDP	NA	NA	NA	NA	NA	NA
TR-CDPCR1_01	0.124752	1.33495	0.406798	1.71771	0.0650056	1.38363	CDP	NA	NA	NA	NA	NA	NA
TR-CDPCR3_01	1	0.995326	0.719897	1.27502	0.915288	1.0309	CDPCR1	NA	NA	NA	NA	NA	NA
TR-CDPCR3HD_01	0.673216	1.08467	0.902972	1.19629	0.65638	1.09886	CDPCR3	NA	NA	NA	NA	NA	NA
TR-CDX2_Q5	0.0701291	1.28876	0.16672	0.323566	0.310696	1.166	CDPCR3HD	NA	NA	NA	NA	NA	NA
TR-CDXA_01	1.96877e-05	1.58696	0.79345	0.714136	0.000328839	1.47595	CDX1	7.95728	4.42235	0.847463	1.01e-08	2.01e-08	0.000204337
TR-CDXA_02	1	NA	1	NA	1	NA	CDX2	1.82269	0.468507	1.95993	0.953719	0.959404	1
TR-CDX_Q5	0.00311326	1.46116	0.761549	0.668483	0.0186162	1.36034	CDXA	NA	NA	NA	NA	NA	NA
TR-CEBP_01	0.185415	1.1427	0.902972	1.12026	0.174462	1.13984	NA	NA	NA	NA	NA	NA	NA
TR-CEBPA_01	0.000301294	1.50587	0.944078	0.815846	0.00188416	1.41811	CEBP	NA	NA	NA	NA	NA	NA
TR-CEBPB_01	0.00343691	1.30176	0.722603	0.757064	0.0238118	1.23248	CEBP	NA	NA	NA	NA	NA	NA
TR-CEBPB_02	0.000868481	1.45392	0.376849	0.511671	0.0113843	1.33408	CEBP	NA	NA	NA	NA	NA	NA
TR-CEBP_C	0.0865161	1.20365	0.991923	1.03251	0.113989	1.18189	CEBP	NA	NA	NA	NA	NA	NA
TR-CEBPDELTA_Q6	0.0983898	1.21485	0.439281	0.58505	0.308726	1.13475	CEBP	NA	NA	NA	NA	NA	NA
TR-CEBPGAMMA_Q6	9.38145e-06	1.49827	0.0299379	0.30601	0.00138864	1.34663	CEBPA	648.216	2657.95	-2.03577	3.55e-22	1.38e-21	7.18e-18
TR-CEBP_Q2_01	0.000212122	1.45907	0.163123	0.435343	0.00717862	1.32886	CEBPB	1226.51	1312.87	-0.0981677	1.91e-07	3.57e-07	0.00387683
TR-CEBP_Q2	0.000244332	1.60479	0.817606	1.23741	0.000463518	1.55807	CEBPB	1226.51	1312.87	-0.0981677	1.91e-07	3.57e-07	0.00387683
TR-CEBP_Q3	0.000954275	1.37055	0.275514	0.539166	0.0182947	1.26481	CEBPD	774.13	1111.32	-0.521624	7.79e-14	2.01e-13	1.58e-09
TR-CETS168_Q6	0.000470995	0.832879	0.163123	1.25401	0.0210094	0.886441	CEBPG	1277.19	1193.93	0.0972522	0.260957	0.298924	1
TR-CETS1P54_01	4.35886e-08	0.711102	0.197141	1.28325	4.06211e-05	0.783871	CETS168	NA	NA	NA	NA	NA	NA
TR-CETS1P54_02	0.0415461	0.825539	0.698037	1.17581	0.128039	0.870089	CETS1P54	NA	NA	NA	NA	NA	NA
TR-CETS1P54_03	0.000263058	0.771935	0.0228257	1.50056	0.0428608	0.864606	CETS1P54	NA	NA	NA	NA	NA	NA
TR-CHCH_01	1	NA	1	NA	1	NA	CETS1P54	NA	NA	NA	NA	NA	NA
TR-CHOP_01	0.866828	1.02873	0.995585	0.903639	0.96765	1.01282	NA	NA	NA	NA	NA	NA	NA
TR-CHX10_01	0.58699	1.1165	0.950084	1.11738	0.619018	1.11661	CHOP	NA	NA	NA	NA	NA	NA
TR-CIZ_01	3.40657e-06	1.45949	0.677841	0.766761	0.000104217	1.37139	CHX10	NA	NA	NA	NA	NA	NA
TR-CLOCKBMAL_Q6	1	1.00308	0.99014	0.936177	1	0.994569	CIZ	NA	NA	NA	NA	NA	NA
TR-CLOX_01	0.115682	1.402	1	0.801773	0.189824	1.32566	CLOCKBMAL	NA	NA	NA	NA	NA	NA
TR-CMAF_01	0.173652	1.12182	0.267228	0.653	0.553288	1.06219	CLOX	NA	NA	NA	NA	NA	NA
TR-CMYB_01	0.000138125	0.745572	0.492063	1.23321	0.00421809	0.807593	MAF	657.192	1504.18	-1.19459	8.13e-41	9.14e-40	1.65e-36
TR-COMP1_01	0.650857	1.05469	0.679903	0.751984	0.931629	1.01619	MYB	1908.09	1000.68	0.931152	8.99e-12	2.1e-11	1.82e-07
TR-COREBINDINGFACTOR_Q6	0.000236634	0.700454	0.772486	0.820689	0.000314746	0.715746	COMP1	NA	NA	NA	NA	NA	NA
TR-COUP_01	0.535164	1.05071	0.449678	0.767574	0.914238	1.0147	COREBINDINGFACTOR	NA	NA	NA	NA	NA	NA
TR-COUP_DR1_Q6	0.579113	1.04089	0.766137	0.877225	0.835496	1.02007	COUP	NA	NA	NA	NA	NA	NA
TR-COUPTF_Q6	9.1427e-12	0.778636	0.115796	1.20135	1.38387e-07	0.832398	COUP	NA	NA	NA	NA	NA	NA
TR-CP2_01	0.000325271	0.83487	0.950084	0.948726	0.000683791	0.84935	COUPTF	NA	NA	NA	NA	NA	NA
TR-CP2_02	0.0320647	0.912113	1	0.992024	0.0582321	0.922277	TFCP2	650.325	687.491	-0.080181	0.0334178	0.042974	1
TR-CREB_01	1	0.978308	0.0169253	2.06574	0.459567	1.11661	TFCP2	650.325	687.491	-0.080181	0.0334178	0.042974	1
TR-CREB_02	0.705051	0.950224	0.596459	1.23262	0.978623	0.98614	CREB1	1196.71	1502.07	-0.32788	1.28e-17	4.01e-17	2.6e-13
TR-CREBATF_Q6	0.0495679	0.78838	0.169938	1.53018	0.329718	0.882726	CREB1	1196.71	1502.07	-0.32788	1.28e-17	4.01e-17	2.6e-13
TR-CREBP1_01	0.782649	1.0839	0.99486	0.676206	0.926951	1.03204	CREB1	1196.71	1502.07	-0.32788	1.28e-17	4.01e-17	2.6e-13
TR-CREBP1CJUN_01	0.767857	0.933814	0.14852	1.77461	0.842758	1.04075	CREB1	1196.71	1502.07	-0.32788	1.28e-17	4.01e-17	2.6e-13
TR-CREBP1_Q2	0.083663	0.820309	0.00495563	1.9091	0.81896	0.958787	NA	NA	NA	NA	NA	NA	NA
TR-CREB_Q2_01	0.190121	0.88194	0.185167	1.40752	0.659368	0.948786	CREB1	1196.71	1502.07	-0.32788	1.28e-17	4.01e-17	2.6e-13
TR-CREB_Q2	0.922914	0.976631	0.0157528	1.74839	0.491791	1.07479	CREB1	1196.71	1502.07	-0.32788	1.28e-17	4.01e-17	2.6e-13
TR-CREB_Q3	1	NA	1	NA	1	NA	CREBATF	NA	NA	NA	NA	NA	NA
TR-CREB_Q4_01	0.490298	0.919819	0.0193307	1.73366	0.898657	1.02333	CREBP1	NA	NA	NA	NA	NA	NA
TR-CREB_Q4	0.342663	0.901859	0.0160629	1.72145	0.990016	1.0061	CREBP1	NA	NA	NA	NA	NA	NA
TR-CREL_01	0.0988875	0.886057	1	1.01343	0.15277	0.902258	CREBP1CJUN	NA	NA	NA	NA	NA	NA
TR-CRX_Q4	0.0510547	1.20415	0.0585969	0.440071	0.329718	1.10697	REL	150.251	140.762	0.0941153	0.37698	0.418385	1
TR-DBP_Q6	0.121519	0.838665	0.944078	1.09153	0.223382	0.870826	CRX	0.0975446	0.120375	-0.303397	0.570767	0.608606	1
TR-DEAF1_01	2.33723e-22	0.610921	0.00455683	1.42568	3.56552e-13	0.714547	DBP	331.805	310.205	0.0971139	0.746125	0.772023	1
TR-DEAF1_02	1.16253e-08	0.652408	0.852234	1.10094	8.99067e-07	0.709455	DEAF1	692.72	587.387	0.237961	0.0223102	0.0292454	1
TR-DEC_Q1	0.232222	0.92095	1	0.959293	0.260935	0.925827	DEAF1	692.72	587.387	0.237961	0.0223102	0.0292454	1
TR-DELTAEF1_01	0.03878	0.855666	0.996634	1.02641	0.0754679	0.877383	DEC	NA	NA	NA	NA	NA	NA
TR-DR1_Q3	0.44816	1.0509	0.0976686	0.689241	0.986844	1.0049	DELTAEF1	NA	NA	NA	NA	NA	NA
TR-DR3_Q4	0.114774	0.90595	0.609591	1.14828	0.318606	0.936771	DR1	1218.7	1088.03	0.163625	0.00487623	0.00677673	1
TR-DR4_Q2	0.0192871	0.853749	0.848409	1.08864	0.0622544	0.883624	DR3	NA	NA	NA	NA	NA	NA
TR-DTYPEPA_B	0.00422188	1.42719	1	1.00971	0.0105171	1.3741	DR4	NA	NA	NA	NA	NA	NA
TR-E12_Q6	0.0317707	0.908169	0.950084	1.03559	0.0734593	0.924375	DTYPEPA	NA	NA	NA	NA	NA	NA
TR-E2_01	0.221213	0.848273	0.361242	0.569475	0.104223	0.812814	TCF3	1735.86	956.427	0.859922	6.55e-29	3.59e-28	1.33e-24
TR-E2A_Q2	0.198988	0.942827	0.775488	1.07385	0.389097	0.959491	E2	NA	NA	NA	NA	NA	NA
TR-E2A_Q6	0.0530312	0.910635	0.798636	0.918695	0.0504966	0.91166	E2	NA	NA	NA	NA	NA	NA
TR-E2F_01	0.580123	0.910778	0.198676	1.5989	1	0.998297	E2	NA	NA	NA	NA	NA	NA
TR-E2F_02	0.000452846	0.726657	0.0371345	1.58029	0.0478268	0.835227	E2A	NA	NA	NA	NA	NA	NA
TR-E2F_03	4.7714e-08	0.587304	0.0781689	1.5209	0.000135275	0.706044	E2A	NA	NA	NA	NA	NA	NA
TR-E2F1DP1_01	8.39671e-06	0.703997	0.00163035	1.71958	0.0186799	0.833164	E2F	NA	NA	NA	NA	NA	NA
TR-E2F1DP1RB_01	0.00125548	0.699124	0.0420387	1.68169	0.0745268	0.824092	E2F	NA	NA	NA	NA	NA	NA
TR-E2F1DP2_01	0.00136415	0.747311	0.0299379	1.60482	0.0851368	0.856374	E2F	NA	NA	NA	NA	NA	NA
TR-E2F1_Q3_01	6.14061e-59	0.492141	2.04263e-10	1.69699	1.20675e-30	0.64538	NA	NA	NA	NA	NA	NA	NA
TR-E2F1_Q3	1.79554e-05	0.671937	0.133132	1.45234	0.00354605	0.771193	E2F	NA	NA	NA	NA	NA	NA
TR-E2F1_Q4_01	8.27657e-05	0.723537	0.0180663	1.59599	0.0263623	0.8345	E2F	NA	NA	NA	NA	NA	NA
TR-E2F1_Q4	0.000236634	0.684904	0.568772	1.25051	0.00461323	0.75684	E2F	NA	NA	NA	NA	NA	NA
TR-E2F1_Q6_01	1.26687e-09	0.605101	0.0019022	1.73022	0.000216369	0.748199	E2F	NA	NA	NA	NA	NA	NA
TR-E2F1_Q6	0.00140425	0.736181	0.0160629	1.69688	0.11214	0.858368	E2F	NA	NA	NA	NA	NA	NA
TR-E2F4DP1_01	0.00125548	0.699124	0.0420387	1.68169	0.0745268	0.824092	E2F	NA	NA	NA	NA	NA	NA
TR-E2F4DP2_01	1.05315e-05	0.655352	0.0144678	1.7151	0.0113051	0.790137	E2F1	466.347	73.1675	2.67213	2.55e-53	9.24e-52	5.15e-49
TR-E2F_Q2	1	NA	1	NA	1	NA	E2F1	466.347	73.1675	2.67213	2.55e-53	9.24e-52	5.15e-49
TR-E2F_Q3_01	0.00033987	0.742834	0.0157277	1.60981	0.0585388	0.853101	E2F1	466.347	73.1675	2.67213	2.55e-53	9.24e-52	5.15e-49
TR-E2F_Q3	0.0208318	0.765834	0.0229023	1.78689	0.382522	0.895697	E2F1	466.347	73.1675	2.67213	2.55e-53	9.24e-52	5.15e-49
TR-E2F_Q4_01	1.70593e-08	0.644554	0.00384024	1.65873	0.000485547	0.773543	E2F1	466.347	73.1675	2.67213	2.55e-53	9.24e-52	5.15e-49
TR-E2F_Q4	0.000581473	0.731921	0.139208	1.44011	0.029349	0.821992	E2F1	466.347	73.1675	2.67213	2.55e-53	9.24e-52	5.15e-49
TR-E2F_Q6_01	1.69735e-10	0.602404	0.0269315	1.53012	8.94748e-06	0.720396	E2F1DP1	NA	NA	NA	NA	NA	NA
TR-E2F_Q6	0.00140425	0.736181	0.0160629	1.69688	0.11214	0.858368	E2F1DP1RB	NA	NA	NA	NA	NA	NA
TR-E2_Q6_01	0.584053	0.916721	0.497164	0.622874	0.35394	0.879348	E2F1DP2	NA	NA	NA	NA	NA	NA
TR-E2_Q6	0.0524896	0.791502	0.650738	0.720533	0.0348204	0.782476	E2F4DP1	NA	NA	NA	NA	NA	NA
TR-E47_01	8.8037e-08	0.812826	1	0.99379	1.1057e-06	0.835842	E2F4DP2	NA	NA	NA	NA	NA	NA
TR-E47_02	0.0762994	0.899473	0.560314	0.835398	0.0476777	0.891323	E47	NA	NA	NA	NA	NA	NA
TR-E4BP4_01	0.0112101	1.54101	0.613938	0.399064	0.0600312	1.39577	E47	NA	NA	NA	NA	NA	NA
TR-E4F1_Q6	0.40425	0.889656	0.0910111	1.64843	1	0.986161	NFIL3	518.27	1015.67	-0.970658	4.31e-29	2.38e-28	8.72e-25
TR-EBF_Q6	0.904204	0.985898	0.443962	0.818321	0.626155	0.964585	E4F1	616.627	309.532	0.994308	1.01e-27	5.21e-27	2.05e-23
TR-EBOX_Q6_01	0.0918207	0.912737	0.817606	1.07597	0.202964	0.933498	EBF	NA	NA	NA	NA	NA	NA
TR-EFC_Q6	0.929288	1.01737	0.16672	0.49477	0.78196	0.950905	EBOX	NA	NA	NA	NA	NA	NA
TR-EGR1_01	3.42396e-12	0.714555	0.284507	1.19971	2.21709e-08	0.77626	RFX1	415.566	345.547	0.266196	2.06e-06	3.61e-06	0.0416772
TR-EGR2_01	3.91758e-06	0.753531	0.373596	1.22195	0.000463518	0.813107	EGR	NA	NA	NA	NA	NA	NA
TR-EGR3_01	2.43127e-12	0.686329	0.267368	1.22264	1.98367e-08	0.75454	EGR1	4937.79	32056.3	-2.69867	1.83e-50	4.71e-49	3.7e-46
TR-EGR_Q6	6.42529e-51	0.631856	0.000115933	1.32688	2.80173e-32	0.720252	EGR2	434.716	2090.93	-2.266	1.3e-41	1.56e-40	2.63e-37
TR-ELF1_Q6	0.514458	1.05395	1	0.989495	0.605383	1.04575	EGR3	608.05	2857.49	-2.23249	7.01e-37	6.08e-36	1.42e-32
TR-ELK1_01	0.131284	0.897611	0.102044	1.36653	0.631044	0.95725	ELF1	1791.23	1960.29	-0.130121	0.000356887	0.000542483	1
TR-ELK1_02	4.6978e-08	0.702649	0.00544818	1.53688	0.000595938	0.808751	ELK1	897.427	623.734	0.524863	1.43e-34	1.07e-33	2.89e-30
TR-EN1_01	0.0530312	1.3456	0.95531	1.1026	0.0731756	1.31469	ELK1	897.427	623.734	0.524863	1.43e-34	1.07e-33	2.89e-30
TR-ER_Q6_02	0.144302	0.905395	1	0.961811	0.169962	0.91257	EN1	301.475	59.7198	2.33576	0.00652729	0.00896302	1
TR-ER_Q6	0.584053	0.947204	0.99014	1.04223	0.706486	0.95929	ESR1	10749.8	3449.89	1.63969	7.28e-09	1.46e-08	0.000147336
TR-ERR1_Q2	0.311203	0.905891	0.79985	0.844662	0.252113	0.898104	ESR1	10749.8	3449.89	1.63969	7.28e-09	1.46e-08	0.000147336
TR-ETF_Q6	7.8501e-85	0.528656	2.69964e-07	1.42271	2.95931e-53	0.642367	ESRRA	612.795	518.032	0.242363	0.0297318	0.0384733	1
TR-ETS1_B	0.390708	0.952421	0.864349	1.06345	0.599652	0.966542	ETF	NA	NA	NA	NA	NA	NA
TR-ETS2_B	0.0686565	1.11957	0.324147	1.24374	0.0336389	1.13537	ETS	NA	NA	NA	NA	NA	NA
TR-ETS_Q4	0.0107619	0.879493	0.429636	1.16205	0.0775504	0.91543	ETS	NA	NA	NA	NA	NA	NA
TR-ETS_Q6	0.447637	0.958595	0.517531	1.14025	0.807355	0.9817	ETS1	2248.14	3803.93	-0.75876	5.41e-27	2.67e-26	1.1e-22
TR-EVI1_01	0.487291	1.10822	0.661756	0.668589	0.774599	1.05231	ETS2	1108.78	2651.69	-1.25794	3.28e-49	7.44e-48	6.64e-45
TR-EVI1_02	0.454295	1.11351	0.321622	0.498358	0.861322	1.03527	EVI1	NA	NA	NA	NA	NA	NA
TR-EVI1_03	1	1.00748	0.907981	0.715227	0.98631	0.970309	EVI1	NA	NA	NA	NA	NA	NA
TR-EVI1_04	0.0033576	1.41559	0.16672	0.363161	0.0470655	1.28174	EVI1	NA	NA	NA	NA	NA	NA
TR-EVI1_05	0.199047	1.20573	0.357031	0.429837	0.564383	1.10705	EVI1	NA	NA	NA	NA	NA	NA
TR-EVI1_06	0.0544895	1.39281	0.851013	1.23903	0.065912	1.37325	EVI1	NA	NA	NA	NA	NA	NA
TR-FAC1_01	0.705789	1.04482	0.488191	0.709129	1	1.00212	EVI1	NA	NA	NA	NA	NA	NA
TR-FOXD3_01	0.22717	1.1696	0.661756	0.661973	0.498854	1.10504	FALZ	NA	NA	NA	NA	NA	NA
TR-FOXJ2_01	0.128822	0.781473	0.503087	0.554781	0.0722016	0.752641	FOX	NA	NA	NA	NA	NA	NA
TR-FOXJ2_02	0.148244	1.21841	1	0.885319	0.24528	1.17604	FOXD3	12.1542	1.42957	3.0878	9.44e-14	2.43e-13	1.91e-09
TR-FOXM1_01	0.0272625	1.24631	1	1.01954	0.0505242	1.21747	FOXJ2	903.384	1145.02	-0.34196	6.09e-25	2.71e-24	1.23e-20
TR-FOXO1_01	0.996049	0.984096	0.356348	0.631612	0.657846	0.939266	FOXJ2	903.384	1145.02	-0.34196	6.09e-25	2.71e-24	1.23e-20
TR-FOXO1_02	1	0.991284	0.0311893	0.33456	0.477089	0.907758	FOXM1	1232.14	103.134	3.57856	2.07e-58	2.03e-56	4.18e-54
TR-FOXO3_01	0.897232	0.970298	0.650738	0.727421	0.702461	0.939407	FOXO1A	NA	NA	NA	NA	NA	NA
TR-FOXO4_01	0.943541	1.01544	0.907981	0.860305	1	0.995707	FOXO1A	NA	NA	NA	NA	NA	NA
TR-FOXO4_02	0.834167	0.964229	0.223413	0.567176	0.477089	0.91373	FOXO3A	NA	NA	NA	NA	NA	NA
TR-FOXP1_01	1	0.94131	0.906122	1.1745	1	0.970969	FOXO4	492.923	1004.17	-1.02656	5.34e-49	1.18e-47	1.08e-44
TR-FOXP3_Q4	0.0426926	1.21527	0.449678	0.653118	0.167417	1.14377	FOXO4	492.923	1004.17	-1.02656	5.34e-49	1.18e-47	1.08e-44
TR-FOX_Q2	0.408679	0.879765	0.706075	0.71874	0.290389	0.859285	FOXP1	1797.62	2105.45	-0.228036	5.2e-08	9.98e-08	0.00105212
TR-FREAC2_01	0.105496	0.806397	0.558529	0.65105	0.0600312	0.786639	FOXP3	97.4107	18.5517	2.39253	7.5e-40	7.88e-39	1.52e-35
TR-FREAC3_01	0.029554	0.750867	1	0.913163	0.0449953	0.771509	FOXF2	66.5301	53.9087	0.30349	0.604391	0.640077	1
TR-FREAC4_01	0.864507	0.960706	0.570799	0.665336	0.610921	0.923139	FOXC1	566.07	650.676	-0.20096	4.59e-27	2.28e-26	9.3e-23
TR-FREAC7_01	1	0.994724	0.204369	0.37924	0.685803	0.916443	FOXD1	49.6669	6.91622	2.84423	0.0015242	0.00221097	1
TR-FXR_IR1_Q6	0.0916385	1.18103	0.259126	1.43317	0.038368	1.2131	FOXL1	40.8419	27.2859	0.581891	0.389698	0.431223	1
TR-FXR_Q3	0.818694	1.03729	0.817606	0.808914	0.98631	1.00824	FXR	NA	NA	NA	NA	NA	NA
TR-GABP_B	2.09586e-08	0.774931	0.00153822	1.42934	0.000512209	0.858163	FXR	NA	NA	NA	NA	NA	NA
TR-GATA1_01	0.00471796	0.794406	0.558529	1.22094	0.0421778	0.848655	GABPA	803.689	1166.8	-0.537845	2.54e-28	1.35e-27	5.14e-24
TR-GATA1_02	0.811154	1.04772	0.979651	0.851452	0.935464	1.02276	GATA1	1.61475	1.53389	0.0741153	0.0755741	0.0933326	1
TR-GATA1_03	1	0.982314	0.733523	1.20832	0.980387	1.01106	GATA1	1.61475	1.53389	0.0741153	0.0755741	0.0933326	1
TR-GATA1_04	0.679616	0.928917	0.835468	0.779133	0.578273	0.909867	GATA1	1.61475	1.53389	0.0741153	0.0755741	0.0933326	1
TR-GATA1_05	1	0.995326	0.290969	0.455364	0.724288	0.92665	GATA1	1.61475	1.53389	0.0741153	0.0755741	0.0933326	1
TR-GATA1_06	0.132969	0.792229	0.733523	0.679587	0.093282	0.777902	GATA1	1.61475	1.53389	0.0741153	0.0755741	0.0933326	1
TR-GATA2_01	0.105496	0.846281	0.661756	1.19448	0.279952	0.890567	GATA1	1.61475	1.53389	0.0741153	0.0755741	0.0933326	1
TR-GATA2_02	0.717683	0.927571	0.944078	0.826687	0.656194	0.91474	GATA2	338.699	213.924	0.662906	0.814399	0.833371	1
TR-GATA2_03	0.173139	0.817178	0.356348	0.530478	0.0731756	0.780714	GATA2	338.699	213.924	0.662906	0.814399	0.833371	1
TR-GATA3_01	0.213163	0.846645	0.736762	1.22319	0.425332	0.894536	GATA2	338.699	213.924	0.662906	0.814399	0.833371	1
TR-GATA3_02	0.194718	0.818207	0.897507	0.802139	0.165581	0.816164	GATA3	11339.2	3409.09	1.73386	2.26e-24	9.8e-24	4.58e-20
TR-GATA3_03	0.431155	1.12233	0.16672	0.366764	0.915288	1.02624	GATA3	11339.2	3409.09	1.73386	2.26e-24	9.8e-24	4.58e-20
TR-GATA4_Q3	0.15387	1.13029	0.613938	0.757624	0.382788	1.08289	GATA3	11339.2	3409.09	1.73386	2.26e-24	9.8e-24	4.58e-20
TR-GATA6_01	0.865516	0.940187	0.259722	0.345646	0.467949	0.86457	GATA4	29.3959	0.801755	5.19631	7.45e-05	0.000118452	1
TR-GFI1_01	0.234029	1.12597	0.966964	0.900696	0.376188	1.09732	GATA6	149.059	197.333	-0.404752	1.53e-14	4.1e-14	3.1e-10
TR-GFI1B_01	0.00550897	1.28623	1	1.04725	0.0105848	1.25583	GFI1	33.2406	26.9287	0.303802	0.34951	0.390745	1
TR-GFI1_Q6	0.132068	1.13836	0.693998	0.803106	0.314893	1.09572	GFI1	33.2406	26.9287	0.303802	0.34951	0.390745	1
TR-GLI_Q2	0.326668	0.949323	0.397238	1.16335	0.722084	0.976544	GFI1B	2.33004	0.903589	1.36662	0.112671	0.136181	1
TR-GR_01	0.250732	1.11512	0.521942	0.714799	0.587098	1.06421	GLI	NA	NA	NA	NA	NA	NA
TR-GRE_C	0.653926	1.0433	0.0573627	0.557516	0.92753	0.981515	NR3C1	1181.11	3915.51	-1.72906	1.15e-58	1.21e-56	2.33e-54
TR-GR_Q6_01	0.724791	0.956935	0.613938	0.772588	0.544586	0.933489	NR3C1	1181.11	3915.51	-1.72906	1.15e-58	1.21e-56	2.33e-54
TR-GR_Q6	0.399625	0.925356	0.512451	0.758663	0.230962	0.904155	NR3C1	1181.11	3915.51	-1.72906	1.15e-58	1.21e-56	2.33e-54
TR-GZF1_01	0.900324	1.0361	0.907981	0.723081	1	0.996292	GRE	NA	NA	NA	NA	NA	NA
TR-HAND1E47_01	0.0187688	1.18067	0.470092	0.749191	0.101237	1.12579	ZNF336	NA	NA	NA	NA	NA	NA
TR-HEB_Q6	0.876505	0.987933	0.902972	1.05025	1	0.995859	HAND1	1.24262	0.199697	2.6375	0.282236	0.321498	1
TR-HELIOSA_01	0.0236569	1.30139	0.682871	0.698936	0.0783847	1.22477	TCF12	1746.74	2047.21	-0.228994	2.92e-09	6e-09	5.92e-05
TR-HELIOSA_02	8.50681e-08	1.54198	0.613938	0.708834	7.35807e-06	1.43601	HELIOSA	NA	NA	NA	NA	NA	NA
TR-HEN1_01	0.271756	0.934638	0.944078	1.05195	0.417522	0.949558	HELIOSA	NA	NA	NA	NA	NA	NA
TR-HEN1_02	0.000521767	0.846137	0.926551	1.04747	0.00333943	0.871744	NHLH1	5.65573	3.95702	0.515299	0.0948136	0.115571	1
TR-HES1_Q2	4.50001e-05	0.808158	0.080754	1.30026	0.0070313	0.870746	NHLH1	5.65573	3.95702	0.515299	0.0948136	0.115571	1
TR-HFH1_01	0.414934	1.10919	0.410526	0.580564	0.812052	1.04195	HES1	1352.93	1195.32	0.178683	0.3229	0.363707	1
TR-HFH3_01	0.143782	0.823861	0.661756	0.706722	0.0925122	0.808963	FOXQ1	41.8765	24.003	0.802925	0.430536	0.472283	1
TR-HFH4_01	0.450961	0.886065	0.984425	1.05098	0.5921	0.90704	FOXI1	287.824	359.571	-0.32109	2.05e-09	4.24e-09	4.14e-05
TR-HFH8_01	0.169649	0.833833	0.163123	0.450061	0.0563906	0.785023	FOXJ1	147.077	6.54281	4.49052	1.22e-14	3.29e-14	2.47e-10
TR-HIC1_02	4.77395e-37	0.712961	0.000115933	1.29242	7.59547e-23	0.78666	HFH8	NA	NA	NA	NA	NA	NA
TR-HIC1_03	2.34124e-30	0.70322	0.0401322	1.20248	6.69808e-21	0.766718	HIC1	167.155	269.511	-0.689158	6.38e-19	2.13e-18	1.29e-14
TR-HIF1_Q3	5.18227e-05	0.767337	0.848409	1.08473	0.000655927	0.807704	HIC1	167.155	269.511	-0.689158	6.38e-19	2.13e-18	1.29e-14
TR-HIF1_Q5	0.000194331	0.769323	0.42572	1.23039	0.00600101	0.827964	HIF1A	2692.33	2197.74	0.292831	0.644448	0.678243	1
TR-HLF_01	0.131089	1.30896	1	1.01692	0.158649	1.27182	HIF1A	2692.33	2197.74	0.292831	0.644448	0.678243	1
TR-HMEF2_Q6	0.0275253	1.27881	1	0.920051	0.0622544	1.23318	HLF	173.587	1316.58	-2.92306	1.92e-61	6.08e-59	3.89e-57
TR-HMGIY_Q3	0.00530807	1.29719	1	0.959499	0.0142943	1.25424	HMEF2	NA	NA	NA	NA	NA	NA
TR-HMGIY_Q6	0.0166009	1.27665	0.95531	0.857724	0.0547165	1.22337	HMGIY	NA	NA	NA	NA	NA	NA
TR-HMX1_01	0.630891	1.04723	0.96075	1.05599	0.626155	1.04834	HMGIY	NA	NA	NA	NA	NA	NA
TR-HNF1_01	0.0656815	1.2757	1	0.895351	0.119193	1.22733	HMX1	3.32217	1.01106	1.71626	0.168266	0.198647	1
TR-HNF1_C	0.0145293	1.35164	0.865615	0.742053	0.0559796	1.27411	TCF2	NA	NA	NA	NA	NA	NA
TR-HNF1_Q6_01	0.24805	1.18027	0.117062	0.289272	0.717455	1.06695	TCF2	NA	NA	NA	NA	NA	NA
TR-HNF1_Q6	0.0539623	1.30207	0.764168	0.645941	0.158649	1.21862	TCF2	NA	NA	NA	NA	NA	NA
TR-HNF3ALPHA_Q6	0.0497782	0.795753	1	0.945152	0.0722016	0.814754	TCF2	NA	NA	NA	NA	NA	NA
TR-HNF3B_01	0.554407	1.08612	0.593206	0.645018	0.874223	1.03002	FOXA2	2.14724	0.89998	1.25452	0.240562	0.277078	1
TR-HNF3_Q6_01	0.0126296	0.733789	0.380639	0.599482	0.00520419	0.716707	FOXA2	2.14724	0.89998	1.25452	0.240562	0.277078	1
TR-HNF3_Q6	0.00443479	0.719668	1	0.945718	0.00869426	0.748419	FOXA2	2.14724	0.89998	1.25452	0.240562	0.277078	1
TR-HNF4_01_B	0.604258	1.0431	0.817606	0.883171	0.835496	1.02276	FOXA2	2.14724	0.89998	1.25452	0.240562	0.277078	1
TR-HNF4_01	0.891711	0.982342	0.80202	1.10617	1	0.998091	HNF4A	0.527854	0.466686	0.177685	0.13754	0.164386	1
TR-HNF4ALPHA_Q6	1	0.995932	0.981203	0.921522	0.978623	0.986468	HNF4A	0.527854	0.466686	0.177685	0.13754	0.164386	1
TR-HNF4_DR1_Q3	0.705051	1.03078	0.117062	0.677485	0.931629	0.985844	HNF4	NA	NA	NA	NA	NA	NA
TR-HNF4_Q6_01	0.443445	1.05334	0.661756	0.851491	0.75	1.02767	HNF4A	0.527854	0.466686	0.177685	0.13754	0.164386	1
TR-HNF4_Q6_02	1	NA	1	NA	1	NA	HNF4A	0.527854	0.466686	0.177685	0.13754	0.164386	1
TR-HNF4_Q6_03	1	NA	1	NA	1	NA	NA	NA	NA	NA	NA	NA	NA
TR-HNF4_Q6	0.634451	1.04318	1	1.02269	0.662977	1.04057	NA	NA	NA	NA	NA	NA	NA
TR-HNF6_Q6	0.00845503	1.41611	0.204369	0.331299	0.0722016	1.27814	HNF4ALPHA	NA	NA	NA	NA	NA	NA
TR-HOX13_01	0.823303	0.942529	1	1.0349	0.857967	0.954277	ONECUT2	85.2708	8.88546	3.26253	0.000614827	0.000919449	1
TR-HOXA3_01	0.29018	1.18763	1	0.838988	0.425332	1.14329	HOX13	NA	NA	NA	NA	NA	NA
TR-HOXA4_Q2	0.450961	1.13639	1	0.852962	0.602708	1.10034	HOXA3	52.684	192.322	-1.86809	5.81e-53	1.99e-51	1.18e-48
TR-HOXA7_01	0.838157	1.04706	1	0.910833	0.909735	1.02973	HOXA4	33.7243	179.492	-2.41206	1.38e-60	3.09e-58	2.78e-56
TR-HP1SITEFACTOR_Q6	0.000793674	1.38305	0.613938	0.677947	0.00880317	1.29338	HOXA7	104.399	386.948	-1.89003	5.77e-56	3.01e-54	1.17e-51
TR-HSF1_01	0.0922222	1.22313	0.764168	1.20991	0.0822147	1.22145	HP1SITEFACTOR	NA	NA	NA	NA	NA	NA
TR-HSF1_Q6	0.930445	0.983386	0.950084	0.913333	0.841888	0.974476	HSF	NA	NA	NA	NA	NA	NA
TR-HSF2_01	0.558159	1.08754	0.984425	1.04326	0.602708	1.08191	HSF1	1963.06	1190.86	0.721105	1.05e-20	3.8e-20	2.12e-16
TR-HSF_Q6	0.286928	0.922344	1	1.00166	0.358786	0.932431	HSF1	1963.06	1190.86	0.721105	1.05e-20	3.8e-20	2.12e-16
TR-HTF_01	0.730588	1.06029	0.204369	0.382962	0.968463	0.974145	HSF2	358.622	407.953	-0.185939	7.12e-09	1.43e-08	0.000144186
TR-ICSBP_Q6	0.955597	1.01148	0.984425	1.04457	0.931629	1.01569	HTF	NA	NA	NA	NA	NA	NA
TR-IK1_01	0.0306578	1.16705	0.470092	1.24276	0.0177029	1.17668	IRF8	375.581	354.971	0.0814204	0.0192298	0.0253666	1
TR-IK2_01	0.328836	1.07811	0.40989	0.744998	0.718295	1.03575	IK1	NA	NA	NA	NA	NA	NA
TR-IK3_01	0.00248138	1.27364	0.0248009	0.429216	0.0668228	1.16624	IK2	NA	NA	NA	NA	NA	NA
TR-IPF1_Q4_01	0.106314	1.22744	1	1.04207	0.136382	1.20387	IK3	NA	NA	NA	NA	NA	NA
TR-IPF1_Q4	0.00543514	1.43873	0.661756	1.34636	0.00541132	1.42698	IPF1	NA	NA	NA	NA	NA	NA
TR-IRF1_01	0.0259896	1.20785	0.950084	1.08116	0.0379869	1.19173	IPF1	NA	NA	NA	NA	NA	NA
TR-IRF1_Q6	0.00443479	1.30024	0.380639	0.626169	0.0442752	1.2145	IRF	NA	NA	NA	NA	NA	NA
TR-IRF2_01	0.100282	1.15319	0.558529	1.25556	0.0623525	1.16621	IRF	NA	NA	NA	NA	NA	NA
TR-IRF7_01	0.838157	0.96392	0.16672	1.48499	0.850594	1.03019	IRF1	1378.52	852.166	0.693917	5.31e-09	1.08e-08	0.000107561
TR-IRF_Q6_01	1	1.0046	0.9312	0.879348	0.99536	0.988668	IRF1	1378.52	852.166	0.693917	5.31e-09	1.08e-08	0.000107561
TR-IRF_Q6	0.843415	0.971261	0.95531	1.05961	0.947232	0.982498	IRF2	859.889	954.179	-0.150108	6.4e-07	1.16e-06	0.0129691
TR-ISRE_01	1	0.992484	0.984916	1.03844	1	0.998329	IRF7	834.675	221.295	1.91525	1.3e-42	1.65e-41	2.62e-38
TR-KAISO_01	0.669428	0.964262	1	0.976924	0.68477	0.965872	ISRE	NA	NA	NA	NA	NA	NA
TR-KROX_Q6	5.1333e-49	0.682545	1.95041e-05	1.31404	2.76533e-30	0.762862	KAISO	NA	NA	NA	NA	NA	NA
TR-LBP1_Q6	0.554407	1.03306	0.984425	0.964771	0.691301	1.02438	KROX	NA	NA	NA	NA	NA	NA
TR-LDSPOLYA_B	0.424428	1.06167	0.906122	1.07345	0.406142	1.06317	UBP1	2156.37	2100.73	0.0377197	0.747729	0.772684	1
TR-LEF1_Q2_01	0.534755	1.0661	0.7778	0.82967	0.76987	1.03603	LDSPOLYA	NA	NA	NA	NA	NA	NA
TR-LEF1_Q2	1	NA	1	NA	1	NA	NA	NA	NA	NA	NA	NA	NA
TR-LEF1TCF1_Q4	0.156823	1.13966	0.311552	0.637575	0.488864	1.0758	LEF1	530.285	138.008	1.94202	3.07e-36	2.55e-35	6.22e-32
TR-LFA1_Q6	0.0957346	0.916355	0.833508	0.920562	0.0822147	0.91689	LEF1TCF1	NA	NA	NA	NA	NA	NA
TR-LHX3_01	0.0707009	1.3085	0.0408738	0.121346	0.389097	1.15751	LFA1	NA	NA	NA	NA	NA	NA
TR-LMO2COM_01	7.49144e-07	0.820505	0.95531	0.959499	3.36716e-06	0.838183	LHX3	1.01164	0.0132691	6.25248	7.48e-06	1.27e-05	0.151459
TR-LMO2COM_02	0.105413	0.754319	0.968547	0.828247	0.108833	0.763722	LMO2	272.003	632.546	-1.21755	1.44e-47	2.78e-46	2.92e-43
TR-LPOLYA_B	0.588429	1.07926	0.380639	0.558976	0.978623	1.01308	LMO2	272.003	632.546	-1.21755	1.44e-47	2.78e-46	2.92e-43
TR-LRF_Q2	1.59963e-23	0.683592	0.409079	1.13288	1.38146e-17	0.740735	LPOLYA	NA	NA	NA	NA	NA	NA
TR-LUN1_01	1	0.995356	1	1.00451	1	0.99652	FBI1	NA	NA	NA	NA	NA	NA
TR-LXR_DR4_Q3	3.57593e-06	0.695157	0.52867	1.21974	0.000297377	0.761876	LUN1	NA	NA	NA	NA	NA	NA
TR-LXR_Q3	4.85023e-06	0.751208	0.467646	1.19248	0.000394977	0.807331	LXR	NA	NA	NA	NA	NA	NA
TR-LYF1_01	0.00222024	1.19569	0.889218	0.900348	0.0118448	1.15812	NR1H2	1263.06	1165.46	0.116025	0.190606	0.222979	1
TR-MAF_Q6_01	0.155087	1.10408	0.0835584	0.625383	0.632661	1.04319	LYF1	NA	NA	NA	NA	NA	NA
TR-MAF_Q6	0.658783	1.03293	1	0.964182	0.779784	1.02419	MAF	657.192	1504.18	-1.19459	8.13e-41	9.14e-40	1.65e-36
TR-MAX_01	0.681456	1.05007	1	0.984691	0.766586	1.04176	MAF	657.192	1504.18	-1.19459	8.13e-41	9.14e-40	1.65e-36
TR-MAZ_Q6	3.66184e-29	0.727695	0.000112753	1.31664	4.08098e-17	0.802601	MAX	1445.09	1307.52	0.144323	0.00323943	0.0045745	1
TR-MAZR_01	5.14763e-18	0.75314	0.0408738	1.21362	8.60042e-12	0.811706	MAZ	5548.41	2088.16	1.40985	2.63e-57	1.82e-55	5.32e-53
TR-MEF2_01	0.0187688	1.26683	0.751279	0.768827	0.0689254	1.20349	ZNF278	NA	NA	NA	NA	NA	NA
TR-MEF2_02	0.000882397	1.46473	0.79345	0.724449	0.00636479	1.37057	MEF2A	1361.92	2019.88	-0.568631	1.28e-33	9.12e-33	2.59e-29
TR-MEF2_03	0.00428247	1.43333	0.845624	0.73249	0.0200301	1.3442	MEF2A	1361.92	2019.88	-0.568631	1.28e-33	9.12e-33	2.59e-29
TR-MEF2_04	0.00804193	1.38305	1	1.04404	0.0157846	1.33994	MEF2A	1361.92	2019.88	-0.568631	1.28e-33	9.12e-33	2.59e-29
TR-MEF2_Q6_01	0.00180827	1.36867	0.40989	0.587034	0.021289	1.26926	MEF2A	1361.92	2019.88	-0.568631	1.28e-33	9.12e-33	2.59e-29
TR-MEF3_B	0.999511	0.98967	0.9312	1.06726	1	0.999538	MEF2A	1361.92	2019.88	-0.568631	1.28e-33	9.12e-33	2.59e-29
TR-MEIS1_01	0.811154	1.02504	0.889218	0.892822	0.977858	1.00822	MEF3	NA	NA	NA	NA	NA	NA
TR-MEIS1AHOXA9_01	0.443753	1.1015	0.661756	0.704659	0.759314	1.05103	MEIS1	173.976	350.901	-1.01218	9.96e-41	1.11e-39	2.02e-36
TR-MEIS1BHOXA9_02	0.104836	1.20817	0.907244	1.12421	0.113668	1.19749	HOXA9	84.4458	239.324	-1.50287	8.12e-48	1.6e-46	1.64e-43
TR-MIF1_01	0.413797	0.927944	0.831305	1.10379	0.631184	0.95031	HOXA9	84.4458	239.324	-1.50287	8.12e-48	1.6e-46	1.64e-43
TR-MINI19_B	3.7013e-18	0.750924	0.0910227	1.18921	2.80124e-12	0.806667	MIF1	NA	NA	NA	NA	NA	NA
TR-MINI20_B	6.78489e-15	0.761497	0.0126207	1.27772	8.77285e-09	0.827153	MINI19	NA	NA	NA	NA	NA	NA
TR-MMEF2_Q6	0.0407876	1.26274	0.0474456	0.293749	0.30796	1.1395	MINI20	NA	NA	NA	NA	NA	NA
TR-MOVOB_01	4.39563e-20	0.700415	0.0622063	1.23531	2.3715e-13	0.768446	MMEF2	NA	NA	NA	NA	NA	NA
TR-MRF2_01	0.232975	1.16409	0.324147	0.484159	0.631044	1.07761	MOVOB	NA	NA	NA	NA	NA	NA
TR-MSX1_01	0.113887	1.22073	0.81091	0.753957	0.250425	1.16136	MRF2	NA	NA	NA	NA	NA	NA
TR-MTATA_B	0.023497	1.30422	0.944078	0.813662	0.0663313	1.24183	MSX1	72.8834	144.247	-0.984878	6.78e-16	1.94e-15	1.37e-11
TR-MTF1_Q4	3.99824e-09	0.789844	0.0457833	1.25541	2.21177e-05	0.849058	MTATA	NA	NA	NA	NA	NA	NA
TR-MUSCLE_INI_B	8.76912e-44	0.701807	0.0146523	1.19627	2.20225e-30	0.764696	MTF1	613.684	764.482	-0.316985	1.64e-15	4.61e-15	3.32e-11
TR-MYB_Q3	0.911861	0.977193	0.388198	1.30015	0.917092	1.01827	PHF5A	496.734	418.147	0.248462	0.000388657	0.000588478	1
TR-MYB_Q5_01	0.689223	0.947416	0.613938	1.24867	0.977858	0.985731	MYB	1908.09	1000.68	0.931152	8.99e-12	2.1e-11	1.82e-07
TR-MYB_Q6	0.886651	0.975623	0.835468	1.11587	1	0.993461	MYB	1908.09	1000.68	0.931152	8.99e-12	2.1e-11	1.82e-07
TR-MYCMAX_01	1	1.00551	1	0.927468	1	0.995586	MYB	1908.09	1000.68	0.931152	8.99e-12	2.1e-11	1.82e-07
TR-MYCMAX_02	0.0976478	1.14672	0.79345	0.832008	0.233582	1.10669	MYC	2165.85	4392.32	-1.02005	1.33e-27	6.81e-27	2.69e-23
TR-MYCMAX_03	0.54564	1.06587	1	1.017	0.602708	1.05965	MYCMAX	NA	NA	NA	NA	NA	NA
TR-MYCMAX_B	2.85414e-12	0.690508	0.0761886	1.30721	1.26056e-07	0.768944	MYCMAX	NA	NA	NA	NA	NA	NA
TR-MYC_Q2	0.616106	1.04497	1	1.02071	0.662977	1.04188	MYCMAX	NA	NA	NA	NA	NA	NA
TR-MYOD_01	0.929288	1.01078	0.990018	1.02471	0.914238	1.01255	MYCMAX	NA	NA	NA	NA	NA	NA
TR-MYOD_0	7.61766e-39	0.683614	0.00163035	1.26897	3.08224e-25	0.758062	MYOD1	1.00095	9.34303	-3.22252	0.00685346	0.00939816	1
TR-MYOD_Q6_01	2.43723e-06	0.840026	0.72657	1.07353	0.000104217	0.869724	NA	NA	NA	NA	NA	NA	NA
TR-MYOD_Q6	0.242763	0.942029	0.984425	0.965367	0.265356	0.944997	MYOD1	1.00095	9.34303	-3.22252	0.00685346	0.00939816	1
TR-MYOD_	0.890645	0.980237	1	1.00639	0.931629	0.983563	MYOD1	1.00095	9.34303	-3.22252	0.00685346	0.00939816	1
TR-MYOD	1.07627e-06	0.790671	0.0401322	1.31575	0.00101147	0.857453	MYOD1	1.00095	9.34303	-3.22252	0.00685346	0.00939816	1
TR-MYOGENIN_Q6	0.0539623	0.914064	0.600095	0.87899	0.0359732	0.909603	MYOD1	1.00095	9.34303	-3.22252	0.00685346	0.00939816	1
TR-MYOGNF1_01	0.730588	0.968237	0.981203	0.943234	0.706303	0.965057	MYOG	2.22897	20.4504	-3.19768	2.21e-05	3.64e-05	0.44726
TR-MZF1_01	7.03533e-13	0.728504	0.435424	1.14986	2.96635e-09	0.782094	MYOGNF1	NA	NA	NA	NA	NA	NA
TR-MZF1_02	5.15498e-07	0.791632	0.178364	1.21822	0.000216369	0.845888	ZNF42	NA	NA	NA	NA	NA	NA
TR-NANOG_01	0.317169	1.08491	0.944078	1.07211	0.329718	1.08328	ZNF42	NA	NA	NA	NA	NA	NA
TR-NCX_01	0.0530312	1.24709	0.0761886	1.74065	0.0109997	1.30987	NANOG	2.09931	3.45101	-0.717105	0.00351551	0.00494815	1
TR-NERF_Q2	0.0793643	0.920784	0.784648	1.07302	0.188182	0.940147	TLX2	1.26276	0.215134	2.55327	2.16e-09	4.47e-09	4.38e-05
TR-NF1_Q6_01	0.0329181	1.14939	0.997733	0.948376	0.0744224	1.12382	ELF2	831.693	1012.35	-0.283586	3.22e-16	9.39e-16	6.53e-12
TR-NF1_Q6	0.03878	1.12601	0.766454	0.88413	0.115786	1.09525	NFIA	1751.53	2565.68	-0.550725	2.3e-18	7.48e-18	4.66e-14
TR-NFAT_Q4_01	0.000766838	1.27642	0.719897	1.1613	0.000881727	1.26178	NFIA	1751.53	2565.68	-0.550725	2.3e-18	7.48e-18	4.66e-14
TR-NFAT_Q6	0.0142019	1.2085	0.936756	0.88372	0.0470655	1.16719	NFATC1	459.184	629.084	-0.454178	7.59e-17	2.28e-16	1.54e-12
TR-NFE2_01	0.145357	1.11549	0.788076	1.12575	0.128039	1.11679	NFATC1	459.184	629.084	-0.454178	7.59e-17	2.28e-16	1.54e-12
TR-NFKAPPAB_01	0.00901106	0.849547	0.229903	1.26817	0.101644	0.902789	NFE2	26.9859	10.2939	1.39041	0.00235025	0.00335679	1
TR-NFKAPPAB50_01	9.34327e-13	0.717542	0.16672	1.22285	1.65854e-08	0.78181	NFKB1	1437.51	1563.12	-0.120849	9.83e-07	1.76e-06	0.0199015
TR-NFKAPPAB65_01	0.922914	0.983841	0.979651	0.935193	0.863662	0.977654	NFKAPPAB50	NA	NA	NA	NA	NA	NA
TR-NFKB_C	0.0539623	0.877301	0.957259	0.933874	0.0645177	0.884497	NFKAPPAB65	NA	NA	NA	NA	NA	NA
TR-NFKB_Q6_01	0.00788307	0.856964	0.32702	1.21353	0.0745268	0.902314	NFKB1	1437.51	1563.12	-0.120849	9.83e-07	1.76e-06	0.0199015
TR-NFKB_Q6	0.0916385	0.882062	1	0.966668	0.116142	0.892823	NFKB1	1437.51	1563.12	-0.120849	9.83e-07	1.76e-06	0.0199015
TR-NFMUE1_Q6	0.0272625	0.851669	0.942131	1.06886	0.0722016	0.879292	NFKB1	1437.51	1563.12	-0.120849	9.83e-07	1.76e-06	0.0199015
TR-NFY_01	0.0020271	0.761965	0.0470672	1.53207	0.0874431	0.859911	NFMUE1	NA	NA	NA	NA	NA	NA
TR-NFY_C	1	0.990919	0.163123	1.46918	0.662977	1.05175	NFYA	1347	991.275	0.442396	1.2e-09	2.52e-09	2.44e-05
TR-NFY_Q6_01	0.00829363	0.78886	0.0454346	1.54674	0.177899	0.885251	NFYA	1347	991.275	0.442396	1.2e-09	2.52e-09	2.44e-05
TR-NFY_Q6	0.0310782	0.808719	0.725084	1.18082	0.108833	0.856046	NFYA	1347	991.275	0.442396	1.2e-09	2.52e-09	2.44e-05
TR-NGFIC_01	3.6799e-12	0.719399	0.000147929	1.5173	1.35206e-05	0.820881	NFYA	1347	991.275	0.442396	1.2e-09	2.52e-09	2.44e-05
TR-NKX22_01	0.213163	1.18092	0.887634	0.784265	0.399025	1.13047	EGR4	7.87689	2.72863	1.52945	0.365241	0.406403	1
TR-NKX25_01	0.866828	1.03516	0.949841	1.08102	0.842255	1.04099	NKX2-2	24.4133	0.522632	5.54573	2.59e-09	5.33e-09	5.24e-05
TR-NKX25_02	0.00051732	1.57205	0.907981	0.744018	0.00388758	1.46674	NKX2-5	20.651	2.79126	2.88722	0.240308	0.276821	1
TR-NKX25_Q5	0.625235	0.953079	0.9312	0.905613	0.558712	0.947042	NKX2-5	20.651	2.79126	2.88722	0.240308	0.276821	1
TR-NKX3A_01	0.0112101	1.47024	0.311552	0.301181	0.0778715	1.32155	NKX2-5	20.651	2.79126	2.88722	0.240308	0.276821	1
TR-NKX61_01	0.00986776	1.38498	0.0408738	0.195969	0.111961	1.23376	NKX3-1	388.86	209.03	0.895538	0.0435546	0.0552688	1
TR-NKX62_Q2	0.0101226	1.39309	0.539725	0.53112	0.0634891	1.28346	NKX6-1	20.3888	2.91536	2.80603	2.79e-14	7.37e-14	5.65e-10
TR-NMYC_01	0.769192	0.968693	0.954096	1.05705	0.874223	0.979931	NKX6-2	0.0112188	0.00424	1.40378	0.339539	0.380529	1
TR-NRF1_Q6	1.06368e-15	0.560289	0.00153686	1.65733	5.64378e-08	0.699816	MYCN	61.8038	19.8993	1.63498	0.00557456	0.00770229	1
TR-NRF2_01	4.1763e-06	0.781408	0.0408738	1.34411	0.00228352	0.852975	NFE2L1	7094.85	9105.58	-0.359977	1.1e-13	2.83e-13	2.23e-09
TR-NRF2_Q4	0.0539623	1.1597	0.957259	0.908647	0.113668	1.12777	NFE2L2	2363.37	3426.7	-0.535972	1.07e-41	1.29e-40	2.17e-37
TR-NRSE_B	0.00164165	0.826569	0.598639	1.15485	0.0178958	0.868321	NFE2L2	2363.37	3426.7	-0.535972	1.07e-41	1.29e-40	2.17e-37
TR-NRSF_01	0.0456132	0.907767	0.984425	0.966659	0.0622544	0.915257	NRSE	NA	NA	NA	NA	NA	NA
TR-NRSF_Q4	0.00105914	0.888358	0.321622	1.13836	0.0210094	0.920154	REST	422.284	451.329	-0.095967	0.0542906	0.0680691	1
TR-OCT1_01	0.0724575	1.24297	0.470092	0.563299	0.261361	1.15653	REST	422.284	451.329	-0.095967	0.0542906	0.0680691	1
TR-OCT1_02	0.0627044	1.28301	0.9312	1.11324	0.0758909	1.26142	OCT	NA	NA	NA	NA	NA	NA
TR-OCT1_03	0.0166009	1.40151	1	0.986451	0.0336858	1.34872	OCT	NA	NA	NA	NA	NA	NA
TR-OCT1_04	0.383136	1.15334	0.0408738	0.121767	0.955604	1.02214	POU2F1	143.409	108.547	0.401808	3.17e-08	6.15e-08	0.000641241
TR-OCT1_05	0.277837	1.14342	0.651491	0.688312	0.558077	1.08554	POU2F1	143.409	108.547	0.401808	3.17e-08	6.15e-08	0.000641241
TR-OCT1_06	0.00335678	1.39743	0.733523	0.67893	0.0234825	1.30604	POU2F1	143.409	108.547	0.401808	3.17e-08	6.15e-08	0.000641241
TR-OCT1_07	0.00155058	1.45347	0.204369	0.376395	0.0247807	1.31648	POU2F1	143.409	108.547	0.401808	3.17e-08	6.15e-08	0.000641241
TR-OCT1_B	0.265202	1.12444	0.506039	0.664333	0.602708	1.06592	POU2F1	143.409	108.547	0.401808	3.17e-08	6.15e-08	0.000641241
TR-OCT1_Q5_01	0.31517	1.12391	0.79985	0.783338	0.564383	1.08059	POU2F1	143.409	108.547	0.401808	3.17e-08	6.15e-08	0.000641241
TR-OCT1_Q6	0.768894	1.04053	0.380639	0.61646	0.98631	0.986593	POU2F1	143.409	108.547	0.401808	3.17e-08	6.15e-08	0.000641241
TR-OCT4_01	0.0118073	1.31427	0.076952	0.357905	0.119193	1.19263	POU2F1	143.409	108.547	0.401808	3.17e-08	6.15e-08	0.000641241
TR-OCT4_02	0.000116919	1.42193	0.291673	0.570648	0.00286853	1.31366	POU2F1	143.409	108.547	0.401808	3.17e-08	6.15e-08	0.000641241
TR-OCT_C	1	0.988674	0.137658	0.439756	0.602708	0.918859	POU2F1	143.409	108.547	0.401808	3.17e-08	6.15e-08	0.000641241
TR-OCT_Q6	0.300518	1.13206	0.613938	0.694774	0.602708	1.07645	POU5F1	5.53155	5.64812	-0.0300855	4.78e-12	1.13e-11	9.69e-08
TR-OLF1_01	0.0539623	0.903857	0.96075	1.03585	0.107229	0.920644	POU5F1	5.53155	5.64812	-0.0300855	4.78e-12	1.13e-11	9.69e-08
TR-OSF2_Q6	0.00289946	0.750371	0.772486	0.81923	0.00298046	0.759129	OLF1	NA	NA	NA	NA	NA	NA
TR-OTX_Q1	0.955597	1.01975	0.706511	0.424126	0.92753	0.943997	RUNX2	418.724	182.729	1.1963	2.28e-20	8.15e-20	4.61e-16
TR-P300_01	0.286928	0.935137	1	1.01327	0.381565	0.945075	OTX1	41.9148	8.44346	2.31155	1.78e-23	7.36e-23	3.6e-19
TR-P53_01	0.799191	1.02807	0.547911	0.761136	1	0.994118	P300	NA	NA	NA	NA	NA	NA
TR-P53_02	0.108929	1.14951	0.488191	0.706435	0.341987	1.09315	TP53	1703.58	1558.75	0.128183	0.369183	0.410466	1
TR-P53_DECAMER_Q2	1	0.995706	0.285354	0.699448	0.691301	0.958026	TP53	1703.58	1558.75	0.128183	0.369183	0.410466	1
TR-PADS_C	0.0524896	0.849659	0.96075	0.923693	0.0622544	0.859075	TP53	1703.58	1558.75	0.128183	0.369183	0.410466	1
TR-PAX1_B	0.799191	0.932058	0.769643	1.23799	0.967361	0.970969	PADS	NA	NA	NA	NA	NA	NA
TR-PAX2_01	0.0660829	0.793915	0.330467	1.42129	0.30796	0.873708	PAX	NA	NA	NA	NA	NA	NA
TR-PAX2_02	0.830755	0.970864	0.371547	1.29371	0.950668	1.01192	PAX1	18.5311	2.13776	3.11578	3.71e-14	9.74e-14	7.51e-10
TR-PAX3_01	0.672631	0.917496	1	0.886809	0.663203	0.913593	PAX2	39.2511	7.14986	2.45675	3.26e-09	6.67e-09	6.6e-05
TR-PAX3_B	0.553452	1.08901	0.705122	1.23347	0.455461	1.10739	PAX2	39.2511	7.14986	2.45675	3.26e-09	6.67e-09	6.6e-05
TR-PAX4_01	2.30282e-17	0.694288	3.36922e-05	1.51557	2.24305e-08	0.798743	PAX3	6.64459	17.4453	-1.39259	3.39e-22	1.32e-21	6.87e-18
TR-PAX4_02	1.71721e-05	1.63194	0.141525	0.29998	0.00103915	1.46254	PAX3	6.64459	17.4453	-1.39259	3.39e-22	1.32e-21	6.87e-18
TR-PAX4_03	9.15745e-07	0.816618	0.0160629	1.31235	0.00136111	0.879667	PAX4	0.0298774	0.0264927	0.17346	0.330186	0.37114	1
TR-PAX4_04	0.65807	0.946366	0.672686	1.18801	0.926951	0.9771	PAX4	0.0298774	0.0264927	0.17346	0.330186	0.37114	1
TR-PAX5_01	6.02951e-05	0.847379	0.735015	1.08046	0.00101875	0.877024	PAX4	0.0298774	0.0264927	0.17346	0.330186	0.37114	1
TR-PAX5_02	2.44944e-05	0.709454	0.262805	1.32519	0.00227703	0.787767	PAX4	0.0298774	0.0264927	0.17346	0.330186	0.37114	1
TR-PAX6_01	0.203601	1.17752	0.888454	0.757572	0.408795	1.12411	PAX5	18.4214	8.69206	1.08361	0.935641	0.943703	1
TR-PAX6_Q2	0.999511	0.992693	0.99014	0.962457	0.935464	0.988848	PAX5	18.4214	8.69206	1.08361	0.935641	0.943703	1
TR-PAX8_01	0.553942	0.925937	0.906122	1.09714	0.714294	0.947712	PAX6	68.9922	63.3571	0.122926	3.54e-20	1.25e-19	7.17e-16
TR-PAX8_B	0.558159	1.07184	0.662578	0.745492	0.84207	1.03033	PAX6	68.9922	63.3571	0.122926	3.54e-20	1.25e-19	7.17e-16
TR-PAX9_B	0.120286	0.912883	0.00663018	1.4593	0.852958	0.98238	PAX8	67.5837	59.799	0.176553	0.578255	0.615326	1
TR-PAX_Q6	0.242763	1.08774	0.996634	1.03542	0.290389	1.08109	PAX8	67.5837	59.799	0.176553	0.578255	0.615326	1
TR-PBX1_01	0.864507	0.945103	0.661756	0.589618	0.643905	0.89989	PAX9	190.534	61.3466	1.63499	4.19e-16	1.21e-15	8.49e-12
TR-PBX1_02	0.220862	1.18805	1	0.994271	0.289135	1.1634	PBX	NA	NA	NA	NA	NA	NA
TR-PBX1_03	0.208467	1.17722	0.944078	0.824358	0.363419	1.13234	PBX1	7311.8	4382.41	0.738501	2.2e-10	4.79e-10	4.46e-06
TR-PBX_Q3	0.490567	1.08464	0.766137	1.17809	0.421687	1.09652	PBX1	7311.8	4382.41	0.738501	2.2e-10	4.79e-10	4.46e-06
TR-PEA3_Q6	1	NA	1	NA	1	NA	PBX1	7311.8	4382.41	0.738501	2.2e-10	4.79e-10	4.46e-06
TR-PEBP_Q6	0.000298886	0.755965	0.949841	1.06417	0.00216756	0.795164	NA	NA	NA	NA	NA	NA	NA
TR-PIT1_Q6	0.0718378	1.25266	0.887946	0.766018	0.169284	1.19077	PEBP	NA	NA	NA	NA	NA	NA
TR-PITX2_Q2	3.97922e-05	1.41539	0.139223	0.500679	0.00228352	1.29905	PIT1	NA	NA	NA	NA	NA	NA
TR-PLZF_02	0.00530807	1.42653	1	1.04145	0.0107891	1.37755	PITX2	23.0794	30.4359	-0.399168	0.00242699	0.00346199	1
TR-POLY_C	0.0976478	1.2018	1	1.00732	0.126446	1.17707	ZNF145	NA	NA	NA	NA	NA	NA
TR-POU1F1_Q6	7.66688e-05	1.55389	0.651478	0.632588	0.00111282	1.43671	POLY	NA	NA	NA	NA	NA	NA
TR-POU3F2_01	0.0069398	1.43271	0.414965	0.462683	0.0535057	1.30934	POU1F1	0.141562	0.148291	-0.067	0.320466	0.361246	1
TR-POU3F2_02	0.0274026	1.36552	0.661756	0.585685	0.101108	1.26634	POU3F2	16.3608	0.40097	5.35061	0.000216663	0.000333872	1
TR-POU6F1_01	0.0375467	1.33128	0.0819413	0.222828	0.253517	1.1903	POU3F2	16.3608	0.40097	5.35061	0.000216663	0.000333872	1
TR-PPARA_01	0.0306063	1.19193	0.9312	0.880326	0.0844113	1.1523	POU6F1	156.835	362.395	-1.20832	1.89e-56	1.08e-54	3.84e-52
TR-PPARA_02	9.41724e-06	0.779374	0.733523	1.1092	0.000277013	0.821324	PPAR	NA	NA	NA	NA	NA	NA
TR-PPAR_DR1_Q2	0.717683	1.02705	0.39553	0.797902	1	0.997902	PPARA	335.057	910.946	-1.44296	6.06e-47	1.1e-45	1.23e-42
TR-PPARG_01	0.699248	0.951738	1	1.01037	0.759314	0.959196	PPARA	335.057	910.946	-1.44296	6.06e-47	1.1e-45	1.23e-42
TR-PPARG_02	0.630126	1.06682	0.956348	0.878527	0.79973	1.04287	PPARG	189.562	1890.4	-3.31795	1.12e-54	4.98e-53	2.27e-50
TR-PPARG_03	0.275217	1.09192	0.817606	0.86233	0.490189	1.06272	PPARG	189.562	1890.4	-3.31795	1.12e-54	4.98e-53	2.27e-50
TR-PR_01	0.419769	1.08312	0.950084	0.895064	0.602708	1.0592	PPARG	189.562	1890.4	-3.31795	1.12e-54	4.98e-53	2.27e-50
TR-PR_02	0.143283	1.14296	0.813031	0.830008	0.308726	1.10315	PGR	3129.71	2063.15	0.601181	0.00251484	0.00358227	1
TR-PR_Q2	0.534755	1.05666	1	0.968803	0.642612	1.04548	PGR	3129.71	2063.15	0.601181	0.00251484	0.00358227	1
TR-PTF1BETA_Q6	0.00284872	0.839206	0.291673	1.225	0.0449953	0.888273	PGR	3129.71	2063.15	0.601181	0.00251484	0.00358227	1
TR-PU1_Q6	0.0711938	0.9023	0.613938	1.13356	0.221968	0.931713	PTF1A	0.0830702	0.19277	-1.21448	6.44e-11	1.44e-10	1.3e-06
TR-PXR_Q2	0.542003	0.929474	1	1.03008	0.635004	0.942269	PU1	NA	NA	NA	NA	NA	NA
TR-R_01	1.07627e-06	0.790671	0.0401322	1.31575	0.00101147	0.857453	NR1I2	4.15932	4.45067	-0.0976753	5.3e-06	9.08e-06	0.107382
TR-RBPJK_01	0.03878	1.15918	1	0.966744	0.0757805	1.13471	R	NA	NA	NA	NA	NA	NA
TR-RBPJK_Q4	0.100282	1.12952	0.470734	1.23692	0.0600312	1.14318	RBPSUH	NA	NA	NA	NA	NA	NA
TR-RFX1_01	0.679195	0.945183	1	0.913571	0.663203	0.941163	RBPSUH	NA	NA	NA	NA	NA	NA
TR-RFX1_02	0.450961	1.07948	0.251246	1.4015	0.203947	1.12043	RFX	NA	NA	NA	NA	NA	NA
TR-RFX_Q6	0.646513	1.04984	0.981203	1.05617	0.662977	1.05065	RFX1	415.566	345.547	0.266196	2.06e-06	3.61e-06	0.0416772
TR-ROAZ_01	0.291547	0.921168	0.719897	0.844394	0.213795	0.911403	RFX1	415.566	345.547	0.266196	2.06e-06	3.61e-06	0.0416772
TR-RORA1_01	0.408679	0.897772	0.887634	0.825133	0.349549	0.888534	ZNF423	195.249	447.302	-1.19593	1.03e-35	8.27e-35	2.08e-31
TR-RORA2_01	0.49869	1.10287	0.897507	0.79668	0.718485	1.06392	RORA1	NA	NA	NA	NA	NA	NA
TR-RP58_01	0.655375	1.03533	0.647076	0.838225	0.944279	1.01026	RORA2	NA	NA	NA	NA	NA	NA
TR-RREB1_01	5.33776e-05	0.778526	0.984425	0.953404	0.000198419	0.800768	ZNF238	1693.7	890.145	0.928066	0.259419	0.297297	1
TR-RSRFC4_01	0.00593704	1.4295	1	0.881799	0.0191022	1.35984	RREB1	1222.5	1380.06	-0.174895	1.71e-05	2.85e-05	0.346945
TR-RSRFC4_Q2	0.00620157	1.41893	0.845624	0.732927	0.0263623	1.33168	MEF2A	1361.92	2019.88	-0.568631	1.28e-33	9.12e-33	2.59e-29
TR-RUSH1A_02	0.70973	1.07691	1	0.958003	0.807355	1.06178	MEF2A	1361.92	2019.88	-0.568631	1.28e-33	9.12e-33	2.59e-29
TR-S8_01	0.513902	1.13274	0.954096	0.762102	0.706728	1.0856	RUSH1A	NA	NA	NA	NA	NA	NA
TR-SEF1_C	0.105496	0.889828	0.95531	0.934443	0.116142	0.895502	S8	NA	NA	NA	NA	NA	NA
TR-SF1_Q6	0.613572	1.04384	0.738655	0.849895	0.873857	1.01917	SEF1	NA	NA	NA	NA	NA	NA
TR-SMAD3_Q6	0.0367423	1.13615	0.945087	0.930086	0.0821333	1.10994	SF1	4337.88	4695.25	-0.114213	6.22e-07	1.13e-06	0.0125893
TR-SMAD4_Q6	0.0612165	0.896135	0.615359	1.13167	0.190434	0.926093	MADH1	NA	NA	NA	NA	NA	NA
TR-SMAD_Q6_01	0.0618407	1.13483	0.902972	0.894871	0.147909	1.10431	MADH1	NA	NA	NA	NA	NA	NA
TR-SMAD_Q6	0.161237	1.12345	1	0.967888	0.245184	1.10367	MADH3	NA	NA	NA	NA	NA	NA
TR-SOX5_01	0.0339905	1.32839	0.547011	0.51796	0.13643	1.22531	MADH4	NA	NA	NA	NA	NA	NA
TR-SOX9_B1	0.00299331	1.34148	0.570799	0.675103	0.0234825	1.25673	SOX1	0.415692	0.188985	1.13724	0.00012892	0.000201937	1
TR-SOX_Q6	0.145357	1.15714	0.944078	1.0851	0.150142	1.14798	SOX5	30.1619	117.028	-1.95605	3.24e-37	2.88e-36	6.57e-33
TR-SP1_01	5.20193e-41	0.655018	0.0279218	1.21663	1.304e-28	0.726448	SOX9	2180.67	2708.25	-0.31259	8.02e-06	1.36e-05	0.162448
TR-SP1_Q2_01	1.04142e-68	0.637009	0.00163035	1.23183	1.13105e-47	0.712661	SP1	3238.93	3986.3	-0.29953	1.02e-16	3.05e-16	2.07e-12
TR-SP1_Q4_01	2.86697e-72	0.62919	5.45817e-05	1.286	7.98896e-48	0.712727	SP1	3238.93	3986.3	-0.29953	1.02e-16	3.05e-16	2.07e-12
TR-SP1_Q6_01	3.4202e-81	0.6084	0.000112753	1.27606	1.15901e-54	0.693316	SP1	3238.93	3986.3	-0.29953	1.02e-16	3.05e-16	2.07e-12
TR-SP1_Q6	3.96713e-83	0.61391	5.45817e-05	1.27849	1.69532e-55	0.698436	SP1	3238.93	3986.3	-0.29953	1.02e-16	3.05e-16	2.07e-12
TR-SP3_Q3	0.000325201	0.857874	0.944078	0.953429	0.000679802	0.870028	SP1	3238.93	3986.3	-0.29953	1.02e-16	3.05e-16	2.07e-12
TR-SPZ1_01	4.3347e-14	0.728451	0.284507	1.17193	7.16092e-10	0.784855	SP3	2337.21	2414.99	-0.0472314	0.101455	0.123273	1
TR-SREBP1_01	0.571756	1.06	0.677841	1.19948	0.455461	1.07774	SPZ1	0.148035	0.00787818	4.23193	0.0424038	0.0539167	1
TR-SREBP1_02	0.491084	0.945602	0.944078	0.927032	0.457218	0.94324	SREBF1	6347.71	2805.86	1.17779	5.44e-19	1.82e-18	1.1e-14
TR-SREBP1_Q6	0.0521849	0.885668	0.677841	1.12492	0.154015	0.916097	SREBF1	6347.71	2805.86	1.17779	5.44e-19	1.82e-18	1.1e-14
TR-SREBP_Q3	0.0865161	0.894271	0.950084	1.04951	0.160083	0.914015	SREBF1	6347.71	2805.86	1.17779	5.44e-19	1.82e-18	1.1e-14
TR-SRF_01	0.287459	1.16634	0.9312	0.800402	0.477089	1.1198	SREBF1	6347.71	2805.86	1.17779	5.44e-19	1.82e-18	1.1e-14
TR-SRF_C	0.507119	1.08821	1	0.987491	0.587713	1.0754	SRF	1403.51	1977.74	-0.494813	8.96e-21	3.27e-20	1.81e-16
TR-SRF_Q4	1	0.989667	0.979651	0.911071	0.935464	0.979671	SRF	1403.51	1977.74	-0.494813	8.96e-21	3.27e-20	1.81e-16
TR-SRF_Q5_01	1	0.987994	0.450068	1.30387	0.853632	1.02817	SRF	1403.51	1977.74	-0.494813	8.96e-21	3.27e-20	1.81e-16
TR-SRF_Q5_02	0.223179	1.13615	1	1.00095	0.290389	1.11896	SRF	1403.51	1977.74	-0.494813	8.96e-21	3.27e-20	1.81e-16
TR-SRF_Q6	0.144515	1.15018	1	1.03738	0.170477	1.13583	SRF	1403.51	1977.74	-0.494813	8.96e-21	3.27e-20	1.81e-16
TR-SRY_01	0.0280564	1.33615	0.845624	0.737766	0.0869402	1.26004	SRF	1403.51	1977.74	-0.494813	8.96e-21	3.27e-20	1.81e-16
TR-SRY_02	0.0179103	1.28448	0.788076	0.772099	0.0634623	1.21931	NA	NA	NA	NA	NA	NA	NA
TR-STAF_01	0.00853896	0.857096	0.380639	1.19845	0.0731875	0.900511	SRY	0.00398679	0.0473073	-3.56876	0.668205	0.699826	1
TR-STAF_02	0.0142629	0.880341	0.502446	1.15312	0.0844113	0.915035	ZNF143	365.858	393.787	-0.106133	2.45e-05	4.03e-05	0.496712
TR-STAT_01	0.172991	1.15304	0.6559	1.23805	0.129046	1.16385	ZNF143	365.858	393.787	-0.106133	2.45e-05	4.03e-05	0.496712
TR-STAT1_01	0.232222	0.885944	0.163123	1.45304	0.768458	0.95807	STAT	NA	NA	NA	NA	NA	NA
TR-STAT1_02	0.378086	0.926726	0.0180663	1.54558	0.987896	1.00544	STAT	NA	NA	NA	NA	NA	NA
TR-STAT1_03	0.704055	0.957396	0.198073	1.37008	0.973305	1.00988	STAT1	8245.43	3704.45	1.15433	5.68e-18	1.8e-17	1.15e-13
TR-STAT3_01	0.472256	0.918328	0.566849	1.26041	0.812052	0.961836	STAT1	8245.43	3704.45	1.15433	5.68e-18	1.8e-17	1.15e-13
TR-STAT3_02	4.79375e-07	0.768643	0.163123	1.25211	0.000216728	0.830133	STAT1	8245.43	3704.45	1.15433	5.68e-18	1.8e-17	1.15e-13
TR-STAT4_01	0.00057401	1.35697	0.769643	0.776024	0.00548607	1.28309	STAT3	6453.62	6750.36	-0.0648556	0.00191582	0.00275771	1
TR-STAT5A_01	0.578123	0.934034	0.321622	1.36468	0.990016	0.988805	STAT3	6453.62	6750.36	-0.0648556	0.00191582	0.00275771	1
TR-STAT5A_02	0.864507	0.967529	0.376849	0.636684	0.540355	0.92545	STAT4	69.0804	98.911	-0.517855	2.29e-15	6.39e-15	4.65e-11
TR-STAT5A_03	0.0114494	1.20591	0.566849	0.758071	0.0663313	1.14895	STAT5A	1091.14	2881.82	-1.40115	4.49e-49	1e-47	9.09e-45
TR-STAT5A_04	1	NA	1	NA	1	NA	STAT5A	1091.14	2881.82	-1.40115	4.49e-49	1e-47	9.09e-45
TR-STAT5B_01	0.946513	0.973881	0.509962	1.33666	0.935464	1.02002	STAT5A	1091.14	2881.82	-1.40115	4.49e-49	1e-47	9.09e-45
TR-STAT6_01	0.00638996	1.31614	0.256089	0.50529	0.065912	1.21301	NA	NA	NA	NA	NA	NA	NA
TR-STAT6_02	0.378086	0.931628	0.997733	1.0275	0.493167	0.943822	STAT5B	1625.5	3788.69	-1.22082	5.4e-60	9.04e-58	1.09e-55
TR-STAT_Q6	1	0.999651	0.719176	0.85996	0.875434	0.981884	STAT6	2817.99	3892.37	-0.465981	3.41e-30	2e-29	6.91e-26
TR-STRA13_01	0.104937	1.13409	1	1.01514	0.138057	1.11896	STAT6	2817.99	3892.37	-0.465981	3.41e-30	2e-29	6.91e-26
TR-SZF11_01	0.00538428	0.85899	0.980059	1.03369	0.0183838	0.88121	STRA13	746.017	281.075	1.40825	6.23e-40	6.58e-39	1.26e-35
TR-T3R_01	0.141778	0.890465	0.616375	0.813137	0.0874431	0.88063	SZF11	NA	NA	NA	NA	NA	NA
TR-T3R_Q6	1	0.992464	0.944078	0.920381	0.909735	0.983296	T3R	NA	NA	NA	NA	NA	NA
TR-TAACC_B	1	1.00316	1	0.983458	1	1.00065	T3R	NA	NA	NA	NA	NA	NA
TR-TAL1ALPHAE47_01	0.782649	1.02335	0.681555	1.13576	0.636922	1.03765	TAACC	NA	NA	NA	NA	NA	NA
TR-TAL1BETAE47_01	0.999659	1.00634	0.95531	1.05384	0.928601	1.01238	TAL1	54.0235	212.459	-1.97552	9.79e-54	3.86e-52	1.98e-49
TR-TAL1BETAITF2_01	0.476344	1.05856	0.905747	1.07532	0.455461	1.06069	TAL1	54.0235	212.459	-1.97552	9.79e-54	3.86e-52	1.98e-49
TR-TAL1_Q6	0.757036	0.978209	1	0.977972	0.76987	0.978179	TAL1	54.0235	212.459	-1.97552	9.79e-54	3.86e-52	1.98e-49
TR-TATA_01	0.0539623	1.27866	0.344522	0.457023	0.245184	1.17416	TAL1	54.0235	212.459	-1.97552	9.79e-54	3.86e-52	1.98e-49
TR-TATA_C	3.57593e-06	1.51067	0.800498	0.770124	0.000104217	1.41649	TATA	NA	NA	NA	NA	NA	NA
TR-TAXCREB_01	0.316909	0.897974	0.950084	1.06657	0.448164	0.919417	TATA	NA	NA	NA	NA	NA	NA
TR-TAXCREB_02	0.195433	0.891378	0.613938	0.783473	0.118638	0.877654	TAXCREB	NA	NA	NA	NA	NA	NA
TR-TBP_01	0.513902	1.1188	0.923047	0.778909	0.724288	1.07557	TAXCREB	NA	NA	NA	NA	NA	NA
TR-TBP_Q6	0.000645668	1.57455	0.163123	0.257272	0.0148935	1.40702	TBP	272.778	286.255	-0.0695754	0.000517199	0.000777411	1
TR-TBX5_01	0.155087	0.877387	0.719897	0.813662	0.111417	0.869282	TBP	272.778	286.255	-0.0695754	0.000517199	0.000777411	1
TR-TBX5_02	0.0192871	0.822074	0.614846	0.789226	0.0119806	0.817896	TBX5	67.4052	108.104	-0.681484	1.13e-09	2.37e-09	2.29e-05
TR-TBX5_Q5	0.16844	1.10124	0.817606	0.873808	0.342977	1.07231	TBX5	67.4052	108.104	-0.681484	1.13e-09	2.37e-09	2.29e-05
TR-TCF11_01	0.0229703	1.24368	0.186416	0.520416	0.158649	1.15169	TBX5	67.4052	108.104	-0.681484	1.13e-09	2.37e-09	2.29e-05
TR-TCF11MAFG_01	0.000541598	1.38102	0.596034	0.689257	0.00630129	1.29304	TCF11	NA	NA	NA	NA	NA	NA
TR-TCF4_Q5	0.273747	1.10879	1	0.951138	0.395639	1.08874	TCF11MAFG	NA	NA	NA	NA	NA	NA
TR-TEF1_Q6	1	NA	1	NA	1	NA	TCF4	1554.22	2930.22	-0.914816	8.85e-26	4.09e-25	1.79e-21
TR-TEF_Q6	0.286928	1.169	0.616375	0.601673	0.587098	1.09685	TEF	580.36	1541.08	-1.40892	1.79e-48	3.73e-47	3.63e-44
TR-TEL2_Q6	1	0.996431	0.725084	0.83838	0.864827	0.976329	NA	NA	NA	NA	NA	NA	NA
TR-TFE_Q6	0.102236	1.1802	0.560314	0.688166	0.307546	1.11762	TEL2	NA	NA	NA	NA	NA	NA
TR-TFIIA_Q6	0.999659	1.00836	0.980059	1.05215	0.936424	1.01393	TFE3	1319.61	1991.13	-0.59348	4.37e-16	1.26e-15	8.86e-12
TR-TFIII_Q6	3.77504e-05	0.829276	0.539725	1.13196	0.00124455	0.867773	TFIIA	NA	NA	NA	NA	NA	NA
TR-TGIF_01	0.0512301	1.18066	0.926551	0.874898	0.116142	1.14177	TFIII	NA	NA	NA	NA	NA	NA
TR-TITF1_Q3	0.102772	1.19572	1	1.02571	0.143802	1.1741	TGIF	NA	NA	NA	NA	NA	NA
TR-TST1_01	0.0524896	1.25762	0.984425	1.06926	0.0686606	1.23367	TITF1	NA	NA	NA	NA	NA	NA
TR-TTF1_Q6	0.164482	0.907158	0.893715	1.07747	0.307546	0.92882	TST1	NA	NA	NA	NA	NA	NA
TR-UF1H3BETA_Q6	5.50162e-26	0.740591	0.000300282	1.30157	2.89795e-15	0.811939	NKX2-1	4.01858	2.21515	0.859279	0.594278	0.630668	1
TR-USF_01	0.946513	1.01483	1	1.04064	0.926951	1.01811	UF1H3BETA	NA	NA	NA	NA	NA	NA
TR-USF_02	0.196356	1.14734	0.959438	0.88097	0.330082	1.11346	USF1	1147.86	688.585	0.737237	2.23e-35	1.75e-34	4.52e-31
TR-USF2_Q6	1	NA	1	NA	1	NA	USF1	1147.86	688.585	0.737237	2.23e-35	1.75e-34	4.52e-31
TR-USF_C	0.572343	1.04937	1	1.01812	0.610846	1.04539	USF1	1147.86	688.585	0.737237	2.23e-35	1.75e-34	4.52e-31
TR-USF_Q6_01	0.0206358	0.876456	0.863879	1.07353	0.0660912	0.901521	USF1	1147.86	688.585	0.737237	2.23e-35	1.75e-34	4.52e-31
TR-USF_Q6	0.388927	0.938602	1	1.01703	0.488864	0.948577	USF1	1147.86	688.585	0.737237	2.23e-35	1.75e-34	4.52e-31
TR-VBP_01	0.120286	1.29691	0.603732	0.452547	0.328021	1.18952	NA	NA	NA	NA	NA	NA	NA
TR-VMYB_01	0.581573	0.890826	0.922567	1.1321	0.759314	0.921512	VBP	NA	NA	NA	NA	NA	NA
TR-VMYB_02	0.240033	0.837788	0.817606	1.16541	0.431095	0.879457	VMYB	NA	NA	NA	NA	NA	NA
TR-WHN_B	0.763458	1.04685	0.788076	0.776653	0.980387	1.01248	VMYB	NA	NA	NA	NA	NA	NA
TR-WT1_Q6	7.61766e-39	0.683614	0.00163035	1.26897	3.08224e-25	0.758062	WHN	NA	NA	NA	NA	NA	NA
TR-XBP1_01	0.54034	1.08186	0.570799	0.663964	0.864827	1.02871	WT1	107.409	4.36101	4.62231	1.05e-30	6.38e-30	2.14e-26
TR-XFD1_01	0.172991	1.17881	0.906122	0.794517	0.332454	1.12993	XBP1	40622.1	20697.5	0.972807	1.96e-14	5.21e-14	3.96e-10
TR-XFD2_01	0.930384	1.02111	0.0149593	0.16109	0.631044	0.911731	XFD1	NA	NA	NA	NA	NA	NA
TR-XFD3_01	1	1.00864	0.59586	0.635678	0.874223	0.961204	XFD2	NA	NA	NA	NA	NA	NA
TR-XPF1_Q6	0.265548	0.923034	0.650738	0.838084	0.174339	0.91223	XFD3	NA	NA	NA	NA	NA	NA
TR-XVENT1_01	0.0783504	0.812757	0.661756	0.73666	0.0537084	0.803079	XPF1	NA	NA	NA	NA	NA	NA
TR-YY1_01	0.154962	1.15444	0.61525	1.24566	0.111373	1.16604	XVENT1	NA	NA	NA	NA	NA	NA
TR-YY1_02	0.65807	0.960118	0.95531	1.04822	0.78196	0.971323	YY1	1451.84	1241.06	0.226306	1.49e-09	3.1e-09	3.01e-05
TR-YY1_Q6_02	0.125572	0.877399	0.321622	1.29869	0.457218	0.930981	YY1	1451.84	1241.06	0.226306	1.49e-09	3.1e-09	3.01e-05
TR-YY1_Q6	0.946513	0.984547	0.719897	1.15289	0.986844	1.00596	YY1	1451.84	1241.06	0.226306	1.49e-09	3.1e-09	3.01e-05
TR-ZBRK1_01	0.0185979	0.875504	0.956348	0.94866	0.0261305	0.884809	YY1	1451.84	1241.06	0.226306	1.49e-09	3.1e-09	3.01e-05
TR-ZEC_01	0.36165	1.10499	1	0.973498	0.457218	1.08827	ZNF350	344.587	294.671	0.225767	0.271237	0.309933	1
TR-ZF5_01	6.35496e-50	0.504473	0.00071198	1.42552	2.25431e-31	0.621616	ZEC	NA	NA	NA	NA	NA	NA
TR-ZF5_B	3.87238e-15	0.653419	0.0356741	1.3605	3.48405e-09	0.74335	ZFP161	391.948	475.445	-0.278617	6.97e-18	2.2e-17	1.41e-13
TR-ZIC1_01	2.82041e-09	0.719472	0.0591259	1.33044	1.69514e-05	0.797178	ZFP161	391.948	475.445	-0.278617	6.97e-18	2.2e-17	1.41e-13
TR-ZIC2_01	3.40657e-06	0.777306	0.750088	1.10118	0.000135275	0.818498	ZIC1	69.5068	11.9796	2.53657	0.0646849	0.0805033	1
TR-ZIC3_01	2.92442e-07	0.773592	0.639008	1.11895	2.55251e-05	0.817517	ZIC2	50.2981	6.74654	2.89828	0.0760695	0.0938929	1
TR-ZID_01	0.433539	0.946015	0.566926	1.1605	0.759314	0.973294	ZIC3	2.95035	0.308498	3.25755	0.253522	0.29105	1
TR-ZNF219_01	3.82111e-37	0.692979	0.0019022	1.26217	3.62462e-24	0.765372	ZID	NA	NA	NA	NA	NA	NA
TR-ZTA_Q2	1.62214e-05	1.35558	0.845624	0.855027	0.000252966	1.29191	ZNF219	430.663	809.245	-0.910017	6.41e-24	2.71e-23	1.3e-19
							ZTA	NA	NA	NA	NA	NA	NA
