# Supplementary material for: Regulators Associated with Clinical Outcomes Revealed by DNA Methylation Data in Breast Cancer
Source: PLoS Comput Biol. 2015 May 21;11(5):e1004269. doi: 10.1371/journal.pcbi.1004269 (PMC4440643; doi:10.1371/journal.pcbi.1004269)
Supplement: S8 Table — (XLS) [file pcbi.1004269.s008.xls]

## Sheet: Fisher_CpG_PRn_filtered_V6.txt
Enrichment/Depletion of TF binding motifs in survival-associated CpG regions in PR- breast cancers
	Protective CpGs		Hazardous CpGs		Protective + Hazardous CpGs		mRNA expression levels of corresponding TF genes (TCGA RNA-seq)
Transcription Factor Motif	p-value (FDR)	Relative Enrichment	p-value (FDR)	Relative Enrichment	p-value (FDR)	Relative Enrichment	Transcription Factor Gene	Tumor Mean Count	Normal Mean Count	log2 Fold Change	p-value	Benjamini p-value	Bonferroni p-value
JA-ABI4	0.222792	1.05144	0.0283121	1.184	0.00962287	1.0884	ABI4	NA	NA	NA	NA	NA	NA
JA-Agamous	0.169182	0.525247	0.0137503	0.642957	0.0010173	0.610141	AGAMOUS	NA	NA	NA	NA	NA	NA
JA-AGL3	0.431271	0.58056	0.00512303	0.523648	0.00135958	0.539514	AGL3	NA	NA	NA	NA	NA	NA
JA-Arnt-Ahr	1	NA	1	NA	1	NA	AR	687.394	581.355	0.241717	0.260059	0.297946	1
JA-Arnt	1	NA	1	NA	1	NA	NA	NA	NA	NA	NA	NA	NA
JA-ARR10	0.784824	0.84879	1	0.996474	0.781043	0.955301	NA	NA	NA	NA	NA	NA	NA
JA-Ar	1	1.01139	0.738853	0.944823	0.825038	0.963381	ARR10	NA	NA	NA	NA	NA	NA
JA-Athb-1	0.403521	0.560859	0.0469444	0.623315	0.0107295	0.605903	ATHB-1	NA	NA	NA	NA	NA	NA
JA-ATHB5	0.245631	0.440994	0.00754966	0.51141	0.000798742	0.491779	ATHB5	NA	NA	NA	NA	NA	NA
JA-Bapx1	1	1.01845	0.417523	0.895648	0.56559	0.929884	BAPX1	NA	NA	NA	NA	NA	NA
JA-BRCA1	0.234087	0.530107	0.68961	0.912814	0.17935	0.806119	BRCA1	432.814	209.321	1.04803	3.98e-21	1.47e-20	8.07e-17
JA-Broad-complex_1	0.354584	0.627051	0.00411634	0.588666	0.000860044	0.599367	BROAD-COMPLEX_1	NA	NA	NA	NA	NA	NA
JA-Broad-complex_2	0.549978	0.660755	0.00437044	0.553411	0.00180323	0.583338	BROAD-COMPLEX_2	NA	NA	NA	NA	NA	NA
JA-Broad-complex_3	0.889339	1.10351	1.03027e-05	0.387791	0.00114004	0.587325	BROAD-COMPLEX_3	NA	NA	NA	NA	NA	NA
JA-Broad-complex_4	0.196038	0.52485	4.0961e-07	0.331994	5.15949e-08	0.38576	BROAD-COMPLEX_4	NA	NA	NA	NA	NA	NA
JA-bZIP910	0.792299	1.16526	0.580368	0.88041	0.894467	0.959824	BZIP910	NA	NA	NA	NA	NA	NA
JA-bZIP911	0.68331	1.13908	0.0220248	1.23599	0.0163567	1.20897	BZIP911	NA	NA	NA	NA	NA	NA
JA-Cebpa	0.792299	0.799632	0.0747883	0.700638	0.0500983	0.728236	CEBPA	648.216	2657.95	-2.03577	3.55e-22	1.38e-21	7.18e-18
JA-CF2-II	0.853619	1.16633	0.834805	0.788998	0.964075	0.894195	CF2-II	NA	NA	NA	NA	NA	NA
JA-CREB1	1	0.968727	0.521975	1.0818	0.693816	1.05028	CREB1	1196.71	1502.07	-0.32788	1.28e-17	4.01e-17	2.6e-13
JA-Ddit3-Cebpa	0.995063	0.937168	0.148171	0.784919	0.17935	0.827365	DDIT3-CEBPA	NA	NA	NA	NA	NA	NA
JA-dl_1	0.984502	1.03558	0.0273468	0.793721	0.0933818	0.861148	DL_1	NA	NA	NA	NA	NA	NA
JA-Dl_2	0.991594	1.02399	0.188388	0.895124	0.341454	0.931051	DL_2	NA	NA	NA	NA	NA	NA
JA-Dof2	1	NA	1	NA	1	NA	NA	NA	NA	NA	NA	NA	NA
JA-Dof3	1	NA	1	NA	1	NA	NA	NA	NA	NA	NA	NA	NA
JA-E2F1	0.707052	0.847218	0.00411634	0.70671	0.00354777	0.745882	E2F1	466.347	73.1675	2.67213	2.55e-53	9.24e-52	5.15e-49
JA-Eip74EF	0.68331	1.12077	0.566542	0.941368	0.99566	0.991383	EIP74EF	NA	NA	NA	NA	NA	NA
JA-ELF5	0.739535	0.878308	0.0181407	0.765889	0.0160718	0.79723	ELF5	778.556	1854.94	-1.2525	2.71e-22	1.06e-21	5.49e-18
JA-ELK1	0.784824	1.07887	1	0.99247	0.865705	1.01656	ELK1	897.427	623.734	0.524863	1.43e-34	1.07e-33	2.89e-30
JA-ELK4	0.350493	1.24442	0.998807	1.00581	0.433414	1.07233	ELK4	186.615	191.903	-0.0403173	0.077975	0.0961278	1
JA-EMBP1	0.0130031	1.58751	0.175021	1.16022	0.0042184	1.27934	EMBP1	NA	NA	NA	NA	NA	NA
JA-En1	0.734162	0.8582	0.559681	1.07566	0.947835	1.01503	EN1	301.475	59.7198	2.33576	0.00652729	0.00896302	1
JA-ESR1	8.87502e-05	1.41528	1.02605e-06	1.28759	5.94088e-11	1.32319	ESR1	10749.8	3449.89	1.63969	7.28e-09	1.46e-08	0.000147336
JA-ETS1	1	NA	1	NA	1	NA	NA	NA	NA	NA	NA	NA	NA
JA-Evi1	0.464249	0.659521	0.071602	0.705998	0.0205717	0.69304	EVI1	NA	NA	NA	NA	NA	NA
JA-Fos	0.725103	0.814644	0.0205198	0.698274	0.0147237	0.730716	FOS	5037.05	29120.6	-2.53139	1.62e-43	2.2e-42	3.28e-39
JA-Foxa2	0.590417	0.73106	4.08838e-06	0.423897	7.68774e-06	0.509531	FOXA2	2.14724	0.89998	1.25452	0.240562	0.277078	1
JA-FOXC1	0.912524	0.822094	0.402717	0.808914	0.312171	0.812589	FOXC1	566.07	650.676	-0.20096	4.59e-27	2.28e-26	9.3e-23
JA-FOXD1	0.407344	0.656808	0.000279503	0.50779	0.000103241	0.549335	FOXD1	49.6669	6.91622	2.84423	0.0015242	0.00221097	1
JA-Foxd3	0.992295	0.914589	5.44138e-07	0.353543	2.56784e-05	0.509957	FOXD3	12.1542	1.42957	3.0878	9.44e-14	2.43e-13	1.91e-09
JA-FOXF2	0.245631	0.583798	8.77603e-05	0.483583	1.18637e-05	0.511522	FOXF2	66.5301	53.9087	0.30349	0.604391	0.640077	1
JA-FOXI1	1	0.980771	0.00206662	0.597852	0.00877849	0.704606	FOXI1	287.824	359.571	-0.32109	2.05e-09	4.24e-09	4.14e-05
JA-FOXL1	1	0.831552	0.0702947	0.551046	0.0784115	0.629248	FOXL1	40.8419	27.2859	0.581891	0.389698	0.431223	1
JA-Foxq1	0.30132	0.579993	0.0028476	0.560503	0.000421502	0.565937	FOXQ1	41.8765	24.003	0.802925	0.430536	0.472283	1
JA-GABPA	1	0.982812	0.691216	1.03169	0.824069	1.01807	GABPA	803.689	1166.8	-0.537845	2.54e-28	1.35e-27	5.14e-24
JA-GAMYB	0.822734	1.1065	0.570822	0.905778	0.836658	0.961738	GAMYB	NA	NA	NA	NA	NA	NA
JA-Gata1	1	NA	1	NA	1	NA	NA	NA	NA	NA	NA	NA	NA
JA-GATA2	1	NA	1	NA	1	NA	NA	NA	NA	NA	NA	NA	NA
JA-GATA3	1	NA	1	NA	1	NA	NA	NA	NA	NA	NA	NA	NA
JA-Gfi	0.991594	0.951586	0.014784	0.74466	0.0293557	0.802349	GFI1	33.2406	26.9287	0.303802	0.34951	0.390745	1
JA-Hand1-Tcfe2a	0.995063	0.962073	0.742639	0.954304	0.711721	0.95647	HAND1	1.24262	0.199697	2.6375	0.282236	0.321498	1
JA-hb	0.912524	1.07953	6.83672e-06	0.417303	0.000750655	0.601926	HB	NA	NA	NA	NA	NA	NA
JA-HLF	0.707052	1.26589	0.198589	0.699056	0.546779	0.857083	HLF	173.587	1316.58	-2.92306	1.92e-61	6.08e-59	3.89e-57
JA-HMG-1	0.597779	0.740172	0.761873	1.05413	0.881785	0.966599	HMG-1	NA	NA	NA	NA	NA	NA
JA-HMG-IY	0.853619	0.85232	0.00902936	0.624262	0.010936	0.687842	HMG-IY	NA	NA	NA	NA	NA	NA
JA-HNF1A	0.646454	0.70658	0.12843	0.728359	0.0602734	0.722287	HNF1A	21.8038	19.1372	0.188195	0.000374176	0.000567485	1
JA-HNF4A	0.493092	1.14836	0.0131121	1.18811	0.00596829	1.17703	HNF4A	0.527854	0.466686	0.177685	0.13754	0.164386	1
JA-id1	0.992295	0.959333	0.00153883	0.694336	0.00515826	0.768214	ID1	274.978	594.952	-1.11345	5.81e-23	2.35e-22	1.18e-18
JA-IRF1	0.301972	1.28855	7.28306e-06	0.57408	0.00908506	0.773266	IRF1	1378.52	852.166	0.693917	5.31e-09	1.08e-08	0.000107561
JA-IRF2	0.403521	1.2768	1.45944e-05	0.536475	0.00796946	0.74287	IRF2	859.889	954.179	-0.150108	6.4e-07	1.16e-06	0.0129691
JA-Klf4	1	0.999048	0.581346	0.945672	0.666758	0.960553	KLF4	598.727	3483.62	-2.54062	8.27e-51	2.21e-49	1.67e-46
JA-Lhx3	0.0539503	0.287768	0.0904416	0.667435	0.00443309	0.561588	LHX3	1.01164	0.0132691	6.25248	7.48e-06	1.27e-05	0.151459
JA-Macho-1	0.000803309	1.37168	0.0342137	1.12745	0.000111856	1.19554	MACHO-1	NA	NA	NA	NA	NA	NA
JA-Mafb	0.553544	0.838422	0.000125973	1.3362	0.00777957	1.19742	MAFB	1320.94	1449.06	-0.133547	0.0045858	0.00638977	1
JA-MAX	0.00345746	1.54339	0.00464193	1.27647	2.15705e-05	1.35088	MAX	1445.09	1307.52	0.144323	0.00323943	0.0045745	1
JA-MEF2A	0.37504	0.600821	7.96978e-06	0.358936	3.5628e-06	0.426371	MEF2A	1361.92	2019.88	-0.568631	1.28e-33	9.12e-33	2.59e-29
JA-MIZF	0.845731	0.839378	0.382051	1.15592	0.709095	1.06767	MIZF	NA	NA	NA	NA	NA	NA
JA-MNB1A	1	NA	1	NA	1	NA	NA	NA	NA	NA	NA	NA	NA
JA-MYB.ph3	0.834233	0.753454	0.00978827	0.473288	0.0118627	0.551396	MYB	1908.09	1000.68	0.931152	8.99e-12	2.1e-11	1.82e-07
JA-Myb	1	0.976829	0.914458	1.02175	0.966409	1.00922	MYB	1908.09	1000.68	0.931152	8.99e-12	2.1e-11	1.82e-07
JA-MYC-MAX	0.196038	1.29777	0.0084059	1.25417	0.00113147	1.26632	MYC	2165.85	4392.32	-1.02005	1.33e-27	6.81e-27	2.69e-23
JA-Mycn	1	NA	1	NA	1	NA	NA	NA	NA	NA	NA	NA	NA
JA-Myf	0.738867	1.0554	4.72468e-24	1.49728	4.23002e-19	1.37409	MYF5	0.579079	1.11881	-0.950135	0.918449	0.928629	1
JA-MZF1_1-4	1	NA	1	NA	1	NA	NA	NA	NA	NA	NA	NA	NA
JA-MZF1_5-13	0.450345	1.14315	0.873165	0.981985	0.711721	1.02692	ZNF42	NA	NA	NA	NA	NA	NA
JA-NFIL3	0.881569	1.13203	0.0614578	0.583461	0.186757	0.736396	NF-KAPPAB	NA	NA	NA	NA	NA	NA
JA-NF-kappaB	0.68331	1.10292	0.0401214	0.852684	0.246185	0.922447	NFIL3	518.27	1015.67	-0.970658	4.31e-29	2.38e-28	8.72e-25
JA-NFKB1	0.0372282	1.26286	0.998807	0.993469	0.205285	1.06857	NFKB1	1437.51	1563.12	-0.120849	9.83e-07	1.76e-06	0.0199015
JA-NFYA	3.69498e-05	1.8182	0.0908376	0.815643	0.343625	1.09515	NFYA	1347	991.275	0.442396	1.2e-09	2.52e-09	2.44e-05
JA-NHLH1	0.369695	1.13145	9.81776e-12	1.37496	5.7385e-11	1.30707	NHLH1	5.65573	3.95702	0.515299	0.0948136	0.115571	1
JA-Nkx2-5	0.271925	0.479116	0.099589	0.687909	0.0144621	0.6297	NKX2-5	20.651	2.79126	2.88722	0.240308	0.276821	1
JA-NKX3-1	0.68331	0.640889	0.0454337	0.536773	0.0232478	0.5658	NKX3-1	388.86	209.03	0.895538	0.0435546	0.0552688	1
JA-Nobox	0.32526	1.52231	0.451173	0.823845	0.964075	1.01857	NOBOX	0.564271	0.276669	1.02823	0.248441	0.285524	1
JA-NR1H2-RXRA	0.594402	1.19221	0.592772	1.0688	0.330352	1.10321	NR1H2	1263.06	1165.46	0.116025	0.190606	0.222979	1
JA-NR2F1	0.721511	1.10011	0.0452849	1.17808	0.0369803	1.15634	NR2F1	283.841	472.685	-0.7358	1.21e-31	7.72e-31	2.45e-27
JA-NR3C1	0.734162	0.838352	0.234019	0.83511	0.152834	0.836014	NR3C1	1181.11	3915.51	-1.72906	1.15e-58	1.21e-56	2.33e-54
JA-ovo	1	0.97133	0.105855	0.704018	0.162779	0.778542	OVO	NA	NA	NA	NA	NA	NA
JA-Pax2	0.874203	1.08456	0.121934	1.22779	0.140395	1.18786	PAX2	39.2511	7.14986	2.45675	3.26e-09	6.67e-09	6.6e-05
JA-Pax4	0.827513	0.890428	0.0131121	0.73492	0.0153542	0.778274	PAX4	0.0298774	0.0264927	0.17346	0.330186	0.37114	1
JA-Pax5	0.760876	0.93202	0.13169	1.09228	0.398177	1.0476	PAX5	18.4214	8.69206	1.08361	0.935641	0.943703	1
JA-Pax6	0.954508	0.889347	0.191612	0.783066	0.190695	0.812696	PAX6	68.9922	63.3571	0.122926	3.54e-20	1.25e-19	7.17e-16
JA-PBF	1	NA	1	NA	1	NA	NA	NA	NA	NA	NA	NA	NA
JA-PBX1	0.517496	1.33769	0.00534013	0.5406	0.127931	0.76282	PBX1	7311.8	4382.41	0.738501	2.2e-10	4.79e-10	4.46e-06
JA-Pdx1	1	NA	1	NA	1	NA	NA	NA	NA	NA	NA	NA	NA
JA-PEND	0.369065	0.645307	0.0145952	0.648567	0.00321392	0.647658	PEND	NA	NA	NA	NA	NA	NA
JA-PPARG-RXRA	0.995063	1.0259	0.0138665	1.23757	0.0291926	1.17856	PPARG	189.562	1890.4	-3.31795	1.12e-54	4.98e-53	2.27e-50
JA-PPARG	1	0.985601	0.0137503	1.24555	0.0434046	1.17308	PPARG	189.562	1890.4	-3.31795	1.12e-54	4.98e-53	2.27e-50
JA-Prrx2	1	NA	1	NA	1	NA	NA	NA	NA	NA	NA	NA	NA
JA-RELA	0.0794844	1.30912	0.169021	0.885591	1	1.00367	REL	150.251	140.762	0.0941153	0.37698	0.418385	1
JA-REL	0.842976	1.06762	0.858954	0.973541	1	0.999769	RELA	2101.25	1997.97	0.0727131	0.0934457	0.114061	1
JA-REST	0.297984	1.13372	1.54451e-14	1.36585	1.18713e-13	1.30113	REST	422.284	451.329	-0.095967	0.0542906	0.0680691	1
JA-Roaz	0.563417	1.13521	0.00338977	1.22692	0.00208829	1.20135	ZNF423	195.249	447.302	-1.19593	1.03e-35	8.27e-35	2.08e-31
JA-RORA_1	0.52078	0.764494	0.226751	0.842784	0.085387	0.820958	RORA	355.11	644.162	-0.859159	3.24e-30	1.9e-29	6.56e-26
JA-RORA_2	0.814494	0.833696	0.0012208	0.537121	0.00214714	0.619803	RORA	355.11	644.162	-0.859159	3.24e-30	1.9e-29	6.56e-26
JA-RREB1	0.559674	1.16284	0.0304425	1.19666	0.0147237	1.18723	RREB1	1222.5	1380.06	-0.174895	1.71e-05	2.85e-05	0.346945
JA-RUNX1	0.857114	1.10985	4.19536e-05	0.462023	0.00278909	0.64263	RUNX1	4121.24	3737.88	0.140858	0.344697	0.385706	1
JA-RUSH1-alfa	0.715536	0.676234	0.0649796	0.620835	0.0384716	0.636279	RUSH1-ALFA	NA	NA	NA	NA	NA	NA
JA-RXRA-VDR	0.532577	1.23925	0.945078	0.97006	0.752443	1.04511	RXRA-VDR	NA	NA	NA	NA	NA	NA
JA-sna	1	NA	1	NA	1	NA	NA	NA	NA	NA	NA	NA	NA
JA-Sox17	0.9389	1.0587	0.526126	0.897711	0.742144	0.942594	SOX17	70.3154	296.611	-2.07666	5.5e-48	1.1e-46	1.11e-43
JA-Sox5	1	NA	1	NA	1	NA	NA	NA	NA	NA	NA	NA	NA
JA-SOX9	0.691384	0.784303	0.000730218	0.538986	0.000860044	0.607378	SOX9	2180.67	2708.25	-0.31259	8.02e-06	1.36e-05	0.162448
JA-SP1	0.0942135	1.18166	0.00412536	1.13909	0.000256703	1.15096	SP1	3238.93	3986.3	-0.29953	1.02e-16	3.05e-16	2.07e-12
JA-SPI1	1	NA	1	NA	1	NA	NA	NA	NA	NA	NA	NA	NA
JA-SPIB	0.997676	0.967949	0.977174	1.00784	1	0.99672	NA	NA	NA	NA	NA	NA	NA
JA-Spz1	1	0.981406	0.998807	0.986365	0.964075	0.984983	SPZ1	0.148035	0.00787818	4.23193	0.0424038	0.0539167	1
JA-SQUA	0.68331	0.765576	4.48375e-05	0.452614	7.97755e-05	0.539865	SQUA	NA	NA	NA	NA	NA	NA
JA-SRF	0.60535	0.657182	0.0271137	0.609695	0.0114462	0.622934	SRF	1403.51	1977.74	-0.494813	8.96e-21	3.27e-20	1.81e-16
JA-SRY	0.261469	0.542098	6.83687e-06	0.381005	8.50905e-07	0.425916	SRY	0.00398679	0.0473073	-3.56876	0.668205	0.699826	1
JA-Staf	0.696811	1.0771	0.000760546	1.20572	0.0010173	1.16986	ZNF143	365.858	393.787	-0.106133	2.45e-05	4.03e-05	0.496712
JA-STAT1	0.841064	0.913668	1.68006e-08	0.539775	7.59091e-07	0.644013	STAT1	8245.43	3704.45	1.15433	5.68e-18	1.8e-17	1.15e-13
JA-TP53	0.8751	1.06755	0.0316862	1.2159	0.0429138	1.17454	TP53	1703.58	1558.75	0.128183	0.369183	0.410466	1
JA-Ubx	1	NA	1	NA	1	NA	NA	NA	NA	NA	NA	NA	NA
JA-USF1	0.00345746	1.54772	0.00411634	1.28005	1.83263e-05	1.35467	USF1	1147.86	688.585	0.737237	2.23e-35	1.75e-34	4.52e-31
JA-usp	0.0453706	1.28685	0.130601	1.10503	0.00685349	1.15572	USP	NA	NA	NA	NA	NA	NA
JA-YY1	1	NA	1	NA	1	NA	NA	NA	NA	NA	NA	NA	NA
JA-ZEB1	1	NA	1	NA	1	NA	NA	NA	NA	NA	NA	NA	NA
JA-ZNF354C	1	NA	1	NA	1	NA	NA	NA	NA	NA	NA	NA	NA
TR-ACAAT_B	0.9389	1.05185	0.842982	1.02895	0.752443	1.03533	ACAAT	NA	NA	NA	NA	NA	NA
TR-AFP1_Q6	0.84358	0.830299	0.0429472	0.663316	0.039194	0.709869	AFP1	NA	NA	NA	NA	NA	NA
TR-AHR_01	0.407344	1.17648	0.00257181	1.24117	0.000977111	1.22314	AHR	1956.82	3291.99	-0.750445	1.43e-25	6.56e-25	2.9e-21
TR-AHRARNT_01	0.991594	1.02617	0.303246	1.1179	0.353696	1.09232	AHR	1956.82	3291.99	-0.750445	1.43e-25	6.56e-25	2.9e-21
TR-AHRARNT_02	0.730334	1.1076	0.623686	1.05149	0.433414	1.06713	AHRARNT	NA	NA	NA	NA	NA	NA
TR-AHRHIF_Q6	1	1.0081	0.0987517	1.1383	0.163305	1.102	AHRARNT	NA	NA	NA	NA	NA	NA
TR-AHR_Q5	0.121262	1.35159	0.106793	1.16104	0.0113825	1.21416	AHRHIF	NA	NA	NA	NA	NA	NA
TR-AIRE_01	0.248292	0.517789	0.0105091	0.578228	0.00114267	0.561378	AIRE	0.264691	0.177239	0.578612	0.0938147	0.114463	1
TR-AIRE_02	1	1.02523	0.000394271	0.421082	0.00492728	0.589514	AIRE	0.264691	0.177239	0.578612	0.0938147	0.114463	1
TR-ALPHACP1_01	0.0142491	1.51637	0.259809	0.875344	0.596937	1.05406	ALPHACP1	NA	NA	NA	NA	NA	NA
TR-ALX4_01	0.403521	0.705563	0.724524	0.936808	0.279043	0.872339	ALX4	7.70985	40.2548	-2.38439	8.77e-41	9.83e-40	1.78e-36
TR-AMEF2_Q6	1	0.9821	0.00044787	0.506186	0.00358114	0.638866	AMEF2	NA	NA	NA	NA	NA	NA
TR-AML1_01	1	NA	1	NA	1	NA	AML	NA	NA	NA	NA	NA	NA
TR-AML1_Q6	1	NA	1	NA	1	NA	NA	NA	NA	NA	NA	NA	NA
TR-AML_Q6	1	0.975902	0.903509	0.977403	0.861358	0.976984	NA	NA	NA	NA	NA	NA	NA
TR-AP1_01	0.984502	0.953363	0.304129	1.10559	0.504714	1.06315	JUN	4418.74	11794.5	-1.4164	2.96e-38	2.82e-37	6e-34
TR-AP1_C	0.29151	0.681623	0.0755471	0.790462	0.013856	0.760119	JUN	4418.74	11794.5	-1.4164	2.96e-38	2.82e-37	6e-34
TR-AP1FJ_Q2	1	1.01505	0.593112	1.05868	0.653974	1.04652	JUN	4418.74	11794.5	-1.4164	2.96e-38	2.82e-37	6e-34
TR-AP1_Q2_01	0.646853	0.832344	0.997978	1.00547	0.735728	0.957203	JUN	4418.74	11794.5	-1.4164	2.96e-38	2.82e-37	6e-34
TR-AP1_Q2	0.350493	0.737023	0.562579	0.923775	0.185521	0.87171	JUN	4418.74	11794.5	-1.4164	2.96e-38	2.82e-37	6e-34
TR-AP1_Q4_01	0.430424	0.72239	0.0196595	0.726041	0.00530133	0.725023	JUN	4418.74	11794.5	-1.4164	2.96e-38	2.82e-37	6e-34
TR-AP1_Q4	0.0343762	0.5768	0.303246	0.883611	0.0205717	0.798075	JUN	4418.74	11794.5	-1.4164	2.96e-38	2.82e-37	6e-34
TR-AP1_Q6_01	0.436396	0.756183	0.0883678	0.814923	0.0246706	0.798547	JUN	4418.74	11794.5	-1.4164	2.96e-38	2.82e-37	6e-34
TR-AP1_Q6	0.553544	0.808309	0.875932	0.968622	0.454492	0.923928	AP1FJ	NA	NA	NA	NA	NA	NA
TR-AP2ALPHA_01	0.0717656	1.16001	4.87377e-26	1.41641	1.62498e-24	1.34493	TFAP2	NA	NA	NA	NA	NA	NA
TR-AP2ALPHA_02	0.920348	0.969221	1.5362e-20	1.42816	1.7609e-14	1.30021	TFAP2	NA	NA	NA	NA	NA	NA
TR-AP2ALPHA_03	0.68331	0.893468	8.2755e-05	1.29623	0.00409877	1.18395	TFAP2	NA	NA	NA	NA	NA	NA
TR-AP2GAMMA_01	0.15204	1.13353	1.38863e-24	1.38405	1.02114e-22	1.31421	TFAP2A	2433.01	1383.74	0.814171	2.71e-15	7.54e-15	5.49e-11
TR-AP2_Q3	0.00258371	1.2055	6.46404e-14	1.2612	1.35466e-16	1.24567	TFAP2A	2433.01	1383.74	0.814171	2.71e-15	7.54e-15	5.49e-11
TR-AP2_Q6_01	0.000262729	1.19295	1.24461e-22	1.27542	2.37902e-25	1.25243	TFAP2A	2433.01	1383.74	0.814171	2.71e-15	7.54e-15	5.49e-11
TR-AP2_Q6	2.30727e-08	1.34135	0.000828162	1.11948	8.82027e-10	1.18134	TFAP2G	NA	NA	NA	NA	NA	NA
TR-AP2REP_01	0.995063	0.973629	2.53266e-07	1.34923	2.24869e-05	1.24452	AP2REP	NA	NA	NA	NA	NA	NA
TR-AP3_Q6	0.707052	0.773561	9.5034e-05	0.438573	0.00021438	0.531964	TFAP3	NA	NA	NA	NA	NA	NA
TR-AP4_01	1	0.996977	1.13879e-17	1.46851	5.3499e-13	1.33705	TFAP4	314.872	208.558	0.594317	9.64e-15	2.61e-14	1.95e-10
TR-AP4_Q5	1	0.99952	1.38335e-11	1.40132	1.14733e-08	1.2893	TFAP4	314.872	208.558	0.594317	9.64e-15	2.61e-14	1.95e-10
TR-AP4_Q6_01	0.991349	1.02004	1.54507e-19	1.49633	7.50339e-15	1.36355	TFAP4	314.872	208.558	0.594317	9.64e-15	2.61e-14	1.95e-10
TR-AP4_Q6	1	0.98777	5.14544e-13	1.40619	1.86633e-09	1.28954	TFAP4	314.872	208.558	0.594317	9.64e-15	2.61e-14	1.95e-10
TR-APOLYA_B	0.853216	0.837788	0.00404543	0.571508	0.00540449	0.645744	APOLYA	NA	NA	NA	NA	NA	NA
TR-AR_01	0.814494	0.883609	0.271586	1.13521	0.562301	1.06506	AR	687.394	581.355	0.241717	0.260059	0.297946	1
TR-AR_02	0.991349	0.939879	0.041975	0.758694	0.0604754	0.809207	AR	687.394	581.355	0.241717	0.260059	0.297946	1
TR-AR_03	0.605527	1.17488	0.465816	0.908318	0.953685	0.982632	AR	687.394	581.355	0.241717	0.260059	0.297946	1
TR-AREB6_01	0.857114	0.922286	0.457237	1.07592	0.747968	1.03309	AR	687.394	581.355	0.241717	0.260059	0.297946	1
TR-AREB6_02	0.68331	0.867371	0.903265	0.976459	0.568492	0.946046	AR	687.394	581.355	0.241717	0.260059	0.297946	1
TR-AREB6_03	0.8751	1.04626	0.000437157	1.23772	0.00125647	1.18434	TCF8	NA	NA	NA	NA	NA	NA
TR-AREB6_04	0.96579	1.04233	0.445879	0.904335	0.638507	0.942806	TCF8	NA	NA	NA	NA	NA	NA
TR-ARNT_01	0.0316731	1.45555	0.0556242	1.19194	0.00196675	1.26543	TCF8	NA	NA	NA	NA	NA	NA
TR-ARNT_02	0.605527	1.21699	0.509773	1.09769	0.29312	1.13095	TCF8	NA	NA	NA	NA	NA	NA
TR-ARP1_01	0.452268	0.812499	0.0323617	1.19113	0.283824	1.08557	ARNT	1566.54	1915.01	-0.289766	7.14e-15	1.94e-14	1.45e-10
TR-AR_Q2	0.849465	0.875545	0.388959	0.866431	0.305848	0.868972	ARNT	1566.54	1915.01	-0.289766	7.14e-15	1.94e-14	1.45e-10
TR-AR_Q6	0.987478	1.03459	0.0196595	1.21946	0.035777	1.16792	NR2F2	1936.33	1724.59	0.167072	0.260059	0.297946	1
TR-ATATA_B	1	1.00698	0.0441174	0.583885	0.109708	0.701839	ATATA	NA	NA	NA	NA	NA	NA
TR-ATF_01	0.523791	1.21076	0.427121	1.09844	0.201531	1.12975	ATF	NA	NA	NA	NA	NA	NA
TR-ATF1_Q6	0.881412	1.06753	0.348387	0.882906	0.59961	0.934377	ATF	NA	NA	NA	NA	NA	NA
TR-ATF3_Q6	1	0.995681	0.127337	1.14225	0.206816	1.10139	ATF1	440.534	500.05	-0.18282	8.61e-07	1.55e-06	0.0174282
TR-ATF4_Q2	0.747215	1.0962	0.526126	1.06579	0.392039	1.07427	ATF3	901.844	3992.52	-2.14635	3.08e-38	2.92e-37	6.24e-34
TR-ATF6_01	0.234087	1.52002	0.21638	0.776439	1	0.983741	ATF4	5762.96	6256.2	-0.118477	3.29e-06	5.71e-06	0.0666746
TR-ATF_B	0.460566	1.32517	0.390021	0.853763	1	0.985188	ATF6	1968.87	1637.17	0.266165	2.94e-05	4.81e-05	0.594933
TR-BACH1_01	0.495146	0.779224	0.130598	0.830626	0.0495689	0.816296	BACH1	821.009	1035.93	-0.335461	1.25e-11	2.91e-11	2.54e-07
TR-BACH2_01	0.0646813	0.611271	0.750188	0.953316	0.115741	0.857957	BACH2	116.095	319.093	-1.45867	2.93e-43	3.89e-42	5.93e-39
TR-BARBIE_01	0.611261	1.15947	0.0213828	0.772762	0.187002	0.880572	BARBIE	NA	NA	NA	NA	NA	NA
TR-BEL1_B	0.96579	1.03381	0.0196595	1.20452	0.0337657	1.15693	BEL1	NA	NA	NA	NA	NA	NA
TR-BLIMP1_Q6	1	0.980282	0.0572192	0.847621	0.100943	0.884606	PRDM1	413.414	354.377	0.222304	0.0233975	0.0306111	1
TR-BRACH_01	0.755544	1.15563	1	0.986506	0.861995	1.03366	BRACH	NA	NA	NA	NA	NA	NA
TR-BRCA_01	0.597779	0.743433	0.027357	0.695764	0.0117029	0.709053	BRCA	NA	NA	NA	NA	NA	NA
TR-BRN2_01	0.121672	0.436342	0.0323617	0.653603	0.00231491	0.593033	BRN2	NA	NA	NA	NA	NA	NA
TR-CAAT_01	0.0942986	1.40287	0.810218	0.959438	0.397607	1.08306	CAAT	NA	NA	NA	NA	NA	NA
TR-CAAT_C	0.8751	1.0674	0.198589	0.868662	0.433414	0.924069	CAAT	NA	NA	NA	NA	NA	NA
TR-CACBINDINGPROTEIN_Q6	0.354584	1.10347	1.94713e-17	1.35102	1.57225e-15	1.282	CACBINDINGPROTEIN	NA	NA	NA	NA	NA	NA
TR-CACCCBINDINGFACTOR_Q6	0.455382	1.10968	2.25985e-11	1.33336	1.70339e-10	1.271	CACCCBINDINGFACTOR	NA	NA	NA	NA	NA	NA
TR-CACD_01	0.0131237	1.20904	0.000351408	1.15172	2.76158e-06	1.1677	CACD	NA	NA	NA	NA	NA	NA
TR-CAP_01	0.611261	1.12423	0.217624	1.10354	0.118938	1.10931	CAP	NA	NA	NA	NA	NA	NA
TR-CART1_01	0.834436	0.74315	0.0514622	0.574542	0.0362237	0.621548	CART1	NA	NA	NA	NA	NA	NA
TR-CBF_01	1	1.00265	0.605478	1.06847	0.693403	1.05012	CBF	NA	NA	NA	NA	NA	NA
TR-CBF_02	0.60535	1.17374	0.348387	0.891236	0.827713	0.969996	CBF	NA	NA	NA	NA	NA	NA
TR-CDC5_01	0.611378	0.638821	0.0138359	0.524751	0.00636991	0.556553	CDC5	NA	NA	NA	NA	NA	NA
TR-CDP_01	0.814494	0.728826	0.0921336	0.603716	0.0701305	0.638596	CDP	NA	NA	NA	NA	NA	NA
TR-CDP_02	0.728267	0.520121	0.224841	0.603172	0.103018	0.580018	CDP	NA	NA	NA	NA	NA	NA
TR-CDPCR1_01	0.598438	1.38699	0.84433	0.893588	0.943307	1.03114	CDPCR1	NA	NA	NA	NA	NA	NA
TR-CDPCR3_01	0.783856	1.15409	0.752145	0.914555	1	0.981335	CDPCR3	NA	NA	NA	NA	NA	NA
TR-CDPCR3HD_01	0.972671	1.07681	0.752145	0.896537	0.90393	0.946795	CDPCR3HD	NA	NA	NA	NA	NA	NA
TR-CDX2_Q5	0.0581412	0.32003	0.0493681	0.643295	0.00180323	0.553172	CDX1	7.95728	4.42235	0.847463	1.01e-08	2.01e-08	0.000204337
TR-CDXA_01	0.271925	0.535561	0.533588	0.869508	0.124581	0.776407	CDX2	1.82269	0.468507	1.95993	0.953719	0.959404	1
TR-CDXA_02	1	NA	1	NA	1	NA	CDXA	NA	NA	NA	NA	NA	NA
TR-CDX_Q5	0.486687	0.596215	0.0456502	0.6402	0.0133884	0.627937	NA	NA	NA	NA	NA	NA	NA
TR-CEBP_01	0.495146	0.746682	0.0179834	0.715818	0.00596829	0.724423	CEBP	NA	NA	NA	NA	NA	NA
TR-CEBPA_01	0.84358	0.822023	0.0711071	0.699073	0.0617506	0.73335	CEBP	NA	NA	NA	NA	NA	NA
TR-CEBPB_01	0.661918	0.798441	0.0318647	0.735998	0.0164325	0.753407	CEBP	NA	NA	NA	NA	NA	NA
TR-CEBPB_02	0.309248	0.574982	0.225949	0.788028	0.0521376	0.728633	CEBP	NA	NA	NA	NA	NA	NA
TR-CEBP_C	0.60535	0.751493	0.125795	0.78434	0.0553106	0.775182	CEBP	NA	NA	NA	NA	NA	NA
TR-CEBPDELTA_Q6	0.68331	0.764086	0.014784	0.642851	0.00908506	0.67665	CEBPA	648.216	2657.95	-2.03577	3.55e-22	1.38e-21	7.18e-18
TR-CEBPGAMMA_Q6	0.0933716	0.512698	2.35642e-06	0.438845	7.16585e-08	0.459434	CEBPB	1226.51	1312.87	-0.0981677	1.91e-07	3.57e-07	0.00387683
TR-CEBP_Q2_01	0.261469	0.573146	0.107673	0.749877	0.0155382	0.700606	CEBPB	1226.51	1312.87	-0.0981677	1.91e-07	3.57e-07	0.00387683
TR-CEBP_Q2	1	0.895671	0.502246	0.836721	0.459102	0.853156	CEBPD	774.13	1111.32	-0.521624	7.79e-14	2.01e-13	1.58e-09
TR-CEBP_Q3	0.524326	0.722571	0.00529812	0.642427	0.00209858	0.664771	CEBPG	1277.19	1193.93	0.0972522	0.260957	0.298924	1
TR-CETS168_Q6	0.957922	0.965541	0.641763	1.03459	0.841451	1.01534	CETS168	NA	NA	NA	NA	NA	NA
TR-CETS1P54_01	1	0.975188	0.873165	0.97832	0.827713	0.977447	CETS1P54	NA	NA	NA	NA	NA	NA
TR-CETS1P54_02	0.837324	1.08505	0.214385	0.856344	0.468793	0.920104	CETS1P54	NA	NA	NA	NA	NA	NA
TR-CETS1P54_03	0.770964	0.898289	0.954297	0.984799	0.704626	0.960681	CETS1P54	NA	NA	NA	NA	NA	NA
TR-CHCH_01	1	NA	1	NA	1	NA	NA	NA	NA	NA	NA	NA	NA
TR-CHOP_01	0.881412	0.884939	0.0275341	0.711529	0.0320447	0.759874	CHOP	NA	NA	NA	NA	NA	NA
TR-CHX10_01	1	0.985212	0.859033	0.914022	0.890994	0.933869	CHX10	NA	NA	NA	NA	NA	NA
TR-CIZ_01	0.691384	0.8185	0.0059499	0.677996	0.00446269	0.717167	CIZ	NA	NA	NA	NA	NA	NA
TR-CLOCKBMAL_Q6	0.158482	1.32659	0.0340382	1.20578	0.00383577	1.23946	CLOCKBMAL	NA	NA	NA	NA	NA	NA
TR-CLOX_01	0.837324	0.642375	0.157104	0.55871	0.0941731	0.582035	CLOX	NA	NA	NA	NA	NA	NA
TR-CMAF_01	0.301972	0.722215	0.0885282	1.18439	0.601249	1.05554	MAF	657.192	1504.18	-1.19459	8.13e-41	9.14e-40	1.65e-36
TR-CMYB_01	0.706329	0.872969	0.700345	0.953956	0.46164	0.931377	MYB	1908.09	1000.68	0.931152	8.99e-12	2.1e-11	1.82e-07
TR-COMP1_01	0.350493	1.30471	0.730303	0.93992	0.758822	1.04162	COMP1	NA	NA	NA	NA	NA	NA
TR-COREBINDINGFACTOR_Q6	0.738867	1.13006	0.00366303	0.689227	0.0514625	0.812127	COREBINDINGFACTOR	NA	NA	NA	NA	NA	NA
TR-COUP_01	0.721511	1.10011	0.0452849	1.17808	0.0369803	1.15634	COUP	NA	NA	NA	NA	NA	NA
TR-COUP_DR1_Q6	0.549922	1.14075	0.0566609	1.14652	0.0255301	1.14491	COUP	NA	NA	NA	NA	NA	NA
TR-COUPTF_Q6	0.369065	1.11378	8.33198e-10	1.28604	1.85985e-09	1.23801	COUPTF	NA	NA	NA	NA	NA	NA
TR-CP2_01	0.154441	1.21384	0.000345903	1.22553	3.12103e-05	1.22227	TFCP2	650.325	687.491	-0.080181	0.0334178	0.042974	1
TR-CP2_02	0.301972	1.1406	2.31948e-07	1.26788	1.07319e-07	1.2324	TFCP2	650.325	687.491	-0.080181	0.0334178	0.042974	1
TR-CREB_01	0.301972	1.45751	0.00313736	0.542545	0.187902	0.797627	CREB1	1196.71	1502.07	-0.32788	1.28e-17	4.01e-17	2.6e-13
TR-CREB_02	0.734162	1.13329	0.0456502	1.2346	0.0409084	1.20636	CREB1	1196.71	1502.07	-0.32788	1.28e-17	4.01e-17	2.6e-13
TR-CREBATF_Q6	0.2395	1.40942	0.12491	0.789995	0.858828	0.962685	CREB1	1196.71	1502.07	-0.32788	1.28e-17	4.01e-17	2.6e-13
TR-CREBP1_01	0.998321	0.806521	0.0408026	0.467652	0.045496	0.562125	CREB1	1196.71	1502.07	-0.32788	1.28e-17	4.01e-17	2.6e-13
TR-CREBP1CJUN_01	0.297984	1.51515	0.329167	0.805329	1	1.00322	NA	NA	NA	NA	NA	NA	NA
TR-CREBP1_Q2	0.853619	1.09551	0.122779	0.798561	0.332584	0.881348	CREB1	1196.71	1502.07	-0.32788	1.28e-17	4.01e-17	2.6e-13
TR-CREB_Q2_01	0.0942986	1.41789	0.804011	1.03432	0.148317	1.14125	CREB1	1196.71	1502.07	-0.32788	1.28e-17	4.01e-17	2.6e-13
TR-CREB_Q2	0.407344	1.27154	0.261211	1.13992	0.0869547	1.17662	CREBATF	NA	NA	NA	NA	NA	NA
TR-CREB_Q3	1	NA	1	NA	1	NA	CREBP1	NA	NA	NA	NA	NA	NA
TR-CREB_Q4_01	0.170037	1.41094	0.876832	1.02404	0.224302	1.1319	CREBP1	NA	NA	NA	NA	NA	NA
TR-CREB_Q4	0.912524	1.06642	0.287745	1.13365	0.280271	1.1149	CREBP1CJUN	NA	NA	NA	NA	NA	NA
TR-CREL_01	0.812297	1.07184	0.858254	0.973947	1	1.00124	REL	150.251	140.762	0.0941153	0.37698	0.418385	1
TR-CRX_Q4	0.0343762	0.502802	0.303246	0.857481	0.01656	0.7586	CRX	0.0975446	0.120375	-0.303397	0.570767	0.608606	1
TR-DBP_Q6	0.68331	1.16442	0.451464	0.888072	0.865705	0.965116	DBP	331.805	310.205	0.0971139	0.746125	0.772023	1
TR-DEAF1_01	0.0294943	1.28492	0.903509	1.0119	0.11255	1.08802	DEAF1	692.72	587.387	0.237961	0.0223102	0.0292454	1
TR-DEAF1_02	0.271925	1.25628	0.323136	0.903637	1	1.00195	DEAF1	692.72	587.387	0.237961	0.0223102	0.0292454	1
TR-DEC_Q1	0.890726	1.04396	0.000266123	1.29043	0.00102068	1.22172	DEC	NA	NA	NA	NA	NA	NA
TR-DELTAEF1_01	0.792299	1.08814	0.606367	1.05157	0.462891	1.06177	DELTAEF1	NA	NA	NA	NA	NA	NA
TR-DR1_Q3	0.309248	1.19027	0.000241232	1.27255	6.58554e-05	1.24961	DR1	1218.7	1088.03	0.163625	0.00487623	0.00677673	1
TR-DR3_Q4	0.962956	0.959913	0.00940031	1.19152	0.0432096	1.12695	DR3	NA	NA	NA	NA	NA	NA
TR-DR4_Q2	0.561965	1.14222	0.0369109	1.17081	0.0175278	1.16284	DR4	NA	NA	NA	NA	NA	NA
TR-DTYPEPA_B	0.345131	0.554537	0.0391245	0.643083	0.00724139	0.618397	DTYPEPA	NA	NA	NA	NA	NA	NA
TR-E12_Q6	1	0.986268	4.36969e-20	1.48711	1.26593e-14	1.34748	TCF3	1735.86	956.427	0.859922	6.55e-29	3.59e-28	1.33e-24
TR-E2_01	0.68331	1.21161	0.595594	0.905497	1	0.990839	E2	NA	NA	NA	NA	NA	NA
TR-E2A_Q2	0.962956	0.971638	7.14791e-18	1.44355	1.25516e-12	1.31199	E2	NA	NA	NA	NA	NA	NA
TR-E2A_Q6	0.989537	0.973407	6.12072e-14	1.42717	6.85878e-10	1.30067	E2	NA	NA	NA	NA	NA	NA
TR-E2F_01	0.762316	1.14369	0.0196595	0.654313	0.128891	0.790746	E2A	NA	NA	NA	NA	NA	NA
TR-E2F_02	0.707052	0.847218	0.00411634	0.70671	0.00354777	0.745882	E2A	NA	NA	NA	NA	NA	NA
TR-E2F_03	0.739535	1.11911	0.031378	0.759454	0.162258	0.859721	E2F	NA	NA	NA	NA	NA	NA
TR-E2F1DP1_01	0.721511	1.11596	0.0468355	0.815585	0.250011	0.899326	E2F	NA	NA	NA	NA	NA	NA
TR-E2F1DP1RB_01	0.708752	0.819138	0.000863747	0.608932	0.00109588	0.667535	E2F	NA	NA	NA	NA	NA	NA
TR-E2F1DP2_01	0.799146	0.885482	0.0343956	0.778712	0.030696	0.808478	NA	NA	NA	NA	NA	NA	NA
TR-E2F1_Q3_01	6.42843e-06	1.40513	3.00643e-05	0.798898	0.53608	0.96791	E2F	NA	NA	NA	NA	NA	NA
TR-E2F1_Q3	0.93073	1.04928	0.122779	0.82924	0.279626	0.890584	E2F	NA	NA	NA	NA	NA	NA
TR-E2F1_Q4_01	0.68331	1.1337	0.0885282	0.832656	0.372621	0.916583	E2F	NA	NA	NA	NA	NA	NA
TR-E2F1_Q4	1	0.993264	0.45466	0.895894	0.546779	0.92304	E2F	NA	NA	NA	NA	NA	NA
TR-E2F1_Q6_01	0.734162	1.10636	5.97535e-05	0.641509	0.00389658	0.771104	E2F	NA	NA	NA	NA	NA	NA
TR-E2F1_Q6	0.721511	0.855129	0.000621028	0.642227	0.000860044	0.701582	E2F	NA	NA	NA	NA	NA	NA
TR-E2F4DP1_01	0.708752	0.819138	0.000863747	0.608932	0.00109588	0.667535	E2F1	466.347	73.1675	2.67213	2.55e-53	9.24e-52	5.15e-49
TR-E2F4DP2_01	0.787197	0.871448	0.00650032	0.711162	0.00691983	0.755848	E2F1	466.347	73.1675	2.67213	2.55e-53	9.24e-52	5.15e-49
TR-E2F_Q2	1	NA	1	NA	1	NA	E2F1	466.347	73.1675	2.67213	2.55e-53	9.24e-52	5.15e-49
TR-E2F_Q3_01	0.669447	1.14154	0.06095	0.816355	0.316873	0.907013	E2F1	466.347	73.1675	2.67213	2.55e-53	9.24e-52	5.15e-49
TR-E2F_Q3	0.8536	1.094	0.000145023	0.551046	0.00492728	0.702417	E2F1	466.347	73.1675	2.67213	2.55e-53	9.24e-52	5.15e-49
TR-E2F_Q4_01	0.598438	1.15927	0.0702947	0.830353	0.382868	0.922052	E2F1	466.347	73.1675	2.67213	2.55e-53	9.24e-52	5.15e-49
TR-E2F_Q4	0.661918	0.831182	0.00257181	0.694704	0.00205707	0.732753	E2F1DP1	NA	NA	NA	NA	NA	NA
TR-E2F_Q6_01	0.68331	1.1271	0.0181064	0.784242	0.147899	0.879827	E2F1DP1RB	NA	NA	NA	NA	NA	NA
TR-E2F_Q6	0.721511	0.855129	0.000621028	0.642227	0.000860044	0.701582	E2F1DP2	NA	NA	NA	NA	NA	NA
TR-E2_Q6_01	0.739168	1.14598	0.454818	0.870698	0.781205	0.947443	E2F4DP1	NA	NA	NA	NA	NA	NA
TR-E2_Q6	0.757545	1.14324	0.552769	1.09101	0.398177	1.10557	E2F4DP2	NA	NA	NA	NA	NA	NA
TR-E47_01	0.96765	1.01901	8.4397e-20	1.44029	4.79068e-15	1.32284	E47	NA	NA	NA	NA	NA	NA
TR-E47_02	0.68331	0.898575	1.39682e-05	1.30836	0.00130823	1.19412	E47	NA	NA	NA	NA	NA	NA
TR-E4BP4_01	0.675558	1.32721	0.129027	0.606324	0.468793	0.807298	NFIL3	518.27	1015.67	-0.970658	4.31e-29	2.38e-28	8.72e-25
TR-E4F1_Q6	0.075628	1.57688	0.248671	0.822901	0.846871	1.0331	E4F1	616.627	309.532	0.994308	1.01e-27	5.21e-27	2.05e-23
TR-EBF_Q6	0.459397	0.854754	0.000298981	1.24903	0.0175278	1.13911	EBF	NA	NA	NA	NA	NA	NA
TR-EBOX_Q6_01	0.729782	1.07617	2.70485e-08	1.35442	3.52362e-07	1.27685	EBOX	NA	NA	NA	NA	NA	NA
TR-EFC_Q6	0.450191	0.702567	0.589704	0.909805	0.223046	0.852029	RFX1	415.566	345.547	0.266196	2.06e-06	3.61e-06	0.0416772
TR-EGR1_01	0.176302	1.20104	0.623942	1.03433	0.138715	1.0808	EGR	NA	NA	NA	NA	NA	NA
TR-EGR2_01	0.757545	1.07881	0.0417244	1.1579	0.0384716	1.13585	EGR1	4937.79	32056.3	-2.69867	1.83e-50	4.71e-49	3.7e-46
TR-EGR3_01	0.373817	1.1572	0.71201	0.968041	0.786955	1.02078	EGR2	434.716	2090.93	-2.266	1.3e-41	1.56e-40	2.63e-37
TR-EGR_Q6	0.00239051	1.21991	0.454818	1.03211	0.00956968	1.08446	EGR3	608.05	2857.49	-2.23249	7.01e-37	6.08e-36	1.42e-32
TR-ELF1_Q6	0.724362	0.890115	0.206103	0.885588	0.140723	0.88685	ELF1	1791.23	1960.29	-0.130121	0.000356887	0.000542483	1
TR-ELK1_01	0.84358	0.926097	0.839455	1.02209	1	0.995329	ELK1	897.427	623.734	0.524863	1.43e-34	1.07e-33	2.89e-30
TR-ELK1_02	0.827513	1.06462	1	1.00221	0.837073	1.01961	ELK1	897.427	623.734	0.524863	1.43e-34	1.07e-33	2.89e-30
TR-EN1_01	0.845731	1.14324	0.0316862	0.568193	0.134027	0.72851	EN1	301.475	59.7198	2.33576	0.00652729	0.00896302	1
TR-ER_Q6_02	0.489478	1.15591	8.70322e-05	1.31646	6.12787e-05	1.2717	ESR1	10749.8	3449.89	1.63969	7.28e-09	1.46e-08	0.000147336
TR-ER_Q6	0.594402	1.15888	0.0937186	1.16067	0.0524015	1.16017	ESR1	10749.8	3449.89	1.63969	7.28e-09	1.46e-08	0.000147336
TR-ERR1_Q2	0.97056	0.944866	0.842982	0.962922	0.752443	0.957888	ESRRA	612.795	518.032	0.242363	0.0297318	0.0384733	1
TR-ETF_Q6	1.2554e-06	1.32356	0.0129454	0.9044	0.597028	1.02126	ETF	NA	NA	NA	NA	NA	NA
TR-ETS1_B	0.691384	0.914408	0.0385778	1.12817	0.214312	1.06857	ETS	NA	NA	NA	NA	NA	NA
TR-ETS2_B	0.245631	0.769695	0.159485	1.11697	0.837073	1.02015	ETS	NA	NA	NA	NA	NA	NA
TR-ETS_Q4	0.991594	0.97757	0.593112	0.960832	0.601249	0.965498	ETS1	2248.14	3803.93	-0.75876	5.41e-27	2.67e-26	1.1e-22
TR-ETS_Q6	0.68331	0.914575	0.0183757	1.13888	0.138715	1.07634	ETS2	1108.78	2651.69	-1.25794	3.28e-49	7.44e-48	6.64e-45
TR-EVI1_01	0.94949	0.886602	0.0181407	0.624967	0.0254936	0.697908	EVI1	NA	NA	NA	NA	NA	NA
TR-EVI1_02	1	0.972892	0.350866	0.831334	0.447157	0.870799	EVI1	NA	NA	NA	NA	NA	NA
TR-EVI1_03	0.853619	0.790377	0.00507324	0.499954	0.00666049	0.580921	EVI1	NA	NA	NA	NA	NA	NA
TR-EVI1_04	0.881412	1.10495	0.00437044	0.555265	0.039194	0.708511	EVI1	NA	NA	NA	NA	NA	NA
TR-EVI1_05	0.60535	0.655317	0.0120106	0.557301	0.0045555	0.584627	EVI1	NA	NA	NA	NA	NA	NA
TR-EVI1_06	0.116631	0.215223	0.12783	0.623971	0.00887574	0.510016	EVI1	NA	NA	NA	NA	NA	NA
TR-FAC1_01	0.784824	1.10671	0.000709953	0.646467	0.014332	0.774779	FALZ	NA	NA	NA	NA	NA	NA
TR-FOXD3_01	0.707052	0.76367	3.18009e-06	0.354244	1.12665e-05	0.468388	FOX	NA	NA	NA	NA	NA	NA
TR-FOXJ2_01	0.282036	0.523001	0.00130868	0.494194	0.000168874	0.502225	FOXD3	12.1542	1.42957	3.0878	9.44e-14	2.43e-13	1.91e-09
TR-FOXJ2_02	0.837324	0.820994	0.000248593	0.430706	0.00066175	0.539514	FOXJ2	903.384	1145.02	-0.34196	6.09e-25	2.71e-24	1.23e-20
TR-FOXM1_01	0.725103	1.16455	0.0617489	0.750278	0.280762	0.865773	FOXJ2	903.384	1145.02	-0.34196	6.09e-25	2.71e-24	1.23e-20
TR-FOXO1_01	0.28979	0.66395	1.59397e-08	0.408316	1.14733e-08	0.479584	FOXM1	1232.14	103.134	3.57856	2.07e-58	2.03e-56	4.18e-54
TR-FOXO1_02	0.881569	0.890314	8.77603e-05	0.529475	0.000382926	0.630073	FOXO1A	NA	NA	NA	NA	NA	NA
TR-FOXO3_01	0.271925	0.628486	9.33942e-05	0.526385	1.5647e-05	0.55485	FOXO1A	NA	NA	NA	NA	NA	NA
TR-FOXO4_01	0.190351	0.641929	0.000697268	0.630697	6.14151e-05	0.633828	FOXO3A	NA	NA	NA	NA	NA	NA
TR-FOXO4_02	0.0539503	0.530882	0.000516836	0.604251	1.08954e-05	0.583796	FOXO4	492.923	1004.17	-1.02656	5.34e-49	1.18e-47	1.08e-44
TR-FOXP1_01	0.345131	1.85043	0.00332069	0.21459	0.253064	0.670646	FOXO4	492.923	1004.17	-1.02656	5.34e-49	1.18e-47	1.08e-44
TR-FOXP3_Q4	1	0.949966	0.246905	0.841047	0.279043	0.871413	FOXP1	1797.62	2105.45	-0.228036	5.2e-08	9.98e-08	0.00105212
TR-FOX_Q2	1	0.9808	0.000142307	0.482538	0.00156507	0.621448	FOXP3	97.4107	18.5517	2.39253	7.5e-40	7.88e-39	1.52e-35
TR-FREAC2_01	0.487156	0.696324	6.79964e-06	0.427506	5.44025e-06	0.502449	FOXF2	66.5301	53.9087	0.30349	0.604391	0.640077	1
TR-FREAC3_01	0.68331	0.776317	0.00202194	0.58439	0.00177779	0.637897	FOXC1	566.07	650.676	-0.20096	4.59e-27	2.28e-26	9.3e-23
TR-FREAC4_01	0.68331	0.793198	0.010405	0.657037	0.00666521	0.694998	FOXD1	49.6669	6.91622	2.84423	0.0015242	0.00221097	1
TR-FREAC7_01	0.403521	0.586126	0.00801315	0.566431	0.00191457	0.571922	FOXL1	40.8419	27.2859	0.581891	0.389698	0.431223	1
TR-FXR_IR1_Q6	0.853619	0.889386	1	0.98398	0.816436	0.957608	FXR	NA	NA	NA	NA	NA	NA
TR-FXR_Q3	0.8536	1.10223	0.0545705	0.748862	0.200504	0.847377	FXR	NA	NA	NA	NA	NA	NA
TR-GABP_B	0.27152	1.16428	0.400851	1.05189	0.0986009	1.08322	GABPA	803.689	1166.8	-0.537845	2.54e-28	1.35e-27	5.14e-24
TR-GATA1_01	0.734162	1.10973	0.598902	1.05814	0.437981	1.07252	GATA1	1.61475	1.53389	0.0741153	0.0755741	0.0933326	1
TR-GATA1_02	0.68331	1.23841	0.311869	0.797863	0.727835	0.920683	GATA1	1.61475	1.53389	0.0741153	0.0755741	0.0933326	1
TR-GATA1_03	0.545892	0.7257	0.382554	0.857162	0.171423	0.820511	GATA1	1.61475	1.53389	0.0741153	0.0755741	0.0933326	1
TR-GATA1_04	1	0.982697	0.194293	0.794274	0.283382	0.846804	GATA1	1.61475	1.53389	0.0741153	0.0755741	0.0933326	1
TR-GATA1_05	0.594402	0.682899	0.605478	0.879936	0.270001	0.825004	GATA1	1.61475	1.53389	0.0741153	0.0755741	0.0933326	1
TR-GATA1_06	0.60535	0.696552	0.016779	0.621365	0.00746656	0.642327	GATA1	1.61475	1.53389	0.0741153	0.0755741	0.0933326	1
TR-GATA2_01	1	0.965922	0.212663	0.847687	0.267781	0.88065	GATA2	338.699	213.924	0.662906	0.814399	0.833371	1
TR-GATA2_02	0.845731	0.838997	0.0573142	0.689183	0.0520572	0.73095	GATA2	338.699	213.924	0.662906	0.814399	0.833371	1
TR-GATA2_03	0.0688806	0.428537	0.0394646	0.681025	0.00185332	0.610634	GATA2	338.699	213.924	0.662906	0.814399	0.833371	1
TR-GATA3_01	0.207344	1.45869	0.0503325	0.727095	0.691392	0.931057	GATA3	11339.2	3409.09	1.73386	2.26e-24	9.8e-24	4.58e-20
TR-GATA3_02	0.259395	0.55008	0.00193807	0.541261	0.000270315	0.54372	GATA3	11339.2	3409.09	1.73386	2.26e-24	9.8e-24	4.58e-20
TR-GATA3_03	0.32526	0.561064	8.44207e-05	0.41208	2.0644e-05	0.453615	GATA3	11339.2	3409.09	1.73386	2.26e-24	9.8e-24	4.58e-20
TR-GATA4_Q3	0.991594	1.03035	0.00039708	0.64939	0.00490473	0.755599	GATA4	29.3959	0.801755	5.19631	7.45e-05	0.000118452	1
TR-GATA6_01	0.344522	0.50328	0.605478	0.861567	0.181727	0.76168	GATA6	149.059	197.333	-0.404752	1.53e-14	4.1e-14	3.1e-10
TR-GFI1_01	0.94949	1.04725	0.160693	0.821214	0.324124	0.884231	GFI1	33.2406	26.9287	0.303802	0.34951	0.390745	1
TR-GFI1B_01	0.853619	0.887265	0.00211827	0.638653	0.00417484	0.707964	GFI1	33.2406	26.9287	0.303802	0.34951	0.390745	1
TR-GFI1_Q6	0.68331	1.15099	0.078756	0.809761	0.355233	0.904891	GFI1B	2.33004	0.903589	1.36662	0.112671	0.136181	1
TR-GLI_Q2	0.987906	0.97374	0.00200775	1.18458	0.0131021	1.1258	GLI	NA	NA	NA	NA	NA	NA
TR-GR_01	1	0.986669	0.581322	0.917435	0.636953	0.936736	NR3C1	1181.11	3915.51	-1.72906	1.15e-58	1.21e-56	2.33e-54
TR-GRE_C	0.912524	1.04834	0.263788	1.11442	0.276808	1.096	NR3C1	1181.11	3915.51	-1.72906	1.15e-58	1.21e-56	2.33e-54
TR-GR_Q6_01	0.760876	0.873561	0.234019	1.13427	0.569756	1.06159	NR3C1	1181.11	3915.51	-1.72906	1.15e-58	1.21e-56	2.33e-54
TR-GR_Q6	1	1.01525	0.68961	1.04421	0.734551	1.03614	GRE	NA	NA	NA	NA	NA	NA
TR-GZF1_01	0.282036	0.45222	0.452961	1.1654	0.964075	0.966571	ZNF336	NA	NA	NA	NA	NA	NA
TR-HAND1E47_01	0.493092	1.19128	0.376517	1.0903	0.157196	1.11846	HAND1	1.24262	0.199697	2.6375	0.282236	0.321498	1
TR-HEB_Q6	0.736736	0.934784	2.57836e-26	1.56196	5.93301e-18	1.38711	TCF12	1746.74	2047.21	-0.228994	2.92e-09	6e-09	5.92e-05
TR-HELIOSA_01	0.991594	0.921795	0.398546	0.843934	0.398074	0.865641	HELIOSA	NA	NA	NA	NA	NA	NA
TR-HELIOSA_02	0.369065	0.698879	0.00188373	0.634283	0.000438646	0.652292	HELIOSA	NA	NA	NA	NA	NA	NA
TR-HEN1_01	0.68331	1.09596	5.46932e-09	1.3999	5.84143e-08	1.31517	NHLH1	5.65573	3.95702	0.515299	0.0948136	0.115571	1
TR-HEN1_02	1	1.00812	1.93535e-10	1.37827	5.78511e-08	1.27508	NHLH1	5.65573	3.95702	0.515299	0.0948136	0.115571	1
TR-HES1_Q2	0.991594	1.01862	2.72445e-06	1.30808	4.47085e-05	1.22738	HES1	1352.93	1195.32	0.178683	0.3229	0.363707	1
TR-HFH1_01	0.32526	0.637718	0.000133203	0.508439	3.10872e-05	0.544481	FOXQ1	41.8765	24.003	0.802925	0.430536	0.472283	1
TR-HFH3_01	0.351806	0.648463	0.0131121	0.658006	0.0030858	0.655345	FOXI1	287.824	359.571	-0.32109	2.05e-09	4.24e-09	4.14e-05
TR-HFH4_01	0.653221	0.739284	1.02626e-05	0.410804	2.29361e-05	0.502381	FOXJ1	147.077	6.54281	4.49052	1.22e-14	3.29e-14	2.47e-10
TR-HFH8_01	0.222926	0.569203	0.000727829	0.550076	6.31243e-05	0.555408	HFH8	NA	NA	NA	NA	NA	NA
TR-HIC1_02	0.234087	1.10359	3.00624e-19	1.2947	1.03791e-17	1.24142	HIC1	167.155	269.511	-0.689158	6.38e-19	2.13e-18	1.29e-14
TR-HIC1_03	0.181294	1.12932	1.18976e-13	1.28397	1.51954e-13	1.24085	HIC1	167.155	269.511	-0.689158	6.38e-19	2.13e-18	1.29e-14
TR-HIF1_Q3	0.68331	1.11362	0.000316784	1.29644	0.000402461	1.24548	HIF1A	2692.33	2197.74	0.292831	0.644448	0.678243	1
TR-HIF1_Q5	0.906417	1.0489	0.00416242	1.25018	0.00877849	1.19407	HIF1A	2692.33	2197.74	0.292831	0.644448	0.678243	1
TR-HLF_01	1	1.02912	0.0501763	0.55694	0.12305	0.688578	HLF	173.587	1316.58	-2.92306	1.92e-61	6.08e-59	3.89e-57
TR-HMEF2_Q6	1	0.957509	0.000135046	0.487903	0.00123189	0.618825	HMEF2	NA	NA	NA	NA	NA	NA
TR-HMGIY_Q3	0.942815	0.909188	0.00313736	0.64015	0.00626574	0.715155	HMGIY	NA	NA	NA	NA	NA	NA
TR-HMGIY_Q6	0.798608	1.12541	8.44207e-05	0.507543	0.00443309	0.679797	HMGIY	NA	NA	NA	NA	NA	NA
TR-HMX1_01	0.8536	0.90875	0.359576	1.09687	0.660963	1.04442	HMX1	3.32217	1.01106	1.71626	0.168266	0.198647	1
TR-HNF1_01	0.307506	0.5438	0.241975	0.770773	0.0485826	0.707495	TCF2	NA	NA	NA	NA	NA	NA
TR-HNF1_C	0.991594	1.03868	0.00358785	0.535349	0.0216063	0.675674	TCF2	NA	NA	NA	NA	NA	NA
TR-HNF1_Q6_01	0.725103	0.760035	0.0181674	0.610196	0.0147237	0.65197	TCF2	NA	NA	NA	NA	NA	NA
TR-HNF1_Q6	0.32526	0.521884	0.356796	0.806956	0.0857577	0.727481	TCF2	NA	NA	NA	NA	NA	NA
TR-HNF3ALPHA_Q6	0.819653	0.860212	7.96978e-06	0.485994	4.98675e-05	0.590322	FOXA2	2.14724	0.89998	1.25452	0.240562	0.277078	1
TR-HNF3B_01	0.261469	0.572054	0.00442411	0.595357	0.000534133	0.58886	FOXA2	2.14724	0.89998	1.25452	0.240562	0.277078	1
TR-HNF3_Q6_01	0.554766	0.725726	0.0084696	0.649662	0.00354778	0.670868	FOXA2	2.14724	0.89998	1.25452	0.240562	0.277078	1
TR-HNF3_Q6	0.9389	0.905491	0.0183979	0.700051	0.0256483	0.757326	FOXA2	2.14724	0.89998	1.25452	0.240562	0.277078	1
TR-HNF4_01_B	0.874203	1.05388	0.0742852	1.15905	0.0887527	1.12973	HNF4A	0.527854	0.466686	0.177685	0.13754	0.164386	1
TR-HNF4_01	0.523791	1.1576	0.00210997	1.255	0.0011999	1.22784	HNF4A	0.527854	0.466686	0.177685	0.13754	0.164386	1
TR-HNF4ALPHA_Q6	0.724323	1.12944	0.382051	0.891766	0.758822	0.958026	HNF4	NA	NA	NA	NA	NA	NA
TR-HNF4_DR1_Q3	0.594402	1.1334	0.000455451	1.28484	0.000446796	1.24262	HNF4A	0.527854	0.466686	0.177685	0.13754	0.164386	1
TR-HNF4_Q6_01	0.874203	1.05307	0.00248642	1.23464	0.00491743	1.18402	HNF4A	0.527854	0.466686	0.177685	0.13754	0.164386	1
TR-HNF4_Q6_02	1	NA	1	NA	1	NA	NA	NA	NA	NA	NA	NA	NA
TR-HNF4_Q6_03	1	NA	1	NA	1	NA	NA	NA	NA	NA	NA	NA	NA
TR-HNF4_Q6	0.163161	1.31326	0.478902	1.07314	0.0823176	1.14008	HNF4ALPHA	NA	NA	NA	NA	NA	NA
TR-HNF6_Q6	0.2395	0.467477	8.44207e-05	0.361415	7.6988e-06	0.390984	ONECUT2	85.2708	8.88546	3.26253	0.000614827	0.000919449	1
TR-HOX13_01	0.844357	1.13256	0.304129	0.813057	0.620337	0.90213	HOX13	NA	NA	NA	NA	NA	NA
TR-HOXA3_01	0.459179	0.581331	0.256695	0.758425	0.0799586	0.709053	HOXA3	52.684	192.322	-1.86809	5.81e-53	1.99e-51	1.18e-48
TR-HOXA4_Q2	0.984502	0.888207	0.162922	0.7153	0.176198	0.763505	HOXA4	33.7243	179.492	-2.41206	1.38e-60	3.09e-58	2.78e-56
TR-HOXA7_01	1	1.01287	0.0606506	0.660712	0.135176	0.758889	HOXA7	104.399	386.948	-1.89003	5.77e-56	3.01e-54	1.17e-51
TR-HP1SITEFACTOR_Q6	0.68331	0.785489	0.00147838	0.592816	0.00145063	0.646532	HP1SITEFACTOR	NA	NA	NA	NA	NA	NA
TR-HSF1_01	0.493092	1.30313	0.0745492	0.719625	0.471189	0.882301	HSF	NA	NA	NA	NA	NA	NA
TR-HSF1_Q6	0.649337	1.13674	0.977174	1.0088	0.62102	1.04447	HSF1	1963.06	1190.86	0.721105	1.05e-20	3.8e-20	2.12e-16
TR-HSF2_01	0.799146	1.15216	0.68445	0.910123	0.976278	0.977601	HSF1	1963.06	1190.86	0.721105	1.05e-20	3.8e-20	2.12e-16
TR-HSF_Q6	1	0.967219	0.526126	0.937351	0.515869	0.945678	HSF2	358.622	407.953	-0.185939	7.12e-09	1.43e-08	0.000144186
TR-HTF_01	0.874203	0.839759	0.903509	0.950662	0.726638	0.919743	HTF	NA	NA	NA	NA	NA	NA
TR-ICSBP_Q6	0.811687	1.09607	6.75709e-07	0.545916	0.000274356	0.699294	IRF8	375.581	354.971	0.0814204	0.0192298	0.0253666	1
TR-IK1_01	0.403521	1.2098	0.0247503	0.795021	0.312171	0.910658	IK1	NA	NA	NA	NA	NA	NA
TR-IK2_01	0.369065	1.21204	0.530608	0.930801	0.966409	1.00921	IK2	NA	NA	NA	NA	NA	NA
TR-IK3_01	0.9216	1.05775	0.923754	1.01745	0.836716	1.02869	IK3	NA	NA	NA	NA	NA	NA
TR-IPF1_Q4_01	0.169182	0.479779	0.171353	0.762459	0.0203842	0.68365	IPF1	NA	NA	NA	NA	NA	NA
TR-IPF1_Q4	0.485031	0.601738	0.00072905	0.439369	0.000331302	0.484636	IPF1	NA	NA	NA	NA	NA	NA
TR-IRF1_01	0.8536	0.892019	1.9904e-06	0.526805	2.08296e-05	0.628623	IRF	NA	NA	NA	NA	NA	NA
TR-IRF1_Q6	0.942815	1.06258	0.000756772	0.597453	0.00939205	0.727126	IRF	NA	NA	NA	NA	NA	NA
TR-IRF2_01	0.788458	1.10679	9.00363e-06	0.558051	0.00121411	0.711033	IRF1	1378.52	852.166	0.693917	5.31e-09	1.08e-08	0.000107561
TR-IRF7_01	0.699315	1.15018	6.83687e-06	0.520522	0.00156893	0.696064	IRF1	1378.52	852.166	0.693917	5.31e-09	1.08e-08	0.000107561
TR-IRF_Q6_01	0.559555	1.18902	1.0017e-05	0.578788	0.00373723	0.748914	IRF2	859.889	954.179	-0.150108	6.4e-07	1.16e-06	0.0129691
TR-IRF_Q6	0.68331	1.14538	4.89537e-07	0.534648	0.000451345	0.704913	IRF7	834.675	221.295	1.91525	1.3e-42	1.65e-41	2.62e-38
TR-ISRE_01	0.994335	0.953484	7.67823e-08	0.538123	6.77594e-06	0.653922	ISRE	NA	NA	NA	NA	NA	NA
TR-KAISO_01	0.991594	0.968226	0.0361292	1.16391	0.106602	1.10935	KAISO	NA	NA	NA	NA	NA	NA
TR-KROX_Q6	5.66524e-09	1.33293	0.00206662	1.10269	1.24065e-09	1.16688	KROX	NA	NA	NA	NA	NA	NA
TR-LBP1_Q6	0.691384	0.917507	4.56823e-20	1.52347	2.6418e-13	1.35453	UBP1	2156.37	2100.73	0.0377197	0.747729	0.772684	1
TR-LDSPOLYA_B	0.46593	1.17394	0.121934	1.1373	0.045496	1.14751	LDSPOLYA	NA	NA	NA	NA	NA	NA
TR-LEF1_Q2_01	0.881569	1.0676	0.315365	0.880406	0.557467	0.932594	NA	NA	NA	NA	NA	NA	NA
TR-LEF1_Q2	1	NA	1	NA	1	NA	LEF1	530.285	138.008	1.94202	3.07e-36	2.55e-35	6.22e-32
TR-LEF1TCF1_Q4	0.845731	1.09157	0.329167	0.874787	0.610329	0.935224	LEF1TCF1	NA	NA	NA	NA	NA	NA
TR-LFA1_Q6	0.495146	1.12036	0.00609195	1.17083	0.00305204	1.15676	LFA1	NA	NA	NA	NA	NA	NA
TR-LHX3_01	0.506862	0.596343	0.188072	0.72038	0.0629193	0.6858	LHX3	1.01164	0.0132691	6.25248	7.48e-06	1.27e-05	0.151459
TR-LMO2COM_01	0.653566	0.920209	1.43588e-27	1.55279	9.71312e-19	1.37643	LMO2	272.003	632.546	-1.21755	1.44e-47	2.78e-46	2.92e-43
TR-LMO2COM_02	0.169182	1.63458	1	0.985705	0.316899	1.16661	LMO2	272.003	632.546	-1.21755	1.44e-47	2.78e-46	2.92e-43
TR-LPOLYA_B	0.202473	0.556364	0.751419	0.926444	0.189091	0.823269	LPOLYA	NA	NA	NA	NA	NA	NA
TR-LRF_Q2	1.2554e-06	1.40758	0.244989	1.05918	0.000160316	1.15631	FBI1	NA	NA	NA	NA	NA	NA
TR-LUN1_01	0.760876	1.10266	1	1.00167	0.774971	1.02983	LUN1	NA	NA	NA	NA	NA	NA
TR-LXR_DR4_Q3	0.658678	1.13907	0.806746	1.02967	0.515762	1.06017	LXR	NA	NA	NA	NA	NA	NA
TR-LXR_Q3	0.0729224	1.30505	0.916047	1.01358	0.168406	1.09484	NR1H2	1263.06	1165.46	0.116025	0.190606	0.222979	1
TR-LYF1_01	0.991594	0.965081	0.865405	0.97683	0.799715	0.973554	LYF1	NA	NA	NA	NA	NA	NA
TR-MAF_Q6_01	0.997986	1.02021	0.335198	1.08894	0.397607	1.06978	MAF	657.192	1504.18	-1.19459	8.13e-41	9.14e-40	1.65e-36
TR-MAF_Q6	1	1.01087	0.0485746	0.851775	0.118745	0.89613	MAF	657.192	1504.18	-1.19459	8.13e-41	9.14e-40	1.65e-36
TR-MAX_01	0.00851181	1.66708	0.000623245	1.43582	3.5628e-06	1.50029	MAX	1445.09	1307.52	0.144323	0.00323943	0.0045745	1
TR-MAZ_Q6	0.00258371	1.2077	0.00768339	1.09839	3.34917e-05	1.12886	MAZ	5548.41	2088.16	1.40985	2.63e-57	1.82e-55	5.32e-53
TR-MAZR_01	0.000258892	1.28113	0.0131121	1.10627	1.70765e-05	1.15502	ZNF278	NA	NA	NA	NA	NA	NA
TR-MEF2_01	0.757545	1.14501	1.59798e-05	0.484108	0.00221493	0.66836	MEF2A	1361.92	2019.88	-0.568631	1.28e-33	9.12e-33	2.59e-29
TR-MEF2_02	0.734162	0.773093	0.000126184	0.426922	0.000256703	0.523431	MEF2A	1361.92	2019.88	-0.568631	1.28e-33	9.12e-33	2.59e-29
TR-MEF2_03	0.176302	0.442402	0.00215099	0.488612	0.000140597	0.475729	MEF2A	1361.92	2019.88	-0.568631	1.28e-33	9.12e-33	2.59e-29
TR-MEF2_04	1	0.977558	3.31635e-05	0.377884	0.000750655	0.545067	MEF2A	1361.92	2019.88	-0.568631	1.28e-33	9.12e-33	2.59e-29
TR-MEF2_Q6_01	1	0.954601	0.000682511	0.553514	0.00395864	0.665333	MEF2A	1361.92	2019.88	-0.568631	1.28e-33	9.12e-33	2.59e-29
TR-MEF3_B	0.482047	1.1787	0.390021	1.08288	0.167222	1.10959	MEF3	NA	NA	NA	NA	NA	NA
TR-MEIS1_01	0.618826	0.841946	0.143507	1.14244	0.518896	1.05866	MEIS1	173.976	350.901	-1.01218	9.96e-41	1.11e-39	2.02e-36
TR-MEIS1AHOXA9_01	0.995063	1.03593	0.353183	0.847105	0.515762	0.899749	HOXA9	84.4458	239.324	-1.50287	8.12e-48	1.6e-46	1.64e-43
TR-MEIS1BHOXA9_02	0.606112	0.738224	0.274858	0.822528	0.127042	0.799025	HOXA9	84.4458	239.324	-1.50287	8.12e-48	1.6e-46	1.64e-43
TR-MIF1_01	0.995063	1.02469	0.369274	1.09103	0.427278	1.07253	MIF1	NA	NA	NA	NA	NA	NA
TR-MINI19_B	0.658678	1.06506	2.51181e-12	1.29084	1.35159e-10	1.2279	MINI19	NA	NA	NA	NA	NA	NA
TR-MINI20_B	0.94949	1.0216	6.24491e-11	1.289	1.45215e-08	1.21445	MINI20	NA	NA	NA	NA	NA	NA
TR-MMEF2_Q6	0.962956	1.06831	0.00077458	0.533414	0.00950416	0.682539	MMEF2	NA	NA	NA	NA	NA	NA
TR-MOVOB_01	0.0506365	1.20706	0.996911	1.00359	0.176398	1.06032	MOVOB	NA	NA	NA	NA	NA	NA
TR-MRF2_01	0.799146	0.803597	0.111518	0.737764	0.0766758	0.756118	MRF2	NA	NA	NA	NA	NA	NA
TR-MSX1_01	0.94949	0.884604	0.347025	0.824707	0.317588	0.841406	MSX1	72.8834	144.247	-0.984878	6.78e-16	1.94e-15	1.37e-11
TR-MTATA_B	0.32526	0.596985	0.000991873	0.519232	0.000225547	0.540909	MTATA	NA	NA	NA	NA	NA	NA
TR-MTF1_Q4	1	0.994552	0.00103841	1.16823	0.00626574	1.11981	MTF1	613.684	764.482	-0.316985	1.64e-15	4.61e-15	3.32e-11
TR-MUSCLE_INI_B	0.0343762	1.14437	1.77872e-16	1.25897	3.1608e-17	1.22702	PHF5A	496.734	418.147	0.248462	0.000388657	0.000588478	1
TR-MYB_Q3	0.458024	1.22627	0.16204	1.15121	0.0611553	1.17214	MYB	1908.09	1000.68	0.931152	8.99e-12	2.1e-11	1.82e-07
TR-MYB_Q5_01	0.733896	0.84882	1	0.984356	0.720216	0.94657	MYB	1908.09	1000.68	0.931152	8.99e-12	2.1e-11	1.82e-07
TR-MYB_Q6	1	0.962606	0.838578	1.02772	0.976278	1.00956	MYB	1908.09	1000.68	0.931152	8.99e-12	2.1e-11	1.82e-07
TR-MYCMAX_01	0.0294943	1.51424	0.0196595	1.2636	0.00060078	1.33347	MYC	2165.85	4392.32	-1.02005	1.33e-27	6.81e-27	2.69e-23
TR-MYCMAX_02	0.301972	1.28518	0.454818	1.08782	0.13505	1.14284	MYCMAX	NA	NA	NA	NA	NA	NA
TR-MYCMAX_03	0.00348772	1.65462	0.00168174	1.36778	7.6988e-06	1.44774	MYCMAX	NA	NA	NA	NA	NA	NA
TR-MYCMAX_B	0.312364	1.17542	0.526126	1.04642	0.164208	1.08238	MYCMAX	NA	NA	NA	NA	NA	NA
TR-MYC_Q2	0.0688806	1.3736	0.0059499	1.25861	0.000292316	1.29067	MYCMAX	NA	NA	NA	NA	NA	NA
TR-MYOD_01	0.68331	0.900912	4.19536e-05	1.29241	0.00261727	1.18327	MYOD1	1.00095	9.34303	-3.22252	0.00685346	0.00939816	1
TR-MYOD_0	3.69498e-05	1.26907	0.155005	1.05521	0.000292316	1.11484	NA	NA	NA	NA	NA	NA	NA
TR-MYOD_Q6_01	0.68331	1.06461	1.15887e-26	1.49598	1.06401e-21	1.37572	MYOD1	1.00095	9.34303	-3.22252	0.00685346	0.00939816	1
TR-MYOD_Q6	0.351781	0.856871	1.5362e-20	1.53398	1.25516e-12	1.34521	MYOD1	1.00095	9.34303	-3.22252	0.00685346	0.00939816	1
TR-MYOD_	0.987478	1.03459	0.0196595	1.21946	0.035777	1.16792	MYOD1	1.00095	9.34303	-3.22252	0.00685346	0.00939816	1
TR-MYOD	0.463226	1.12529	0.0213918	1.14149	0.00832157	1.13697	MYOD1	1.00095	9.34303	-3.22252	0.00685346	0.00939816	1
TR-MYOGENIN_Q6	0.853619	0.954004	8.59979e-18	1.4701	2.45389e-12	1.32622	MYOG	2.22897	20.4504	-3.19768	2.21e-05	3.64e-05	0.44726
TR-MYOGNF1_01	0.68331	0.876661	0.105887	1.13474	0.417361	1.06279	MYOGNF1	NA	NA	NA	NA	NA	NA
TR-MZF1_01	0.187238	1.18221	0.530608	1.03954	0.111059	1.07931	ZNF42	NA	NA	NA	NA	NA	NA
TR-MZF1_02	0.564041	1.10434	0.783694	0.976924	0.858874	1.01245	ZNF42	NA	NA	NA	NA	NA	NA
TR-NANOG_01	0.94949	0.940744	0.132925	0.850948	0.158961	0.875982	NANOG	2.09931	3.45101	-0.717105	0.00351551	0.00494815	1
TR-NCX_01	0.992601	1.03457	0.838578	0.938947	0.905391	0.965605	TLX2	1.26276	0.215134	2.55327	2.16e-09	4.47e-09	4.38e-05
TR-NERF_Q2	0.912524	0.962968	5.11555e-07	1.27697	5.92388e-05	1.18943	ELF2	831.693	1012.35	-0.283586	3.22e-16	9.39e-16	6.53e-12
TR-NF1_Q6_01	0.523791	0.833116	6.25192e-05	1.35034	0.00515135	1.20614	NFIA	1751.53	2565.68	-0.550725	2.3e-18	7.48e-18	4.66e-14
TR-NF1_Q6	0.853619	0.933179	3.11784e-07	1.38642	5.62458e-05	1.26006	NFIA	1751.53	2565.68	-0.550725	2.3e-18	7.48e-18	4.66e-14
TR-NFAT_Q4_01	0.658678	0.839323	0.00130868	0.695245	0.00113147	0.735413	NFATC1	459.184	629.084	-0.454178	7.59e-17	2.28e-16	1.54e-12
TR-NFAT_Q6	0.972335	0.938755	0.00938017	0.741896	0.0164325	0.796779	NFATC1	459.184	629.084	-0.454178	7.59e-17	2.28e-16	1.54e-12
TR-NFE2_01	1	0.99174	0.0554736	1.18433	0.118745	1.13064	NFE2	26.9859	10.2939	1.39041	0.00235025	0.00335679	1
TR-NFKAPPAB_01	0.853619	1.05778	0.0758077	0.865638	0.241345	0.919206	NFKB1	1437.51	1563.12	-0.120849	9.83e-07	1.76e-06	0.0199015
TR-NFKAPPAB50_01	0.0717656	1.2314	0.478902	0.952017	0.627359	1.02991	NFKAPPAB50	NA	NA	NA	NA	NA	NA
TR-NFKAPPAB65_01	0.2395	1.25492	0.0885282	0.851743	0.727016	0.964144	NFKAPPAB65	NA	NA	NA	NA	NA	NA
TR-NFKB_C	0.991594	1.01971	0.027302	0.82729	0.0828788	0.880936	NFKB1	1437.51	1563.12	-0.120849	9.83e-07	1.76e-06	0.0199015
TR-NFKB_Q6_01	0.734162	1.08089	0.122886	0.889322	0.399139	0.942729	NFKB1	1437.51	1563.12	-0.120849	9.83e-07	1.76e-06	0.0199015
TR-NFKB_Q6	0.2395	1.2581	0.0699786	0.842592	0.661524	0.95843	NFKB1	1437.51	1563.12	-0.120849	9.83e-07	1.76e-06	0.0199015
TR-NFMUE1_Q6	0.487252	1.17338	0.0271137	1.19424	0.0116365	1.18843	NFMUE1	NA	NA	NA	NA	NA	NA
TR-NFY_01	3.17722e-05	1.82659	0.0801838	0.815362	0.316873	1.09728	NFYA	1347	991.275	0.442396	1.2e-09	2.52e-09	2.44e-05
TR-NFY_C	0.578877	1.2025	0.85142	0.960664	0.827713	1.02809	NFYA	1347	991.275	0.442396	1.2e-09	2.52e-09	2.44e-05
TR-NFY_Q6_01	0.00101195	1.67343	0.00308612	0.705688	0.900226	0.975485	NFYA	1347	991.275	0.442396	1.2e-09	2.52e-09	2.44e-05
TR-NFY_Q6	0.00345746	1.66084	0.0867175	0.800047	0.752443	1.04003	NFYA	1347	991.275	0.442396	1.2e-09	2.52e-09	2.44e-05
TR-NGFIC_01	0.431271	1.12973	0.758515	0.975499	0.782742	1.0185	EGR4	7.87689	2.72863	1.52945	0.365241	0.406403	1
TR-NKX22_01	0.881569	0.855706	0.00411634	0.558193	0.00746656	0.641137	NKX2-2	24.4133	0.522632	5.54573	2.59e-09	5.33e-09	5.24e-05
TR-NKX25_01	0.594402	0.720467	0.000468352	0.501305	0.000358081	0.562406	NKX2-5	20.651	2.79126	2.88722	0.240308	0.276821	1
TR-NKX25_02	0.734162	0.742552	0.599628	0.86112	0.381806	0.828065	NKX2-5	20.651	2.79126	2.88722	0.240308	0.276821	1
TR-NKX25_Q5	0.755544	1.09128	0.303246	0.899519	0.641358	0.952979	NKX2-5	20.651	2.79126	2.88722	0.240308	0.276821	1
TR-NKX3A_01	0.661918	0.632943	0.0114409	0.489339	0.00584304	0.529375	NKX3-1	388.86	209.03	0.895538	0.0435546	0.0552688	1
TR-NKX61_01	0.355936	0.578781	0.0385778	0.648826	0.00764845	0.629298	NKX6-1	20.3888	2.91536	2.80603	2.79e-14	7.37e-14	5.65e-10
TR-NKX62_Q2	0.29151	0.516342	0.000863747	0.449092	0.000118662	0.46784	NKX6-2	0.0112188	0.00424	1.40378	0.339539	0.380529	1
TR-NMYC_01	0.137715	1.3078	0.0429472	1.18156	0.00441165	1.21676	MYCN	61.8038	19.8993	1.63498	0.00557456	0.00770229	1
TR-NRF1_Q6	0.0794844	1.33513	0.0149192	0.79913	0.562301	0.94856	NFE2L1	7094.85	9105.58	-0.359977	1.1e-13	2.83e-13	2.23e-09
TR-NRF2_01	1	0.982812	0.691216	1.03169	0.824069	1.01807	NFE2L2	2363.37	3426.7	-0.535972	1.07e-41	1.29e-40	2.17e-37
TR-NRF2_Q4	0.460566	1.20969	0.148735	0.852269	0.673705	0.951914	NFE2L2	2363.37	3426.7	-0.535972	1.07e-41	1.29e-40	2.17e-37
TR-NRSE_B	1	1.00321	0.0113622	1.18869	0.0316936	1.13698	NRSE	NA	NA	NA	NA	NA	NA
TR-NRSF_01	0.625973	1.09083	1.64633e-13	1.42178	1.23269e-11	1.32951	REST	422.284	451.329	-0.095967	0.0542906	0.0680691	1
TR-NRSF_Q4	0.187238	1.14553	1.15887e-26	1.4749	2.85047e-24	1.38308	REST	422.284	451.329	-0.095967	0.0542906	0.0680691	1
TR-OCT1_01	0.991594	0.918023	0.350866	0.82803	0.352336	0.853119	OCT	NA	NA	NA	NA	NA	NA
TR-OCT1_02	0.497894	0.631312	0.0366794	0.634502	0.013329	0.633612	OCT	NA	NA	NA	NA	NA	NA
TR-OCT1_03	0.646454	0.670886	0.502246	0.835641	0.250011	0.789709	POU2F1	143.409	108.547	0.401808	3.17e-08	6.15e-08	0.000641241
TR-OCT1_04	0.912524	0.82745	0.0014159	0.43617	0.0036173	0.545255	POU2F1	143.409	108.547	0.401808	3.17e-08	6.15e-08	0.000641241
TR-OCT1_05	0.691384	0.77872	0.543934	0.88634	0.316873	0.856337	POU2F1	143.409	108.547	0.401808	3.17e-08	6.15e-08	0.000641241
TR-OCT1_06	0.991594	1.02729	0.139887	0.754502	0.271038	0.830551	POU2F1	143.409	108.547	0.401808	3.17e-08	6.15e-08	0.000641241
TR-OCT1_07	0.32526	0.567126	0.0891462	0.701528	0.0163792	0.664058	POU2F1	143.409	108.547	0.401808	3.17e-08	6.15e-08	0.000641241
TR-OCT1_B	0.708752	0.827264	0.236796	0.836363	0.142599	0.833826	POU2F1	143.409	108.547	0.401808	3.17e-08	6.15e-08	0.000641241
TR-OCT1_Q5_01	0.747215	0.826105	0.0996623	0.769314	0.0701305	0.785147	POU2F1	143.409	108.547	0.401808	3.17e-08	6.15e-08	0.000641241
TR-OCT1_Q6	0.734162	0.83695	0.718156	0.933261	0.477597	0.90641	POU2F1	143.409	108.547	0.401808	3.17e-08	6.15e-08	0.000641241
TR-OCT4_01	0.407344	0.654574	0.00136336	0.556669	0.000381178	0.583964	POU2F1	143.409	108.547	0.401808	3.17e-08	6.15e-08	0.000641241
TR-OCT4_02	0.542699	1.25621	0.00747516	0.660956	0.147899	0.826907	POU2F1	143.409	108.547	0.401808	3.17e-08	6.15e-08	0.000641241
TR-OCT_C	0.96765	0.910747	0.387266	0.857183	0.367332	0.872116	POU5F1	5.53155	5.64812	-0.0300855	4.78e-12	1.13e-11	9.69e-08
TR-OCT_Q6	0.403521	0.675245	0.759585	0.936608	0.316873	0.863743	POU5F1	5.53155	5.64812	-0.0300855	4.78e-12	1.13e-11	9.69e-08
TR-OLF1_01	0.998342	1.01539	1.35229e-05	1.27334	0.000168022	1.20142	OLF1	NA	NA	NA	NA	NA	NA
TR-OSF2_Q6	1	0.9762	0.0429472	0.774069	0.0837009	0.830421	RUNX2	418.724	182.729	1.1963	2.28e-20	8.15e-20	4.61e-16
TR-OTX_Q1	0.384019	0.390091	0.303246	0.703701	0.0941578	0.61627	OTX1	41.9148	8.44346	2.31155	1.78e-23	7.36e-23	3.6e-19
TR-P300_01	0.60535	1.11434	0.395598	1.06355	0.213553	1.07771	P300	NA	NA	NA	NA	NA	NA
TR-P53_01	0.94949	0.939061	0.000748182	1.33585	0.00764845	1.22523	TP53	1703.58	1558.75	0.128183	0.369183	0.410466	1
TR-P53_02	0.170037	0.644236	0.0618242	1.21644	0.624886	1.05692	TP53	1703.58	1558.75	0.128183	0.369183	0.410466	1
TR-P53_DECAMER_Q2	0.661918	0.852406	0.00216972	1.29166	0.0354854	1.1692	TP53	1703.58	1558.75	0.128183	0.369183	0.410466	1
TR-PADS_C	0.482047	1.19703	0.914458	0.975273	0.732481	1.0371	PADS	NA	NA	NA	NA	NA	NA
TR-PAX1_B	0.32526	1.48614	1	0.974121	0.500953	1.11687	PAX	NA	NA	NA	NA	NA	NA
TR-PAX2_01	0.714279	0.8107	0.976034	1.01477	0.84805	0.957874	PAX1	18.5311	2.13776	3.11578	3.71e-14	9.74e-14	7.51e-10
TR-PAX2_02	0.871889	0.910144	0.000183227	0.64892	0.000624783	0.721746	PAX2	39.2511	7.14986	2.45675	3.26e-09	6.67e-09	6.6e-05
TR-PAX3_01	0.777809	1.16869	0.175021	1.24236	0.156876	1.22183	PAX2	39.2511	7.14986	2.45675	3.26e-09	6.67e-09	6.6e-05
TR-PAX3_B	0.68331	0.772202	0.119518	1.24668	0.419281	1.1144	PAX3	6.64459	17.4453	-1.39259	3.39e-22	1.32e-21	6.87e-18
TR-PAX4_01	0.0303335	1.24499	0.00548613	1.15263	0.000132471	1.17838	PAX3	6.64459	17.4453	-1.39259	3.39e-22	1.32e-21	6.87e-18
TR-PAX4_02	0.577268	0.664993	0.0131121	0.584224	0.00531379	0.606742	PAX4	0.0298774	0.0264927	0.17346	0.330186	0.37114	1
TR-PAX4_03	0.396535	1.11913	1.01046e-09	1.31567	2.64304e-09	1.26088	PAX4	0.0298774	0.0264927	0.17346	0.330186	0.37114	1
TR-PAX4_04	0.962956	0.934357	0.0029622	0.684349	0.00724139	0.754049	PAX4	0.0298774	0.0264927	0.17346	0.330186	0.37114	1
TR-PAX5_01	0.984502	0.976391	3.56638e-08	1.28549	7.68774e-06	1.19932	PAX4	0.0298774	0.0264927	0.17346	0.330186	0.37114	1
TR-PAX5_02	1	1.00568	0.998807	0.986284	1	0.991691	PAX5	18.4214	8.69206	1.08361	0.935641	0.943703	1
TR-PAX6_01	0.793319	1.1484	0.225949	0.78696	0.515762	0.887727	PAX5	18.4214	8.69206	1.08361	0.935641	0.943703	1
TR-PAX6_Q2	0.297984	0.814159	0.0084059	1.18483	0.185521	1.08149	PAX6	68.9922	63.3571	0.122926	3.54e-20	1.25e-19	7.17e-16
TR-PAX8_01	0.554219	1.22218	0.563287	0.911143	1	0.997857	PAX6	68.9922	63.3571	0.122926	3.54e-20	1.25e-19	7.17e-16
TR-PAX8_B	0.853619	1.097	0.721192	0.932919	0.964075	0.978663	PAX8	67.5837	59.799	0.176553	0.578255	0.615326	1
TR-PAX9_B	1	1.00066	0.00216021	1.21202	0.00898233	1.1531	PAX8	67.5837	59.799	0.176553	0.578255	0.615326	1
TR-PAX_Q6	0.395359	0.797257	1	1.00015	0.53172	0.943588	PAX9	190.534	61.3466	1.63499	4.19e-16	1.21e-15	8.49e-12
TR-PBX1_01	0.917202	1.08794	0.010197	0.532701	0.0574539	0.687497	PBX	NA	NA	NA	NA	NA	NA
TR-PBX1_02	0.574082	1.30016	0.0121303	0.574388	0.158961	0.776727	PBX1	7311.8	4382.41	0.738501	2.2e-10	4.79e-10	4.46e-06
TR-PBX1_03	0.354584	1.39179	0.315365	0.816975	0.976278	0.977227	PBX1	7311.8	4382.41	0.738501	2.2e-10	4.79e-10	4.46e-06
TR-PBX_Q3	0.369695	1.31251	0.462626	0.884629	1	1.00392	PBX1	7311.8	4382.41	0.738501	2.2e-10	4.79e-10	4.46e-06
TR-PEA3_Q6	1	NA	1	NA	1	NA	NA	NA	NA	NA	NA	NA	NA
TR-PEBP_Q6	1	1.00957	0.641508	0.945876	0.758822	0.963632	PEBP	NA	NA	NA	NA	NA	NA
TR-PIT1_Q6	0.355936	0.607987	0.0237352	0.646313	0.00489623	0.635628	PIT1	NA	NA	NA	NA	NA	NA
TR-PITX2_Q2	0.345131	0.692139	0.0953082	0.791025	0.0223413	0.763457	PITX2	23.0794	30.4359	-0.399168	0.00242699	0.00346199	1
TR-PLZF_02	0.719176	0.739382	0.0391245	0.643083	0.0243672	0.669931	ZNF145	NA	NA	NA	NA	NA	NA
TR-POLY_C	0.554219	0.731047	0.0503325	0.728791	0.0187737	0.72942	POLY	NA	NA	NA	NA	NA	NA
TR-POU1F1_Q6	0.300245	0.54646	0.00693447	0.570345	0.00102068	0.563686	POU1F1	0.141562	0.148291	-0.067	0.320466	0.361246	1
TR-POU3F2_01	0.806113	0.772119	0.00206108	0.461271	0.00267127	0.547932	POU3F2	16.3608	0.40097	5.35061	0.000216663	0.000333872	1
TR-POU3F2_02	0.734162	0.725295	0.508988	0.841107	0.316873	0.80882	POU3F2	16.3608	0.40097	5.35061	0.000216663	0.000333872	1
TR-POU6F1_01	0.158482	0.404201	0.0618242	0.651032	0.00491601	0.582218	POU6F1	156.835	362.395	-1.20832	1.89e-56	1.08e-54	3.84e-52
TR-PPARA_01	0.606262	1.18083	0.303246	1.11878	0.167414	1.13608	PPAR	NA	NA	NA	NA	NA	NA
TR-PPARA_02	1	0.988775	0.000823831	1.23932	0.00491743	1.16947	PPARA	335.057	910.946	-1.44296	6.06e-47	1.1e-45	1.23e-42
TR-PPAR_DR1_Q2	0.739541	1.08183	0.000163156	1.27942	0.000373258	1.22433	PPARA	335.057	910.946	-1.44296	6.06e-47	1.1e-45	1.23e-42
TR-PPARG_01	0.730334	1.1217	0.608021	1.06189	0.44527	1.07857	PPARG	189.562	1890.4	-3.31795	1.12e-54	4.98e-53	2.27e-50
TR-PPARG_02	0.995832	1.03425	0.733196	1.05661	0.731461	1.05038	PPARG	189.562	1890.4	-3.31795	1.12e-54	4.98e-53	2.27e-50
TR-PPARG_03	0.707052	1.11883	0.00464882	1.28282	0.00540449	1.2371	PPARG	189.562	1890.4	-3.31795	1.12e-54	4.98e-53	2.27e-50
TR-PR_01	1	0.969057	1	0.998927	1	0.9906	PGR	3129.71	2063.15	0.601181	0.00251484	0.00358227	1
TR-PR_02	0.68331	0.827164	0.559873	0.919274	0.323884	0.893594	PGR	3129.71	2063.15	0.601181	0.00251484	0.00358227	1
TR-PR_Q2	0.60535	0.83083	0.267466	1.11337	0.752443	1.0346	PGR	3129.71	2063.15	0.601181	0.00251484	0.00358227	1
TR-PTF1BETA_Q6	0.308621	1.18724	0.150105	0.894342	0.788787	0.976	PTF1A	0.0830702	0.19277	-1.21448	6.44e-11	1.44e-10	1.3e-06
TR-PU1_Q6	0.951892	0.9638	0.303246	1.07243	0.515869	1.04215	PU1	NA	NA	NA	NA	NA	NA
TR-PXR_Q2	0.991594	1.02983	0.187915	0.84473	0.330511	0.896335	NR1I2	4.15932	4.45067	-0.0976753	5.3e-06	9.08e-06	0.107382
TR-R_01	0.463226	1.12529	0.0213918	1.14149	0.00832157	1.13697	R	NA	NA	NA	NA	NA	NA
TR-RBPJK_01	0.696811	0.86752	0.916047	0.979214	0.604055	0.948075	RBPSUH	NA	NA	NA	NA	NA	NA
TR-RBPJK_Q4	1	1.01181	0.670785	0.947983	0.758822	0.965778	RBPSUH	NA	NA	NA	NA	NA	NA
TR-RFX1_01	0.990243	1.03223	0.104515	0.798039	0.223119	0.86333	RFX	NA	NA	NA	NA	NA	NA
TR-RFX1_02	0.991594	1.03887	0.391134	0.891324	0.596937	0.932459	RFX1	415.566	345.547	0.266196	2.06e-06	3.61e-06	0.0416772
TR-RFX_Q6	0.881569	0.909	0.49191	1.08189	0.786955	1.03369	RFX1	415.566	345.547	0.266196	2.06e-06	3.61e-06	0.0416772
TR-ROAZ_01	0.96579	1.03095	0.0644086	1.16141	0.103018	1.12504	ZNF423	195.249	447.302	-1.19593	1.03e-35	8.27e-35	2.08e-31
TR-RORA1_01	0.590797	0.761016	0.0921336	0.775559	0.042817	0.771504	RORA1	NA	NA	NA	NA	NA	NA
TR-RORA2_01	0.991594	0.92257	0.0028428	0.563096	0.00796946	0.663314	RORA2	NA	NA	NA	NA	NA	NA
TR-RP58_01	1	0.987113	1.16449e-05	1.35509	0.000253912	1.2525	ZNF238	1693.7	890.145	0.928066	0.259419	0.297297	1
TR-RREB1_01	0.181294	1.25059	0.0121666	1.19488	0.0014283	1.21041	RREB1	1222.5	1380.06	-0.174895	1.71e-05	2.85e-05	0.346945
TR-RSRFC4_01	0.2395	0.47047	0.000392957	0.41569	4.53502e-05	0.430962	MEF2A	1361.92	2019.88	-0.568631	1.28e-33	9.12e-33	2.59e-29
TR-RSRFC4_Q2	0.10672	0.378167	0.000103432	0.389823	3.03976e-06	0.386573	MEF2A	1361.92	2019.88	-0.568631	1.28e-33	9.12e-33	2.59e-29
TR-RUSH1A_02	0.715536	0.676234	0.0649796	0.620835	0.0384716	0.636279	RUSH1A	NA	NA	NA	NA	NA	NA
TR-S8_01	0.96579	0.832027	0.226751	0.714728	0.218928	0.74743	S8	NA	NA	NA	NA	NA	NA
TR-SEF1_C	0.68331	1.11805	0.00952	1.22095	0.00796946	1.19226	SEF1	NA	NA	NA	NA	NA	NA
TR-SF1_Q6	0.847663	0.916527	0.0179086	1.213	0.0933818	1.13035	SF1	4337.88	4695.25	-0.114213	6.22e-07	1.13e-06	0.0125893
TR-SMAD3_Q6	1	0.974351	0.0273496	1.17885	0.0829383	1.12184	MADH1	NA	NA	NA	NA	NA	NA
TR-SMAD4_Q6	0.83935	1.05677	4.3565e-08	1.37778	8.80777e-07	1.28828	MADH1	NA	NA	NA	NA	NA	NA
TR-SMAD_Q6_01	0.734162	0.891993	0.00156856	1.28411	0.0222488	1.17479	MADH3	NA	NA	NA	NA	NA	NA
TR-SMAD_Q6	0.714279	1.13287	0.303246	1.11546	0.19764	1.12031	MADH4	NA	NA	NA	NA	NA	NA
TR-SOX5_01	0.501031	0.62079	0.000380501	0.431949	0.00016469	0.484596	SOX1	0.415692	0.188985	1.13724	0.00012892	0.000201937	1
TR-SOX9_B1	0.563417	0.739698	0.000149069	0.528983	0.000118662	0.587728	SOX5	30.1619	117.028	-1.95605	3.24e-37	2.88e-36	6.57e-33
TR-SOX_Q6	0.345131	0.6925	0.00136336	0.628494	0.000335735	0.646339	SOX9	2180.67	2708.25	-0.31259	8.02e-06	1.36e-05	0.162448
TR-SP1_01	0.0294943	1.18059	8.61513e-06	1.17723	9.28893e-08	1.17817	SP1	3238.93	3986.3	-0.29953	1.02e-16	3.05e-16	2.07e-12
TR-SP1_Q2_01	1.2554e-06	1.26789	0.00956377	1.08436	5.37073e-07	1.13553	SP1	3238.93	3986.3	-0.29953	1.02e-16	3.05e-16	2.07e-12
TR-SP1_Q4_01	4.68319e-07	1.27895	0.00466434	1.09146	7.84574e-08	1.14373	SP1	3238.93	3986.3	-0.29953	1.02e-16	3.05e-16	2.07e-12
TR-SP1_Q6_01	6.87393e-06	1.24964	0.0028476	1.09665	2.19953e-07	1.1393	SP1	3238.93	3986.3	-0.29953	1.02e-16	3.05e-16	2.07e-12
TR-SP1_Q6	4.55254e-07	1.27217	0.000290975	1.11328	1.01575e-09	1.15758	SP1	3238.93	3986.3	-0.29953	1.02e-16	3.05e-16	2.07e-12
TR-SP3_Q3	0.68331	0.924311	0.000217551	1.19951	0.00746656	1.12279	SP3	2337.21	2414.99	-0.0472314	0.101455	0.123273	1
TR-SPZ1_01	0.554219	1.09676	0.0267234	1.12047	0.0131021	1.11386	SPZ1	0.148035	0.00787818	4.23193	0.0424038	0.0539167	1
TR-SREBP1_01	0.0737521	1.45399	0.508533	1.08534	0.0585424	1.18812	SREBF1	6347.71	2805.86	1.17779	5.44e-19	1.82e-18	1.1e-14
TR-SREBP1_02	0.487252	1.16853	0.0116993	1.2133	0.00491743	1.20082	SREBF1	6347.71	2805.86	1.17779	5.44e-19	1.82e-18	1.1e-14
TR-SREBP1_Q6	0.9389	1.03465	3.34639e-09	1.43562	2.46833e-07	1.32383	SREBF1	6347.71	2805.86	1.17779	5.44e-19	1.82e-18	1.1e-14
TR-SREBP_Q3	0.611261	1.12326	0.000345903	1.27604	0.000356535	1.23345	SREBF1	6347.71	2805.86	1.17779	5.44e-19	1.82e-18	1.1e-14
TR-SRF_01	1	0.98954	0.00409434	0.525958	0.0170724	0.6552	SRF	1403.51	1977.74	-0.494813	8.96e-21	3.27e-20	1.81e-16
TR-SRF_C	1	0.970636	0.497182	0.885491	0.553955	0.909229	SRF	1403.51	1977.74	-0.494813	8.96e-21	3.27e-20	1.81e-16
TR-SRF_Q4	0.352819	1.29087	1	0.98781	0.53194	1.0723	SRF	1403.51	1977.74	-0.494813	8.96e-21	3.27e-20	1.81e-16
TR-SRF_Q5_01	0.68331	1.16496	0.324897	0.869236	0.747968	0.951682	SRF	1403.51	1977.74	-0.494813	8.96e-21	3.27e-20	1.81e-16
TR-SRF_Q5_02	0.734162	1.13617	0.0921336	0.778002	0.323884	0.877855	SRF	1403.51	1977.74	-0.494813	8.96e-21	3.27e-20	1.81e-16
TR-SRF_Q6	0.301972	1.33079	0.598902	1.07263	0.183772	1.1446	SRF	1403.51	1977.74	-0.494813	8.96e-21	3.27e-20	1.81e-16
TR-SRY_01	0.82078	1.15982	0.0342137	0.622695	0.167222	0.772441	NA	NA	NA	NA	NA	NA	NA
TR-SRY_02	0.873495	0.866691	4.65181e-08	0.350256	2.32546e-06	0.494233	SRY	0.00398679	0.0473073	-3.56876	0.668205	0.699826	1
TR-STAF_01	0.0506365	1.30291	0.0137959	1.17783	0.000544166	1.2127	ZNF143	365.858	393.787	-0.106133	2.45e-05	4.03e-05	0.496712
TR-STAF_02	0.369695	1.14933	0.00903458	1.16702	0.00281032	1.16209	ZNF143	365.858	393.787	-0.106133	2.45e-05	4.03e-05	0.496712
TR-STAT_01	0.68331	0.798849	0.34702	0.862072	0.185814	0.844446	STAT	NA	NA	NA	NA	NA	NA
TR-STAT1_01	0.991594	1.03655	0.924078	1.0157	0.862119	1.02151	STAT	NA	NA	NA	NA	NA	NA
TR-STAT1_02	0.68062	1.13171	0.222023	0.881196	0.61977	0.951037	STAT1	8245.43	3704.45	1.15433	5.68e-18	1.8e-17	1.15e-13
TR-STAT1_03	1	1.01527	0.0754445	0.822656	0.170863	0.876353	STAT1	8245.43	3704.45	1.15433	5.68e-18	1.8e-17	1.15e-13
TR-STAT3_01	0.845731	0.892785	0.303246	0.868014	0.256594	0.87492	STAT1	8245.43	3704.45	1.15433	5.68e-18	1.8e-17	1.15e-13
TR-STAT3_02	0.599515	1.10696	0.569045	0.955321	1	0.997596	STAT3	6453.62	6750.36	-0.0648556	0.00191582	0.00275771	1
TR-STAT4_01	1	0.976131	0.00129586	0.620772	0.00705944	0.719843	STAT3	6453.62	6750.36	-0.0648556	0.00191582	0.00275771	1
TR-STAT5A_01	0.8751	1.07913	0.0937186	0.804498	0.271038	0.881063	STAT4	69.0804	98.911	-0.517855	2.29e-15	6.39e-15	4.65e-11
TR-STAT5A_02	1	1.00456	0.309813	0.865401	0.432506	0.904197	STAT5A	1091.14	2881.82	-1.40115	4.49e-49	1e-47	9.09e-45
TR-STAT5A_03	0.0294943	0.584051	0.0134433	0.760093	0.000277278	0.711014	STAT5A	1091.14	2881.82	-1.40115	4.49e-49	1e-47	9.09e-45
TR-STAT5A_04	1	NA	1	NA	1	NA	STAT5A	1091.14	2881.82	-1.40115	4.49e-49	1e-47	9.09e-45
TR-STAT5B_01	0.844357	0.85669	0.0417244	0.719915	0.0355748	0.758047	NA	NA	NA	NA	NA	NA	NA
TR-STAT6_01	0.272671	0.615003	0.000281642	0.534904	4.4266e-05	0.557235	STAT5B	1625.5	3788.69	-1.22082	5.4e-60	9.04e-58	1.09e-55
TR-STAT6_02	1	0.982884	0.0255343	1.19654	0.0691896	1.13697	STAT6	2817.99	3892.37	-0.465981	3.41e-30	2e-29	6.91e-26
TR-STAT_Q6	1	0.979052	0.0208239	0.823153	0.0443934	0.866616	STAT6	2817.99	3892.37	-0.465981	3.41e-30	2e-29	6.91e-26
TR-STRA13_01	0.487252	1.20546	0.00940031	1.26808	0.00417484	1.25062	STRA13	746.017	281.075	1.40825	6.23e-40	6.58e-39	1.26e-35
TR-SZF11_01	0.68331	0.899695	0.00124649	1.21725	0.0246706	1.12872	SZF11	NA	NA	NA	NA	NA	NA
TR-T3R_01	0.55817	1.16007	0.0701295	1.16716	0.0335917	1.16519	T3R	NA	NA	NA	NA	NA	NA
TR-T3R_Q6	0.60535	0.860526	0.00189926	1.25497	0.0387627	1.14501	T3R	NA	NA	NA	NA	NA	NA
TR-TAACC_B	0.734162	0.849211	0.0618242	0.785858	0.0436012	0.80352	TAACC	NA	NA	NA	NA	NA	NA
TR-TAL1ALPHAE47_01	0.691384	0.891357	1.81513e-08	1.43878	1.83263e-05	1.28616	TAL1	54.0235	212.459	-1.97552	9.79e-54	3.86e-52	1.98e-49
TR-TAL1BETAE47_01	0.52519	0.83536	0.00014428	1.33064	0.00839906	1.19256	TAL1	54.0235	212.459	-1.97552	9.79e-54	3.86e-52	1.98e-49
TR-TAL1BETAITF2_01	0.792733	0.90713	2.74895e-05	1.37886	0.00121275	1.24735	TAL1	54.0235	212.459	-1.97552	9.79e-54	3.86e-52	1.98e-49
TR-TAL1_Q6	0.351806	0.850341	2.49101e-24	1.62242	3.64135e-15	1.40717	TAL1	54.0235	212.459	-1.97552	9.79e-54	3.86e-52	1.98e-49
TR-TATA_01	0.784824	0.791256	0.0408026	0.655429	0.0319493	0.693297	TATA	NA	NA	NA	NA	NA	NA
TR-TATA_C	0.669447	0.787681	0.000468352	0.567449	0.000572941	0.628848	TATA	NA	NA	NA	NA	NA	NA
TR-TAXCREB_01	0.962844	1.05273	0.68947	1.0521	0.673705	1.05227	TAXCREB	NA	NA	NA	NA	NA	NA
TR-TAXCREB_02	0.707052	1.12708	0.0156453	1.24695	0.0134595	1.21353	TAXCREB	NA	NA	NA	NA	NA	NA
TR-TBP_01	0.667637	0.677225	0.00113045	0.445038	0.000825616	0.50977	TBP	272.778	286.255	-0.0695754	0.000517199	0.000777411	1
TR-TBP_Q6	0.282036	0.456993	0.0204324	0.559406	0.00270658	0.530855	TBP	272.778	286.255	-0.0695754	0.000517199	0.000777411	1
TR-TBX5_01	0.77687	0.879987	0.721192	1.0448	1	0.99885	TBX5	67.4052	108.104	-0.681484	1.13e-09	2.37e-09	2.29e-05
TR-TBX5_02	0.707052	0.868456	0.0112423	1.25526	0.0853615	1.14742	TBX5	67.4052	108.104	-0.681484	1.13e-09	2.37e-09	2.29e-05
TR-TBX5_Q5	0.699315	0.876325	0.484453	1.06793	0.90393	1.01451	TBX5	67.4052	108.104	-0.681484	1.13e-09	2.37e-09	2.29e-05
TR-TCF11_01	0.853619	0.88068	0.942884	0.970869	0.747968	0.945725	TCF11	NA	NA	NA	NA	NA	NA
TR-TCF11MAFG_01	0.354584	0.675869	0.661414	0.921296	0.239326	0.852874	TCF11MAFG	NA	NA	NA	NA	NA	NA
TR-TCF4_Q5	1	0.991356	0.122779	0.816858	0.200515	0.865506	TCF4	1554.22	2930.22	-0.914816	8.85e-26	4.09e-25	1.79e-21
TR-TEF1_Q6	1	NA	1	NA	1	NA	TEF	580.36	1541.08	-1.40892	1.79e-48	3.73e-47	3.63e-44
TR-TEF_Q6	1	0.92571	3.21305e-05	0.357841	0.00045243	0.516157	NA	NA	NA	NA	NA	NA	NA
TR-TEL2_Q6	0.857114	0.92176	0.755	0.960776	0.61601	0.949899	TEL2	NA	NA	NA	NA	NA	NA
TR-TFE_Q6	0.46593	0.725377	0.942884	1.01964	0.687097	0.937603	TFE3	1319.61	1991.13	-0.59348	4.37e-16	1.26e-15	8.86e-12
TR-TFIIA_Q6	0.553544	1.20894	0.234254	1.14346	0.113928	1.16172	TFIIA	NA	NA	NA	NA	NA	NA
TR-TFIII_Q6	0.599515	1.09514	0.00409434	1.16612	0.00270658	1.14633	TFIII	NA	NA	NA	NA	NA	NA
TR-TGIF_01	0.282036	0.692419	0.576225	1.07064	0.817045	0.965198	TGIF	NA	NA	NA	NA	NA	NA
TR-TITF1_Q3	0.837324	1.12221	0.00124047	0.573233	0.0215106	0.726281	TITF1	NA	NA	NA	NA	NA	NA
TR-TST1_01	0.283279	1.43122	0.00650032	0.60679	0.252855	0.836632	TST1	NA	NA	NA	NA	NA	NA
TR-TTF1_Q6	0.882998	0.936669	0.112027	1.13087	0.305848	1.07673	NKX2-1	4.01858	2.21515	0.859279	0.594278	0.630668	1
TR-UF1H3BETA_Q6	0.00251227	1.21166	0.000203305	1.13835	3.19094e-07	1.15879	UF1H3BETA	NA	NA	NA	NA	NA	NA
TR-USF_01	0.00251227	1.69727	0.00125171	1.38285	3.22081e-06	1.47051	USF1	1147.86	688.585	0.737237	2.23e-35	1.75e-34	4.52e-31
TR-USF_02	0.0168015	1.67965	0.00503223	1.39527	7.06453e-05	1.47455	USF1	1147.86	688.585	0.737237	2.23e-35	1.75e-34	4.52e-31
TR-USF2_Q6	1	NA	1	NA	1	NA	USF1	1147.86	688.585	0.737237	2.23e-35	1.75e-34	4.52e-31
TR-USF_C	0.0294943	1.41677	0.00524108	1.25714	0.000118035	1.30164	USF1	1147.86	688.585	0.737237	2.23e-35	1.75e-34	4.52e-31
TR-USF_Q6_01	0.345131	1.16953	6.83446e-10	1.42298	1.34632e-09	1.35232	USF1	1147.86	688.585	0.737237	2.23e-35	1.75e-34	4.52e-31
TR-USF_Q6	0.32526	1.20547	2.56682e-05	1.33614	8.65479e-06	1.29971	NA	NA	NA	NA	NA	NA	NA
TR-VBP_01	1	1.00965	0.163374	0.674134	0.25311	0.767671	VBP	NA	NA	NA	NA	NA	NA
TR-VMYB_01	0.920348	0.833696	0.0824785	0.671401	0.0866804	0.716647	VMYB	NA	NA	NA	NA	NA	NA
TR-VMYB_02	0.889339	0.85531	0.964292	1.01133	0.943307	0.967835	VMYB	NA	NA	NA	NA	NA	NA
TR-WHN_B	0.590417	0.736239	0.845244	0.948666	0.44527	0.889444	WHN	NA	NA	NA	NA	NA	NA
TR-WT1_Q6	3.69498e-05	1.26907	0.155005	1.05521	0.000292316	1.11484	WT1	107.409	4.36101	4.62231	1.05e-30	6.38e-30	2.14e-26
TR-XBP1_01	0.792733	1.12367	0.121934	1.2282	0.115552	1.19906	XBP1	40622.1	20697.5	0.972807	1.96e-14	5.21e-14	3.96e-10
TR-XFD1_01	0.187238	0.538935	0.000290975	0.503465	2.42331e-05	0.513353	XFD1	NA	NA	NA	NA	NA	NA
TR-XFD2_01	0.119641	0.452811	2.64696e-05	0.408422	8.53841e-07	0.420798	XFD2	NA	NA	NA	NA	NA	NA
TR-XFD3_01	0.169182	0.520316	5.68567e-07	0.368744	5.15949e-08	0.411001	XFD3	NA	NA	NA	NA	NA	NA
TR-XPF1_Q6	0.847663	1.06116	0.700345	0.960354	0.963846	0.988458	XPF1	NA	NA	NA	NA	NA	NA
TR-XVENT1_01	0.195673	0.603661	0.268335	0.842654	0.0415147	0.776025	XVENT1	NA	NA	NA	NA	NA	NA
TR-YY1_01	0.853619	1.0858	8.57876e-05	0.551638	0.00344868	0.700557	YY1	1451.84	1241.06	0.226306	1.49e-09	3.1e-09	3.01e-05
TR-YY1_02	0.784824	1.07951	0.0126875	1.20963	0.0155382	1.17335	YY1	1451.84	1241.06	0.226306	1.49e-09	3.1e-09	3.01e-05
TR-YY1_Q6_02	0.8536	1.0721	0.0261148	0.785234	0.113738	0.865209	YY1	1451.84	1241.06	0.226306	1.49e-09	3.1e-09	3.01e-05
TR-YY1_Q6	1	0.97839	0.00583419	0.756411	0.0172702	0.818296	YY1	1451.84	1241.06	0.226306	1.49e-09	3.1e-09	3.01e-05
TR-ZBRK1_01	0.995063	0.976484	0.000260875	1.25104	0.00270424	1.1745	ZNF350	344.587	294.671	0.225767	0.271237	0.309933	1
TR-ZEC_01	0.827513	1.10691	0.108561	0.794648	0.330511	0.881704	ZEC	NA	NA	NA	NA	NA	NA
TR-ZF5_01	0.00161239	1.32021	0.00426335	0.850563	0.781043	0.981495	ZFP161	391.948	475.445	-0.278617	6.97e-18	2.2e-17	1.41e-13
TR-ZF5_B	0.00662421	1.35929	0.325226	0.927466	0.451781	1.04785	ZFP161	391.948	475.445	-0.278617	6.97e-18	2.2e-17	1.41e-13
TR-ZIC1_01	0.814494	1.06074	0.0196595	1.16302	0.022825	1.13451	ZIC1	69.5068	11.9796	2.53657	0.0646849	0.0805033	1
TR-ZIC2_01	0.28979	1.18595	0.0013471	1.2201	0.000295904	1.21058	ZIC2	50.2981	6.74654	2.89828	0.0760695	0.0938929	1
TR-ZIC3_01	0.204125	1.19765	1.03085e-05	1.28108	1.85537e-06	1.25782	ZIC3	2.95035	0.308498	3.25755	0.253522	0.29105	1
TR-ZID_01	0.68331	1.10236	0.0310923	1.16141	0.0212026	1.14494	ZID	NA	NA	NA	NA	NA	NA
TR-ZNF219_01	0.0294943	1.16793	0.0545705	1.07225	0.00175684	1.09893	ZNF219	430.663	809.245	-0.910017	6.41e-24	2.71e-23	1.3e-19
TR-ZTA_Q2	0.894405	1.0648	0.96488	1.01256	0.827713	1.02712	ZTA	NA	NA	NA	NA	NA	NA
