# Supplementary material for: Regulators Associated with Clinical Outcomes Revealed by DNA Methylation Data in Breast Cancer
Source: PLoS Comput Biol. 2015 May 21;11(5):e1004269. doi: 10.1371/journal.pcbi.1004269 (PMC4440643; doi:10.1371/journal.pcbi.1004269)
Supplement: S9 Table — (XLS) [file pcbi.1004269.s009.xls]

## Sheet: CpG_enrichment_HERp.txt
Enrichment/Depletion of TF binding motifs in survival-associated CpG regions in HER2+ breast cancers
	Protective CpGs		Hazardous CpGs		Protective + Hazardous CpGs		mRNA expression levels of corresponding TF genes (TCGA RNA-seq)
Transcription Factor Motif	p-value (FDR)	Relative Enrichment	p-value (FDR)	Relative Enrichment	p-value (FDR)	Relative Enrichment	Transcription Factor Gene	Tumor Mean Count	Normal Mean Count	log2 Fold Change	p-value	Benjamini p-value	Bonferroni p-value
JA-ABI4	0.00274628	0.894426	3.85713e-15	1.47951	0.573796	1.02242	ABI4	NA	NA	NA	NA	NA	NA
JA-Agamous	0.732718	1.07126	0.136309	0.604029	0.922072	0.969046	AGAMOUS	NA	NA	NA	NA	NA	NA
JA-AGL3	0.387074	1.17399	0.0268491	0.359345	1	0.995772	AGL3	NA	NA	NA	NA	NA	NA
JA-Arnt-Ahr	1	NA	1	NA	1	NA	AR	687.394	581.355	0.241717	0.260059	0.297946	1
JA-Arnt	1	NA	1	NA	1	NA	NA	NA	NA	NA	NA	NA	NA
JA-ARR10	1	0.996817	0.226326	1.28381	0.642407	1.0596	NA	NA	NA	NA	NA	NA	NA
JA-Ar	1	0.999834	1	0.990342	1	0.997758	ARR10	NA	NA	NA	NA	NA	NA
JA-Athb-1	0.259935	0.771958	0.560666	0.72199	0.121064	0.761026	ATHB-1	NA	NA	NA	NA	NA	NA
JA-ATHB5	0.658148	0.88266	0.199194	0.548176	0.253533	0.809486	ATHB5	NA	NA	NA	NA	NA	NA
JA-Bapx1	0.556754	1.07748	0.549466	1.14006	0.374065	1.09117	BAPX1	NA	NA	NA	NA	NA	NA
JA-BRCA1	1	1.0008	0.285717	0.670107	0.689063	0.928457	BRCA1	432.814	209.321	1.04803	3.98e-21	1.47e-20	8.07e-17
JA-Broad-complex_1	0.130119	0.775705	0.348591	0.713503	0.0466581	0.762097	BROAD-COMPLEX_1	NA	NA	NA	NA	NA	NA
JA-Broad-complex_2	0.112306	0.744063	0.0106429	0.357683	0.00634183	0.659535	BROAD-COMPLEX_2	NA	NA	NA	NA	NA	NA
JA-Broad-complex_3	0.0311893	0.690778	0.953341	0.913626	0.0329136	0.73953	BROAD-COMPLEX_3	NA	NA	NA	NA	NA	NA
JA-Broad-complex_4	0.0572935	0.721129	0.117188	0.577195	0.00770623	0.689641	BROAD-COMPLEX_4	NA	NA	NA	NA	NA	NA
JA-bZIP910	1	0.993106	0.511482	1.21591	0.834298	1.04185	BZIP910	NA	NA	NA	NA	NA	NA
JA-bZIP911	0.57848	1.06537	0.0268491	1.39009	0.102052	1.13641	BZIP911	NA	NA	NA	NA	NA	NA
JA-Cebpa	0.91381	1.03103	0.950332	0.907848	1	1.00408	CEBPA	648.216	2657.95	-2.03577	3.55e-22	1.38e-21	7.18e-18
JA-CF2-II	0.865504	0.816657	0.366443	0.265119	0.42672	0.695997	CF2-II	NA	NA	NA	NA	NA	NA
JA-CREB1	0.212963	1.15227	1.64e-05	1.85166	0.00121389	1.30528	CREB1	1196.71	1502.07	-0.32788	1.28e-17	4.01e-17	2.6e-13
JA-Ddit3-Cebpa	0.51727	1.10654	0.92433	0.914699	0.644922	1.06457	DDIT3-CEBPA	NA	NA	NA	NA	NA	NA
JA-dl_1	0.0979086	0.849221	0.360071	1.16638	0.330923	0.918607	DL_1	NA	NA	NA	NA	NA	NA
JA-Dl_2	0.260248	1.08823	0.340162	1.14107	0.113009	1.09979	DL_2	NA	NA	NA	NA	NA	NA
JA-Dof2	1	NA	1	NA	1	NA	NA	NA	NA	NA	NA	NA	NA
JA-Dof3	1	NA	1	NA	1	NA	NA	NA	NA	NA	NA	NA	NA
JA-E2F1	0.757122	0.949099	0.161037	1.27097	0.896044	1.01952	E2F1	466.347	73.1675	2.67213	2.55e-53	9.24e-52	5.15e-49
JA-Eip74EF	0.67063	1.04566	1.27e-12	1.96462	0.000147515	1.2467	EIP74EF	NA	NA	NA	NA	NA	NA
JA-ELF5	0.238853	0.87657	0.854382	1.04978	0.351837	0.914464	ELF5	778.556	1854.94	-1.2525	2.71e-22	1.06e-21	5.49e-18
JA-ELK1	0.861062	1.0249	5.49e-13	1.97074	0.000333178	1.23182	ELK1	897.427	623.734	0.524863	1.43e-34	1.07e-33	2.89e-30
JA-ELK4	0.814483	1.03647	6.15e-17	2.37811	2e-05	1.32998	ELK4	186.615	191.903	-0.0403173	0.077975	0.0961278	1
JA-EMBP1	0.678594	0.93592	0.878926	1.05425	0.79046	0.961807	EMBP1	NA	NA	NA	NA	NA	NA
JA-En1	0.412051	1.10582	0.77734	1.08355	0.318229	1.10095	EN1	301.475	59.7198	2.33576	0.00652729	0.00896302	1
JA-ESR1	0.980363	0.990848	0.00268812	1.29084	0.258779	1.05648	ESR1	10749.8	3449.89	1.63969	7.28e-09	1.46e-08	0.000147336
JA-ETS1	1	NA	1	NA	1	NA	NA	NA	NA	NA	NA	NA	NA
JA-Evi1	0.542571	0.876192	0.160429	0.598174	0.157499	0.81537	EVI1	NA	NA	NA	NA	NA	NA
JA-Fos	5.14e-20	2.11791	0.0892764	0.598014	4.4e-13	1.7854	FOS	5037.05	29120.6	-2.53139	1.62e-43	2.2e-42	3.28e-39
JA-Foxa2	4.33e-05	0.544383	0.636836	0.822466	9.22e-05	0.605219	FOXA2	2.14724	0.89998	1.25452	0.240562	0.277078	1
JA-FOXC1	0.148934	1.28388	0.199194	0.547435	0.488289	1.12277	FOXC1	566.07	650.676	-0.20096	4.59e-27	2.28e-26	9.3e-23
JA-FOXD1	3.47e-05	0.524364	1	0.996021	0.000388299	0.627548	FOXD1	49.6669	6.91622	2.84423	0.0015242	0.00221097	1
JA-Foxd3	0.0176912	0.680552	0.128936	0.586618	0.00196931	0.660003	FOXD3	12.1542	1.42957	3.0878	9.44e-14	2.43e-13	1.91e-09
JA-FOXF2	5.04e-06	0.498665	0.424757	0.757766	9.67e-06	0.555348	FOXF2	66.5301	53.9087	0.30349	0.604391	0.640077	1
JA-FOXI1	8.3e-05	0.573901	0.153342	0.648983	1.98e-05	0.590326	FOXI1	287.824	359.571	-0.32109	2.05e-09	4.24e-09	4.14e-05
JA-FOXL1	0.175512	0.670888	0.425281	0.544492	0.0663415	0.643236	FOXL1	40.8419	27.2859	0.581891	0.389698	0.431223	1
JA-Foxq1	0.0703078	0.728152	0.0501824	0.493152	0.0055986	0.676741	FOXQ1	41.8765	24.003	0.802925	0.430536	0.472283	1
JA-GABPA	0.664297	1.03598	1.22e-09	1.64235	0.00130866	1.16864	GABPA	803.689	1166.8	-0.537845	2.54e-28	1.35e-27	5.14e-24
JA-GAMYB	0.259183	1.15216	0.014108	1.55433	0.0219456	1.24014	GAMYB	NA	NA	NA	NA	NA	NA
JA-Gata1	1	NA	1	NA	1	NA	NA	NA	NA	NA	NA	NA	NA
JA-GATA2	1	NA	1	NA	1	NA	NA	NA	NA	NA	NA	NA	NA
JA-GATA3	1	NA	1	NA	1	NA	NA	NA	NA	NA	NA	NA	NA
JA-Gfi	0.57848	0.924397	0.996388	1.01405	0.638575	0.94401	GFI1	33.2406	26.9287	0.303802	0.34951	0.390745	1
JA-Hand1-Tcfe2a	0.159699	1.13666	0.358854	0.821878	0.440682	1.0678	HAND1	1.24262	0.199697	2.6375	0.282236	0.321498	1
JA-hb	0.517859	0.882766	0.0819017	0.558651	0.121064	0.81186	HB	NA	NA	NA	NA	NA	NA
JA-HLF	0.236614	1.26804	0.497764	1.30622	0.136343	1.27639	HLF	173.587	1316.58	-2.92306	1.92e-61	6.08e-59	3.89e-57
JA-HMG-1	0.451341	1.12199	0.590389	0.822796	0.701202	1.05653	HMG-1	NA	NA	NA	NA	NA	NA
JA-HMG-IY	1	1.00287	0.348617	0.707929	0.731852	0.938347	HMG-IY	NA	NA	NA	NA	NA	NA
JA-HNF1A	0.382299	0.829607	0.00024609	0.164586	0.0151622	0.684121	HNF1A	21.8038	19.1372	0.188195	0.000374176	0.000567485	1
JA-HNF4A	0.0243603	1.15833	1	1.0109	0.035093	1.12607	HNF4A	0.527854	0.466686	0.177685	0.13754	0.164386	1
JA-id1	0.634786	1.0619	0.187267	1.24488	0.246309	1.10193	ID1	274.978	594.952	-1.11345	5.81e-23	2.35e-22	1.18e-18
JA-IRF1	0.125961	0.844488	0.0160508	0.599145	0.0082215	0.790815	IRF1	1378.52	852.166	0.693917	5.31e-09	1.08e-08	0.000107561
JA-IRF2	0.512752	0.905963	0.114994	0.672927	0.136067	0.854982	IRF2	859.889	954.179	-0.150108	6.4e-07	1.16e-06	0.0129691
JA-Klf4	0.229866	1.09903	0.285717	0.836792	0.596836	1.04166	KLF4	598.727	3483.62	-2.54062	8.27e-51	2.21e-49	1.67e-46
JA-Lhx3	0.0928834	0.69492	1	0.938978	0.105596	0.748312	LHX3	1.01164	0.0132691	6.25248	7.48e-06	1.27e-05	0.151459
JA-Macho-1	0.836343	1.01995	0.00918988	1.25824	0.136335	1.07208	MACHO-1	NA	NA	NA	NA	NA	NA
JA-Mafb	0.0258088	1.182	0.04103	0.710322	0.291671	1.07881	MAFB	1320.94	1449.06	-0.133547	0.0045858	0.00638977	1
JA-MAX	0.394424	1.08882	0.00535235	1.45601	0.0263247	1.16915	MAX	1445.09	1307.52	0.144323	0.00323943	0.0045745	1
JA-MEF2A	0.46057	0.853368	0.0456934	0.457111	0.088768	0.766679	MEF2A	1361.92	2019.88	-0.568631	1.28e-33	9.12e-33	2.59e-29
JA-MIZF	0.129914	0.752557	0.348591	1.29394	0.395506	0.870994	MIZF	NA	NA	NA	NA	NA	NA
JA-MNB1A	1	NA	1	NA	1	NA	NA	NA	NA	NA	NA	NA	NA
JA-MYB.ph3	0.0823801	0.636209	0.136031	0.436909	0.0128074	0.592609	MYB	1908.09	1000.68	0.931152	8.99e-12	2.1e-11	1.82e-07
JA-Myb	0.82892	1.03985	0.126405	1.33574	0.322137	1.10458	MYB	1908.09	1000.68	0.931152	8.99e-12	2.1e-11	1.82e-07
JA-MYC-MAX	0.387074	1.08973	0.0601049	1.31337	0.0716453	1.13866	MYC	2165.85	4392.32	-1.02005	1.33e-27	6.81e-27	2.69e-23
JA-Mycn	1	NA	1	NA	1	NA	NA	NA	NA	NA	NA	NA	NA
JA-Myf	0.0126434	1.11489	0.936856	0.980759	0.0316867	1.08554	MYF5	0.579079	1.11881	-0.950135	0.918449	0.928629	1
JA-MZF1_1-4	1	NA	1	NA	1	NA	NA	NA	NA	NA	NA	NA	NA
JA-MZF1_5-13	0.0981483	0.89397	0.30575	1.13064	0.359948	0.945746	ZNF42	NA	NA	NA	NA	NA	NA
JA-NFIL3	0.121486	0.665271	0.168006	0.439945	0.0219456	0.615977	NF-KAPPAB	NA	NA	NA	NA	NA	NA
JA-NF-kappaB	0.391495	1.06921	0.358854	1.12877	0.171467	1.08224	NFIL3	518.27	1015.67	-0.970658	4.31e-29	2.38e-28	8.72e-25
JA-NFKB1	0.890803	1.0147	0.0668483	1.19203	0.2978	1.05349	NFKB1	1437.51	1563.12	-0.120849	9.83e-07	1.76e-06	0.0199015
JA-NFYA	1	1.00221	3.27e-13	2.32205	0.000618059	1.29095	NFYA	1347	991.275	0.442396	1.2e-09	2.52e-09	2.44e-05
JA-NHLH1	4.08e-06	1.21917	0.520162	1.07498	1.27e-05	1.18762	NHLH1	5.65573	3.95702	0.515299	0.0948136	0.115571	1
JA-Nkx2-5	0.000329774	0.472963	0.0163362	0.312772	6.99e-06	0.437918	NKX2-5	20.651	2.79126	2.88722	0.240308	0.276821	1
JA-NKX3-1	0.489078	0.796945	0.141576	0.392541	0.123012	0.708474	NKX3-1	388.86	209.03	0.895538	0.0435546	0.0552688	1
JA-Nobox	0.651891	0.874458	0.549466	0.709709	0.375827	0.838416	NOBOX	0.564271	0.276669	1.02823	0.248441	0.285524	1
JA-NR1H2-RXRA	0.944934	0.976593	0.949115	0.953235	0.880802	0.971483	NR1H2	1263.06	1165.46	0.116025	0.190606	0.222979	1
JA-NR2F1	0.230267	1.10524	0.130862	0.773095	0.729515	1.03258	NR2F1	283.841	472.685	-0.7358	1.21e-31	7.72e-31	2.45e-27
JA-NR3C1	0.878409	1.0331	0.497696	0.803301	0.961044	0.982827	NR3C1	1181.11	3915.51	-1.72906	1.15e-58	1.21e-56	2.33e-54
JA-ovo	0.391495	0.82227	0.305343	0.633331	0.134886	0.780936	OVO	NA	NA	NA	NA	NA	NA
JA-Pax2	0.663041	1.07532	0.0198843	1.57906	0.117287	1.18552	PAX2	39.2511	7.14986	2.45675	3.26e-09	6.67e-09	6.6e-05
JA-Pax4	0.0906745	0.820955	0.0334469	0.621867	0.00767755	0.777401	PAX4	0.0298774	0.0264927	0.17346	0.330186	0.37114	1
JA-Pax5	0.10584	0.906475	1.8e-06	1.45156	0.683135	1.02572	PAX5	18.4214	8.69206	1.08361	0.935641	0.943703	1
JA-Pax6	0.67063	0.90632	0.136309	0.584368	0.226032	0.835887	PAX6	68.9922	63.3571	0.122926	3.54e-20	1.25e-19	7.17e-16
JA-PBF	1	NA	1	NA	1	NA	NA	NA	NA	NA	NA	NA	NA
JA-PBX1	0.465213	0.843312	0.258405	0.613453	0.154263	0.793026	PBX1	7311.8	4382.41	0.738501	2.2e-10	4.79e-10	4.46e-06
JA-Pdx1	1	NA	1	NA	1	NA	NA	NA	NA	NA	NA	NA	NA
JA-PEND	1	0.992096	0.741001	0.855161	0.879202	0.962139	PEND	NA	NA	NA	NA	NA	NA
JA-PPARG-RXRA	0.749535	1.04239	0.39683	0.83631	1	0.997303	PPARG	189.562	1890.4	-3.31795	1.12e-54	4.98e-53	2.27e-50
JA-PPARG	0.500817	1.07506	0.022318	0.642743	0.914348	0.980485	PPARG	189.562	1890.4	-3.31795	1.12e-54	4.98e-53	2.27e-50
JA-Prrx2	1	NA	1	NA	1	NA	NA	NA	NA	NA	NA	NA	NA
JA-RELA	0.180821	1.10612	0.107444	1.22786	0.0357991	1.13276	REL	150.251	140.762	0.0941153	0.37698	0.418385	1
JA-REL	0.500817	1.06561	0.10842	1.23865	0.1342	1.10347	RELA	2101.25	1997.97	0.0727131	0.0934457	0.114061	1
JA-REST	0.0636735	1.08773	0.535791	1.06274	0.0337825	1.08226	REST	422.284	451.329	-0.095967	0.0542906	0.0680691	1
JA-Roaz	0.476708	0.93655	0.935889	1.02662	0.564484	0.956254	ZNF423	195.249	447.302	-1.19593	1.03e-35	8.27e-35	2.08e-31
JA-RORA_1	1	1.00086	0.564424	0.834831	0.834713	0.964542	RORA	355.11	644.162	-0.859159	3.24e-30	1.9e-29	6.56e-26
JA-RORA_2	0.653402	0.906272	0.667063	0.819869	0.438135	0.88737	RORA	355.11	644.162	-0.859159	3.24e-30	1.9e-29	6.56e-26
JA-RREB1	0.485872	0.926753	1	0.988542	0.481603	0.940271	RREB1	1222.5	1380.06	-0.174895	1.71e-05	2.85e-05	0.346945
JA-RUNX1	0.00279313	0.631923	0.816683	1.0894	0.0162509	0.732005	RUNX1	4121.24	3737.88	0.140858	0.344697	0.385706	1
JA-RUSH1-alfa	1	0.984731	0.92433	0.859591	0.939234	0.957354	RUSH1-ALFA	NA	NA	NA	NA	NA	NA
JA-RXRA-VDR	0.130119	0.813679	0.936856	0.930944	0.11085	0.839333	RXRA-VDR	NA	NA	NA	NA	NA	NA
JA-sna	1	NA	1	NA	1	NA	NA	NA	NA	NA	NA	NA	NA
JA-Sox17	0.749535	1.05696	0.148043	0.666077	0.895363	0.971446	SOX17	70.3154	296.611	-2.07666	5.5e-48	1.1e-46	1.11e-43
JA-Sox5	1	NA	1	NA	1	NA	NA	NA	NA	NA	NA	NA	NA
JA-SOX9	0.178903	1.20583	0.917995	0.910899	0.271932	1.14131	SOX9	2180.67	2708.25	-0.31259	8.02e-06	1.36e-05	0.162448
JA-SP1	0.259935	0.944365	0.00615393	1.21969	0.97038	1.0046	SP1	3238.93	3986.3	-0.29953	1.02e-16	3.05e-16	2.07e-12
JA-SPI1	1	NA	1	NA	1	NA	NA	NA	NA	NA	NA	NA	NA
JA-SPIB	0.989089	0.98761	1	0.972407	0.926071	0.984284	NA	NA	NA	NA	NA	NA	NA
JA-Spz1	1	0.986524	0.313902	1.18528	0.796149	1.03001	SPZ1	0.148035	0.00787818	4.23193	0.0424038	0.0539167	1
JA-SQUA	0.142743	0.780665	0.448315	0.748956	0.0596726	0.773728	SQUA	NA	NA	NA	NA	NA	NA
JA-SRF	1	1.00315	0.187267	0.54645	0.626732	0.903239	SRF	1403.51	1977.74	-0.494813	8.96e-21	3.27e-20	1.81e-16
JA-SRY	0.421584	0.849501	0.953341	1.02676	0.472213	0.888279	SRY	0.00398679	0.0473073	-3.56876	0.668205	0.699826	1
JA-Staf	0.0159085	1.13604	0.0139333	1.25305	0.00052383	1.16164	ZNF143	365.858	393.787	-0.106133	2.45e-05	4.03e-05	0.496712
JA-STAT1	0.185032	0.874843	0.0879178	0.724661	0.0295685	0.841988	STAT1	8245.43	3704.45	1.15433	5.68e-18	1.8e-17	1.15e-13
JA-TP53	0.944934	1.01692	0.130942	0.740395	0.699393	0.956426	TP53	1703.58	1558.75	0.128183	0.369183	0.410466	1
JA-Ubx	1	NA	1	NA	1	NA	NA	NA	NA	NA	NA	NA	NA
JA-USF1	0.0759149	1.166	0.00350695	1.47642	0.00172061	1.23391	USF1	1147.86	688.585	0.737237	2.23e-35	1.75e-34	4.52e-31
JA-usp	0.61445	0.957179	0.344972	1.12538	0.997161	0.993976	USP	NA	NA	NA	NA	NA	NA
JA-YY1	1	NA	1	NA	1	NA	NA	NA	NA	NA	NA	NA	NA
JA-ZEB1	1	NA	1	NA	1	NA	NA	NA	NA	NA	NA	NA	NA
JA-ZNF354C	1	NA	1	NA	1	NA	NA	NA	NA	NA	NA	NA	NA
TR-ACAAT_B	0.358354	1.10509	0.107444	1.30873	0.0874951	1.14964	ACAAT	NA	NA	NA	NA	NA	NA
TR-AFP1_Q6	0.053024	0.693786	0.020863	0.404495	0.00210558	0.630498	AFP1	NA	NA	NA	NA	NA	NA
TR-AHR_01	0.867184	0.974755	0.0106429	1.3423	0.444234	1.05516	AHR	1956.82	3291.99	-0.750445	1.43e-25	6.56e-25	2.9e-21
TR-AHRARNT_01	0.781205	1.04386	0.837393	1.06195	0.662775	1.04782	AHR	1956.82	3291.99	-0.750445	1.43e-25	6.56e-25	2.9e-21
TR-AHRARNT_02	0.691707	1.04528	0.0006175	1.52074	0.0427609	1.1493	AHRARNT	NA	NA	NA	NA	NA	NA
TR-AHRHIF_Q6	1	1.00185	0.0160989	1.33697	0.285865	1.07516	AHRARNT	NA	NA	NA	NA	NA	NA
TR-AHR_Q5	0.291931	1.10992	0.00239002	1.51078	0.0120334	1.19762	AHRHIF	NA	NA	NA	NA	NA	NA
TR-AIRE_01	0.821397	0.928636	0.828454	1.1054	0.931486	0.967306	AIRE	0.264691	0.177239	0.578612	0.0938147	0.114463	1
TR-AIRE_02	0.416789	0.829733	0.347276	0.651861	0.171467	0.79082	AIRE	0.264691	0.177239	0.578612	0.0938147	0.114463	1
TR-ALPHACP1_01	0.284395	1.11499	0.0280442	1.39073	0.0333708	1.17531	ALPHACP1	NA	NA	NA	NA	NA	NA
TR-ALX4_01	0.212963	1.16099	0.229661	0.714818	0.599665	1.06338	ALX4	7.70985	40.2548	-2.38439	8.77e-41	9.83e-40	1.78e-36
TR-AMEF2_Q6	0.00973351	0.652794	0.104328	0.561202	0.000911691	0.632756	AMEF2	NA	NA	NA	NA	NA	NA
TR-AML1_01	1	NA	1	NA	1	NA	AML	NA	NA	NA	NA	NA	NA
TR-AML1_Q6	1	NA	1	NA	1	NA	NA	NA	NA	NA	NA	NA	NA
TR-AML_Q6	0.469325	0.927373	1	1.00966	0.51284	0.945374	NA	NA	NA	NA	NA	NA	NA
TR-AP1_01	2.21e-20	1.77129	0.259844	0.790665	7.82e-14	1.55676	JUN	4418.74	11794.5	-1.4164	2.96e-38	2.82e-37	6e-34
TR-AP1_C	2.21e-20	1.96926	0.0809651	0.639298	4.13e-13	1.6783	JUN	4418.74	11794.5	-1.4164	2.96e-38	2.82e-37	6e-34
TR-AP1FJ_Q2	0.00903341	1.23982	0.92982	0.950018	0.0276017	1.17642	JUN	4418.74	11794.5	-1.4164	2.96e-38	2.82e-37	6e-34
TR-AP1_Q2_01	2.42e-09	1.53509	0.0844707	0.695164	1.93e-05	1.35134	JUN	4418.74	11794.5	-1.4164	2.96e-38	2.82e-37	6e-34
TR-AP1_Q2	0.00226059	1.30093	0.297672	0.781316	0.0316867	1.18725	JUN	4418.74	11794.5	-1.4164	2.96e-38	2.82e-37	6e-34
TR-AP1_Q4_01	5.14e-20	1.99271	0.0217371	0.540819	2.22e-12	1.67508	JUN	4418.74	11794.5	-1.4164	2.96e-38	2.82e-37	6e-34
TR-AP1_Q4	0.000355499	1.3352	0.221511	0.764495	0.0123399	1.21035	JUN	4418.74	11794.5	-1.4164	2.96e-38	2.82e-37	6e-34
TR-AP1_Q6_01	2.21e-20	1.87738	0.027637	0.601372	1.25e-12	1.59823	JUN	4418.74	11794.5	-1.4164	2.96e-38	2.82e-37	6e-34
TR-AP1_Q6	4.18e-15	1.68552	0.0879178	0.698987	2.01e-09	1.4697	AP1FJ	NA	NA	NA	NA	NA	NA
TR-AP2ALPHA_01	0.0920482	0.933694	6.76e-10	1.382	0.374173	1.03177	TFAP2	NA	NA	NA	NA	NA	NA
TR-AP2ALPHA_02	0.0492162	0.911689	0.000318992	1.27168	0.895363	0.990444	TFAP2	NA	NA	NA	NA	NA	NA
TR-AP2ALPHA_03	0.358354	0.925317	0.044629	1.26073	1	0.998696	TFAP2	NA	NA	NA	NA	NA	NA
TR-AP2GAMMA_01	0.0476501	0.926783	3.59e-08	1.32445	0.756775	1.01378	TFAP2A	2433.01	1383.74	0.814171	2.71e-15	7.54e-15	5.49e-11
TR-AP2_Q3	0.211437	0.954055	6.23e-15	1.42649	0.0501229	1.05741	TFAP2A	2433.01	1383.74	0.814171	2.71e-15	7.54e-15	5.49e-11
TR-AP2_Q6_01	0.00933384	0.930767	5.95e-12	1.30353	0.693756	1.01232	TFAP2A	2433.01	1383.74	0.814171	2.71e-15	7.54e-15	5.49e-11
TR-AP2_Q6	0.000119249	0.884935	1.02e-16	1.44772	0.87624	1.00805	TFAP2G	NA	NA	NA	NA	NA	NA
TR-AP2REP_01	0.0472356	1.13004	0.92433	0.966466	0.0911383	1.09426	AP2REP	NA	NA	NA	NA	NA	NA
TR-AP3_Q6	0.949796	1.02442	0.031669	0.433212	0.516754	0.895082	TFAP3	NA	NA	NA	NA	NA	NA
TR-AP4_01	0.112306	1.087	0.578094	1.06568	0.070528	1.08233	TFAP4	314.872	208.558	0.594317	9.64e-15	2.61e-14	1.95e-10
TR-AP4_Q5	5.66e-07	1.25313	0.775003	0.951104	4.88e-05	1.18706	TFAP4	314.872	208.558	0.594317	9.64e-15	2.61e-14	1.95e-10
TR-AP4_Q6_01	2.39e-05	1.20347	0.96561	0.98163	0.000313238	1.15494	TFAP4	314.872	208.558	0.594317	9.64e-15	2.61e-14	1.95e-10
TR-AP4_Q6	5.09e-06	1.22276	0.638668	1.05874	2.06e-05	1.18688	TFAP4	314.872	208.558	0.594317	9.64e-15	2.61e-14	1.95e-10
TR-APOLYA_B	0.0682024	0.724904	0.0935429	0.54498	0.00800788	0.685542	APOLYA	NA	NA	NA	NA	NA	NA
TR-AR_01	0.896077	0.968788	0.826566	1.06631	1	0.990122	AR	687.394	581.355	0.241717	0.260059	0.297946	1
TR-AR_02	0.243589	0.858327	0.366772	0.785277	0.103577	0.842346	AR	687.394	581.355	0.241717	0.260059	0.297946	1
TR-AR_03	0.970299	1.01394	0.881156	0.92676	1	0.994871	AR	687.394	581.355	0.241717	0.260059	0.297946	1
TR-AREB6_01	0.00770463	0.789516	0.260462	1.18711	0.0911383	0.876498	AR	687.394	581.355	0.241717	0.260059	0.297946	1
TR-AREB6_02	0.000439529	0.749745	0.640117	0.901562	0.000583262	0.782958	AR	687.394	581.355	0.241717	0.260059	0.297946	1
TR-AREB6_03	0.944934	1.01114	0.906873	1.02814	0.872388	1.01486	TCF8	NA	NA	NA	NA	NA	NA
TR-AREB6_04	0.757122	0.948745	0.419948	0.814835	0.421588	0.919449	TCF8	NA	NA	NA	NA	NA	NA
TR-ARNT_01	0.381656	1.09457	0.00124486	1.53181	0.0151622	1.19023	TCF8	NA	NA	NA	NA	NA	NA
TR-ARNT_02	0.944934	1.02449	0.080525	1.43605	0.343761	1.11453	TCF8	NA	NA	NA	NA	NA	NA
TR-ARP1_01	0.661192	1.0472	0.308689	0.823264	1	0.998207	ARNT	1566.54	1915.01	-0.289766	7.14e-15	1.94e-14	1.45e-10
TR-AR_Q2	0.485872	1.106	0.621592	0.834864	0.753375	1.04668	ARNT	1566.54	1915.01	-0.289766	7.14e-15	1.94e-14	1.45e-10
TR-AR_Q6	0.0148491	1.21053	0.480629	0.855236	0.0796258	1.1328	NR2F2	1936.33	1724.59	0.167072	0.260059	0.297946	1
TR-ATATA_B	0.101257	0.673176	0.0778246	0.387731	0.0123094	0.61073	ATATA	NA	NA	NA	NA	NA	NA
TR-ATF_01	0.127055	1.17403	0.000335094	1.68636	0.00147635	1.28611	ATF	NA	NA	NA	NA	NA	NA
TR-ATF1_Q6	0.517859	1.08309	0.917995	1.03601	0.479591	1.07279	ATF	NA	NA	NA	NA	NA	NA
TR-ATF3_Q6	0.00973351	1.217	0.11204	1.25882	0.00147635	1.22615	ATF1	440.534	500.05	-0.18282	8.61e-07	1.55e-06	0.0174282
TR-ATF4_Q2	0.0225998	1.20011	0.0744467	1.2982	0.00230287	1.22157	ATF3	901.844	3992.52	-2.14635	3.08e-38	2.92e-37	6.24e-34
TR-ATF6_01	1	0.980426	0.0202533	1.69908	0.360477	1.13765	ATF4	5762.96	6256.2	-0.118477	3.29e-06	5.71e-06	0.0666746
TR-ATF_B	0.854895	1.04516	0.00759676	1.71938	0.134732	1.19266	ATF6	1968.87	1637.17	0.266165	2.94e-05	4.81e-05	0.594933
TR-BACH1_01	3.69e-21	1.91907	0.16346	0.726152	3.15e-14	1.65809	BACH1	821.009	1035.93	-0.335461	1.25e-11	2.91e-11	2.54e-07
TR-BACH2_01	6.55e-09	1.52426	0.997377	1.01174	4.7e-07	1.41214	BACH2	116.095	319.093	-1.45867	2.93e-43	3.89e-42	5.93e-39
TR-BARBIE_01	0.0200016	0.790368	0.535791	1.12528	0.0947416	0.863637	BARBIE	NA	NA	NA	NA	NA	NA
TR-BEL1_B	0.439098	1.0738	0.946703	0.961983	0.551865	1.04934	BEL1	NA	NA	NA	NA	NA	NA
TR-BLIMP1_Q6	1	0.998554	0.195475	0.810967	0.6101	0.957516	PRDM1	413.414	354.377	0.222304	0.0233975	0.0306111	1
TR-BRACH_01	0.869816	1.04311	1	0.964111	0.895363	1.02583	BRACH	NA	NA	NA	NA	NA	NA
TR-BRCA_01	0.773664	0.936084	0.818434	0.881614	0.619349	0.924168	BRCA	NA	NA	NA	NA	NA	NA
TR-BRN2_01	0.947499	1.0261	0.341724	0.661598	0.834143	0.946358	BRN2	NA	NA	NA	NA	NA	NA
TR-CAAT_01	0.171336	1.14835	8.63e-06	1.77497	0.000583262	1.28544	CAAT	NA	NA	NA	NA	NA	NA
TR-CAAT_C	0.634786	0.938889	0.904389	1.03695	0.722094	0.960342	CAAT	NA	NA	NA	NA	NA	NA
TR-CACBINDINGPROTEIN_Q6	0.00780623	1.10421	1	1.00051	0.0151622	1.08152	CACBINDINGPROTEIN	NA	NA	NA	NA	NA	NA
TR-CACCCBINDINGFACTOR_Q6	0.374733	1.04971	0.752512	1.04098	0.271932	1.0478	CACCCBINDINGFACTOR	NA	NA	NA	NA	NA	NA
TR-CACD_01	0.00260787	0.888438	1.31e-08	1.36795	0.9261	0.993341	CACD	NA	NA	NA	NA	NA	NA
TR-CAP_01	0.854895	1.0255	1	0.994502	0.866836	1.01872	CAP	NA	NA	NA	NA	NA	NA
TR-CART1_01	0.269366	0.753761	0.752939	0.757042	0.175001	0.754479	CART1	NA	NA	NA	NA	NA	NA
TR-CBF_01	0.634786	1.06778	0.411414	1.19477	0.354469	1.09556	CBF	NA	NA	NA	NA	NA	NA
TR-CBF_02	1	0.99094	0.416775	0.826974	0.701202	0.955069	CBF	NA	NA	NA	NA	NA	NA
TR-CDC5_01	0.0981483	0.684129	0.92982	0.888381	0.0997301	0.728813	CDC5	NA	NA	NA	NA	NA	NA
TR-CDP_01	0.194189	0.695104	1	0.992897	0.25152	0.760252	CDP	NA	NA	NA	NA	NA	NA
TR-CDP_02	0.901334	1.04876	0.234219	0.312097	0.808879	0.887602	CDP	NA	NA	NA	NA	NA	NA
TR-CDPCR1_01	0.387074	1.22785	0.987711	0.855548	0.523929	1.1464	CDPCR1	NA	NA	NA	NA	NA	NA
TR-CDPCR3_01	0.639374	0.890432	0.691024	1.16591	0.854187	0.950699	CDPCR3	NA	NA	NA	NA	NA	NA
TR-CDPCR3HD_01	0.513439	1.15756	0.85447	0.842048	0.688738	1.08854	CDPCR3HD	NA	NA	NA	NA	NA	NA
TR-CDX2_Q5	0.0928834	0.712736	0.000848047	0.177572	0.00174825	0.595659	CDX1	7.95728	4.42235	0.847463	1.01e-08	2.01e-08	0.000204337
TR-CDXA_01	0.469157	0.858144	0.00300637	0.296561	0.0416623	0.735287	CDX2	1.82269	0.468507	1.95993	0.953719	0.959404	1
TR-CDXA_02	1	NA	1	NA	1	NA	CDXA	NA	NA	NA	NA	NA	NA
TR-CDX_Q5	0.0901108	0.69878	0.0133465	0.304313	0.00375296	0.612483	NA	NA	NA	NA	NA	NA	NA
TR-CEBP_01	0.193282	0.839562	0.938232	0.935189	0.171467	0.860482	CEBP	NA	NA	NA	NA	NA	NA
TR-CEBPA_01	1	0.998601	0.702164	0.815094	0.883126	0.958455	CEBP	NA	NA	NA	NA	NA	NA
TR-CEBPB_01	0.367538	0.873713	0.511482	0.815151	0.177585	0.860902	CEBP	NA	NA	NA	NA	NA	NA
TR-CEBPB_02	0.756132	1.06941	0.395431	0.694347	1	0.98736	CEBP	NA	NA	NA	NA	NA	NA
TR-CEBP_C	0.073689	1.2531	0.0719917	0.572784	0.420806	1.10427	CEBP	NA	NA	NA	NA	NA	NA
TR-CEBPDELTA_Q6	0.854895	0.944162	0.501076	1.22222	1	1.00499	CEBPA	648.216	2657.95	-2.03577	3.55e-22	1.38e-21	7.18e-18
TR-CEBPGAMMA_Q6	1	1.00642	0.014108	0.474676	0.386647	0.890094	CEBPB	1226.51	1312.87	-0.0981677	1.91e-07	3.57e-07	0.00387683
TR-CEBP_Q2_01	0.78676	1.05463	0.401314	0.736846	1	0.985105	CEBPB	1226.51	1312.87	-0.0981677	1.91e-07	3.57e-07	0.00387683
TR-CEBP_Q2	1	0.998187	1	0.908613	1	0.978591	CEBPD	774.13	1111.32	-0.521624	7.79e-14	2.01e-13	1.58e-09
TR-CEBP_Q3	0.514704	0.893237	0.116373	0.63131	0.138449	0.835935	CEBPG	1277.19	1193.93	0.0972522	0.260957	0.298924	1
TR-CETS168_Q6	0.971762	1.00925	9e-07	1.503	0.0219868	1.11726	CETS168	NA	NA	NA	NA	NA	NA
TR-CETS1P54_01	0.685754	0.958614	8.9e-10	1.7499	0.032557	1.13172	CETS1P54	NA	NA	NA	NA	NA	NA
TR-CETS1P54_02	0.211002	0.863371	0.00168263	1.57346	0.896044	1.01872	CETS1P54	NA	NA	NA	NA	NA	NA
TR-CETS1P54_03	0.955288	0.982341	7.28e-06	1.62969	0.0871174	1.12396	CETS1P54	NA	NA	NA	NA	NA	NA
TR-CHCH_01	1	NA	1	NA	1	NA	NA	NA	NA	NA	NA	NA	NA
TR-CHOP_01	0.230267	1.16717	0.512242	1.17645	0.138449	1.1692	CHOP	NA	NA	NA	NA	NA	NA
TR-CHX10_01	0.033095	0.575716	0.744868	1.16203	0.100834	0.703983	CHX10	NA	NA	NA	NA	NA	NA
TR-CIZ_01	0.685754	1.06236	0.0772518	0.632284	0.870173	0.968269	CIZ	NA	NA	NA	NA	NA	NA
TR-CLOCKBMAL_Q6	0.1363	1.14034	0.00236306	1.48983	0.00403841	1.2168	CLOCKBMAL	NA	NA	NA	NA	NA	NA
TR-CLOX_01	0.969336	0.930508	0.347276	0.433418	0.541655	0.82176	CLOX	NA	NA	NA	NA	NA	NA
TR-CMAF_01	0.0638171	1.19299	0.364429	0.807619	0.220575	1.10868	MAF	657.192	1504.18	-1.19459	8.13e-41	9.14e-40	1.65e-36
TR-CMYB_01	0.353716	0.906232	0.0325539	1.3445	1	1.00211	MYB	1908.09	1000.68	0.931152	8.99e-12	2.1e-11	1.82e-07
TR-COMP1_01	0.867382	0.958014	0.754688	1.08606	0.994282	0.986027	COMP1	NA	NA	NA	NA	NA	NA
TR-COREBINDINGFACTOR_Q6	0.0134578	0.756189	0.829316	1.06654	0.046409	0.824083	COREBINDINGFACTOR	NA	NA	NA	NA	NA	NA
TR-COUP_01	0.230267	1.10524	0.130862	0.773095	0.729515	1.03258	COUP	NA	NA	NA	NA	NA	NA
TR-COUP_DR1_Q6	0.576378	1.05006	1	0.981837	0.638575	1.03513	COUP	NA	NA	NA	NA	NA	NA
TR-COUPTF_Q6	0.206842	0.939758	0.014108	1.19634	0.995147	0.995891	COUPTF	NA	NA	NA	NA	NA	NA
TR-CP2_01	0.553281	1.04391	0.839281	1.0347	0.465776	1.04189	TFCP2	650.325	687.491	-0.080181	0.0334178	0.042974	1
TR-CP2_02	0.0305627	1.10566	0.817554	1.03385	0.0295061	1.08995	TFCP2	650.325	687.491	-0.080181	0.0334178	0.042974	1
TR-CREB_01	0.752424	1.07624	0.00717146	1.81776	0.0962962	1.23846	CREB1	1196.71	1502.07	-0.32788	1.28e-17	4.01e-17	2.6e-13
TR-CREB_02	0.0906745	1.1924	0.000134974	1.74196	0.000563834	1.31263	CREB1	1196.71	1502.07	-0.32788	1.28e-17	4.01e-17	2.6e-13
TR-CREBATF_Q6	1	0.99018	0.00300637	1.70127	0.200846	1.14574	CREB1	1196.71	1502.07	-0.32788	1.28e-17	4.01e-17	2.6e-13
TR-CREBP1_01	0.0928834	0.575113	0.668036	0.641796	0.0510855	0.589701	CREB1	1196.71	1502.07	-0.32788	1.28e-17	4.01e-17	2.6e-13
TR-CREBP1CJUN_01	0.576378	0.86749	0.0106429	1.84679	0.665058	1.08173	NA	NA	NA	NA	NA	NA	NA
TR-CREBP1_Q2	0.390502	1.12069	0.00032754	1.79196	0.00921198	1.26755	CREB1	1196.71	1502.07	-0.32788	1.28e-17	4.01e-17	2.6e-13
TR-CREB_Q2_01	0.05963	1.2012	0.0052477	1.52278	0.00155673	1.27155	CREB1	1196.71	1502.07	-0.32788	1.28e-17	4.01e-17	2.6e-13
TR-CREB_Q2	0.583118	1.07788	5.46e-05	1.80986	0.0123839	1.23801	CREBATF	NA	NA	NA	NA	NA	NA
TR-CREB_Q3	1	NA	1	NA	1	NA	CREBP1	NA	NA	NA	NA	NA	NA
TR-CREB_Q4_01	0.0833917	1.21171	0.000897131	1.69797	0.00106372	1.31809	CREBP1	NA	NA	NA	NA	NA	NA
TR-CREB_Q4	0.193282	1.15584	1.99e-05	1.83725	0.00106421	1.30491	CREBP1CJUN	NA	NA	NA	NA	NA	NA
TR-CREL_01	0.417272	1.07458	0.107444	1.24455	0.104708	1.11177	REL	150.251	140.762	0.0941153	0.37698	0.418385	1
TR-CRX_Q4	0.0416042	0.769962	0.0052477	0.485216	0.000983793	0.707668	CRX	0.0975446	0.120375	-0.303397	0.570767	0.608606	1
TR-DBP_Q6	0.0052473	0.697975	0.899766	0.916779	0.00720548	0.745843	DBP	331.805	310.205	0.0971139	0.746125	0.772023	1
TR-DEAF1_01	0.00746257	0.851672	9e-07	1.48394	0.926071	0.989993	DEAF1	692.72	587.387	0.237961	0.0223102	0.0292454	1
TR-DEAF1_02	0.173661	0.878014	9.67e-07	1.70755	0.477937	1.05949	DEAF1	692.72	587.387	0.237961	0.0223102	0.0292454	1
TR-DEC_Q1	0.00260187	1.21281	0.0850535	1.23901	0.000303986	1.21854	DEC	NA	NA	NA	NA	NA	NA
TR-DELTAEF1_01	0.583118	0.940468	0.1041	1.25589	0.957375	1.00947	DELTAEF1	NA	NA	NA	NA	NA	NA
TR-DR1_Q3	0.0920482	1.1205	0.994973	0.975698	0.138789	1.08882	DR1	1218.7	1088.03	0.163625	0.00487623	0.00677673	1
TR-DR3_Q4	0.0823801	1.12353	0.458547	1.1085	0.038741	1.12024	DR3	NA	NA	NA	NA	NA	NA
TR-DR4_Q2	0.513439	1.05961	0.198482	1.18617	0.190745	1.0873	DR4	NA	NA	NA	NA	NA	NA
TR-DTYPEPA_B	0.000173215	0.486535	0.170936	0.560462	4.02e-05	0.502708	DTYPEPA	NA	NA	NA	NA	NA	NA
TR-E12_Q6	0.869816	1.01503	0.754688	1.04196	0.719632	1.02092	TCF3	1735.86	956.427	0.859922	6.55e-29	3.59e-28	1.33e-24
TR-E2_01	0.297495	0.841064	0.4875	1.20871	0.588952	0.921494	E2	NA	NA	NA	NA	NA	NA
TR-E2A_Q2	0.06159	1.09484	0.228771	1.11554	0.0157479	1.09937	E2	NA	NA	NA	NA	NA	NA
TR-E2A_Q6	0.752424	0.973103	0.881156	1.02684	0.852167	0.98486	E2	NA	NA	NA	NA	NA	NA
TR-E2F_01	1	1.00594	0.000771497	1.90432	0.118491	1.20248	E2A	NA	NA	NA	NA	NA	NA
TR-E2F_02	0.757122	0.949099	0.161037	1.27097	0.896044	1.01952	E2A	NA	NA	NA	NA	NA	NA
TR-E2F_03	0.0431775	0.785059	6.63e-07	1.93907	0.784607	1.03752	E2F	NA	NA	NA	NA	NA	NA
TR-E2F1DP1_01	0.930029	0.977468	0.10842	1.27226	0.662775	1.04196	E2F	NA	NA	NA	NA	NA	NA
TR-E2F1DP1RB_01	0.387074	0.875733	0.104328	1.38322	1	0.986754	E2F	NA	NA	NA	NA	NA	NA
TR-E2F1DP2_01	0.869816	0.966428	0.0478853	1.38046	0.587804	1.057	NA	NA	NA	NA	NA	NA	NA
TR-E2F1_Q3_01	4.24e-07	0.795641	2.64e-22	1.77515	0.895363	1.00993	E2F	NA	NA	NA	NA	NA	NA
TR-E2F1_Q3	0.513439	0.912871	3.38e-07	1.92531	0.138789	1.13436	E2F	NA	NA	NA	NA	NA	NA
TR-E2F1_Q4_01	0.78676	1.03684	6.19e-08	1.87812	0.00490576	1.22088	E2F	NA	NA	NA	NA	NA	NA
TR-E2F1_Q4	0.195429	0.844958	0.0879178	1.36684	0.791535	0.959131	E2F	NA	NA	NA	NA	NA	NA
TR-E2F1_Q6_01	0.0928834	0.842091	1.09e-08	1.91683	0.376093	1.07721	E2F	NA	NA	NA	NA	NA	NA
TR-E2F1_Q6	0.168574	0.844249	0.00069202	1.64657	0.896044	1.01977	E2F	NA	NA	NA	NA	NA	NA
TR-E2F4DP1_01	0.387074	0.875733	0.104328	1.38322	1	0.986754	E2F1	466.347	73.1675	2.67213	2.55e-53	9.24e-52	5.15e-49
TR-E2F4DP2_01	0.634786	0.929109	0.0618823	1.37292	0.868507	1.0262	E2F1	466.347	73.1675	2.67213	2.55e-53	9.24e-52	5.15e-49
TR-E2F_Q2	1	NA	1	NA	1	NA	E2F1	466.347	73.1675	2.67213	2.55e-53	9.24e-52	5.15e-49
TR-E2F_Q3_01	0.643318	1.05826	2.63e-09	1.9709	0.000961409	1.25792	E2F1	466.347	73.1675	2.67213	2.55e-53	9.24e-52	5.15e-49
TR-E2F_Q3	0.556754	0.905489	0.000148679	1.85222	0.328867	1.1126	E2F1	466.347	73.1675	2.67213	2.55e-53	9.24e-52	5.15e-49
TR-E2F_Q4_01	0.532864	0.929624	2.81e-06	1.71599	0.193867	1.10166	E2F1	466.347	73.1675	2.67213	2.55e-53	9.24e-52	5.15e-49
TR-E2F_Q4	0.0528142	0.803541	0.141576	1.28704	0.337078	0.909316	E2F1DP1	NA	NA	NA	NA	NA	NA
TR-E2F_Q6_01	0.268721	0.891428	3.6e-10	1.96906	0.104222	1.12718	E2F1DP1RB	NA	NA	NA	NA	NA	NA
TR-E2F_Q6	0.168574	0.844249	0.00069202	1.64657	0.896044	1.01977	E2F1DP2	NA	NA	NA	NA	NA	NA
TR-E2_Q6_01	0.500308	0.886258	0.489928	1.20046	0.842372	0.954996	E2F4DP1	NA	NA	NA	NA	NA	NA
TR-E2_Q6	0.190447	0.823097	0.730514	1.1104	0.333384	0.885951	E2F4DP2	NA	NA	NA	NA	NA	NA
TR-E47_01	0.0561349	1.0914	0.980332	1.01132	0.0675222	1.07388	E47	NA	NA	NA	NA	NA	NA
TR-E47_02	0.869816	1.0194	0.996639	0.980436	0.914348	1.01088	E47	NA	NA	NA	NA	NA	NA
TR-E4BP4_01	1	0.952752	0.147488	0.340231	0.465534	0.818752	NFIL3	518.27	1015.67	-0.970658	4.31e-29	2.38e-28	8.72e-25
TR-E4F1_Q6	1	1.00253	0.222596	1.32869	0.588952	1.07388	E4F1	616.627	309.532	0.994308	1.01e-27	5.21e-27	2.05e-23
TR-EBF_Q6	0.663412	1.03745	0.105761	0.808003	0.902111	0.987257	EBF	NA	NA	NA	NA	NA	NA
TR-EBOX_Q6_01	0.97312	1.00823	0.000105713	1.39764	0.0732021	1.09342	EBOX	NA	NA	NA	NA	NA	NA
TR-EFC_Q6	0.855836	1.04125	0.667324	0.848039	1	0.998979	RFX1	415.566	345.547	0.266196	2.06e-06	3.61e-06	0.0416772
TR-EGR1_01	0.716873	0.969632	1.15e-06	1.46684	0.121064	1.07841	EGR	NA	NA	NA	NA	NA	NA
TR-EGR2_01	0.141123	1.11123	0.000220655	1.46142	0.00155673	1.18784	EGR1	4937.79	32056.3	-2.69867	1.83e-50	4.71e-49	3.7e-46
TR-EGR3_01	0.969336	0.988047	1.34e-10	1.67976	0.00822429	1.13937	EGR2	434.716	2090.93	-2.266	1.3e-41	1.56e-40	2.63e-37
TR-EGR_Q6	0.0165325	0.916139	2.68e-10	1.36949	0.711003	1.01532	EGR3	608.05	2857.49	-2.23249	7.01e-37	6.08e-36	1.42e-32
TR-ELF1_Q6	0.576378	0.940266	0.890334	0.951581	0.480993	0.942742	ELF1	1791.23	1960.29	-0.130121	0.000356887	0.000542483	1
TR-ELK1_01	0.565896	0.942317	0.0243438	1.32109	0.801019	1.02518	ELK1	897.427	623.734	0.524863	1.43e-34	1.07e-33	2.89e-30
TR-ELK1_02	1	0.997996	3.6e-15	2.01796	0.000364676	1.22113	ELK1	897.427	623.734	0.524863	1.43e-34	1.07e-33	2.89e-30
TR-EN1_01	0.439098	0.815814	0.528705	0.689992	0.223461	0.788288	EN1	301.475	59.7198	2.33576	0.00652729	0.00896302	1
TR-ER_Q6_02	0.664756	1.04214	0.747673	0.930382	0.868768	1.01769	ESR1	10749.8	3449.89	1.63969	7.28e-09	1.46e-08	0.000147336
TR-ER_Q6	0.867184	1.02643	0.640117	1.09801	0.663713	1.04209	ESR1	10749.8	3449.89	1.63969	7.28e-09	1.46e-08	0.000147336
TR-ERR1_Q2	1	1.00603	0.555399	0.859094	0.879383	0.973887	ESRRA	612.795	518.032	0.242363	0.0297318	0.0384733	1
TR-ETF_Q6	3.1e-10	0.810243	8.28e-27	1.63825	0.881807	0.991385	ETF	NA	NA	NA	NA	NA	NA
TR-ETS1_B	0.977558	1.00808	0.364429	1.10603	0.628226	1.0295	ETS	NA	NA	NA	NA	NA	NA
TR-ETS2_B	0.899688	1.01731	0.987711	1.01626	0.879202	1.01708	ETS	NA	NA	NA	NA	NA	NA
TR-ETS_Q4	1	0.998934	0.00482133	1.28758	0.22577	1.06208	ETS1	2248.14	3803.93	-0.75876	5.41e-27	2.67e-26	1.1e-22
TR-ETS_Q6	0.756132	0.973137	0.115269	1.16268	0.848961	1.0146	ETS2	1108.78	2651.69	-1.25794	3.28e-49	7.44e-48	6.64e-45
TR-EVI1_01	0.06159	0.715967	0.953138	1.04164	0.10807	0.787214	EVI1	NA	NA	NA	NA	NA	NA
TR-EVI1_02	0.249418	0.812135	0.721922	0.828617	0.157499	0.815741	EVI1	NA	NA	NA	NA	NA	NA
TR-EVI1_03	0.00751458	0.567571	0.560666	0.719193	0.00375296	0.600741	EVI1	NA	NA	NA	NA	NA	NA
TR-EVI1_04	0.259935	0.800895	0.0456934	0.459647	0.0337099	0.72624	EVI1	NA	NA	NA	NA	NA	NA
TR-EVI1_05	0.260248	0.789652	0.523827	0.719968	0.126494	0.774407	EVI1	NA	NA	NA	NA	NA	NA
TR-EVI1_06	0.890803	0.928461	0.630701	0.703302	0.673721	0.879203	EVI1	NA	NA	NA	NA	NA	NA
TR-FAC1_01	0.0874919	0.81484	0.126321	0.704723	0.0132951	0.79075	FALZ	NA	NA	NA	NA	NA	NA
TR-FOXD3_01	0.0212224	0.668071	0.10842	0.561342	0.00230287	0.644722	FOX	NA	NA	NA	NA	NA	NA
TR-FOXJ2_01	0.000539468	0.524912	0.549466	0.749792	0.000483928	0.574109	FOXD3	12.1542	1.42957	3.0878	9.44e-14	2.43e-13	1.91e-09
TR-FOXJ2_02	0.0984148	0.727575	1	1.02845	0.147388	0.793397	FOXJ2	903.384	1145.02	-0.34196	6.09e-25	2.71e-24	1.23e-20
TR-FOXM1_01	0.32273	1.13984	0.621592	0.839924	0.573796	1.07423	FOXJ2	903.384	1145.02	-0.34196	6.09e-25	2.71e-24	1.23e-20
TR-FOXO1_01	1.26e-05	0.5791	0.705067	0.866319	4.02e-05	0.641935	FOXM1	1232.14	103.134	3.57856	2.07e-58	2.03e-56	4.18e-54
TR-FOXO1_02	0.0834158	0.780395	1	1.01339	0.121064	0.831367	FOXO1A	NA	NA	NA	NA	NA	NA
TR-FOXO3_01	0.00192911	0.65342	0.013438	0.486122	4.16e-05	0.616821	FOXO1A	NA	NA	NA	NA	NA	NA
TR-FOXO4_01	0.000355499	0.661647	0.080525	0.646651	3.62e-05	0.658366	FOXO3A	NA	NA	NA	NA	NA	NA
TR-FOXO4_02	0.249418	0.852824	0.553111	0.830581	0.130818	0.847958	FOXO4	492.923	1004.17	-1.02656	5.34e-49	1.18e-47	1.08e-44
TR-FOXP1_01	0.230267	0.615498	0.854382	0.676297	0.138449	0.628799	FOXO4	492.923	1004.17	-1.02656	5.34e-49	1.18e-47	1.08e-44
TR-FOXP3_Q4	0.212963	1.15772	0.0590824	0.598757	0.826528	1.03544	FOXP1	1797.62	2105.45	-0.228036	5.2e-08	9.98e-08	0.00105212
TR-FOX_Q2	0.000457644	0.575726	0.019419	0.452306	1.73e-05	0.548726	FOXP3	97.4107	18.5517	2.39253	7.5e-40	7.88e-39	1.52e-35
TR-FREAC2_01	0.00012097	0.564904	0.425281	0.747145	9.22e-05	0.604772	FOXF2	66.5301	53.9087	0.30349	0.604391	0.640077	1
TR-FREAC3_01	1.89e-05	0.527873	0.581334	0.813161	3.84e-05	0.590285	FOXC1	566.07	650.676	-0.20096	4.59e-27	2.28e-26	9.3e-23
TR-FREAC4_01	6.39e-06	0.527321	0.826566	0.890183	4.16e-05	0.606704	FOXD1	49.6669	6.91622	2.84423	0.0015242	0.00221097	1
TR-FREAC7_01	0.0509102	0.681373	0.324281	0.648855	0.0123094	0.674259	FOXL1	40.8419	27.2859	0.581891	0.389698	0.431223	1
TR-FXR_IR1_Q6	0.634786	0.922734	1	0.985718	0.626732	0.936513	FXR	NA	NA	NA	NA	NA	NA
TR-FXR_Q3	0.664297	0.923197	0.177727	0.67784	0.250186	0.86952	FXR	NA	NA	NA	NA	NA	NA
TR-GABP_B	0.78424	0.975814	3.65e-08	1.49073	0.0570944	1.08846	GABPA	803.689	1166.8	-0.537845	2.54e-28	1.35e-27	5.14e-24
TR-GATA1_01	0.944934	0.979762	0.220273	1.21771	0.770248	1.03182	GATA1	1.61475	1.53389	0.0741153	0.0755741	0.0933326	1
TR-GATA1_02	0.441039	0.84298	0.549466	0.752578	0.234276	0.823203	GATA1	1.61475	1.53389	0.0741153	0.0755741	0.0933326	1
TR-GATA1_03	0.882108	0.95585	0.117188	0.617312	0.343799	0.881788	GATA1	1.61475	1.53389	0.0741153	0.0755741	0.0933326	1
TR-GATA1_04	0.873701	0.951531	0.225241	0.663014	0.423608	0.888412	GATA1	1.61475	1.53389	0.0741153	0.0755741	0.0933326	1
TR-GATA1_05	0.0379817	0.679721	0.160615	0.568093	0.00610515	0.6553	GATA1	1.61475	1.53389	0.0741153	0.0755741	0.0933326	1
TR-GATA1_06	0.05745	0.706628	0.458547	0.727902	0.0209703	0.711282	GATA1	1.61475	1.53389	0.0741153	0.0755741	0.0933326	1
TR-GATA2_01	0.757122	0.944202	0.462675	1.17279	1	0.99421	GATA2	338.699	213.924	0.662906	0.814399	0.833371	1
TR-GATA2_02	0.0874919	0.73663	0.0719917	0.516711	0.00921198	0.688519	GATA2	338.699	213.924	0.662906	0.814399	0.833371	1
TR-GATA2_03	0.0278009	0.694388	0.033859	0.478535	0.00165858	0.647166	GATA2	338.699	213.924	0.662906	0.814399	0.833371	1
TR-GATA3_01	0.421584	0.869395	0.104328	0.606654	0.10023	0.811915	GATA3	11339.2	3409.09	1.73386	2.26e-24	9.8e-24	4.58e-20
TR-GATA3_02	0.0751683	0.731795	0.0363234	0.458467	0.00507238	0.671999	GATA3	11339.2	3409.09	1.73386	2.26e-24	9.8e-24	4.58e-20
TR-GATA3_03	0.0818909	0.717618	0.00519426	0.307517	0.00230272	0.627901	GATA3	11339.2	3409.09	1.73386	2.26e-24	9.8e-24	4.58e-20
TR-GATA4_Q3	0.991353	0.98453	0.237966	0.765202	0.547615	0.936548	GATA4	29.3959	0.801755	5.19631	7.45e-05	0.000118452	1
TR-GATA6_01	0.417272	0.822301	0.0501824	0.391529	0.0713018	0.728062	GATA6	149.059	197.333	-0.404752	1.53e-14	4.1e-14	3.1e-10
TR-GFI1_01	0.980363	0.979523	0.138604	0.683186	0.473195	0.914694	GFI1	33.2406	26.9287	0.303802	0.34951	0.390745	1
TR-GFI1B_01	0.532864	0.907465	0.511482	0.817192	0.304719	0.887716	GFI1	33.2406	26.9287	0.303802	0.34951	0.390745	1
TR-GFI1_Q6	0.78424	1.04248	0.328344	1.20566	0.426285	1.07818	GFI1B	2.33004	0.903589	1.36662	0.112671	0.136181	1
TR-GLI_Q2	0.178903	1.07974	0.813325	1.03785	0.146601	1.07058	GLI	NA	NA	NA	NA	NA	NA
TR-GR_01	0.839702	1.0374	0.218023	0.736013	0.879202	0.971468	NR3C1	1181.11	3915.51	-1.72906	1.15e-58	1.21e-56	2.33e-54
TR-GRE_C	0.901334	1.02067	0.386476	0.830682	0.896044	0.979103	NR3C1	1181.11	3915.51	-1.72906	1.15e-58	1.21e-56	2.33e-54
TR-GR_Q6_01	0.752424	1.04638	0.242711	0.7717	0.957375	0.986287	NR3C1	1181.11	3915.51	-1.72906	1.15e-58	1.21e-56	2.33e-54
TR-GR_Q6	0.465213	1.07767	0.872694	0.937431	0.623556	1.04699	GRE	NA	NA	NA	NA	NA	NA
TR-GZF1_01	1	0.976593	0.549466	0.697489	0.745907	0.915534	ZNF336	NA	NA	NA	NA	NA	NA
TR-HAND1E47_01	0.387718	1.08974	0.234219	0.791214	0.834298	1.02443	HAND1	1.24262	0.199697	2.6375	0.282236	0.321498	1
TR-HEB_Q6	2.22e-07	1.23238	0.717195	0.948561	3.46e-05	1.17029	TCF12	1746.74	2047.21	-0.228994	2.92e-09	6e-09	5.92e-05
TR-HELIOSA_01	0.238471	0.811006	0.789719	1.1139	0.400462	0.877269	HELIOSA	NA	NA	NA	NA	NA	NA
TR-HELIOSA_02	0.634786	1.07279	0.590389	0.835321	0.896044	1.02084	HELIOSA	NA	NA	NA	NA	NA	NA
TR-HEN1_01	0.0561349	1.12643	0.366443	1.12075	0.0209703	1.12519	NHLH1	5.65573	3.95702	0.515299	0.0948136	0.115571	1
TR-HEN1_02	0.0920482	1.0989	0.439399	1.09307	0.0427609	1.09762	NHLH1	5.65573	3.95702	0.515299	0.0948136	0.115571	1
TR-HES1_Q2	0.00337809	1.17293	0.0662952	1.21269	0.000313238	1.18163	HES1	1352.93	1195.32	0.178683	0.3229	0.363707	1
TR-HFH1_01	0.000675086	0.610336	0.347276	0.72651	0.000303986	0.635751	FOXQ1	41.8765	24.003	0.802925	0.430536	0.472283	1
TR-HFH3_01	3.04e-05	0.538814	0.581334	0.814052	6.15e-05	0.599027	FOXI1	287.824	359.571	-0.32109	2.05e-09	4.24e-09	4.14e-05
TR-HFH4_01	0.000851127	0.582908	0.389338	0.722182	0.000343774	0.613377	FOXJ1	147.077	6.54281	4.49052	1.22e-14	3.29e-14	2.47e-10
TR-HFH8_01	6.8e-05	0.553626	0.528705	0.783346	8.18e-05	0.603881	HFH8	NA	NA	NA	NA	NA	NA
TR-HIC1_02	0.929923	1.00702	1.89e-10	1.33331	0.00336425	1.07841	HIC1	167.155	269.511	-0.689158	6.38e-19	2.13e-18	1.29e-14
TR-HIC1_03	0.867184	0.987612	1.12e-06	1.29799	0.0900121	1.05551	HIC1	167.155	269.511	-0.689158	6.38e-19	2.13e-18	1.29e-14
TR-HIF1_Q3	0.0749043	1.14151	0.0183558	1.32691	0.00403841	1.18207	HIF1A	2692.33	2197.74	0.292831	0.644448	0.678243	1
TR-HIF1_Q5	0.00973351	1.20465	0.16346	1.21369	0.00196931	1.20663	HIF1A	2692.33	2197.74	0.292831	0.644448	0.678243	1
TR-HLF_01	0.814483	0.899893	1	0.973802	0.825341	0.916062	HLF	173.587	1316.58	-2.92306	1.92e-61	6.08e-59	3.89e-57
TR-HMEF2_Q6	0.368855	0.848094	0.195475	0.646095	0.109221	0.803903	HMEF2	NA	NA	NA	NA	NA	NA
TR-HMGIY_Q3	0.949796	1.01949	0.358854	0.752194	0.839652	0.961011	HMGIY	NA	NA	NA	NA	NA	NA
TR-HMGIY_Q6	0.781205	1.05443	1	0.959115	0.844184	1.03358	HMGIY	NA	NA	NA	NA	NA	NA
TR-HMX1_01	0.00101005	1.28888	0.0771551	0.706773	0.0411382	1.16154	HMX1	3.32217	1.01106	1.71626	0.168266	0.198647	1
TR-HNF1_01	0.691753	0.903092	0.00188921	0.226314	0.0880466	0.755034	TCF2	NA	NA	NA	NA	NA	NA
TR-HNF1_C	0.878409	0.939872	1	0.958947	0.828038	0.944045	TCF2	NA	NA	NA	NA	NA	NA
TR-HNF1_Q6_01	0.00582758	0.591787	0.0481547	0.433496	0.000260472	0.557158	TCF2	NA	NA	NA	NA	NA	NA
TR-HNF1_Q6	0.0898828	0.703431	0.0330521	0.367606	0.00614872	0.629963	TCF2	NA	NA	NA	NA	NA	NA
TR-HNF3ALPHA_Q6	1.15e-08	0.469457	0.0618823	0.598732	1.35e-09	0.497739	FOXA2	2.14724	0.89998	1.25452	0.240562	0.277078	1
TR-HNF3B_01	8.35e-05	0.53943	0.511482	0.778727	0.000104325	0.591781	FOXA2	2.14724	0.89998	1.25452	0.240562	0.277078	1
TR-HNF3_Q6_01	4.24e-07	0.483139	0.324702	0.724628	6.12e-07	0.535969	FOXA2	2.14724	0.89998	1.25452	0.240562	0.277078	1
TR-HNF3_Q6	7.98e-10	0.43657	0.0618823	0.599618	1.08e-10	0.47224	FOXA2	2.14724	0.89998	1.25452	0.240562	0.277078	1
TR-HNF4_01_B	0.0572935	1.16023	0.92282	1.02894	0.0610003	1.13151	HNF4A	0.527854	0.466686	0.177685	0.13754	0.164386	1
TR-HNF4_01	0.198495	1.10632	1	0.978507	0.257343	1.07836	HNF4A	0.527854	0.466686	0.177685	0.13754	0.164386	1
TR-HNF4ALPHA_Q6	0.800587	0.954282	0.950332	1.02456	0.848961	0.969656	HNF4	NA	NA	NA	NA	NA	NA
TR-HNF4_DR1_Q3	0.0509102	1.15177	0.714808	0.920474	0.123012	1.10117	HNF4A	0.527854	0.466686	0.177685	0.13754	0.164386	1
TR-HNF4_Q6_01	0.0538317	1.14177	0.881156	0.953131	0.107663	1.1005	HNF4A	0.527854	0.466686	0.177685	0.13754	0.164386	1
TR-HNF4_Q6_02	1	NA	1	NA	1	NA	NA	NA	NA	NA	NA	NA	NA
TR-HNF4_Q6_03	1	NA	1	NA	1	NA	NA	NA	NA	NA	NA	NA	NA
TR-HNF4_Q6	0.672614	1.04911	0.839281	0.93278	0.839652	1.02366	HNF4ALPHA	NA	NA	NA	NA	NA	NA
TR-HNF6_Q6	0.0543235	0.667502	0.737462	0.794557	0.0329136	0.695297	ONECUT2	85.2708	8.88546	3.26253	0.000614827	0.000919449	1
TR-HOX13_01	0.174455	0.772185	0.902164	1.05286	0.253533	0.833589	HOX13	NA	NA	NA	NA	NA	NA
TR-HOXA3_01	0.865504	1.0602	0.872694	1.08171	0.753375	1.0649	HOXA3	52.684	192.322	-1.86809	5.81e-53	1.99e-51	1.18e-48
TR-HOXA4_Q2	0.142691	0.714802	0.552782	1.2418	0.324812	0.830092	HOXA4	33.7243	179.492	-2.41206	1.38e-60	3.09e-58	2.78e-56
TR-HOXA7_01	0.942649	1.03158	0.817554	1.11099	0.815983	1.04895	HOXA7	104.399	386.948	-1.89003	5.77e-56	3.01e-54	1.17e-51
TR-HP1SITEFACTOR_Q6	0.814483	0.942723	0.356569	0.736421	0.423608	0.897591	HP1SITEFACTOR	NA	NA	NA	NA	NA	NA
TR-HSF1_01	0.136582	1.23199	1	0.958305	0.189491	1.17212	HSF	NA	NA	NA	NA	NA	NA
TR-HSF1_Q6	0.112075	1.14169	0.739595	0.915852	0.22577	1.09228	HSF1	1963.06	1190.86	0.721105	1.05e-20	3.8e-20	2.12e-16
TR-HSF2_01	0.177189	1.22675	0.523827	0.753678	0.387959	1.12325	HSF1	1963.06	1190.86	0.721105	1.05e-20	3.8e-20	2.12e-16
TR-HSF_Q6	0.476708	1.06696	0.986125	0.974403	0.552046	1.04671	HSF2	358.622	407.953	-0.185939	7.12e-09	1.43e-08	0.000144186
TR-HTF_01	0.694414	0.899833	0.890334	0.886437	0.579306	0.896903	HTF	NA	NA	NA	NA	NA	NA
TR-ICSBP_Q6	0.209952	0.869008	0.0768761	0.683107	0.032557	0.828338	IRF8	375.581	354.971	0.0814204	0.0192298	0.0253666	1
TR-IK1_01	0.134518	1.14	0.401314	0.836721	0.373547	1.07365	IK1	NA	NA	NA	NA	NA	NA
TR-IK2_01	0.353716	1.0911	0.843237	0.9405	0.48718	1.05815	IK2	NA	NA	NA	NA	NA	NA
TR-IK3_01	0.000109672	1.38421	0.741001	0.888381	0.00185188	1.27573	IK3	NA	NA	NA	NA	NA	NA
TR-IPF1_Q4_01	0.756132	0.916639	0.170936	0.595154	0.297942	0.846308	IPF1	NA	NA	NA	NA	NA	NA
TR-IPF1_Q4	0.756132	0.909313	0.0330521	0.367606	0.180064	0.790804	IPF1	NA	NA	NA	NA	NA	NA
TR-IRF1_01	0.0796929	0.810845	0.0427675	0.620476	0.00609135	0.769198	IRF	NA	NA	NA	NA	NA	NA
TR-IRF1_Q6	0.00843532	0.70755	0.328344	0.743142	0.00248799	0.715336	IRF	NA	NA	NA	NA	NA	NA
TR-IRF2_01	0.45478	0.904722	0.221421	0.747258	0.152963	0.870274	IRF1	1378.52	852.166	0.693917	5.31e-09	1.08e-08	0.000107561
TR-IRF7_01	0.653402	0.929369	0.906873	0.933414	0.57846	0.930254	IRF1	1378.52	852.166	0.693917	5.31e-09	1.08e-08	0.000107561
TR-IRF_Q6_01	0.527589	0.918365	0.130862	0.717393	0.150907	0.874399	IRF2	859.889	954.179	-0.150108	6.4e-07	1.16e-06	0.0129691
TR-IRF_Q6	0.752424	0.950373	0.156406	0.738654	0.295979	0.904056	IRF7	834.675	221.295	1.91525	1.3e-42	1.65e-41	2.62e-38
TR-ISRE_01	0.272364	0.888896	0.741001	0.904403	0.186299	0.892289	ISRE	NA	NA	NA	NA	NA	NA
TR-KAISO_01	1	0.997522	0.881156	0.954923	0.939234	0.988202	KAISO	NA	NA	NA	NA	NA	NA
TR-KROX_Q6	0.0509102	0.937507	4.12e-18	1.43343	0.0962252	1.046	KROX	NA	NA	NA	NA	NA	NA
TR-LBP1_Q6	9.68e-11	1.30984	0.739595	0.948224	9.7e-08	1.23073	UBP1	2156.37	2100.73	0.0377197	0.747729	0.772684	1
TR-LDSPOLYA_B	0.131387	0.874562	0.0163362	0.674905	0.008685	0.830883	LDSPOLYA	NA	NA	NA	NA	NA	NA
TR-LEF1_Q2_01	0.756132	1.04628	0.347276	0.791214	1	0.990477	NA	NA	NA	NA	NA	NA	NA
TR-LEF1_Q2	1	NA	1	NA	1	NA	LEF1	530.285	138.008	1.94202	3.07e-36	2.55e-35	6.22e-32
TR-LEF1TCF1_Q4	0.944791	1.02086	0.414603	0.799017	0.895363	0.972326	LEF1TCF1	NA	NA	NA	NA	NA	NA
TR-LFA1_Q6	0.79371	1.02323	0.497764	1.08555	0.516444	1.03686	LFA1	NA	NA	NA	NA	NA	NA
TR-LHX3_01	0.0906745	0.687521	0.125892	0.477393	0.0142017	0.641552	LHX3	1.01164	0.0132691	6.25248	7.48e-06	1.27e-05	0.151459
TR-LMO2COM_01	0.126366	1.07634	0.775623	1.03693	0.104222	1.06772	LMO2	272.003	632.546	-1.21755	1.44e-47	2.78e-46	2.92e-43
TR-LMO2COM_02	1	0.985557	1	0.970885	1	0.982347	LMO2	272.003	632.546	-1.21755	1.44e-47	2.78e-46	2.92e-43
TR-LPOLYA_B	0.989089	0.976392	0.864349	0.881702	0.854282	0.955677	LPOLYA	NA	NA	NA	NA	NA	NA
TR-LRF_Q2	0.131387	0.928511	2.18e-05	1.32353	0.798681	1.01493	FBI1	NA	NA	NA	NA	NA	NA
TR-LUN1_01	0.694372	0.949064	0.202701	0.780831	0.294397	0.91226	LUN1	NA	NA	NA	NA	NA	NA
TR-LXR_DR4_Q3	0.146485	0.865582	0.259844	1.19757	0.496846	0.93821	LXR	NA	NA	NA	NA	NA	NA
TR-LXR_Q3	0.923738	1.01498	0.00152967	1.41201	0.11183	1.10184	NR1H2	1263.06	1165.46	0.116025	0.190606	0.222979	1
TR-LYF1_01	1	1.00298	0.00677295	0.662843	0.29905	0.928569	LYF1	NA	NA	NA	NA	NA	NA
TR-MAF_Q6_01	6.65e-05	1.30863	0.634335	1.09372	0.000123377	1.26161	MAF	657.192	1504.18	-1.19459	8.13e-41	9.14e-40	1.65e-36
TR-MAF_Q6	0.0122012	0.832395	0.360071	1.13439	0.0997301	0.898461	MAF	657.192	1504.18	-1.19459	8.13e-41	9.14e-40	1.65e-36
TR-MAX_01	1	1.00051	0.00339149	1.61181	0.190678	1.13424	MAX	1445.09	1307.52	0.144323	0.00323943	0.0045745	1
TR-MAZ_Q6	0.0148491	0.918474	3.09e-06	1.26389	0.926071	0.994041	MAZ	5548.41	2088.16	1.40985	2.63e-57	1.82e-55	5.32e-53
TR-MAZR_01	0.58945	1.02749	0.00456734	1.20003	0.057794	1.06523	ZNF278	NA	NA	NA	NA	NA	NA
TR-MEF2_01	0.568681	0.904321	0.0581214	0.565971	0.128398	0.830301	MEF2A	1361.92	2019.88	-0.568631	1.28e-33	9.12e-33	2.59e-29
TR-MEF2_02	0.614792	0.889846	0.442376	0.717539	0.332866	0.852151	MEF2A	1361.92	2019.88	-0.568631	1.28e-33	9.12e-33	2.59e-29
TR-MEF2_03	0.684951	0.895064	0.238622	0.591908	0.271932	0.828743	MEF2A	1361.92	2019.88	-0.568631	1.28e-33	9.12e-33	2.59e-29
TR-MEF2_04	0.193282	0.777596	0.626232	0.785893	0.108431	0.779412	MEF2A	1361.92	2019.88	-0.568631	1.28e-33	9.12e-33	2.59e-29
TR-MEF2_Q6_01	0.417272	0.867442	0.0296202	0.510204	0.0610003	0.78929	MEF2A	1361.92	2019.88	-0.568631	1.28e-33	9.12e-33	2.59e-29
TR-MEF3_B	0.871649	0.97303	1	1.00287	0.888906	0.979557	MEF3	NA	NA	NA	NA	NA	NA
TR-MEIS1_01	1	1.00925	1	0.97577	1	1.00192	MEIS1	173.976	350.901	-1.01218	9.96e-41	1.11e-39	2.02e-36
TR-MEIS1AHOXA9_01	0.0226661	0.70798	0.874141	1.06259	0.054753	0.785557	HOXA9	84.4458	239.324	-1.50287	8.12e-48	1.6e-46	1.64e-43
TR-MEIS1BHOXA9_02	0.638794	0.908336	0.686556	0.840959	0.462394	0.893596	HOXA9	84.4458	239.324	-1.50287	8.12e-48	1.6e-46	1.64e-43
TR-MIF1_01	1	1.00539	0.0314346	1.36297	0.307455	1.08361	MIF1	NA	NA	NA	NA	NA	NA
TR-MINI19_B	0.064095	1.07683	1.22e-09	1.39933	6.99e-06	1.14738	MINI19	NA	NA	NA	NA	NA	NA
TR-MINI20_B	0.230267	1.0553	3.57e-07	1.35699	0.000483928	1.1213	MINI20	NA	NA	NA	NA	NA	NA
TR-MMEF2_Q6	0.331432	0.84065	0.185	0.625414	0.0969026	0.793563	MMEF2	NA	NA	NA	NA	NA	NA
TR-MOVOB_01	0.887626	1.01243	0.0401162	1.17634	0.25152	1.04829	MOVOB	NA	NA	NA	NA	NA	NA
TR-MRF2_01	0.246738	0.805099	0.10842	0.556459	0.0500935	0.750704	MRF2	NA	NA	NA	NA	NA	NA
TR-MSX1_01	0.529535	0.873657	0.953138	0.911959	0.465236	0.882037	MSX1	72.8834	144.247	-0.984878	6.78e-16	1.94e-15	1.37e-11
TR-MTATA_B	0.0164713	0.660746	0.419656	1.24917	0.103985	0.789475	MTATA	NA	NA	NA	NA	NA	NA
TR-MTF1_Q4	0.259935	1.05911	0.0809651	1.15863	0.0511488	1.08089	MTF1	613.684	764.482	-0.316985	1.64e-15	4.61e-15	3.32e-11
TR-MUSCLE_INI_B	1	1.00224	6.97e-10	1.30745	0.00725258	1.06901	PHF5A	496.734	418.147	0.248462	0.000388657	0.000588478	1
TR-MYB_Q3	1	0.991069	1	0.979763	0.982164	0.988596	MYB	1908.09	1000.68	0.931152	8.99e-12	2.1e-11	1.82e-07
TR-MYB_Q5_01	0.485872	1.09453	0.82095	1.07051	0.396517	1.08928	MYB	1908.09	1000.68	0.931152	8.99e-12	2.1e-11	1.82e-07
TR-MYB_Q6	0.949796	1.01812	1	1.00876	0.920455	1.01607	MYB	1908.09	1000.68	0.931152	8.99e-12	2.1e-11	1.82e-07
TR-MYCMAX_01	0.969336	1.01331	0.00714213	1.50959	0.183377	1.12188	MYC	2165.85	4392.32	-1.02005	1.33e-27	6.81e-27	2.69e-23
TR-MYCMAX_02	0.259935	1.12403	0.0258109	1.42033	0.0289398	1.18885	MYCMAX	NA	NA	NA	NA	NA	NA
TR-MYCMAX_03	0.252878	1.13336	0.000174104	1.71773	0.00385416	1.2612	MYCMAX	NA	NA	NA	NA	NA	NA
TR-MYCMAX_B	0.594689	1.04288	3.6e-15	1.83266	3.15e-05	1.21566	MYCMAX	NA	NA	NA	NA	NA	NA
TR-MYC_Q2	0.11288	1.14507	0.130859	1.24858	0.0233662	1.16772	MYCMAX	NA	NA	NA	NA	NA	NA
TR-MYOD_01	0.00593043	1.17803	0.549466	1.08621	0.00405202	1.15794	MYOD1	1.00095	9.34303	-3.22252	0.00685346	0.00939816	1
TR-MYOD_0	0.119084	0.942951	1.46e-09	1.34169	0.355044	1.03018	NA	NA	NA	NA	NA	NA	NA
TR-MYOD_Q6_01	0.238853	1.05648	0.305217	1.09348	0.0958648	1.06457	MYOD1	1.00095	9.34303	-3.22252	0.00685346	0.00939816	1
TR-MYOD_Q6	0.254581	1.06751	0.345525	1.10552	0.108431	1.07583	MYOD1	1.00095	9.34303	-3.22252	0.00685346	0.00939816	1
TR-MYOD_	0.0148491	1.21053	0.480629	0.855236	0.0796258	1.1328	MYOD1	1.00095	9.34303	-3.22252	0.00685346	0.00939816	1
TR-MYOD	0.949796	0.988761	1.31e-09	1.57868	0.0142142	1.11782	MYOD1	1.00095	9.34303	-3.22252	0.00685346	0.00939816	1
TR-MYOGENIN_Q6	0.486863	1.04424	0.558143	1.06711	0.302997	1.04924	MYOG	2.22897	20.4504	-3.19768	2.21e-05	3.64e-05	0.44726
TR-MYOGNF1_01	0.336584	1.08412	0.630904	1.08845	0.217513	1.08507	MYOGNF1	NA	NA	NA	NA	NA	NA
TR-MZF1_01	0.0511279	0.896488	0.0403485	1.19902	0.481603	0.962674	ZNF42	NA	NA	NA	NA	NA	NA
TR-MZF1_02	0.634786	0.963831	1	1.00659	0.666413	0.973184	ZNF42	NA	NA	NA	NA	NA	NA
TR-NANOG_01	0.685754	0.946637	0.484621	0.849452	0.395506	0.925376	NANOG	2.09931	3.45101	-0.717105	0.00351551	0.00494815	1
TR-NCX_01	0.756132	0.923901	0.0928847	1.46171	0.828481	1.04156	TLX2	1.26276	0.215134	2.55327	2.16e-09	4.47e-09	4.38e-05
TR-NERF_Q2	0.119084	1.08513	0.0424095	1.19549	0.0123831	1.10928	ELF2	831.693	1012.35	-0.283586	3.22e-16	9.39e-16	6.53e-12
TR-NF1_Q6_01	0.295718	1.09351	0.39683	0.852958	0.632249	1.04088	NFIA	1751.53	2565.68	-0.550725	2.3e-18	7.48e-18	4.66e-14
TR-NF1_Q6	0.142743	1.1084	0.168006	0.818222	0.51284	1.04492	NFIA	1751.53	2565.68	-0.550725	2.3e-18	7.48e-18	4.66e-14
TR-NFAT_Q4_01	0.188479	1.1363	0.817554	0.920515	0.313319	1.0891	NFATC1	459.184	629.084	-0.454178	7.59e-17	2.28e-16	1.54e-12
TR-NFAT_Q6	1	1.00568	0.523827	0.854154	0.866292	0.972533	NFATC1	459.184	629.084	-0.454178	7.59e-17	2.28e-16	1.54e-12
TR-NFE2_01	1.59e-06	1.39798	0.557467	1.11493	6.99e-06	1.33605	NFE2	26.9859	10.2939	1.39041	0.00235025	0.00335679	1
TR-NFKAPPAB_01	0.212963	1.09527	0.347252	1.13687	0.0911383	1.10437	NFKB1	1437.51	1563.12	-0.120849	9.83e-07	1.76e-06	0.0199015
TR-NFKAPPAB50_01	0.419481	1.05229	0.00294421	1.29215	0.0258853	1.10477	NFKAPPAB50	NA	NA	NA	NA	NA	NA
TR-NFKAPPAB65_01	0.0905559	1.14286	0.241008	1.1853	0.0266401	1.15214	NFKAPPAB65	NA	NA	NA	NA	NA	NA
TR-NFKB_C	0.230267	1.09758	0.0618823	1.2636	0.0349173	1.1339	NFKB1	1437.51	1563.12	-0.120849	9.83e-07	1.76e-06	0.0199015
TR-NFKB_Q6_01	0.375782	1.06777	0.033021	1.2618	0.0540428	1.11021	NFKB1	1437.51	1563.12	-0.120849	9.83e-07	1.76e-06	0.0199015
TR-NFKB_Q6	1	0.994165	0.0367886	1.31439	0.407253	1.06422	NFKB1	1437.51	1563.12	-0.120849	9.83e-07	1.76e-06	0.0199015
TR-NFMUE1_Q6	0.417272	1.07799	0.117681	1.24222	0.10931	1.11392	NFMUE1	NA	NA	NA	NA	NA	NA
TR-NFY_01	0.862663	0.963614	8.67e-14	2.32841	0.00172061	1.26219	NFYA	1347	991.275	0.442396	1.2e-09	2.52e-09	2.44e-05
TR-NFY_C	0.417272	1.1065	0.453469	1.18289	0.222889	1.12321	NFYA	1347	991.275	0.442396	1.2e-09	2.52e-09	2.44e-05
TR-NFY_Q6_01	0.553281	0.921494	6.15e-12	2.20742	0.0159419	1.20281	NFYA	1347	991.275	0.442396	1.2e-09	2.52e-09	2.44e-05
TR-NFY_Q6	0.865504	0.961365	1.87e-09	2.15171	0.0162509	1.22178	NFYA	1347	991.275	0.442396	1.2e-09	2.52e-09	2.44e-05
TR-NGFIC_01	0.901334	0.984453	1.53e-05	1.41029	0.114444	1.07761	EGR4	7.87689	2.72863	1.52945	0.365241	0.406403	1
TR-NKX22_01	0.555595	0.878847	0.770322	0.846868	0.395506	0.871851	NKX2-2	24.4133	0.522632	5.54573	2.59e-09	5.33e-09	5.24e-05
TR-NKX25_01	0.672614	0.906436	0.661395	1.15287	0.895363	0.960348	NKX2-5	20.651	2.79126	2.88722	0.240308	0.276821	1
TR-NKX25_02	0.509935	0.844284	0.356569	0.616698	0.209734	0.794495	NKX2-5	20.651	2.79126	2.88722	0.240308	0.276821	1
TR-NKX25_Q5	0.725734	0.953977	0.0252597	1.35093	0.644922	1.04082	NKX2-5	20.651	2.79126	2.88722	0.240308	0.276821	1
TR-NKX3A_01	0.656558	0.863646	0.00677295	0.166709	0.100834	0.711178	NKX3-1	388.86	209.03	0.895538	0.0435546	0.0552688	1
TR-NKX61_01	0.174455	0.765277	0.425281	0.696604	0.0698475	0.750253	NKX6-1	20.3888	2.91536	2.80603	2.79e-14	7.37e-14	5.65e-10
TR-NKX62_Q2	0.0561349	0.67364	0.523827	0.721678	0.022528	0.684149	NKX6-2	0.0112188	0.00424	1.40378	0.339539	0.380529	1
TR-NMYC_01	0.0874919	1.14803	0.0110075	1.3854	0.00375296	1.19996	MYCN	61.8038	19.8993	1.63498	0.00557456	0.00770229	1
TR-NRF1_Q6	1	0.992263	2.6e-18	2.23866	7.94e-05	1.26494	NFE2L1	7094.85	9105.58	-0.359977	1.1e-13	2.83e-13	2.23e-09
TR-NRF2_01	0.664297	1.03598	1.22e-09	1.64235	0.00130866	1.16864	NFE2L2	2363.37	3426.7	-0.535972	1.07e-41	1.29e-40	2.17e-37
TR-NRF2_Q4	0.00031792	1.32351	0.567123	0.864345	0.005157	1.22306	NFE2L2	2363.37	3426.7	-0.535972	1.07e-41	1.29e-40	2.17e-37
TR-NRSE_B	0.180821	1.10021	0.739595	1.05856	0.134395	1.0911	NRSE	NA	NA	NA	NA	NA	NA
TR-NRSF_01	0.00372913	1.15193	0.414521	1.09438	0.00196931	1.13934	REST	422.284	451.329	-0.095967	0.0542906	0.0680691	1
TR-NRSF_Q4	7.98e-10	1.22917	0.0783133	1.14133	2.13e-10	1.20995	REST	422.284	451.329	-0.095967	0.0542906	0.0680691	1
TR-OCT1_01	0.0593832	0.720261	1	0.964528	0.079737	0.773699	OCT	NA	NA	NA	NA	NA	NA
TR-OCT1_02	0.303673	0.80159	1	0.916002	0.258463	0.82662	OCT	NA	NA	NA	NA	NA	NA
TR-OCT1_03	0.884794	1.04679	0.0325539	0.346123	0.630506	0.893506	POU2F1	143.409	108.547	0.401808	3.17e-08	6.15e-08	0.000641241
TR-OCT1_04	0.00334618	0.523753	0.86834	1.10835	0.0184373	0.651645	POU2F1	143.409	108.547	0.401808	3.17e-08	6.15e-08	0.000641241
TR-OCT1_05	0.119084	0.775476	1	0.949457	0.122917	0.813538	POU2F1	143.409	108.547	0.401808	3.17e-08	6.15e-08	0.000641241
TR-OCT1_06	0.512752	0.87443	0.10842	0.559275	0.141681	0.805484	POU2F1	143.409	108.547	0.401808	3.17e-08	6.15e-08	0.000641241
TR-OCT1_07	0.0198928	0.652127	0.627271	0.776255	0.0110731	0.679282	POU2F1	143.409	108.547	0.401808	3.17e-08	6.15e-08	0.000641241
TR-OCT1_B	0.00820729	0.708803	0.936463	0.931001	0.0118501	0.757413	POU2F1	143.409	108.547	0.401808	3.17e-08	6.15e-08	0.000641241
TR-OCT1_Q5_01	0.0171693	0.710687	0.549466	1.16606	0.0935496	0.810308	POU2F1	143.409	108.547	0.401808	3.17e-08	6.15e-08	0.000641241
TR-OCT1_Q6	0.069691	0.781161	0.542361	0.822184	0.033869	0.790136	POU2F1	143.409	108.547	0.401808	3.17e-08	6.15e-08	0.000641241
TR-OCT4_01	0.016808	0.688194	0.00271965	0.356743	0.000260127	0.615683	POU2F1	143.409	108.547	0.401808	3.17e-08	6.15e-08	0.000641241
TR-OCT4_02	0.131387	0.802054	0.345385	0.740176	0.0427044	0.788517	POU2F1	143.409	108.547	0.401808	3.17e-08	6.15e-08	0.000641241
TR-OCT_C	0.00321476	0.651614	0.972409	0.930775	0.00614872	0.712686	POU5F1	5.53155	5.64812	-0.0300855	4.78e-12	1.13e-11	9.69e-08
TR-OCT_Q6	0.00321476	0.652075	0.92433	1.03891	0.0124813	0.736702	POU5F1	5.53155	5.64812	-0.0300855	4.78e-12	1.13e-11	9.69e-08
TR-OLF1_01	0.317208	1.06582	0.839281	1.03402	0.270033	1.05886	OLF1	NA	NA	NA	NA	NA	NA
TR-OSF2_Q6	0.138858	0.837888	0.829316	0.913626	0.108081	0.854457	RUNX2	418.724	182.729	1.1963	2.28e-20	8.15e-20	4.61e-16
TR-OTX_Q1	0.0546329	0.536364	0.328344	0.478844	0.0123831	0.523781	OTX1	41.9148	8.44346	2.31155	1.78e-23	7.36e-23	3.6e-19
TR-P300_01	0.500817	1.05466	0.92282	1.02632	0.453012	1.04846	P300	NA	NA	NA	NA	NA	NA
TR-P53_01	0.773664	1.03804	0.62985	1.10344	0.57846	1.05235	TP53	1703.58	1558.75	0.128183	0.369183	0.410466	1
TR-P53_02	0.309882	1.12254	0.160118	0.714181	0.808879	1.0332	TP53	1703.58	1558.75	0.128183	0.369183	0.410466	1
TR-P53_DECAMER_Q2	0.146485	1.13565	0.113316	0.741656	0.579306	1.04945	TP53	1703.58	1558.75	0.128183	0.369183	0.410466	1
TR-PADS_C	0.863337	1.02876	1	1.00814	0.843105	1.02425	PADS	NA	NA	NA	NA	NA	NA
TR-PAX1_B	0.21649	0.769205	0.817554	0.836	0.153056	0.783818	PAX	NA	NA	NA	NA	NA	NA
TR-PAX2_01	0.198815	1.18251	1	0.993592	0.246309	1.14118	PAX1	18.5311	2.13776	3.11578	3.71e-14	9.74e-14	7.51e-10
TR-PAX2_02	0.185544	0.86564	0.497764	0.848203	0.0958914	0.861825	PAX2	39.2511	7.14986	2.45675	3.26e-09	6.67e-09	6.6e-05
TR-PAX3_01	0.512752	0.865626	1	0.943072	0.469114	0.882569	PAX2	39.2511	7.14986	2.45675	3.26e-09	6.67e-09	6.6e-05
TR-PAX3_B	0.752424	0.923357	0.667324	1.15621	0.939899	0.974298	PAX3	6.64459	17.4453	-1.39259	3.39e-22	1.32e-21	6.87e-18
TR-PAX4_01	0.409376	0.949419	3.46e-06	1.39639	0.315349	1.0472	PAX3	6.64459	17.4453	-1.39259	3.39e-22	1.32e-21	6.87e-18
TR-PAX4_02	0.180547	0.763126	0.0591307	0.444922	0.0220998	0.693513	PAX4	0.0298774	0.0264927	0.17346	0.330186	0.37114	1
TR-PAX4_03	1	1.00058	0.994973	1.01026	1	1.0027	PAX4	0.0298774	0.0264927	0.17346	0.330186	0.37114	1
TR-PAX4_04	0.77214	0.950695	0.482684	0.825802	0.479373	0.923372	PAX4	0.0298774	0.0264927	0.17346	0.330186	0.37114	1
TR-PAX5_01	0.0528142	1.09833	0.168006	1.12815	0.0106072	1.10486	PAX4	0.0298774	0.0264927	0.17346	0.330186	0.37114	1
TR-PAX5_02	0.0764254	0.834125	0.667063	1.09103	0.173569	0.890328	PAX5	18.4214	8.69206	1.08361	0.935641	0.943703	1
TR-PAX6_01	0.835852	0.935848	0.0528344	0.48434	0.246309	0.837072	PAX5	18.4214	8.69206	1.08361	0.935641	0.943703	1
TR-PAX6_Q2	0.0763529	1.11919	0.944836	0.970494	0.126494	1.08666	PAX6	68.9922	63.3571	0.122926	3.54e-20	1.25e-19	7.17e-16
TR-PAX8_01	0.158684	1.1708	1	1.01196	0.182056	1.13605	PAX6	68.9922	63.3571	0.122926	3.54e-20	1.25e-19	7.17e-16
TR-PAX8_B	0.736319	1.05937	0.0678125	0.60644	0.825341	0.960279	PAX8	67.5837	59.799	0.176553	0.578255	0.615326	1
TR-PAX9_B	0.00365285	1.18106	0.535791	1.08984	0.0026127	1.1611	PAX8	67.5837	59.799	0.176553	0.578255	0.615326	1
TR-PAX_Q6	0.584073	1.05649	0.782382	0.925658	0.784607	1.02787	PAX9	190.534	61.3466	1.63499	4.19e-16	1.21e-15	8.49e-12
TR-PBX1_01	0.512752	0.844055	0.201511	0.535849	0.157499	0.776629	PBX	NA	NA	NA	NA	NA	NA
TR-PBX1_02	0.193282	0.769464	0.944887	0.897235	0.170242	0.797417	PBX1	7311.8	4382.41	0.738501	2.2e-10	4.79e-10	4.46e-06
TR-PBX1_03	0.867184	0.939607	0.642008	0.803398	0.587804	0.909809	PBX1	7311.8	4382.41	0.738501	2.2e-10	4.79e-10	4.46e-06
TR-PBX_Q3	0.443916	0.886258	0.320288	0.737443	0.17915	0.853702	PBX1	7311.8	4382.41	0.738501	2.2e-10	4.79e-10	4.46e-06
TR-PEA3_Q6	1	NA	1	NA	1	NA	NA	NA	NA	NA	NA	NA	NA
TR-PEBP_Q6	0.591137	0.939169	1	0.976225	0.579306	0.947276	PEBP	NA	NA	NA	NA	NA	NA
TR-PIT1_Q6	0.00820729	0.63052	0.360071	0.703628	0.00266545	0.646514	PIT1	NA	NA	NA	NA	NA	NA
TR-PITX2_Q2	0.410669	0.882388	0.00759676	0.497532	0.033869	0.798194	PITX2	23.0794	30.4359	-0.399168	0.00242699	0.00346199	1
TR-PLZF_02	0.626814	0.879264	0.30575	0.627976	0.258463	0.82429	ZNF145	NA	NA	NA	NA	NA	NA
TR-POLY_C	0.517859	0.887835	0.0467272	0.540424	0.0992777	0.811832	POLY	NA	NA	NA	NA	NA	NA
TR-POU1F1_Q6	0.494865	0.862401	0.560371	0.757294	0.271932	0.839407	POU1F1	0.141562	0.148291	-0.067	0.320466	0.361246	1
TR-POU3F2_01	0.14162	0.7244	0.368464	0.646714	0.0486538	0.707405	POU3F2	16.3608	0.40097	5.35061	0.000216663	0.000333872	1
TR-POU3F2_02	0.583118	0.859968	0.936003	1.06817	0.674751	0.905515	POU3F2	16.3608	0.40097	5.35061	0.000216663	0.000333872	1
TR-POU6F1_01	0.935303	0.948856	0.0325539	0.376489	0.278139	0.82364	POU6F1	156.835	362.395	-1.20832	1.89e-56	1.08e-54	3.84e-52
TR-PPARA_01	0.78424	1.04357	0.881156	0.931658	0.896044	1.01909	PPAR	NA	NA	NA	NA	NA	NA
TR-PPARA_02	0.521077	0.947374	0.61285	1.07933	0.786179	0.976241	PPARA	335.057	910.946	-1.44296	6.06e-47	1.1e-45	1.23e-42
TR-PPAR_DR1_Q2	0.370656	1.07134	0.4875	0.892684	0.665058	1.03225	PPARA	335.057	910.946	-1.44296	6.06e-47	1.1e-45	1.23e-42
TR-PPARG_01	0.991353	1.01203	1	0.987541	1	1.00667	PPARG	189.562	1890.4	-3.31795	1.12e-54	4.98e-53	2.27e-50
TR-PPARG_02	0.585661	1.08968	0.361654	0.750947	0.955418	1.01557	PPARG	189.562	1890.4	-3.31795	1.12e-54	4.98e-53	2.27e-50
TR-PPARG_03	0.18635	1.12952	1	0.995293	0.22484	1.10016	PPARG	189.562	1890.4	-3.31795	1.12e-54	4.98e-53	2.27e-50
TR-PR_01	0.989089	0.98253	0.523827	0.837548	0.693756	0.950813	PGR	3129.71	2063.15	0.601181	0.00251484	0.00358227	1
TR-PR_02	1	0.985104	0.636766	0.861511	0.781216	0.958065	PGR	3129.71	2063.15	0.601181	0.00251484	0.00358227	1
TR-PR_Q2	0.168469	1.13498	0.020863	0.644418	0.809522	1.02766	PGR	3129.71	2063.15	0.601181	0.00251484	0.00358227	1
TR-PTF1BETA_Q6	1	1.00369	0.014453	1.29561	0.270033	1.06756	PTF1A	0.0830702	0.19277	-1.21448	6.44e-11	1.44e-10	1.3e-06
TR-PU1_Q6	0.583118	0.95515	0.425281	0.892331	0.30907	0.941408	PU1	NA	NA	NA	NA	NA	NA
TR-PXR_Q2	0.500817	1.0875	0.0790909	0.65505	1	0.992896	NR1I2	4.15932	4.45067	-0.0976753	5.3e-06	9.08e-06	0.107382
TR-R_01	0.949796	0.988761	1.31e-09	1.57868	0.0142142	1.11782	R	NA	NA	NA	NA	NA	NA
TR-RBPJK_01	0.0305627	1.19416	0.873842	0.940438	0.0716453	1.13866	RBPSUH	NA	NA	NA	NA	NA	NA
TR-RBPJK_Q4	0.634786	1.05461	0.104328	0.737519	0.935598	0.985241	RBPSUH	NA	NA	NA	NA	NA	NA
TR-RFX1_01	0.180547	0.836084	1	1.00404	0.206895	0.872826	RFX	NA	NA	NA	NA	NA	NA
TR-RFX1_02	0.500817	1.09053	0.514358	1.15649	0.280936	1.10496	RFX1	415.566	345.547	0.266196	2.06e-06	3.61e-06	0.0416772
TR-RFX_Q6	0.882108	1.02781	0.414603	0.813193	0.935041	0.980861	RFX1	415.566	345.547	0.266196	2.06e-06	3.61e-06	0.0416772
TR-ROAZ_01	0.814483	1.03033	0.92282	0.953402	0.914732	1.0135	ZNF423	195.249	447.302	-1.19593	1.03e-35	8.27e-35	2.08e-31
TR-RORA1_01	1	0.99683	0.92982	0.930015	0.986928	0.982213	RORA1	NA	NA	NA	NA	NA	NA
TR-RORA2_01	0.432281	0.852462	0.5353	0.772401	0.22484	0.834947	RORA2	NA	NA	NA	NA	NA	NA
TR-RP58_01	1.27e-07	1.35893	0.0106429	0.679858	0.000656202	1.21037	ZNF238	1693.7	890.145	0.928066	0.259419	0.297297	1
TR-RREB1_01	0.325276	0.919597	0.82095	0.944393	0.252495	0.925022	RREB1	1222.5	1380.06	-0.174895	1.71e-05	2.85e-05	0.346945
TR-RSRFC4_01	0.229866	0.766494	0.736332	0.808711	0.144335	0.775729	MEF2A	1361.92	2019.88	-0.568631	1.28e-33	9.12e-33	2.59e-29
TR-RSRFC4_Q2	0.512752	0.856905	0.741001	0.823856	0.373547	0.849675	MEF2A	1361.92	2019.88	-0.568631	1.28e-33	9.12e-33	2.59e-29
TR-RUSH1A_02	1	0.984731	0.92433	0.859591	0.939234	0.957354	RUSH1A	NA	NA	NA	NA	NA	NA
TR-S8_01	0.00922138	0.521241	0.752939	0.76147	0.00711638	0.573796	S8	NA	NA	NA	NA	NA	NA
TR-SEF1_C	0.867382	1.02403	0.0217371	1.33443	0.188794	1.09194	SEF1	NA	NA	NA	NA	NA	NA
TR-SF1_Q6	0.0396092	1.17651	0.0539748	0.714516	0.323346	1.07544	SF1	4337.88	4695.25	-0.114213	6.22e-07	1.13e-06	0.0125893
TR-SMAD3_Q6	0.873744	1.02106	0.906749	0.957715	0.967648	1.0072	MADH1	NA	NA	NA	NA	NA	NA
TR-SMAD4_Q6	0.106952	1.10935	0.0268396	1.26451	0.0082215	1.14329	MADH1	NA	NA	NA	NA	NA	NA
TR-SMAD_Q6_01	0.00820729	1.21533	1	0.98957	0.0166677	1.16594	MADH3	NA	NA	NA	NA	NA	NA
TR-SMAD_Q6	0.29374	1.11474	0.730514	0.897624	0.484149	1.06724	MADH4	NA	NA	NA	NA	NA	NA
TR-SOX5_01	0.417272	0.832206	0.348591	0.640984	0.158456	0.790372	SOX1	0.415692	0.188985	1.13724	0.00012892	0.000201937	1
TR-SOX9_B1	0.409376	1.1269	0.712724	0.847198	0.627129	1.06571	SOX5	30.1619	117.028	-1.95605	3.24e-37	2.88e-36	6.57e-33
TR-SOX_Q6	0.867184	1.03401	0.202701	0.704672	0.844184	0.96196	SOX9	2180.67	2708.25	-0.31259	8.02e-06	1.36e-05	0.162448
TR-SP1_01	0.00265951	0.894749	4.93e-14	1.45711	0.665058	1.01778	SP1	3238.93	3986.3	-0.29953	1.02e-16	3.05e-16	2.07e-12
TR-SP1_Q2_01	0.0379817	0.936529	1.69e-22	1.47674	0.033869	1.05471	SP1	3238.93	3986.3	-0.29953	1.02e-16	3.05e-16	2.07e-12
TR-SP1_Q4_01	0.00289511	0.915381	3.21e-21	1.45586	0.217596	1.03362	SP1	3238.93	3986.3	-0.29953	1.02e-16	3.05e-16	2.07e-12
TR-SP1_Q6_01	0.0257692	0.933176	2.42e-22	1.47172	0.0501229	1.05099	SP1	3238.93	3986.3	-0.29953	1.02e-16	3.05e-16	2.07e-12
TR-SP1_Q6	0.000107479	0.898341	6.33e-22	1.45011	0.518125	1.01905	SP1	3238.93	3986.3	-0.29953	1.02e-16	3.05e-16	2.07e-12
TR-SP3_Q3	1	1.00416	0.813325	1.03642	0.880802	1.01122	SP3	2337.21	2414.99	-0.0472314	0.101455	0.123273	1
TR-SPZ1_01	0.374676	0.947093	0.15873	1.13656	0.890848	0.988543	SPZ1	0.148035	0.00787818	4.23193	0.0424038	0.0539167	1
TR-SREBP1_01	0.565896	0.921453	0.0618823	1.37106	0.896044	1.01981	SREBF1	6347.71	2805.86	1.17779	5.44e-19	1.82e-18	1.1e-14
TR-SREBP1_02	0.565896	1.05517	0.899766	1.03559	0.502937	1.05088	SREBF1	6347.71	2805.86	1.17779	5.44e-19	1.82e-18	1.1e-14
TR-SREBP1_Q6	0.0928834	1.12045	0.642008	1.07569	0.0661208	1.11066	SREBF1	6347.71	2805.86	1.17779	5.44e-19	1.82e-18	1.1e-14
TR-SREBP_Q3	0.0238516	1.16077	0.520721	1.10255	0.013162	1.14804	SREBF1	6347.71	2805.86	1.17779	5.44e-19	1.82e-18	1.1e-14
TR-SRF_01	1	1.00707	0.130976	0.522038	0.600337	0.900957	SRF	1403.51	1977.74	-0.494813	8.96e-21	3.27e-20	1.81e-16
TR-SRF_C	0.685754	0.919083	1	1.00987	0.700762	0.938944	SRF	1403.51	1977.74	-0.494813	8.96e-21	3.27e-20	1.81e-16
TR-SRF_Q4	0.372359	1.11445	0.913419	0.927789	0.50237	1.07361	SRF	1403.51	1977.74	-0.494813	8.96e-21	3.27e-20	1.81e-16
TR-SRF_Q5_01	0.736319	1.05324	0.990697	0.952827	0.839652	1.03127	SRF	1403.51	1977.74	-0.494813	8.96e-21	3.27e-20	1.81e-16
TR-SRF_Q5_02	0.899688	1.02669	0.983849	1.02177	0.880802	1.02562	SRF	1403.51	1977.74	-0.494813	8.96e-21	3.27e-20	1.81e-16
TR-SRF_Q6	0.958299	1.01576	0.360071	1.2091	0.620913	1.05806	SRF	1403.51	1977.74	-0.494813	8.96e-21	3.27e-20	1.81e-16
TR-SRY_01	0.193282	0.763285	0.661395	0.787429	0.123936	0.768567	NA	NA	NA	NA	NA	NA	NA
TR-SRY_02	0.00613312	0.663883	0.704638	0.851988	0.00524225	0.705035	SRY	0.00398679	0.0473073	-3.56876	0.668205	0.699826	1
TR-STAF_01	0.451341	1.06002	0.0011534	1.38513	0.0209703	1.13115	ZNF143	365.858	393.787	-0.106133	2.45e-05	4.03e-05	0.496712
TR-STAF_02	0.0273926	1.13156	0.000301422	1.37193	0.000142388	1.18414	ZNF143	365.858	393.787	-0.106133	2.45e-05	4.03e-05	0.496712
TR-STAT_01	1	1.00198	0.628543	0.840073	0.879202	0.966556	STAT	NA	NA	NA	NA	NA	NA
TR-STAT1_01	0.358354	1.11204	0.111957	1.31615	0.0948528	1.15669	STAT	NA	NA	NA	NA	NA	NA
TR-STAT1_02	0.661833	1.05038	1.11e-05	1.6486	0.0123831	1.18125	STAT1	8245.43	3704.45	1.15433	5.68e-18	1.8e-17	1.15e-13
TR-STAT1_03	0.919149	0.974916	1	1.01312	0.9261	0.983275	STAT1	8245.43	3704.45	1.15433	5.68e-18	1.8e-17	1.15e-13
TR-STAT3_01	0.391495	1.11132	0.0458899	1.41734	0.0716453	1.17827	STAT1	8245.43	3704.45	1.15433	5.68e-18	1.8e-17	1.15e-13
TR-STAT3_02	0.878409	0.980925	0.00218646	1.33142	0.306124	1.0576	STAT3	6453.62	6750.36	-0.0648556	0.00191582	0.00275771	1
TR-STAT4_01	0.899688	1.02993	0.451904	0.794433	0.939204	0.978414	STAT3	6453.62	6750.36	-0.0648556	0.00191582	0.00275771	1
TR-STAT5A_01	0.553281	1.08033	0.111957	0.679375	1	0.992611	STAT4	69.0804	98.911	-0.517855	2.29e-15	6.39e-15	4.65e-11
TR-STAT5A_02	0.626814	0.921318	0.358854	0.769449	0.291671	0.888094	STAT5A	1091.14	2881.82	-1.40115	4.49e-49	1e-47	9.09e-45
TR-STAT5A_03	0.433836	0.910279	0.82095	0.921014	0.322137	0.912628	STAT5A	1091.14	2881.82	-1.40115	4.49e-49	1e-47	9.09e-45
TR-STAT5A_04	1	NA	1	NA	1	NA	STAT5A	1091.14	2881.82	-1.40115	4.49e-49	1e-47	9.09e-45
TR-STAT5B_01	0.867382	1.03877	0.172632	0.664905	0.844184	0.956976	NA	NA	NA	NA	NA	NA	NA
TR-STAT6_01	0.359608	0.856384	0.712724	0.853445	0.224856	0.855741	STAT5B	1625.5	3788.69	-1.22082	5.4e-60	9.04e-58	1.09e-55
TR-STAT6_02	0.888887	1.02115	0.616909	1.0953	0.665058	1.03737	STAT6	2817.99	3892.37	-0.465981	3.41e-30	2e-29	6.91e-26
TR-STAT_Q6	0.421584	1.06959	0.080525	1.2425	0.0992777	1.10742	STAT6	2817.99	3892.37	-0.465981	3.41e-30	2e-29	6.91e-26
TR-STRA13_01	0.122037	1.15432	0.013438	1.429	0.00696562	1.21441	STRA13	746.017	281.075	1.40825	6.23e-40	6.58e-39	1.26e-35
TR-SZF11_01	0.731391	1.0312	0.163863	1.16638	0.28602	1.06077	SZF11	NA	NA	NA	NA	NA	NA
TR-T3R_01	0.0572935	1.16577	0.942741	1.02987	0.0605307	1.13604	T3R	NA	NA	NA	NA	NA	NA
TR-T3R_Q6	0.88321	0.976331	0.0210215	0.702062	0.217135	0.91633	T3R	NA	NA	NA	NA	NA	NA
TR-TAACC_B	0.300323	0.873735	0.691024	1.10261	0.488748	0.923805	TAACC	NA	NA	NA	NA	NA	NA
TR-TAL1ALPHAE47_01	0.00929036	1.18621	0.00368755	0.654249	0.294332	1.06983	TAL1	54.0235	212.459	-1.97552	9.79e-54	3.86e-52	1.98e-49
TR-TAL1BETAE47_01	0.190841	1.11188	0.00109293	0.591639	1	0.998066	TAL1	54.0235	212.459	-1.97552	9.79e-54	3.86e-52	1.98e-49
TR-TAL1BETAITF2_01	0.025226	1.18563	0.123381	0.762106	0.209734	1.09298	TAL1	54.0235	212.459	-1.97552	9.79e-54	3.86e-52	1.98e-49
TR-TAL1_Q6	0.074254	1.10669	0.918877	0.968568	0.128183	1.07648	TAL1	54.0235	212.459	-1.97552	9.79e-54	3.86e-52	1.98e-49
TR-TATA_01	0.0171693	0.645856	0.0894469	0.512528	0.00167399	0.616688	TATA	NA	NA	NA	NA	NA	NA
TR-TATA_C	0.116924	0.795234	0.000373101	0.33021	0.00183298	0.693501	TATA	NA	NA	NA	NA	NA	NA
TR-TAXCREB_01	0.665641	1.06082	0.130862	1.31869	0.234276	1.11724	TAXCREB	NA	NA	NA	NA	NA	NA
TR-TAXCREB_02	0.512752	1.07444	0.0539748	1.33844	0.105596	1.1322	TAXCREB	NA	NA	NA	NA	NA	NA
TR-TBP_01	0.00014377	0.454323	0.736332	0.811202	0.000303986	0.532397	TBP	272.778	286.255	-0.0695754	0.000517199	0.000777411	1
TR-TBP_Q6	0.0955213	0.689791	0.237858	0.563032	0.0242386	0.66206	TBP	272.778	286.255	-0.0695754	0.000517199	0.000777411	1
TR-TBX5_01	0.11288	0.843172	0.301156	0.795357	0.0344583	0.832711	TBX5	67.4052	108.104	-0.681484	1.13e-09	2.37e-09	2.29e-05
TR-TBX5_02	0.432989	0.913151	0.241008	0.785346	0.150907	0.885191	TBX5	67.4052	108.104	-0.681484	1.13e-09	2.37e-09	2.29e-05
TR-TBX5_Q5	0.367264	0.914113	0.00923604	0.650157	0.0329136	0.856368	TBX5	67.4052	108.104	-0.681484	1.13e-09	2.37e-09	2.29e-05
TR-TCF11_01	0.478229	1.10407	1	0.993192	0.51284	1.07981	TCF11	NA	NA	NA	NA	NA	NA
TR-TCF11MAFG_01	0.573837	1.08865	0.829316	0.889537	0.781216	1.04509	TCF11MAFG	NA	NA	NA	NA	NA	NA
TR-TCF4_Q5	1	0.998742	0.00730403	0.526604	0.302997	0.895453	TCF4	1554.22	2930.22	-0.914816	8.85e-26	4.09e-25	1.79e-21
TR-TEF1_Q6	1	NA	1	NA	1	NA	TEF	580.36	1541.08	-1.40892	1.79e-48	3.73e-47	3.63e-44
TR-TEF_Q6	0.00820729	0.601725	0.0325539	0.395828	0.000333178	0.556681	NA	NA	NA	NA	NA	NA	NA
TR-TEL2_Q6	0.987668	0.984941	0.0052477	1.43467	0.293135	1.08333	TEL2	NA	NA	NA	NA	NA	NA
TR-TFE_Q6	0.224975	1.1616	0.630701	1.13689	0.14756	1.15619	TFE3	1319.61	1991.13	-0.59348	4.37e-16	1.26e-15	8.86e-12
TR-TFIIA_Q6	0.556754	1.07925	0.915755	1.04677	0.488289	1.07214	TFIIA	NA	NA	NA	NA	NA	NA
TR-TFIII_Q6	0.396573	0.946321	0.817554	1.036	0.541655	0.96594	TFIII	NA	NA	NA	NA	NA	NA
TR-TGIF_01	0.500308	0.911886	0.250084	0.76492	0.184465	0.879734	TGIF	NA	NA	NA	NA	NA	NA
TR-TITF1_Q3	0.00132313	0.621254	0.754688	1.10926	0.0114048	0.728015	TITF1	NA	NA	NA	NA	NA	NA
TR-TST1_01	0.269485	0.824287	0.798192	0.853205	0.190678	0.830614	TST1	NA	NA	NA	NA	NA	NA
TR-TTF1_Q6	0.513439	0.93895	0.741001	1.06258	0.701202	0.965996	NKX2-1	4.01858	2.21515	0.859279	0.594278	0.630668	1
TR-UF1H3BETA_Q6	0.851523	0.987329	1.58e-05	1.24932	0.144428	1.04464	UF1H3BETA	NA	NA	NA	NA	NA	NA
TR-USF_01	0.336584	1.11824	0.000696378	1.65986	0.00970316	1.23673	USF1	1147.86	688.585	0.737237	2.23e-35	1.75e-34	4.52e-31
TR-USF_02	0.500817	0.892806	0.00795537	1.62665	0.694574	1.05335	USF1	1147.86	688.585	0.737237	2.23e-35	1.75e-34	4.52e-31
TR-USF2_Q6	1	NA	1	NA	1	NA	USF1	1147.86	688.585	0.737237	2.23e-35	1.75e-34	4.52e-31
TR-USF_C	0.0797205	1.15434	0.0149881	1.37901	0.00404426	1.20349	USF1	1147.86	688.585	0.737237	2.23e-35	1.75e-34	4.52e-31
TR-USF_Q6_01	0.840934	1.02243	1.13e-06	1.52716	0.0142142	1.13285	USF1	1147.86	688.585	0.737237	2.23e-35	1.75e-34	4.52e-31
TR-USF_Q6	0.585661	1.04968	0.00593641	1.36205	0.0620575	1.11802	NA	NA	NA	NA	NA	NA	NA
TR-VBP_01	0.651937	0.865962	0.0618823	0.343598	0.171186	0.751685	VBP	NA	NA	NA	NA	NA	NA
TR-VMYB_01	0.82892	0.919593	0.428709	1.31356	1	1.00578	VMYB	NA	NA	NA	NA	NA	NA
TR-VMYB_02	0.867184	1.0465	0.527524	1.21456	0.588952	1.08327	VMYB	NA	NA	NA	NA	NA	NA
TR-WHN_B	1	0.985614	1	0.946146	0.948706	0.97698	WHN	NA	NA	NA	NA	NA	NA
TR-WT1_Q6	0.119084	0.942951	1.46e-09	1.34169	0.355044	1.03018	WT1	107.409	4.36101	4.62231	1.05e-30	6.38e-30	2.14e-26
TR-XBP1_01	0.724615	0.926741	1	0.9608	0.675227	0.934192	XBP1	40622.1	20697.5	0.972807	1.96e-14	5.21e-14	3.96e-10
TR-XFD1_01	0.00175562	0.60682	0.09568	0.572409	0.00015401	0.599292	XFD1	NA	NA	NA	NA	NA	NA
TR-XFD2_01	6.8e-05	0.504585	0.476412	0.739237	6.62e-05	0.555919	XFD2	NA	NA	NA	NA	NA	NA
TR-XFD3_01	0.000175504	0.563668	0.327154	0.710428	8.59e-05	0.595775	XFD3	NA	NA	NA	NA	NA	NA
TR-XPF1_Q6	0.272364	1.09016	0.341724	1.14704	0.114267	1.1026	XPF1	NA	NA	NA	NA	NA	NA
TR-XVENT1_01	0.0874919	0.783673	0.0380905	0.559705	0.00711638	0.734676	XVENT1	NA	NA	NA	NA	NA	NA
TR-YY1_01	0.878409	1.03054	1	0.985226	0.896044	1.02063	YY1	1451.84	1241.06	0.226306	1.49e-09	3.1e-09	3.01e-05
TR-YY1_02	0.0638171	1.14969	0.0892764	1.24953	0.00921198	1.17153	YY1	1451.84	1241.06	0.226306	1.49e-09	3.1e-09	3.01e-05
TR-YY1_Q6_02	0.184041	0.868772	0.10842	1.27953	0.719632	0.958633	YY1	1451.84	1241.06	0.226306	1.49e-09	3.1e-09	3.01e-05
TR-YY1_Q6	1	1.0043	0.0719917	1.30125	0.407253	1.06926	YY1	1451.84	1241.06	0.226306	1.49e-09	3.1e-09	3.01e-05
TR-ZBRK1_01	0.175151	1.09243	0.419978	0.887782	0.434408	1.04766	ZNF350	344.587	294.671	0.225767	0.271237	0.309933	1
TR-ZEC_01	0.878409	0.960947	0.587331	1.14386	1	1.00096	ZEC	NA	NA	NA	NA	NA	NA
TR-ZF5_01	3.85e-09	0.755155	1e-18	1.74691	0.619349	0.97212	ZFP161	391.948	475.445	-0.278617	6.97e-18	2.2e-17	1.41e-13
TR-ZF5_B	0.391495	0.935453	7.86e-10	1.65745	0.0938263	1.0934	ZFP161	391.948	475.445	-0.278617	6.97e-18	2.2e-17	1.41e-13
TR-ZIC1_01	0.839702	1.0224	0.555903	1.0864	0.588952	1.0364	ZIC1	69.5068	11.9796	2.53657	0.0646849	0.0805033	1
TR-ZIC2_01	0.873744	1.01809	0.92433	1.02653	0.808879	1.01993	ZIC2	50.2981	6.74654	2.89828	0.0760695	0.0938929	1
TR-ZIC3_01	0.184041	1.08399	0.817554	0.952739	0.311605	1.05528	ZIC3	2.95035	0.308498	3.25755	0.253522	0.29105	1
TR-ZID_01	0.147389	1.106	0.313902	1.14277	0.0568917	1.11405	ZID	NA	NA	NA	NA	NA	NA
TR-ZNF219_01	0.100053	0.941093	9.8e-09	1.32252	0.475562	1.02454	ZNF219	430.663	809.245	-0.910017	6.41e-24	2.71e-23	1.3e-19
TR-ZTA_Q2	0.00192911	1.29593	0.121839	0.715026	0.0466581	1.16885	ZTA	NA	NA	NA	NA	NA	NA
