# Supplementary material for: Regulators Associated with Clinical Outcomes Revealed by DNA Methylation Data in Breast Cancer
Source: PLoS Comput Biol. 2015 May 21;11(5):e1004269. doi: 10.1371/journal.pcbi.1004269 (PMC4440643; doi:10.1371/journal.pcbi.1004269)
Supplement: S10 Table — (XLS) [file pcbi.1004269.s010.xls]

## Sheet: CpG_enrichment_HERn.txt
Enrichment/Depletion of TF binding motifs in survival-associated CpG regions in HER2- breast cancers
	Protective CpGs		Hazardous CpGs		Protective+Hazardous CpGs		mRNA expression levels of corresponding TF genes (TCGA RNA-seq)
Transcription Factor Motif	p-value (FDR)	Relative Enrichment	p-value (FDR)	Relative Enrichment	p-value (FDR)	Relative Enrichment	Transcription Factor Gene	Tumor Mean Count	Normal Mean Count	log2 Fold Change	p-value	Benjamini p-value	Bonferroni p-value
JA-ABI4	0.643107	1.0233	2e-05	1.2632	0.00285637	1.10267	ABI4	NA	NA	NA	NA	NA	NA
JA-Agamous	0.00046406	0.513975	0.339398	0.65836	0.000153048	0.561745	AGAMOUS	NA	NA	NA	NA	NA	NA
JA-AGL3	0.0740894	0.664159	0.540262	0.671631	0.032981	0.666631	AGL3	NA	NA	NA	NA	NA	NA
JA-Arnt-Ahr	1	NA	1	NA	1	NA	AR	687.394	581.355	0.241717	0.260059	0.297946	1
JA-Arnt	1	NA	1	NA	1	NA	NA	NA	NA	NA	NA	NA	NA
JA-ARR10	0.92177	0.967415	0.184148	1.37216	0.427766	1.10133	NA	NA	NA	NA	NA	NA	NA
JA-Ar	0.390437	1.12103	0.979373	1.05507	0.39081	1.09921	ARR10	NA	NA	NA	NA	NA	NA
JA-Athb-1	0.161241	0.701332	0.758291	0.737591	0.0864232	0.713328	ATHB-1	NA	NA	NA	NA	NA	NA
JA-ATHB5	0.234907	0.730667	1	0.886665	0.242117	0.782279	ATHB5	NA	NA	NA	NA	NA	NA
JA-Bapx1	0.844354	1.03385	1	0.963479	0.981064	1.01056	BAPX1	NA	NA	NA	NA	NA	NA
JA-BRCA1	0.848395	0.935081	0.687278	0.77192	0.477967	0.881099	BRCA1	432.814	209.321	1.04803	3.98e-21	1.47e-20	8.07e-17
JA-Broad-complex_1	0.0341695	0.669512	0.70229	1.2077	0.300478	0.847573	BROAD-COMPLEX_1	NA	NA	NA	NA	NA	NA
JA-Broad-complex_2	0.197269	0.75108	0.297605	0.580817	0.0327919	0.694748	BROAD-COMPLEX_2	NA	NA	NA	NA	NA	NA
JA-Broad-complex_3	0.0104069	0.595519	1	1.0037	0.0498156	0.730566	BROAD-COMPLEX_3	NA	NA	NA	NA	NA	NA
JA-Broad-complex_4	6.8e-05	0.431062	1	0.95108	0.00196352	0.603111	BROAD-COMPLEX_4	NA	NA	NA	NA	NA	NA
JA-bZIP910	0.595928	1.10828	0.650715	1.25007	0.330865	1.15519	BZIP910	NA	NA	NA	NA	NA	NA
JA-bZIP911	0.00594379	1.29074	0.0912996	1.34481	0.000373898	1.30863	BZIP911	NA	NA	NA	NA	NA	NA
JA-Cebpa	0.0582921	0.677568	0.500125	0.685192	0.0206213	0.68009	CEBPA	648.216	2657.95	-2.03577	3.55e-22	1.38e-21	7.18e-18
JA-CF2-II	0.628323	0.689897	1	0.930213	0.632631	0.769406	CF2-II	NA	NA	NA	NA	NA	NA
JA-CREB1	0.805175	1.04373	0.557757	1.19408	0.40517	1.09347	CREB1	1196.71	1502.07	-0.32788	1.28e-17	4.01e-17	2.6e-13
JA-Ddit3-Cebpa	0.178913	0.788941	1	1.00118	0.321102	0.859161	DDIT3-CEBPA	NA	NA	NA	NA	NA	NA
JA-dl_1	0.0128374	0.765042	0.620293	0.851725	0.00993274	0.793721	DL_1	NA	NA	NA	NA	NA	NA
JA-Dl_2	0.426737	0.92709	0.791096	1.08604	0.870634	0.979679	DL_2	NA	NA	NA	NA	NA	NA
JA-Dof2	1	NA	1	NA	1	NA	NA	NA	NA	NA	NA	NA	NA
JA-Dof3	1	NA	1	NA	1	NA	NA	NA	NA	NA	NA	NA	NA
JA-E2F1	0.0800258	0.80197	0.254842	1.27957	0.768868	0.959984	E2F1	466.347	73.1675	2.67213	2.55e-53	9.24e-52	5.15e-49
JA-Eip74EF	0.10616	0.856948	0.00589867	1.402	0.686073	1.03728	EIP74EF	NA	NA	NA	NA	NA	NA
JA-ELF5	0.00330664	0.706451	0.312666	1.24605	0.23383	0.884977	ELF5	778.556	1854.94	-1.2525	2.71e-22	1.06e-21	5.49e-18
JA-ELK1	0.254652	0.892346	0.0256372	1.33727	0.648185	1.03955	ELK1	897.427	623.734	0.524863	1.43e-34	1.07e-33	2.89e-30
JA-ELK4	0.157117	0.850892	0.000194502	1.60016	0.288702	1.09879	ELK4	186.615	191.903	-0.0403173	0.077975	0.0961278	1
JA-EMBP1	0.563654	0.91569	0.70229	1.15018	1	0.993272	EMBP1	NA	NA	NA	NA	NA	NA
JA-En1	0.870642	1.02798	0.729147	0.840041	0.852421	0.965803	EN1	301.475	59.7198	2.33576	0.00652729	0.00896302	1
JA-ESR1	0.222597	1.07918	0.292396	1.14518	0.0530092	1.10102	ESR1	10749.8	3449.89	1.63969	7.28e-09	1.46e-08	0.000147336
JA-ETS1	1	NA	1	NA	1	NA	NA	NA	NA	NA	NA	NA	NA
JA-Evi1	0.0243504	0.631092	0.898792	1.11169	0.17085	0.790098	EVI1	NA	NA	NA	NA	NA	NA
JA-Fos	0.00129515	0.587848	0.824634	0.849231	0.00275606	0.674327	FOS	5037.05	29120.6	-2.53139	1.62e-43	2.2e-42	3.28e-39
JA-Foxa2	0.000145604	0.492428	0.880634	0.863145	0.000864299	0.61508	FOXA2	2.14724	0.89998	1.25452	0.240562	0.277078	1
JA-FOXC1	0.306254	0.760383	0.385284	1.41958	1	0.978478	FOXC1	566.07	650.676	-0.20096	4.59e-27	2.28e-26	9.3e-23
JA-FOXD1	5.15e-08	0.314192	0.998658	0.917879	2.06e-05	0.513923	FOXD1	49.6669	6.91622	2.84423	0.0015242	0.00221097	1
JA-Foxd3	0.00805645	0.605577	0.70229	0.779406	0.00767882	0.663088	FOXD3	12.1542	1.42957	3.0878	9.44e-14	2.43e-13	1.91e-09
JA-FOXF2	2.27e-07	0.349755	0.836646	0.842121	1.06e-05	0.512655	FOXF2	66.5301	53.9087	0.30349	0.604391	0.640077	1
JA-FOXI1	0.00105949	0.571867	1	1.00442	0.0149058	0.714977	FOXI1	287.824	359.571	-0.32109	2.05e-09	4.24e-09	4.14e-05
JA-FOXL1	0.343165	0.7104	0.992141	1.05364	0.514673	0.823962	FOXL1	40.8419	27.2859	0.581891	0.389698	0.431223	1
JA-Foxq1	0.000193716	0.461685	0.538315	0.700319	0.000176489	0.540637	FOXQ1	41.8765	24.003	0.802925	0.430536	0.472283	1
JA-GABPA	0.802988	1.02444	0.0239543	1.27782	0.0680078	1.10827	GABPA	803.689	1166.8	-0.537845	2.54e-28	1.35e-27	5.14e-24
JA-GAMYB	0.815608	0.948082	0.744714	0.829188	0.517242	0.908746	GAMYB	NA	NA	NA	NA	NA	NA
JA-Gata1	1	NA	1	NA	1	NA	NA	NA	NA	NA	NA	NA	NA
JA-GATA2	1	NA	1	NA	1	NA	NA	NA	NA	NA	NA	NA	NA
JA-GATA3	1	NA	1	NA	1	NA	NA	NA	NA	NA	NA	NA	NA
JA-Gfi	0.00184256	0.675432	0.957295	1.05224	0.0316825	0.800099	GFI1	33.2406	26.9287	0.303802	0.34951	0.390745	1
JA-Hand1-Tcfe2a	0.598882	1.06107	0.979373	1.04401	0.566173	1.05543	HAND1	1.24262	0.199697	2.6375	0.282236	0.321498	1
JA-hb	0.0295598	0.67146	0.998658	1.04464	0.135745	0.794927	HB	NA	NA	NA	NA	NA	NA
JA-HLF	0.640266	0.854262	0.421295	1.43979	0.870634	1.04798	HLF	173.587	1316.58	-2.92306	1.92e-61	6.08e-59	3.89e-57
JA-HMG-1	1	0.987689	0.983389	1.06123	0.961163	1.01202	HMG-1	NA	NA	NA	NA	NA	NA
JA-HMG-IY	0.027988	0.664828	1	1.02615	0.119038	0.784373	HMG-IY	NA	NA	NA	NA	NA	NA
JA-HNF1A	0.264765	0.776984	0.991575	0.904775	0.300478	0.819264	HNF1A	21.8038	19.1372	0.188195	0.000374176	0.000567485	1
JA-HNF4A	0.968466	0.987258	0.777584	1.08267	0.837945	1.01883	HNF4A	0.527854	0.466686	0.177685	0.13754	0.164386	1
JA-id1	0.000151236	0.633743	0.396271	1.21602	0.0507757	0.826389	ID1	274.978	594.952	-1.11345	5.81e-23	2.35e-22	1.18e-18
JA-IRF1	0.00084886	0.664615	0.180154	1.30927	0.223204	0.877901	IRF1	1378.52	852.166	0.693917	5.31e-09	1.08e-08	0.000107561
JA-IRF2	0.00064766	0.613459	0.0424169	1.46631	0.387594	0.895625	IRF2	859.889	954.179	-0.150108	6.4e-07	1.16e-06	0.0129691
JA-Klf4	0.369062	1.08331	1	0.978302	0.555996	1.04857	KLF4	598.727	3483.62	-2.54062	8.27e-51	2.21e-49	1.67e-46
JA-Lhx3	0.525395	0.836804	0.385284	0.583599	0.178884	0.753031	LHX3	1.01164	0.0132691	6.25248	7.48e-06	1.27e-05	0.151459
JA-Macho-1	0.0173609	1.14603	0.793291	0.935076	0.16099	1.07624	MACHO-1	NA	NA	NA	NA	NA	NA
JA-Mafb	0.0335518	1.1931	0.914256	1.05571	0.0537323	1.14765	MAFB	1320.94	1449.06	-0.133547	0.0045858	0.00638977	1
JA-MAX	0.0700488	1.18262	0.540096	1.16745	0.0374774	1.1776	MAX	1445.09	1307.52	0.144323	0.00323943	0.0045745	1
JA-MEF2A	0.000574134	0.462328	1	0.93506	0.00550668	0.618732	MEF2A	1361.92	2019.88	-0.568631	1.28e-33	9.12e-33	2.59e-29
JA-MIZF	0.513801	0.856948	0.992141	1.05682	0.73616	0.923075	MIZF	NA	NA	NA	NA	NA	NA
JA-MNB1A	1	NA	1	NA	1	NA	NA	NA	NA	NA	NA	NA	NA
JA-MYB.ph3	0.0053031	0.416334	0.184148	0.382744	0.000416874	0.405221	MYB	1908.09	1000.68	0.931152	8.99e-12	2.1e-11	1.82e-07
JA-Myb	0.954509	1.01538	0.502718	1.22293	0.501146	1.08405	MYB	1908.09	1000.68	0.931152	8.99e-12	2.1e-11	1.82e-07
JA-MYC-MAX	0.00161018	1.31094	0.366085	1.20645	0.000753663	1.27637	MYC	2165.85	4392.32	-1.02005	1.33e-27	6.81e-27	2.69e-23
JA-Mycn	1	NA	1	NA	1	NA	NA	NA	NA	NA	NA	NA	NA
JA-Myf	3.2e-34	1.60693	1	1.00262	1.04e-23	1.40699	MYF5	0.579079	1.11881	-0.950135	0.918449	0.928629	1
JA-MZF1_1-4	1	NA	1	NA	1	NA	NA	NA	NA	NA	NA	NA	NA
JA-MZF1_5-13	1	0.998242	0.458731	1.12887	0.541665	1.04146	ZNF42	NA	NA	NA	NA	NA	NA
JA-NFIL3	0.273441	0.719122	0.861495	0.765488	0.203422	0.734462	NF-KAPPAB	NA	NA	NA	NA	NA	NA
JA-NF-kappaB	0.838312	0.972679	1	0.983623	0.810386	0.9763	NFIL3	518.27	1015.67	-0.970658	4.31e-29	2.38e-28	8.72e-25
JA-NFKB1	0.717728	1.02992	0.777584	1.06792	0.484406	1.04249	NFKB1	1437.51	1563.12	-0.120849	9.83e-07	1.76e-06	0.0199015
JA-NFYA	0.0295869	0.766218	9.74e-12	2.13749	0.0206213	1.2199	NFYA	1347	991.275	0.442396	1.2e-09	2.52e-09	2.44e-05
JA-NHLH1	4.95e-23	1.54472	1	0.987948	1.46e-15	1.36051	NHLH1	5.65573	3.95702	0.515299	0.0948136	0.115571	1
JA-Nkx2-5	1.72e-05	0.2997	0.70229	0.716353	6.66e-05	0.437551	NKX2-5	20.651	2.79126	2.88722	0.240308	0.276821	1
JA-NKX3-1	8.99e-05	0.212831	0.995116	0.860904	0.00158616	0.427248	NKX3-1	388.86	209.03	0.895538	0.0435546	0.0552688	1
JA-Nobox	0.669852	0.863347	1	0.997784	0.751718	0.907826	NOBOX	0.564271	0.276669	1.02823	0.248441	0.285524	1
JA-NR1H2-RXRA	0.0160621	0.730006	0.957295	1.05745	0.114987	0.838342	NR1H2	1263.06	1165.46	0.116025	0.190606	0.222979	1
JA-NR2F1	0.933006	0.982578	0.448286	0.829976	0.436308	0.93209	NR2F1	283.841	472.685	-0.7358	1.21e-31	7.72e-31	2.45e-27
JA-NR3C1	0.176143	0.80766	0.880634	1.0975	0.475869	0.903555	NR3C1	1181.11	3915.51	-1.72906	1.15e-58	1.21e-56	2.33e-54
JA-ovo	0.481381	0.839746	1	1.01903	0.631766	0.899063	OVO	NA	NA	NA	NA	NA	NA
JA-Pax2	0.557748	1.09772	0.557757	1.23341	0.282887	1.14262	PAX2	39.2511	7.14986	2.45675	3.26e-09	6.67e-09	6.6e-05
JA-Pax4	0.00779942	0.708762	0.933372	1.06542	0.0799748	0.826763	PAX4	0.0298774	0.0264927	0.17346	0.330186	0.37114	1
JA-Pax5	0.347508	1.06435	0.321086	1.14103	0.101233	1.08972	PAX5	18.4214	8.69206	1.08361	0.935641	0.943703	1
JA-Pax6	0.385446	1.15853	0.674165	0.754566	0.925532	1.02488	PAX6	68.9922	63.3571	0.122926	3.54e-20	1.25e-19	7.17e-16
JA-PBF	1	NA	1	NA	1	NA	NA	NA	NA	NA	NA	NA	NA
JA-PBX1	0.0821546	0.680423	0.732213	1.22871	0.47916	0.861825	PBX1	7311.8	4382.41	0.738501	2.2e-10	4.79e-10	4.46e-06
JA-Pdx1	1	NA	1	NA	1	NA	NA	NA	NA	NA	NA	NA	NA
JA-PEND	0.264765	0.808582	0.557757	0.730693	0.110836	0.782812	PEND	NA	NA	NA	NA	NA	NA
JA-PPARG-RXRA	0.531034	0.925908	0.90056	1.07009	0.848344	0.97361	PPARG	189.562	1890.4	-3.31795	1.12e-54	4.98e-53	2.27e-50
JA-PPARG	0.0311377	1.22245	1	0.955595	0.140026	1.13416	PPARG	189.562	1890.4	-3.31795	1.12e-54	4.98e-53	2.27e-50
JA-Prrx2	1	NA	1	NA	1	NA	NA	NA	NA	NA	NA	NA	NA
JA-RELA	0.0301606	0.824888	0.959521	1.03897	0.149928	0.895716	REL	150.251	140.762	0.0941153	0.37698	0.418385	1
JA-REL	0.877074	1.02002	1	0.987608	0.961163	1.0093	RELA	2101.25	1997.97	0.0727131	0.0934457	0.114061	1
JA-REST	4.54e-10	1.30103	1	0.980696	1.87e-06	1.19505	REST	422.284	451.329	-0.095967	0.0542906	0.0680691	1
JA-Roaz	0.129015	1.12374	0.116962	1.2422	0.014293	1.16293	ZNF423	195.249	447.302	-1.19593	1.03e-35	8.27e-35	2.08e-31
JA-RORA_1	0.0232628	0.724641	1	0.969542	0.0608508	0.805667	RORA	355.11	644.162	-0.859159	3.24e-30	1.9e-29	6.56e-26
JA-RORA_2	0.222597	0.791002	0.365521	1.33937	0.953096	0.972431	RORA	355.11	644.162	-0.859159	3.24e-30	1.9e-29	6.56e-26
JA-RREB1	0.28098	1.10746	0.907441	0.928114	0.604011	1.04813	RREB1	1222.5	1380.06	-0.174895	1.71e-05	2.85e-05	0.346945
JA-RUNX1	0.000959473	0.542105	0.907441	1.09641	0.0279467	0.725497	RUNX1	4121.24	3737.88	0.140858	0.344697	0.385706	1
JA-RUSH1-alfa	0.0322981	0.559095	0.777584	0.731675	0.0255095	0.616193	RUSH1-ALFA	NA	NA	NA	NA	NA	NA
JA-RXRA-VDR	1	0.989744	0.554542	1.21094	0.639866	1.06293	RXRA-VDR	NA	NA	NA	NA	NA	NA
JA-sna	1	NA	1	NA	1	NA	NA	NA	NA	NA	NA	NA	NA
JA-Sox17	0.979443	0.978197	0.829303	0.851814	0.705374	0.936383	SOX17	70.3154	296.611	-2.07666	5.5e-48	1.1e-46	1.11e-43
JA-Sox5	1	NA	1	NA	1	NA	NA	NA	NA	NA	NA	NA	NA
JA-SOX9	0.000632793	0.520652	0.907441	0.877517	0.00275606	0.638722	SOX9	2180.67	2708.25	-0.31259	8.02e-06	1.36e-05	0.162448
JA-SP1	0.805175	1.01782	0.116962	1.15279	0.159446	1.06248	SP1	3238.93	3986.3	-0.29953	1.02e-16	3.05e-16	2.07e-12
JA-SPI1	1	NA	1	NA	1	NA	NA	NA	NA	NA	NA	NA	NA
JA-SPIB	0.0599537	0.8288	0.819995	0.906417	0.0583602	0.85448	NA	NA	NA	NA	NA	NA	NA
JA-Spz1	0.998798	1.00505	0.933992	0.930466	0.916387	0.980372	SPZ1	0.148035	0.00787818	4.23193	0.0424038	0.0539167	1
JA-SQUA	0.00201823	0.555849	0.907441	0.870353	0.00613443	0.659903	SQUA	NA	NA	NA	NA	NA	NA
JA-SRF	0.0419298	0.621813	0.777279	1.20522	0.301276	0.814833	SRF	1403.51	1977.74	-0.494813	8.96e-21	3.27e-20	1.81e-16
JA-SRY	0.0057917	0.57592	0.814201	0.80331	0.00872143	0.651152	SRY	0.00398679	0.0473073	-3.56876	0.668205	0.699826	1
JA-Staf	0.0231025	1.14398	1	1.01113	0.0628342	1.10003	ZNF143	365.858	393.787	-0.106133	2.45e-05	4.03e-05	0.496712
JA-STAT1	2.08e-07	0.562328	1	1.01248	0.000105573	0.711262	STAT1	8245.43	3704.45	1.15433	5.68e-18	1.8e-17	1.15e-13
JA-TP53	0.049928	1.20493	0.540262	1.17279	0.0259174	1.1943	TP53	1703.58	1558.75	0.128183	0.369183	0.410466	1
JA-Ubx	1	NA	1	NA	1	NA	NA	NA	NA	NA	NA	NA	NA
JA-USF1	0.098854	1.16872	0.933992	1.05372	0.136483	1.13067	USF1	1147.86	688.585	0.737237	2.23e-35	1.75e-34	4.52e-31
JA-usp	0.507244	0.945396	0.662246	1.09673	1	0.995466	USP	NA	NA	NA	NA	NA	NA
JA-YY1	1	NA	1	NA	1	NA	NA	NA	NA	NA	NA	NA	NA
JA-ZEB1	1	NA	1	NA	1	NA	NA	NA	NA	NA	NA	NA	NA
JA-ZNF354C	1	NA	1	NA	1	NA	NA	NA	NA	NA	NA	NA	NA
TR-ACAAT_B	0.0494079	0.788923	0.58892	1.16668	0.425815	0.913903	ACAAT	NA	NA	NA	NA	NA	NA
TR-AFP1_Q6	0.0229751	0.618236	1	0.982444	0.0836722	0.738735	AFP1	NA	NA	NA	NA	NA	NA
TR-AHR_01	0.000363837	1.28952	0.646835	1.11355	0.000634025	1.2313	AHR	1956.82	3291.99	-0.750445	1.43e-25	6.56e-25	2.9e-21
TR-AHRARNT_01	0.126516	1.17886	1	0.979578	0.262147	1.11293	AHR	1956.82	3291.99	-0.750445	1.43e-25	6.56e-25	2.9e-21
TR-AHRARNT_02	0.107545	1.15612	1	1.00585	0.216976	1.1064	AHRARNT	NA	NA	NA	NA	NA	NA
TR-AHRHIF_Q6	0.00104543	1.27688	0.396271	1.17482	0.00055905	1.24312	AHRARNT	NA	NA	NA	NA	NA	NA
TR-AHR_Q5	0.424789	1.09016	0.396744	1.2067	0.153443	1.12872	AHRHIF	NA	NA	NA	NA	NA	NA
TR-AIRE_01	0.0164104	0.592808	0.991575	1.06062	0.101733	0.747583	AIRE	0.264691	0.177239	0.578612	0.0938147	0.114463	1
TR-AIRE_02	0.00837967	0.535833	1	0.980512	0.0452617	0.682956	AIRE	0.264691	0.177239	0.578612	0.0938147	0.114463	1
TR-ALPHACP1_01	0.00330664	0.710408	0.0342251	1.40451	0.586149	0.940055	ALPHACP1	NA	NA	NA	NA	NA	NA
TR-ALX4_01	0.134625	0.797242	0.93416	1.06668	0.362093	0.886386	ALX4	7.70985	40.2548	-2.38439	8.77e-41	9.83e-40	1.78e-36
TR-AMEF2_Q6	0.000745346	0.509469	1	0.954077	0.00787723	0.656568	AMEF2	NA	NA	NA	NA	NA	NA
TR-AML1_01	1	NA	1	NA	1	NA	AML	NA	NA	NA	NA	NA	NA
TR-AML1_Q6	1	NA	1	NA	1	NA	NA	NA	NA	NA	NA	NA	NA
TR-AML_Q6	0.895827	0.976045	0.646835	1.12296	0.805935	1.02465	NA	NA	NA	NA	NA	NA	NA
TR-AP1_01	0.681896	0.942168	1	0.960041	0.631572	0.948081	JUN	4418.74	11794.5	-1.4164	2.96e-38	2.82e-37	6e-34
TR-AP1_C	0.000125419	0.580768	0.443404	0.761318	0.000104059	0.640504	JUN	4418.74	11794.5	-1.4164	2.96e-38	2.82e-37	6e-34
TR-AP1FJ_Q2	0.67118	1.05219	1	1.02575	0.686694	1.04344	JUN	4418.74	11794.5	-1.4164	2.96e-38	2.82e-37	6e-34
TR-AP1_Q2_01	0.309402	0.88039	0.793291	0.881975	0.223204	0.880914	JUN	4418.74	11794.5	-1.4164	2.96e-38	2.82e-37	6e-34
TR-AP1_Q2	0.669852	1.0581	0.791096	1.11496	0.475869	1.07691	JUN	4418.74	11794.5	-1.4164	2.96e-38	2.82e-37	6e-34
TR-AP1_Q4_01	4.76e-05	0.545428	0.702186	0.827347	0.000148746	0.638701	JUN	4418.74	11794.5	-1.4164	2.96e-38	2.82e-37	6e-34
TR-AP1_Q4	0.247146	0.86216	0.84619	0.897254	0.194022	0.873771	JUN	4418.74	11794.5	-1.4164	2.96e-38	2.82e-37	6e-34
TR-AP1_Q6_01	4.93e-05	0.594173	0.514099	0.801145	6.79e-05	0.66265	JUN	4418.74	11794.5	-1.4164	2.96e-38	2.82e-37	6e-34
TR-AP1_Q6	0.318188	0.88183	0.802141	0.883718	0.221391	0.882455	AP1FJ	NA	NA	NA	NA	NA	NA
TR-AP2ALPHA_01	2.81e-26	1.41855	0.0213662	1.17038	7.45e-25	1.33644	TFAP2	NA	NA	NA	NA	NA	NA
TR-AP2ALPHA_02	6.14e-25	1.47608	0.570305	1.07626	1.2e-19	1.3438	TFAP2	NA	NA	NA	NA	NA	NA
TR-AP2ALPHA_03	2.92e-06	1.35414	1	0.986306	0.000247453	1.23244	TFAP2	NA	NA	NA	NA	NA	NA
TR-AP2GAMMA_01	2.79e-27	1.40651	0.102988	1.12764	4.73e-24	1.31425	TFAP2A	2433.01	1383.74	0.814171	2.71e-15	7.54e-15	5.49e-11
TR-AP2_Q3	1.3e-11	1.23843	0.000538397	1.19999	3.92e-15	1.22571	TFAP2A	2433.01	1383.74	0.814171	2.71e-15	7.54e-15	5.49e-11
TR-AP2_Q6_01	1.62e-21	1.26817	0.0342251	1.11457	1.04e-20	1.21735	TFAP2A	2433.01	1383.74	0.814171	2.71e-15	7.54e-15	5.49e-11
TR-AP2_Q6	2.61e-06	1.16763	0.000356212	1.20164	5.9e-10	1.17888	TFAP2G	NA	NA	NA	NA	NA	NA
TR-AP2REP_01	5.61e-07	1.34071	1	1.00591	6.1e-05	1.22994	AP2REP	NA	NA	NA	NA	NA	NA
TR-AP3_Q6	0.00476747	0.55589	0.777279	0.791166	0.00625672	0.633731	TFAP3	NA	NA	NA	NA	NA	NA
TR-AP4_01	4.96e-12	1.38154	0.446832	0.888589	3.05e-06	1.21845	TFAP4	314.872	208.558	0.594317	9.64e-15	2.61e-14	1.95e-10
TR-AP4_Q5	1.54e-11	1.40411	0.764747	0.924869	1.22e-06	1.24555	TFAP4	314.872	208.558	0.594317	9.64e-15	2.61e-14	1.95e-10
TR-AP4_Q6_01	2.08e-30	1.64187	0.561467	0.906119	2.23e-18	1.39845	TFAP4	314.872	208.558	0.594317	9.64e-15	2.61e-14	1.95e-10
TR-AP4_Q6	3.26e-13	1.41348	0.791096	0.934905	8.22e-08	1.25514	TFAP4	314.872	208.558	0.594317	9.64e-15	2.61e-14	1.95e-10
TR-APOLYA_B	0.000102285	0.445657	0.819995	0.822964	0.000503331	0.57049	APOLYA	NA	NA	NA	NA	NA	NA
TR-AR_01	0.0435765	1.24714	1	0.951045	0.159838	1.14917	AR	687.394	581.355	0.241717	0.260059	0.297946	1
TR-AR_02	0.532204	1.08864	0.994447	1.03484	0.559371	1.07084	AR	687.394	581.355	0.241717	0.260059	0.297946	1
TR-AR_03	0.388124	1.10867	0.957295	1.0552	0.398388	1.09098	AR	687.394	581.355	0.241717	0.260059	0.297946	1
TR-AREB6_01	0.0103746	1.24584	0.923834	1.0575	0.0236472	1.18352	AR	687.394	581.355	0.241717	0.260059	0.297946	1
TR-AREB6_02	0.690234	0.950448	0.86898	0.918827	0.512683	0.939986	AR	687.394	581.355	0.241717	0.260059	0.297946	1
TR-AREB6_03	5.88e-19	1.59063	0.0868118	0.782722	5.34e-09	1.32333	TCF8	NA	NA	NA	NA	NA	NA
TR-AREB6_04	0.630836	1.06594	0.957295	1.04981	0.59905	1.0606	TCF8	NA	NA	NA	NA	NA	NA
TR-ARNT_01	0.0164104	1.24853	0.791096	1.10381	0.020567	1.20065	TCF8	NA	NA	NA	NA	NA	NA
TR-ARNT_02	0.00253206	1.44347	1	1.03212	0.0121067	1.30737	TCF8	NA	NA	NA	NA	NA	NA
TR-ARP1_01	0.59035	0.937259	0.907441	0.929693	0.462859	0.934756	ARNT	1566.54	1915.01	-0.289766	7.14e-15	1.94e-14	1.45e-10
TR-AR_Q2	0.805175	1.04822	0.933372	0.892643	1	0.996747	ARNT	1566.54	1915.01	-0.289766	7.14e-15	1.94e-14	1.45e-10
TR-AR_Q6	0.00694284	1.26106	0.289607	0.773288	0.249426	1.09968	NR2F2	1936.33	1724.59	0.167072	0.260059	0.297946	1
TR-ATATA_B	0.029763	0.541096	0.966275	1.09437	0.159894	0.724147	ATATA	NA	NA	NA	NA	NA	NA
TR-ATF_01	0.325536	1.12446	0.116962	1.36453	0.0431441	1.20388	ATF	NA	NA	NA	NA	NA	NA
TR-ATF1_Q6	0.848395	1.03556	0.822467	1.10649	0.611881	1.05903	ATF	NA	NA	NA	NA	NA	NA
TR-ATF3_Q6	0.48871	1.0744	0.868816	1.07385	0.398388	1.07422	ATF1	440.534	500.05	-0.18282	8.61e-07	1.55e-06	0.0174282
TR-ATF4_Q2	0.234676	1.12168	0.907441	1.06218	0.23387	1.10199	ATF3	901.844	3992.52	-2.14635	3.08e-38	2.92e-37	6.24e-34
TR-ATF6_01	0.795668	1.06077	0.396271	1.3573	0.327281	1.15888	ATF4	5762.96	6256.2	-0.118477	3.29e-06	5.71e-06	0.0666746
TR-ATF_B	0.262357	0.803245	0.60388	1.23608	0.79025	0.946449	ATF6	1968.87	1637.17	0.266165	2.94e-05	4.81e-05	0.594933
TR-BACH1_01	0.0673582	0.79438	1	1.00882	0.181108	0.865328	BACH1	821.009	1035.93	-0.335461	1.25e-11	2.91e-11	2.54e-07
TR-BACH2_01	0.172174	0.844298	1	1.02121	0.336787	0.902829	BACH2	116.095	319.093	-1.45867	2.93e-43	3.89e-42	5.93e-39
TR-BARBIE_01	0.0164104	0.758815	0.224628	0.73538	0.00275606	0.751061	BARBIE	NA	NA	NA	NA	NA	NA
TR-BEL1_B	0.000476279	1.31174	1	0.973151	0.00787723	1.19972	BEL1	NA	NA	NA	NA	NA	NA
TR-BLIMP1_Q6	0.0146651	0.801976	0.942313	0.944455	0.0277603	0.849115	PRDM1	413.414	354.377	0.222304	0.0233975	0.0306111	1
TR-BRACH_01	0.584961	1.1073	0.484562	0.69502	0.953096	0.970894	BRACH	NA	NA	NA	NA	NA	NA
TR-BRCA_01	0.0255502	0.681119	0.920654	1.09579	0.159974	0.818313	BRCA	NA	NA	NA	NA	NA	NA
TR-BRN2_01	0.00596593	0.559391	0.923834	0.870284	0.0146597	0.662251	BRN2	NA	NA	NA	NA	NA	NA
TR-CAAT_01	0.280889	0.871151	0.000206454	1.64216	0.193979	1.12624	CAAT	NA	NA	NA	NA	NA	NA
TR-CAAT_C	0.0748281	0.817882	1	0.98356	0.152097	0.872697	CAAT	NA	NA	NA	NA	NA	NA
TR-CACBINDINGPROTEIN_Q6	1.22e-07	1.22646	0.788665	1.04761	2.98e-06	1.16728	CACBINDINGPROTEIN	NA	NA	NA	NA	NA	NA
TR-CACCCBINDINGFACTOR_Q6	5.47e-05	1.20872	0.248072	1.13331	1.74e-05	1.18377	CACCCBINDINGFACTOR	NA	NA	NA	NA	NA	NA
TR-CACD_01	0.0582921	0.916919	0.00246389	1.2135	0.764742	1.01504	CACD	NA	NA	NA	NA	NA	NA
TR-CAP_01	0.802988	0.967194	0.849778	1.06883	1	1.00082	CAP	NA	NA	NA	NA	NA	NA
TR-CART1_01	0.0237152	0.509499	0.248072	0.441627	0.00289281	0.487044	CART1	NA	NA	NA	NA	NA	NA
TR-CBF_01	0.805175	1.04447	1	1.00178	0.822424	1.03034	CBF	NA	NA	NA	NA	NA	NA
TR-CBF_02	0.920088	1.021	0.639429	1.14906	0.556366	1.06337	CBF	NA	NA	NA	NA	NA	NA
TR-CDC5_01	0.409195	0.791259	0.731372	0.704142	0.223204	0.762436	CDC5	NA	NA	NA	NA	NA	NA
TR-CDP_01	0.031483	0.503714	0.494605	1.44325	0.453351	0.814561	CDP	NA	NA	NA	NA	NA	NA
TR-CDP_02	0.027269	0.347234	0.907441	0.702282	0.0326622	0.464702	CDP	NA	NA	NA	NA	NA	NA
TR-CDPCR1_01	0.587615	1.15745	0.824634	1.21729	0.477279	1.17725	CDPCR1	NA	NA	NA	NA	NA	NA
TR-CDPCR3_01	0.277485	0.78656	0.632956	0.727232	0.132512	0.766931	CDPCR3	NA	NA	NA	NA	NA	NA
TR-CDPCR3HD_01	0.940672	1.02472	0.822467	1.20339	0.694197	1.08383	CDPCR3HD	NA	NA	NA	NA	NA	NA
TR-CDX2_Q5	0.460983	0.825786	0.321086	0.574116	0.117115	0.742521	CDX1	7.95728	4.42235	0.847463	1.01e-08	2.01e-08	0.000204337
TR-CDXA_01	0.263226	0.786739	1	0.946108	0.328891	0.839467	CDX2	1.82269	0.468507	1.95993	0.953719	0.959404	1
TR-CDXA_02	1	NA	1	NA	1	NA	CDXA	NA	NA	NA	NA	NA	NA
TR-CDX_Q5	0.0562702	0.640069	0.772892	0.755149	0.0465383	0.678144	NA	NA	NA	NA	NA	NA	NA
TR-CEBP_01	0.0162299	0.70167	1	0.962121	0.0483095	0.78784	CEBP	NA	NA	NA	NA	NA	NA
TR-CEBPA_01	0.0018487	0.515384	0.542045	0.694911	0.00136807	0.574781	CEBP	NA	NA	NA	NA	NA	NA
TR-CEBPB_01	0.0894862	0.775345	0.327526	0.710562	0.0194368	0.753911	CEBP	NA	NA	NA	NA	NA	NA
TR-CEBPB_02	0.00046406	0.470126	0.321086	0.620107	0.000110443	0.519747	CEBP	NA	NA	NA	NA	NA	NA
TR-CEBP_C	0.59035	1.09515	0.193669	0.615261	0.718424	0.936377	CEBP	NA	NA	NA	NA	NA	NA
TR-CEBPDELTA_Q6	0.000565138	0.515309	0.907441	0.862521	0.00240406	0.630185	CEBPA	648.216	2657.95	-2.03577	3.55e-22	1.38e-21	7.18e-18
TR-CEBPGAMMA_Q6	0.000544482	0.556022	0.861495	0.858214	0.00187343	0.656003	CEBPB	1226.51	1312.87	-0.0981677	1.91e-07	3.57e-07	0.00387683
TR-CEBP_Q2_01	0.00162407	0.552407	0.772034	0.80302	0.00239066	0.635323	CEBPB	1226.51	1312.87	-0.0981677	1.91e-07	3.57e-07	0.00387683
TR-CEBP_Q2	0.0903228	0.652646	0.836646	0.779987	0.0751833	0.694777	CEBPD	774.13	1111.32	-0.521624	7.79e-14	2.01e-13	1.58e-09
TR-CEBP_Q3	0.015311	0.673181	0.376806	0.695239	0.00384753	0.680479	CEBPG	1277.19	1193.93	0.0972522	0.260957	0.298924	1
TR-CETS168_Q6	0.426737	1.05903	1	0.976645	0.642531	1.03177	CETS168	NA	NA	NA	NA	NA	NA
TR-CETS1P54_01	0.829919	0.971611	0.327526	1.1772	0.630654	1.03963	CETS1P54	NA	NA	NA	NA	NA	NA
TR-CETS1P54_02	0.192371	0.84242	0.0231749	1.46563	0.676027	1.04861	CETS1P54	NA	NA	NA	NA	NA	NA
TR-CETS1P54_03	1	0.998139	0.182073	1.25138	0.327281	1.08192	CETS1P54	NA	NA	NA	NA	NA	NA
TR-CHCH_01	1	NA	1	NA	1	NA	NA	NA	NA	NA	NA	NA	NA
TR-CHOP_01	0.643107	0.913706	0.505882	0.739189	0.262147	0.855967	CHOP	NA	NA	NA	NA	NA	NA
TR-CHX10_01	1	0.967169	0.907441	0.78244	0.763018	0.906051	CHX10	NA	NA	NA	NA	NA	NA
TR-CIZ_01	0.0344205	0.73832	0.824634	0.863288	0.0347589	0.779666	CIZ	NA	NA	NA	NA	NA	NA
TR-CLOCKBMAL_Q6	0.0776908	1.17733	1	0.963799	0.226418	1.10668	CLOCKBMAL	NA	NA	NA	NA	NA	NA
TR-CLOX_01	0.0129619	0.323492	0.41157	0.392558	0.00310563	0.346342	CLOX	NA	NA	NA	NA	NA	NA
TR-CMAF_01	0.342043	1.11503	0.137477	0.688595	0.900057	0.973942	MAF	657.192	1504.18	-1.19459	8.13e-41	9.14e-40	1.65e-36
TR-CMYB_01	0.450846	1.08186	0.808904	1.09404	0.333404	1.08589	MYB	1908.09	1000.68	0.931152	8.99e-12	2.1e-11	1.82e-07
TR-COMP1_01	0.926532	1.02235	1	1.02197	0.900057	1.02223	COMP1	NA	NA	NA	NA	NA	NA
TR-COREBINDINGFACTOR_Q6	0.00655367	0.696294	0.377799	1.24731	0.253814	0.878599	COREBINDINGFACTOR	NA	NA	NA	NA	NA	NA
TR-COUP_01	0.933006	0.982578	0.448286	0.829976	0.436308	0.93209	COUP	NA	NA	NA	NA	NA	NA
TR-COUP_DR1_Q6	0.723064	0.961138	1	0.989952	0.753661	0.970671	COUP	NA	NA	NA	NA	NA	NA
TR-COUPTF_Q6	0.000625748	1.16559	1	1.01086	0.00529722	1.11439	COUPTF	NA	NA	NA	NA	NA	NA
TR-CP2_01	0.00310688	1.18986	0.991575	0.968932	0.0347419	1.11677	TFCP2	650.325	687.491	-0.080181	0.0334178	0.042974	1
TR-CP2_02	9.82e-09	1.29766	0.860627	0.951504	3.01e-05	1.18314	TFCP2	650.325	687.491	-0.080181	0.0334178	0.042974	1
TR-CREB_01	0.0490886	0.662884	0.232846	1.47043	0.763819	0.930061	CREB1	1196.71	1502.07	-0.32788	1.28e-17	4.01e-17	2.6e-13
TR-CREB_02	0.0134833	1.29709	0.650715	1.15916	0.0132478	1.25146	CREB1	1196.71	1502.07	-0.32788	1.28e-17	4.01e-17	2.6e-13
TR-CREBATF_Q6	0.274071	0.833362	0.0777487	1.48884	0.73616	1.05023	CREB1	1196.71	1502.07	-0.32788	1.28e-17	4.01e-17	2.6e-13
TR-CREBP1_01	0.0545265	0.488952	1	0.879029	0.1154	0.61801	CREB1	1196.71	1502.07	-0.32788	1.28e-17	4.01e-17	2.6e-13
TR-CREBP1CJUN_01	0.218457	0.748652	0.219964	1.51415	1	1.00192	NA	NA	NA	NA	NA	NA	NA
TR-CREBP1_Q2	0.890033	1.02633	0.396271	1.27547	0.386272	1.10876	CREB1	1196.71	1502.07	-0.32788	1.28e-17	4.01e-17	2.6e-13
TR-CREB_Q2_01	0.395102	1.1047	0.122258	1.34418	0.0568977	1.18393	CREB1	1196.71	1502.07	-0.32788	1.28e-17	4.01e-17	2.6e-13
TR-CREB_Q2	0.156449	1.17928	0.00172991	1.63304	0.00139334	1.32941	CREBATF	NA	NA	NA	NA	NA	NA
TR-CREB_Q3	1	NA	1	NA	1	NA	CREBP1	NA	NA	NA	NA	NA	NA
TR-CREB_Q4_01	0.724976	1.05571	0.0683607	1.44641	0.0978338	1.18497	CREBP1	NA	NA	NA	NA	NA	NA
TR-CREB_Q4	0.157117	1.18106	0.00777915	1.55692	0.00285637	1.30542	CREBP1CJUN	NA	NA	NA	NA	NA	NA
TR-CREL_01	0.805175	1.02985	1	0.980181	0.934014	1.01342	REL	150.251	140.762	0.0941153	0.37698	0.418385	1
TR-CRX_Q4	4.91e-07	0.456288	0.557757	0.780868	2.75e-06	0.563676	CRX	0.0975446	0.120375	-0.303397	0.570767	0.608606	1
TR-DBP_Q6	0.499623	0.887612	0.933992	0.910241	0.427766	0.895099	DBP	331.805	310.205	0.0971139	0.746125	0.772023	1
TR-DEAF1_01	0.45623	1.05434	0.22102	1.17123	0.100451	1.09301	DEAF1	692.72	587.387	0.237961	0.0223102	0.0292454	1
TR-DEAF1_02	0.0372698	1.19605	0.793291	1.09492	0.0435026	1.16259	DEAF1	692.72	587.387	0.237961	0.0223102	0.0292454	1
TR-DEC_Q1	0.0173609	1.19285	1	1.00523	0.0574028	1.13077	DEC	NA	NA	NA	NA	NA	NA
TR-DELTAEF1_01	4.61e-05	1.37335	0.86898	1.07401	0.000334396	1.27431	DELTAEF1	NA	NA	NA	NA	NA	NA
TR-DR1_Q3	0.900652	1.01582	0.606734	0.882928	0.76266	0.971855	DR1	1218.7	1088.03	0.163625	0.00487623	0.00677673	1
TR-DR3_Q4	0.0511616	1.14814	0.907441	1.05169	0.0720376	1.11623	DR3	NA	NA	NA	NA	NA	NA
TR-DR4_Q2	0.907568	1.01799	0.60388	1.12579	0.507281	1.05365	DR4	NA	NA	NA	NA	NA	NA
TR-DTYPEPA_B	0.129738	0.706614	1	1.03489	0.28957	0.815224	DTYPEPA	NA	NA	NA	NA	NA	NA
TR-E12_Q6	1.31e-31	1.62852	0.31317	0.870858	5.05e-18	1.37785	TCF3	1735.86	956.427	0.859922	6.55e-29	3.59e-28	1.33e-24
TR-E2_01	0.507244	1.11436	0.549955	1.25569	0.23383	1.16112	E2	NA	NA	NA	NA	NA	NA
TR-E2A_Q2	5.92e-20	1.47407	0.791096	0.938042	3.89e-12	1.29672	E2	NA	NA	NA	NA	NA	NA
TR-E2A_Q6	5.3e-29	1.64521	0.554542	0.900953	1.67e-17	1.39897	E2	NA	NA	NA	NA	NA	NA
TR-E2F_01	0.0173609	0.636874	0.41157	1.32488	0.373557	0.864503	E2A	NA	NA	NA	NA	NA	NA
TR-E2F_02	0.0800258	0.80197	0.254842	1.27957	0.768868	0.959984	E2A	NA	NA	NA	NA	NA	NA
TR-E2F_03	0.989665	1.00732	0.655563	1.15847	0.632631	1.05733	E2F	NA	NA	NA	NA	NA	NA
TR-E2F1DP1_01	0.419189	0.908088	0.137477	1.28983	0.747153	1.03439	E2F	NA	NA	NA	NA	NA	NA
TR-E2F1DP1RB_01	0.00805169	0.669215	0.0860837	1.45564	0.632631	0.929405	E2F	NA	NA	NA	NA	NA	NA
TR-E2F1DP2_01	0.131068	0.829154	0.12821	1.33801	1	0.997508	NA	NA	NA	NA	NA	NA	NA
TR-E2F1_Q3_01	0.0925128	0.909185	6.6e-09	1.437	0.065201	1.08381	E2F	NA	NA	NA	NA	NA	NA
TR-E2F1_Q3	0.414237	1.10484	0.726289	1.13589	0.260497	1.11512	E2F	NA	NA	NA	NA	NA	NA
TR-E2F1_Q4_01	0.48871	0.916175	0.0899994	1.33657	0.599681	1.05526	E2F	NA	NA	NA	NA	NA	NA
TR-E2F1_Q4	0.926745	0.969863	0.620293	1.18139	0.764742	1.03985	E2F	NA	NA	NA	NA	NA	NA
TR-E2F1_Q6_01	0.0237685	0.778389	0.00391123	1.48518	0.950265	1.01223	E2F	NA	NA	NA	NA	NA	NA
TR-E2F1_Q6	0.589781	0.920309	0.0893597	1.3861	0.512683	1.07442	E2F	NA	NA	NA	NA	NA	NA
TR-E2F4DP1_01	0.00805169	0.669215	0.0860837	1.45564	0.632631	0.929405	E2F1	466.347	73.1675	2.67213	2.55e-53	9.24e-52	5.15e-49
TR-E2F4DP2_01	0.0131416	0.724297	0.0683607	1.4063	0.71145	0.949938	E2F1	466.347	73.1675	2.67213	2.55e-53	9.24e-52	5.15e-49
TR-E2F_Q2	1	NA	1	NA	1	NA	E2F1	466.347	73.1675	2.67213	2.55e-53	9.24e-52	5.15e-49
TR-E2F_Q3_01	0.510994	0.916393	0.101083	1.33261	0.59905	1.0541	E2F1	466.347	73.1675	2.67213	2.55e-53	9.24e-52	5.15e-49
TR-E2F_Q3	0.587615	0.902261	0.0497411	1.5028	0.436308	1.10095	E2F1	466.347	73.1675	2.67213	2.55e-53	9.24e-52	5.15e-49
TR-E2F_Q4_01	0.928499	0.979278	0.22102	1.25665	0.44778	1.07105	E2F1	466.347	73.1675	2.67213	2.55e-53	9.24e-52	5.15e-49
TR-E2F_Q4	0.00181425	0.678017	0.254842	1.28108	0.226418	0.87754	E2F1DP1	NA	NA	NA	NA	NA	NA
TR-E2F_Q6_01	0.690234	0.946645	0.396271	1.20186	0.782542	1.03108	E2F1DP1RB	NA	NA	NA	NA	NA	NA
TR-E2F_Q6	0.589781	0.920309	0.0893597	1.3861	0.512683	1.07442	E2F1DP2	NA	NA	NA	NA	NA	NA
TR-E2_Q6_01	0.243837	1.18863	0.889177	1.10711	0.223204	1.16166	E2F4DP1	NA	NA	NA	NA	NA	NA
TR-E2_Q6	0.913524	1.02839	0.990073	1.05421	0.82102	1.03693	E2F4DP2	NA	NA	NA	NA	NA	NA
TR-E47_01	2.79e-27	1.5273	0.814201	0.947895	3.82e-17	1.3356	E47	NA	NA	NA	NA	NA	NA
TR-E47_02	1.61e-13	1.52132	0.101083	0.775211	4.22e-06	1.27447	E47	NA	NA	NA	NA	NA	NA
TR-E4BP4_01	0.392556	0.725531	0.674165	1.36956	0.950199	0.93861	NFIL3	518.27	1015.67	-0.970658	4.31e-29	2.38e-28	8.72e-25
TR-E4F1_Q6	0.973678	1.01415	0.0525948	1.54623	0.148415	1.19019	E4F1	616.627	309.532	0.994308	1.01e-27	5.21e-27	2.05e-23
TR-EBF_Q6	0.0278294	1.15701	1	0.991172	0.100009	1.10214	EBF	NA	NA	NA	NA	NA	NA
TR-EBOX_Q6_01	1.17e-08	1.36672	1	0.982973	8.95e-06	1.23976	EBOX	NA	NA	NA	NA	NA	NA
TR-EFC_Q6	0.724976	0.926903	0.576462	0.766908	0.346902	0.873968	RFX1	415.566	345.547	0.266196	2.06e-06	3.61e-06	0.0416772
TR-EGR1_01	0.982397	1.00541	0.0893597	1.20567	0.203422	1.07166	EGR	NA	NA	NA	NA	NA	NA
TR-EGR2_01	0.913524	1.01406	1	1.00288	0.940514	1.01036	EGR1	4937.79	32056.3	-2.69867	1.83e-50	4.71e-49	3.7e-46
TR-EGR3_01	0.738247	1.0295	0.254842	1.17345	0.215287	1.07713	EGR2	434.716	2090.93	-2.266	1.3e-41	1.56e-40	2.63e-37
TR-EGR_Q6	0.859568	1.01101	0.00589867	1.17847	0.0498156	1.06642	EGR3	608.05	2857.49	-2.23249	7.01e-37	6.08e-36	1.42e-32
TR-ELF1_Q6	0.463127	0.924309	0.448286	0.829554	0.180127	0.892959	ELF1	1791.23	1960.29	-0.130121	0.000356887	0.000542483	1
TR-ELK1_01	0.637708	1.0489	0.93416	1.04987	0.557528	1.04922	ELK1	897.427	623.734	0.524863	1.43e-34	1.07e-33	2.89e-30
TR-ELK1_02	0.907568	1.01609	0.00344494	1.39663	0.0438546	1.14199	ELK1	897.427	623.734	0.524863	1.43e-34	1.07e-33	2.89e-30
TR-EN1_01	1	0.99456	0.716272	1.27395	0.694197	1.087	EN1	301.475	59.7198	2.33576	0.00652729	0.00896302	1
TR-ER_Q6_02	0.343541	1.083	1	0.977842	0.54824	1.04821	ESR1	10749.8	3449.89	1.63969	7.28e-09	1.46e-08	0.000147336
TR-ER_Q6	0.830351	1.02974	0.287521	1.2357	0.26738	1.09788	ESR1	10749.8	3449.89	1.63969	7.28e-09	1.46e-08	0.000147336
TR-ERR1_Q2	0.228307	0.86045	0.906091	1.07487	0.549445	0.93139	ESRRA	612.795	518.032	0.242363	0.0297318	0.0384733	1
TR-ETF_Q6	1.74e-05	0.840326	1.45e-14	1.42646	0.362093	1.03425	ETF	NA	NA	NA	NA	NA	NA
TR-ETS1_B	0.247146	1.07788	0.22102	0.838003	1	0.998519	ETS	NA	NA	NA	NA	NA	NA
TR-ETS2_B	0.860382	0.974704	0.116375	0.75434	0.180127	0.901796	ETS	NA	NA	NA	NA	NA	NA
TR-ETS_Q4	0.531034	1.04602	0.824634	1.05779	0.403549	1.04992	ETS1	2248.14	3803.93	-0.75876	5.41e-27	2.67e-26	1.1e-22
TR-ETS_Q6	0.0894862	1.10507	1	0.97538	0.254845	1.06216	ETS2	1108.78	2651.69	-1.25794	3.28e-49	7.44e-48	6.64e-45
TR-EVI1_01	2.2e-05	0.390827	0.365521	1.37289	0.0458733	0.715743	EVI1	NA	NA	NA	NA	NA	NA
TR-EVI1_02	0.0386835	0.659131	0.931209	0.874843	0.0577445	0.7305	EVI1	NA	NA	NA	NA	NA	NA
TR-EVI1_03	7.52e-06	0.262702	0.933372	1.12167	0.00376222	0.546891	EVI1	NA	NA	NA	NA	NA	NA
TR-EVI1_04	0.0192992	0.611106	0.957295	0.88283	0.0389607	0.701006	EVI1	NA	NA	NA	NA	NA	NA
TR-EVI1_05	0.00457792	0.50259	1	0.90949	0.0183861	0.637213	EVI1	NA	NA	NA	NA	NA	NA
TR-EVI1_06	0.36996	0.734643	0.835014	1.22361	0.749158	0.89642	EVI1	NA	NA	NA	NA	NA	NA
TR-FAC1_01	0.0586113	0.781725	0.882388	1.08697	0.273961	0.882715	FALZ	NA	NA	NA	NA	NA	NA
TR-FOXD3_01	0.00197895	0.530015	0.992141	0.907041	0.01092	0.654755	FOX	NA	NA	NA	NA	NA	NA
TR-FOXJ2_01	4.6e-05	0.373237	0.620293	0.707693	9.21e-05	0.483892	FOXD3	12.1542	1.42957	3.0878	9.44e-14	2.43e-13	1.91e-09
TR-FOXJ2_02	0.000506344	0.445737	0.991575	0.901504	0.00405565	0.596528	FOXJ2	903.384	1145.02	-0.34196	6.09e-25	2.71e-24	1.23e-20
TR-FOXM1_01	0.0582921	0.739302	0.824634	1.12848	0.327281	0.868063	FOXJ2	903.384	1145.02	-0.34196	6.09e-25	2.71e-24	1.23e-20
TR-FOXO1_01	0.00046406	0.584157	0.992141	0.935322	0.00369768	0.700341	FOXM1	1232.14	103.134	3.57856	2.07e-58	2.03e-56	4.18e-54
TR-FOXO1_02	0.000298771	0.548861	1	1.02682	0.00824536	0.706994	FOXO1A	NA	NA	NA	NA	NA	NA
TR-FOXO3_01	4.39e-06	0.451642	0.772892	0.827811	4.77e-05	0.576098	FOXO1A	NA	NA	NA	NA	NA	NA
TR-FOXO4_01	3.77e-06	0.5132	0.58484	0.800086	1.43e-05	0.608117	FOXO3A	NA	NA	NA	NA	NA	NA
TR-FOXO4_02	2.52e-06	0.482922	0.992141	1.04818	0.000836424	0.669938	FOXO4	492.923	1004.17	-1.02656	5.34e-49	1.18e-47	1.08e-44
TR-FOXP1_01	0.0419298	0.373505	0.288272	1.813	0.781651	0.849763	FOXO4	492.923	1004.17	-1.02656	5.34e-49	1.18e-47	1.08e-44
TR-FOXP3_Q4	0.136857	0.80107	0.281472	0.687343	0.0268297	0.763443	FOXP1	1797.62	2105.45	-0.228036	5.2e-08	9.98e-08	0.00105212
TR-FOX_Q2	2.69e-05	0.427801	0.116962	0.540768	2.09e-06	0.465177	FOXP3	97.4107	18.5517	2.39253	7.5e-40	7.88e-39	1.52e-35
TR-FREAC2_01	6.28e-07	0.374819	0.943956	0.88991	4.38e-05	0.545238	FOXF2	66.5301	53.9087	0.30349	0.604391	0.640077	1
TR-FREAC3_01	2.19e-06	0.395802	0.910594	1.1007	0.00150746	0.629019	FOXC1	566.07	650.676	-0.20096	4.59e-27	2.28e-26	9.3e-23
TR-FREAC4_01	1.42e-05	0.456465	0.557757	1.23093	0.0143555	0.712699	FOXD1	49.6669	6.91622	2.84423	0.0015242	0.00221097	1
TR-FREAC7_01	0.00183028	0.492148	0.197299	0.521385	0.000180405	0.501821	FOXL1	40.8419	27.2859	0.581891	0.389698	0.431223	1
TR-FXR_IR1_Q6	0.447852	0.88367	0.93416	0.905854	0.387594	0.89101	FXR	NA	NA	NA	NA	NA	NA
TR-FXR_Q3	0.313931	0.844254	0.933372	0.907113	0.280616	0.865051	FXR	NA	NA	NA	NA	NA	NA
TR-GABP_B	0.424789	1.05275	0.0587401	1.20817	0.0406052	1.10417	GABPA	803.689	1166.8	-0.537845	2.54e-28	1.35e-27	5.14e-24
TR-GATA1_01	0.129738	1.15915	0.836827	1.0911	0.120952	1.13663	GATA1	1.61475	1.53389	0.0741153	0.0755741	0.0933326	1
TR-GATA1_02	0.264765	0.774975	0.991575	0.902436	0.27397	0.817146	GATA1	1.61475	1.53389	0.0741153	0.0755741	0.0933326	1
TR-GATA1_03	0.0952286	0.747691	1	1.02959	0.249426	0.840957	GATA1	1.61475	1.53389	0.0741153	0.0755741	0.0933326	1
TR-GATA1_04	0.0490886	0.693544	1	1.00706	0.142638	0.797272	GATA1	1.61475	1.53389	0.0741153	0.0755741	0.0933326	1
TR-GATA1_05	0.0306208	0.629872	0.421295	0.636958	0.00862289	0.632216	GATA1	1.61475	1.53389	0.0741153	0.0755741	0.0933326	1
TR-GATA1_06	0.00155565	0.511035	0.957295	1.07664	0.0317968	0.698165	GATA1	1.61475	1.53389	0.0741153	0.0755741	0.0933326	1
TR-GATA2_01	0.382485	1.11513	0.979373	0.927438	0.674852	1.05303	GATA2	338.699	213.924	0.662906	0.814399	0.833371	1
TR-GATA2_02	0.0451913	0.661531	0.957295	0.878029	0.0577445	0.73316	GATA2	338.699	213.924	0.662906	0.814399	0.833371	1
TR-GATA2_03	0.129738	0.745188	0.20747	0.579671	0.0189691	0.690426	GATA2	338.699	213.924	0.662906	0.814399	0.833371	1
TR-GATA3_01	0.415866	0.861301	0.320505	1.33759	0.937035	1.01888	GATA3	11339.2	3409.09	1.73386	2.26e-24	9.8e-24	4.58e-20
TR-GATA3_02	0.0044221	0.559732	1	0.970336	0.0253787	0.695581	GATA3	11339.2	3409.09	1.73386	2.26e-24	9.8e-24	4.58e-20
TR-GATA3_03	0.000495477	0.451698	0.0247647	0.365424	4.23e-06	0.423154	GATA3	11339.2	3409.09	1.73386	2.26e-24	9.8e-24	4.58e-20
TR-GATA4_Q3	7.34e-05	0.608162	0.312666	0.748701	3.01e-05	0.65466	GATA4	29.3959	0.801755	5.19631	7.45e-05	0.000118452	1
TR-GATA6_01	0.393117	0.796811	1	0.978443	0.512243	0.856904	GATA6	149.059	197.333	-0.404752	1.53e-14	4.1e-14	3.1e-10
TR-GFI1_01	0.0481419	0.75188	0.414477	1.25931	0.542362	0.919765	GFI1	33.2406	26.9287	0.303802	0.34951	0.390745	1
TR-GFI1B_01	0.00141033	0.618843	0.522301	1.22707	0.109396	0.820076	GFI1	33.2406	26.9287	0.303802	0.34951	0.390745	1
TR-GFI1_Q6	0.1782	0.839908	0.321086	1.26034	0.940514	0.979008	GFI1B	2.33004	0.903589	1.36662	0.112671	0.136181	1
TR-GLI_Q2	0.614804	1.03646	0.824634	0.938536	0.988778	1.00406	GLI	NA	NA	NA	NA	NA	NA
TR-GR_01	0.40246	1.1152	0.873751	0.893689	0.751592	1.04192	NR3C1	1181.11	3915.51	-1.72906	1.15e-58	1.21e-56	2.33e-54
TR-GRE_C	0.17672	1.14241	0.793291	0.888667	0.560311	1.05846	NR3C1	1181.11	3915.51	-1.72906	1.15e-58	1.21e-56	2.33e-54
TR-GR_Q6_01	0.738247	1.04618	0.534647	0.804396	0.822424	0.966188	NR3C1	1181.11	3915.51	-1.72906	1.15e-58	1.21e-56	2.33e-54
TR-GR_Q6	0.392556	1.09493	0.898792	0.920311	0.742639	1.03716	GRE	NA	NA	NA	NA	NA	NA
TR-GZF1_01	0.623854	1.11216	0.979373	0.851105	0.934677	1.02579	ZNF336	NA	NA	NA	NA	NA	NA
TR-HAND1E47_01	0.587615	1.06185	0.732213	1.11563	0.387594	1.07964	HAND1	1.24262	0.199697	2.6375	0.282236	0.321498	1
TR-HEB_Q6	1.23e-20	1.49134	0.542045	0.906309	9.01e-12	1.29778	TCF12	1746.74	2047.21	-0.228994	2.92e-09	6e-09	5.92e-05
TR-HELIOSA_01	0.0221992	0.641021	0.865379	0.83889	0.0260447	0.706487	HELIOSA	NA	NA	NA	NA	NA	NA
TR-HELIOSA_02	0.015475	0.700228	0.791888	0.854611	0.0178317	0.751306	HELIOSA	NA	NA	NA	NA	NA	NA
TR-HEN1_01	2.63e-13	1.49922	0.0497411	0.758045	1.19e-05	1.254	NHLH1	5.65573	3.95702	0.515299	0.0948136	0.115571	1
TR-HEN1_02	5.5e-17	1.49699	1	0.975905	3.62e-11	1.32458	NHLH1	5.65573	3.95702	0.515299	0.0948136	0.115571	1
TR-HES1_Q2	3.19e-06	1.30807	0.994843	1.02277	0.000113263	1.21368	HES1	1352.93	1195.32	0.178683	0.3229	0.363707	1
TR-HFH1_01	0.000193716	0.507466	0.732213	0.801838	0.000426104	0.60486	FOXQ1	41.8765	24.003	0.802925	0.430536	0.472283	1
TR-HFH3_01	0.000285676	0.5163	0.777584	0.815795	0.000806425	0.615388	FOXI1	287.824	359.571	-0.32109	2.05e-09	4.24e-09	4.14e-05
TR-HFH4_01	0.00262129	0.559108	1	1.01772	0.027108	0.71084	FOXJ1	147.077	6.54281	4.49052	1.22e-14	3.29e-14	2.47e-10
TR-HFH8_01	0.000625748	0.537783	0.576462	0.758072	0.000753663	0.610666	HFH8	NA	NA	NA	NA	NA	NA
TR-HIC1_02	5.94e-24	1.33319	0.624635	1.05187	1.35e-18	1.24012	HIC1	167.155	269.511	-0.689158	6.38e-19	2.13e-18	1.29e-14
TR-HIC1_03	2.53e-14	1.29236	0.880634	0.966031	1.12e-08	1.18439	HIC1	167.155	269.511	-0.689158	6.38e-19	2.13e-18	1.29e-14
TR-HIF1_Q3	2.08e-07	1.42641	0.957295	1.03979	1.19e-05	1.2985	HIF1A	2692.33	2197.74	0.292831	0.644448	0.678243	1
TR-HIF1_Q5	1.53e-06	1.42307	1	1.01718	8.35e-05	1.28878	HIF1A	2692.33	2197.74	0.292831	0.644448	0.678243	1
TR-HLF_01	0.285371	0.706414	0.995116	0.840425	0.26029	0.750752	HLF	173.587	1316.58	-2.92306	1.92e-61	6.08e-59	3.89e-57
TR-HMEF2_Q6	0.0030049	0.574694	0.998658	0.915767	0.013072	0.687539	HMEF2	NA	NA	NA	NA	NA	NA
TR-HMGIY_Q3	0.000679736	0.590681	0.907441	1.09077	0.0255095	0.756137	HMGIY	NA	NA	NA	NA	NA	NA
TR-HMGIY_Q6	0.000193741	0.522735	0.484562	1.26868	0.0562966	0.769533	HMGIY	NA	NA	NA	NA	NA	NA
TR-HMX1_01	0.039047	1.21135	0.564904	0.836571	0.354106	1.08735	HMX1	3.32217	1.01106	1.71626	0.168266	0.198647	1
TR-HNF1_01	0.398802	0.820085	0.674002	0.731746	0.223204	0.790858	TCF2	NA	NA	NA	NA	NA	NA
TR-HNF1_C	0.00255957	0.510057	0.878748	1.12537	0.0568977	0.713635	TCF2	NA	NA	NA	NA	NA	NA
TR-HNF1_Q6_01	0.00991207	0.561008	0.733493	0.756426	0.00868764	0.625662	TCF2	NA	NA	NA	NA	NA	NA
TR-HNF1_Q6	0.180718	0.730448	1	0.896953	0.225196	0.785537	TCF2	NA	NA	NA	NA	NA	NA
TR-HNF3ALPHA_Q6	9.9e-08	0.398639	1	0.994372	6.87e-05	0.595738	FOXA2	2.14724	0.89998	1.25452	0.240562	0.277078	1
TR-HNF3B_01	0.000358354	0.49871	0.514099	0.720459	0.000326187	0.572076	FOXA2	2.14724	0.89998	1.25452	0.240562	0.277078	1
TR-HNF3_Q6_01	1.5e-07	0.368132	1	1.02375	0.000142828	0.585045	FOXA2	2.14724	0.89998	1.25452	0.240562	0.277078	1
TR-HNF3_Q6	3.94e-06	0.464399	0.957295	0.912413	0.00014766	0.612625	FOXA2	2.14724	0.89998	1.25452	0.240562	0.277078	1
TR-HNF4_01_B	0.802988	0.964245	0.991575	1.03383	0.959609	0.987268	HNF4A	0.527854	0.466686	0.177685	0.13754	0.164386	1
TR-HNF4_01	0.906402	1.01737	0.979373	0.955328	1	0.996843	HNF4A	0.527854	0.466686	0.177685	0.13754	0.164386	1
TR-HNF4ALPHA_Q6	0.849709	0.960734	0.907441	0.914394	0.691386	0.945403	HNF4	NA	NA	NA	NA	NA	NA
TR-HNF4_DR1_Q3	0.26293	1.09843	1	0.985132	0.430659	1.06094	HNF4A	0.527854	0.466686	0.177685	0.13754	0.164386	1
TR-HNF4_Q6_01	0.989096	1.00559	0.777279	1.0853	0.698428	1.03196	HNF4A	0.527854	0.466686	0.177685	0.13754	0.164386	1
TR-HNF4_Q6_02	1	NA	1	NA	1	NA	NA	NA	NA	NA	NA	NA	NA
TR-HNF4_Q6_03	1	NA	1	NA	1	NA	NA	NA	NA	NA	NA	NA	NA
TR-HNF4_Q6	0.523886	0.927962	0.907441	1.06309	0.831927	0.972668	HNF4ALPHA	NA	NA	NA	NA	NA	NA
TR-HNF6_Q6	0.17584	0.722198	0.41157	0.595079	0.0464619	0.68014	ONECUT2	85.2708	8.88546	3.26253	0.000614827	0.000919449	1
TR-HOX13_01	0.0302899	0.639994	0.443404	1.33754	0.47916	0.870777	HOX13	NA	NA	NA	NA	NA	NA
TR-HOXA3_01	0.207455	0.726459	0.979373	0.88156	0.242365	0.777775	HOXA3	52.684	192.322	-1.86809	5.81e-53	1.99e-51	1.18e-48
TR-HOXA4_Q2	0.0127354	0.524729	1	1.00231	0.0577445	0.682737	HOXA4	33.7243	179.492	-2.41206	1.38e-60	3.09e-58	2.78e-56
TR-HOXA7_01	0.0176268	0.574598	0.819995	1.16213	0.174302	0.768983	HOXA7	104.399	386.948	-1.89003	5.77e-56	3.01e-54	1.17e-51
TR-HP1SITEFACTOR_Q6	5.47e-05	0.489965	1	0.930897	0.000972242	0.635848	HP1SITEFACTOR	NA	NA	NA	NA	NA	NA
TR-HSF1_01	0.120888	0.743647	0.22102	1.42883	0.953096	0.97034	HSF	NA	NA	NA	NA	NA	NA
TR-HSF1_Q6	0.462847	1.07566	1	1.02378	0.516508	1.0585	HSF1	1963.06	1190.86	0.721105	1.05e-20	3.8e-20	2.12e-16
TR-HSF2_01	0.926745	0.952414	0.814201	1.16378	0.925532	1.02235	HSF1	1963.06	1190.86	0.721105	1.05e-20	3.8e-20	2.12e-16
TR-HSF_Q6	0.853718	0.972749	0.957295	1.04348	1	0.996149	HSF2	358.622	407.953	-0.185939	7.12e-09	1.43e-08	0.000144186
TR-HTF_01	0.445202	1.15911	1	1.0047	0.557528	1.10802	HTF	NA	NA	NA	NA	NA	NA
TR-ICSBP_Q6	0.000237064	0.639694	0.793291	1.10652	0.0191392	0.794145	IRF8	375.581	354.971	0.0814204	0.0192298	0.0253666	1
TR-IK1_01	0.122193	0.843746	1	0.998914	0.230649	0.895084	IK1	NA	NA	NA	NA	NA	NA
TR-IK2_01	0.860382	0.968515	0.88643	1.06962	1	1.00197	IK2	NA	NA	NA	NA	NA	NA
TR-IK3_01	0.426788	0.894847	0.797501	1.1167	0.863545	0.968249	IK3	NA	NA	NA	NA	NA	NA
TR-IPF1_Q4_01	0.142577	0.73868	0.923834	0.853704	0.147375	0.776735	IPF1	NA	NA	NA	NA	NA	NA
TR-IPF1_Q4	0.00182219	0.45687	1	0.92402	0.0121067	0.611427	IPF1	NA	NA	NA	NA	NA	NA
TR-IRF1_01	0.00200679	0.665469	1	1.00943	0.0206213	0.77927	IRF	NA	NA	NA	NA	NA	NA
TR-IRF1_Q6	0.0186732	0.698344	0.814201	1.12469	0.189625	0.839402	IRF	NA	NA	NA	NA	NA	NA
TR-IRF2_01	0.000625748	0.639022	0.987439	1.04165	0.0150678	0.772234	IRF1	1378.52	852.166	0.693917	5.31e-09	1.08e-08	0.000107561
TR-IRF7_01	0.000321974	0.591878	0.777584	1.12932	0.0255095	0.76969	IRF1	1378.52	852.166	0.693917	5.31e-09	1.08e-08	0.000107561
TR-IRF_Q6_01	0.000412083	0.643043	0.448286	1.21148	0.0680078	0.831111	IRF2	859.889	954.179	-0.150108	6.4e-07	1.16e-06	0.0129691
TR-IRF_Q6	2.29e-05	0.589736	0.557757	1.17546	0.0150215	0.783523	IRF7	834.675	221.295	1.91525	1.3e-42	1.65e-41	2.62e-38
TR-ISRE_01	4.41e-07	0.549876	0.992141	1.03489	0.00022776	0.710345	ISRE	NA	NA	NA	NA	NA	NA
TR-KAISO_01	0.0309909	1.17361	0.791096	0.910048	0.225346	1.08641	KAISO	NA	NA	NA	NA	NA	NA
TR-KROX_Q6	0.724807	0.983162	4.11e-09	1.28254	0.00398427	1.08221	KROX	NA	NA	NA	NA	NA	NA
TR-LBP1_Q6	4.95e-23	1.56718	1	0.979101	2.03e-15	1.37262	UBP1	2156.37	2100.73	0.0377197	0.747729	0.772684	1
TR-LDSPOLYA_B	0.849709	1.02362	0.156294	0.754907	0.459554	0.934717	LDSPOLYA	NA	NA	NA	NA	NA	NA
TR-LEF1_Q2_01	0.0709885	0.79185	0.327526	0.743562	0.0158391	0.775874	NA	NA	NA	NA	NA	NA	NA
TR-LEF1_Q2	1	NA	1	NA	1	NA	LEF1	530.285	138.008	1.94202	3.07e-36	2.55e-35	6.22e-32
TR-LEF1TCF1_Q4	0.13693	0.812759	0.814201	0.865161	0.107493	0.830096	LEF1TCF1	NA	NA	NA	NA	NA	NA
TR-LFA1_Q6	0.136455	1.09854	1	1.01603	0.214058	1.07124	LFA1	NA	NA	NA	NA	NA	NA
TR-LHX3_01	0.340705	0.77587	0.732213	0.724246	0.191784	0.75879	LHX3	1.01164	0.0132691	6.25248	7.48e-06	1.27e-05	0.151459
TR-LMO2COM_01	2.83e-41	1.68624	0.116962	0.842779	4.01e-23	1.40718	LMO2	272.003	632.546	-1.21755	1.44e-47	2.78e-46	2.92e-43
TR-LMO2COM_02	0.119921	0.696361	1	1.04325	0.301441	0.811131	LMO2	272.003	632.546	-1.21755	1.44e-47	2.78e-46	2.92e-43
TR-LPOLYA_B	0.0128374	0.635581	1	0.938041	0.039365	0.73565	LPOLYA	NA	NA	NA	NA	NA	NA
TR-LRF_Q2	0.0765505	1.09074	0.292396	1.11883	0.0183861	1.10003	FBI1	NA	NA	NA	NA	NA	NA
TR-LUN1_01	0.947317	0.978373	0.777279	0.87945	0.630654	0.945644	LUN1	NA	NA	NA	NA	NA	NA
TR-LXR_DR4_Q3	0.723064	0.949079	0.421295	1.19622	0.782542	1.03085	LXR	NA	NA	NA	NA	NA	NA
TR-LXR_Q3	0.966452	1.00846	0.143127	1.23699	0.242117	1.08407	NR1H2	1263.06	1165.46	0.116025	0.190606	0.222979	1
TR-LYF1_01	0.0435765	0.833866	0.824634	0.918989	0.047067	0.862029	LYF1	NA	NA	NA	NA	NA	NA
TR-MAF_Q6_01	0.59035	1.05832	0.246766	0.773953	0.748579	0.964239	MAF	657.192	1504.18	-1.19459	8.13e-41	9.14e-40	1.65e-36
TR-MAF_Q6	0.870642	0.976834	0.361637	1.17075	0.614671	1.04099	MAF	657.192	1504.18	-1.19459	8.13e-41	9.14e-40	1.65e-36
TR-MAX_01	0.00124493	1.41536	0.540262	1.2102	0.00114877	1.34748	MAX	1445.09	1307.52	0.144323	0.00323943	0.0045745	1
TR-MAZ_Q6	0.340705	1.04003	0.00020106	1.21485	0.00194763	1.09787	MAZ	5548.41	2088.16	1.40985	2.63e-57	1.82e-55	5.32e-53
TR-MAZR_01	0.0445193	1.08983	0.448286	1.0833	0.0183861	1.08767	ZNF278	NA	NA	NA	NA	NA	NA
TR-MEF2_01	0.00108845	0.577656	1	0.993065	0.0132478	0.715095	MEF2A	1361.92	2019.88	-0.568631	1.28e-33	9.12e-33	2.59e-29
TR-MEF2_02	0.0266448	0.622472	0.991575	0.899251	0.0490958	0.714045	MEF2A	1361.92	2019.88	-0.568631	1.28e-33	9.12e-33	2.59e-29
TR-MEF2_03	0.0134833	0.561034	0.655563	0.722077	0.0103063	0.614315	MEF2A	1361.92	2019.88	-0.568631	1.28e-33	9.12e-33	2.59e-29
TR-MEF2_04	0.00125674	0.480253	1	1.01757	0.0184573	0.658024	MEF2A	1361.92	2019.88	-0.568631	1.28e-33	9.12e-33	2.59e-29
TR-MEF2_Q6_01	0.00512387	0.615252	0.511346	0.733847	0.00275606	0.65449	MEF2A	1361.92	2019.88	-0.568631	1.28e-33	9.12e-33	2.59e-29
TR-MEF3_B	0.933006	1.01293	0.86898	0.920057	0.927664	0.982205	MEF3	NA	NA	NA	NA	NA	NA
TR-MEIS1_01	0.640266	1.05421	0.70229	0.869152	1	0.992982	MEIS1	173.976	350.901	-1.01218	9.96e-41	1.11e-39	2.02e-36
TR-MEIS1AHOXA9_01	0.217306	0.802609	0.421201	0.700238	0.0608508	0.76874	HOXA9	84.4458	239.324	-1.50287	8.12e-48	1.6e-46	1.64e-43
TR-MEIS1BHOXA9_02	0.0527595	0.705626	0.829303	0.835394	0.0498111	0.74856	HOXA9	84.4458	239.324	-1.50287	8.12e-48	1.6e-46	1.64e-43
TR-MIF1_01	0.828	0.961083	0.845007	1.08624	1	1.00249	MIF1	NA	NA	NA	NA	NA	NA
TR-MINI19_B	2.12e-08	1.2372	1	0.999631	9e-06	1.1586	MINI19	NA	NA	NA	NA	NA	NA
TR-MINI20_B	1.02e-10	1.28632	0.878748	1.03714	4.12e-08	1.20388	MINI20	NA	NA	NA	NA	NA	NA
TR-MMEF2_Q6	0.00020726	0.48071	1	0.972238	0.00386028	0.643333	MMEF2	NA	NA	NA	NA	NA	NA
TR-MOVOB_01	0.315739	0.942792	0.443194	1.09897	0.97432	0.994464	MOVOB	NA	NA	NA	NA	NA	NA
TR-MRF2_01	0.049928	0.675512	1	0.964394	0.117115	0.771089	MRF2	NA	NA	NA	NA	NA	NA
TR-MSX1_01	0.192371	0.761775	0.60388	1.24921	0.697969	0.923043	MSX1	72.8834	144.247	-0.984878	6.78e-16	1.94e-15	1.37e-11
TR-MTATA_B	0.0588469	0.691749	0.732213	1.1992	0.378498	0.859639	MTATA	NA	NA	NA	NA	NA	NA
TR-MTF1_Q4	0.000235204	1.19221	0.577537	0.915664	0.0243809	1.10071	MTF1	613.684	764.482	-0.316985	1.64e-15	4.61e-15	3.32e-11
TR-MUSCLE_INI_B	1.49e-15	1.25169	0.490967	1.06135	4.95e-13	1.18872	PHF5A	496.734	418.147	0.248462	0.000388657	0.000588478	1
TR-MYB_Q3	0.562752	1.07484	0.22102	1.28692	0.136869	1.14501	MYB	1908.09	1000.68	0.931152	8.99e-12	2.1e-11	1.82e-07
TR-MYB_Q5_01	0.772983	1.04944	0.484036	1.22536	0.336919	1.10765	MYB	1908.09	1000.68	0.931152	8.99e-12	2.1e-11	1.82e-07
TR-MYB_Q6	0.913524	1.02175	0.60388	1.17041	0.512243	1.07093	MYB	1908.09	1000.68	0.931152	8.99e-12	2.1e-11	1.82e-07
TR-MYCMAX_01	0.000745346	1.39256	0.889177	1.08472	0.00275606	1.29071	MYC	2165.85	4392.32	-1.02005	1.33e-27	6.81e-27	2.69e-23
TR-MYCMAX_02	0.0244085	1.25358	0.961728	1.04606	0.0510257	1.18492	MYCMAX	NA	NA	NA	NA	NA	NA
TR-MYCMAX_03	0.00139445	1.3836	0.849778	1.095	0.00411258	1.28812	MYCMAX	NA	NA	NA	NA	NA	NA
TR-MYCMAX_B	0.00597029	1.1874	0.540262	1.116	0.00417236	1.16378	MYCMAX	NA	NA	NA	NA	NA	NA
TR-MYC_Q2	0.000528294	1.33427	1	1.02035	0.00449752	1.23041	MYCMAX	NA	NA	NA	NA	NA	NA
TR-MYOD_01	2.63e-13	1.51885	0.791096	0.916736	6.59e-08	1.31964	MYOD1	1.00095	9.34303	-3.22252	0.00685346	0.00939816	1
TR-MYOD_0	0.157535	1.05733	4.85e-05	1.2345	0.000238166	1.11595	NA	NA	NA	NA	NA	NA	NA
TR-MYOD_Q6_01	4.02e-36	1.58763	0.84997	1.04233	3.93e-26	1.40721	MYOD1	1.00095	9.34303	-3.22252	0.00685346	0.00939816	1
TR-MYOD_Q6	8e-32	1.68502	0.814201	0.937047	2.13e-20	1.43755	MYOD1	1.00095	9.34303	-3.22252	0.00685346	0.00939816	1
TR-MYOD_	0.00694284	1.26106	0.289607	0.773288	0.249426	1.09968	MYOD1	1.00095	9.34303	-3.22252	0.00685346	0.00939816	1
TR-MYOD	0.0012419	1.20116	0.732213	1.07637	0.00239066	1.15988	MYOD1	1.00095	9.34303	-3.22252	0.00685346	0.00939816	1
TR-MYOGENIN_Q6	5.29e-30	1.63045	0.312666	0.865618	4.92e-17	1.3774	MYOG	2.22897	20.4504	-3.19768	2.21e-05	3.64e-05	0.44726
TR-MYOGNF1_01	0.0119729	1.2158	0.493425	1.15465	0.00650937	1.19557	MYOGNF1	NA	NA	NA	NA	NA	NA
TR-MZF1_01	0.75326	1.02484	0.121709	1.17628	0.147402	1.07494	ZNF42	NA	NA	NA	NA	NA	NA
TR-MZF1_02	0.998798	1.00429	0.87626	1.04653	0.799286	1.01826	ZNF42	NA	NA	NA	NA	NA	NA
TR-NANOG_01	0.145112	0.84575	0.933372	0.930289	0.159446	0.87372	NANOG	2.09931	3.45101	-0.717105	0.00351551	0.00494815	1
TR-NCX_01	1	0.993242	0.167417	1.46097	0.301884	1.14799	TLX2	1.26276	0.215134	2.55327	2.16e-09	4.47e-09	4.38e-05
TR-NERF_Q2	5.16e-06	1.25526	0.791096	0.936138	0.00171893	1.14968	ELF2	831.693	1012.35	-0.283586	3.22e-16	9.39e-16	6.53e-12
TR-NF1_Q6_01	0.00815634	1.23831	1	0.959663	0.0566019	1.14612	NFIA	1751.53	2565.68	-0.550725	2.3e-18	7.48e-18	4.66e-14
TR-NF1_Q6	4.43e-06	1.35094	1	0.976456	0.000406948	1.22704	NFIA	1751.53	2565.68	-0.550725	2.3e-18	7.48e-18	4.66e-14
TR-NFAT_Q4_01	0.00650911	0.728806	0.853451	1.08526	0.0928861	0.84674	NFATC1	459.184	629.084	-0.454178	7.59e-17	2.28e-16	1.54e-12
TR-NFAT_Q6	0.0520604	0.794054	0.820873	0.886633	0.0490958	0.824684	NFATC1	459.184	629.084	-0.454178	7.59e-17	2.28e-16	1.54e-12
TR-NFE2_01	0.355546	0.897048	0.994447	1.03275	0.57554	0.941944	NFE2	26.9859	10.2939	1.39041	0.00235025	0.00335679	1
TR-NFKAPPAB_01	0.723064	0.961704	1	0.972524	0.699639	0.965284	NFKB1	1437.51	1563.12	-0.120849	9.83e-07	1.76e-06	0.0199015
TR-NFKAPPAB50_01	0.500319	1.04654	0.557757	1.09793	0.251661	1.06354	NFKAPPAB50	NA	NA	NA	NA	NA	NA
TR-NFKAPPAB65_01	0.0821546	0.844376	0.791096	1.09203	0.387594	0.926314	NFKAPPAB65	NA	NA	NA	NA	NA	NA
TR-NFKB_C	0.884726	0.976308	0.849778	1.06789	0.98481	1.00661	NFKB1	1437.51	1563.12	-0.120849	9.83e-07	1.76e-06	0.0199015
TR-NFKB_Q6_01	0.884726	0.979655	0.327526	1.16176	0.579246	1.0399	NFKB1	1437.51	1563.12	-0.120849	9.83e-07	1.76e-06	0.0199015
TR-NFKB_Q6	0.48603	0.926666	0.898792	1.06594	0.8255	0.972746	NFKB1	1437.51	1563.12	-0.120849	9.83e-07	1.76e-06	0.0199015
TR-NFMUE1_Q6	0.181462	1.12631	0.898792	0.927626	0.486888	1.06058	NFMUE1	NA	NA	NA	NA	NA	NA
TR-NFY_01	0.0290923	0.766768	3.53e-11	2.08495	0.0304716	1.20289	NFYA	1347	991.275	0.442396	1.2e-09	2.52e-09	2.44e-05
TR-NFY_C	0.260286	0.848344	0.0239543	1.50131	0.595249	1.06438	NFYA	1347	991.275	0.442396	1.2e-09	2.52e-09	2.44e-05
TR-NFY_Q6_01	0.00275266	0.69613	4.87e-06	1.76849	0.639439	1.05092	NFYA	1347	991.275	0.442396	1.2e-09	2.52e-09	2.44e-05
TR-NFY_Q6	0.000491454	0.627214	0.000162889	1.71152	0.981064	0.98596	NFYA	1347	991.275	0.442396	1.2e-09	2.52e-09	2.44e-05
TR-NGFIC_01	0.096469	0.894898	0.215879	1.16394	0.85134	0.983913	EGR4	7.87689	2.72863	1.52945	0.365241	0.406403	1
TR-NKX22_01	0.00596593	0.560187	0.443194	1.35086	0.273528	0.821783	NKX2-2	24.4133	0.522632	5.54573	2.59e-09	5.33e-09	5.24e-05
TR-NKX25_01	0.00537848	0.576618	0.626109	1.24396	0.168781	0.797408	NKX2-5	20.651	2.79126	2.88722	0.240308	0.276821	1
TR-NKX25_02	0.623854	0.859184	0.321086	0.539287	0.172714	0.753345	NKX2-5	20.651	2.79126	2.88722	0.240308	0.276821	1
TR-NKX25_Q5	0.109058	0.845552	0.484036	1.17009	0.65378	0.952926	NKX2-5	20.651	2.79126	2.88722	0.240308	0.276821	1
TR-NKX3A_01	0.000632793	0.331251	1	0.893276	0.00568339	0.517198	NKX3-1	388.86	209.03	0.895538	0.0435546	0.0552688	1
TR-NKX61_01	0.00152981	0.486128	0.563465	0.702282	0.00130138	0.557643	NKX6-1	20.3888	2.91536	2.80603	2.79e-14	7.37e-14	5.65e-10
TR-NKX62_Q2	0.134625	0.70154	0.907441	0.84081	0.131009	0.747618	NKX6-2	0.0112188	0.00424	1.40378	0.339539	0.380529	1
TR-NMYC_01	1.91e-05	1.38791	0.60388	0.859056	0.00544795	1.21294	MYCN	61.8038	19.8993	1.63498	0.00557456	0.00770229	1
TR-NRF1_Q6	0.724976	0.954618	2.43e-06	1.63192	0.0175827	1.1787	NFE2L1	7094.85	9105.58	-0.359977	1.1e-13	2.83e-13	2.23e-09
TR-NRF2_01	0.802988	1.02444	0.0239543	1.27782	0.0680078	1.10827	NFE2L2	2363.37	3426.7	-0.535972	1.07e-41	1.29e-40	2.17e-37
TR-NRF2_Q4	0.308716	0.884072	0.540096	0.824052	0.132512	0.864214	NFE2L2	2363.37	3426.7	-0.535972	1.07e-41	1.29e-40	2.17e-37
TR-NRSE_B	4.67e-07	1.38158	0.923834	1.04564	1.74e-05	1.27043	NRSE	NA	NA	NA	NA	NA	NA
TR-NRSF_01	7.77e-12	1.39407	1	0.997077	5.07e-08	1.26273	REST	422.284	451.329	-0.095967	0.0542906	0.0680691	1
TR-NRSF_Q4	6.66e-25	1.45507	0.270558	1.11639	4.18e-21	1.34302	REST	422.284	451.329	-0.095967	0.0542906	0.0680691	1
TR-OCT1_01	0.926745	1.02857	0.898792	0.856585	0.950796	0.971666	OCT	NA	NA	NA	NA	NA	NA
TR-OCT1_02	0.193832	0.743748	0.732213	0.752117	0.125504	0.746517	OCT	NA	NA	NA	NA	NA	NA
TR-OCT1_03	0.998798	0.966346	0.890688	0.79399	0.753661	0.909321	POU2F1	143.409	108.547	0.401808	3.17e-08	6.15e-08	0.000641241
TR-OCT1_04	0.297396	0.751958	0.732213	0.730001	0.168752	0.744693	POU2F1	143.409	108.547	0.401808	3.17e-08	6.15e-08	0.000641241
TR-OCT1_05	0.0611514	1.30113	0.998658	1.05262	0.112325	1.21891	POU2F1	143.409	108.547	0.401808	3.17e-08	6.15e-08	0.000641241
TR-OCT1_06	0.274071	0.796811	0.992141	0.909081	0.288769	0.833956	POU2F1	143.409	108.547	0.401808	3.17e-08	6.15e-08	0.000641241
TR-OCT1_07	0.453946	0.838142	1	1.00792	0.604685	0.894315	POU2F1	143.409	108.547	0.401808	3.17e-08	6.15e-08	0.000641241
TR-OCT1_B	0.498072	1.10374	0.991575	0.923717	0.771271	1.04418	POU2F1	143.409	108.547	0.401808	3.17e-08	6.15e-08	0.000641241
TR-OCT1_Q5_01	0.42317	1.12868	1	0.97398	0.59905	1.0775	POU2F1	143.409	108.547	0.401808	3.17e-08	6.15e-08	0.000641241
TR-OCT1_Q6	0.947317	1.01731	0.448286	1.25013	0.472243	1.09434	POU2F1	143.409	108.547	0.401808	3.17e-08	6.15e-08	0.000641241
TR-OCT4_01	0.00594379	0.604425	0.772034	0.803325	0.00730947	0.670232	POU2F1	143.409	108.547	0.401808	3.17e-08	6.15e-08	0.000641241
TR-OCT4_02	0.00759311	0.649227	0.0252429	0.502875	0.000128156	0.600806	POU2F1	143.409	108.547	0.401808	3.17e-08	6.15e-08	0.000641241
TR-OCT_C	0.623854	1.08213	0.336514	1.3322	0.223204	1.16487	POU5F1	5.53155	5.64812	-0.0300855	4.78e-12	1.13e-11	9.69e-08
TR-OCT_Q6	0.318031	1.16009	0.980054	1.06065	0.362093	1.12719	POU5F1	5.53155	5.64812	-0.0300855	4.78e-12	1.13e-11	9.69e-08
TR-OLF1_01	0.000679736	1.2172	0.55266	0.892322	0.0481109	1.10972	OLF1	NA	NA	NA	NA	NA	NA
TR-OSF2_Q6	0.0104105	0.711823	0.957295	1.05975	0.0816147	0.826936	RUNX2	418.724	182.729	1.1963	2.28e-20	8.15e-20	4.61e-16
TR-OTX_Q1	0.00822041	0.362931	0.878748	0.734029	0.0150437	0.48571	OTX1	41.9148	8.44346	2.31155	1.78e-23	7.36e-23	3.6e-19
TR-P300_01	0.562752	1.04838	0.560697	1.11515	0.288769	1.07047	P300	NA	NA	NA	NA	NA	NA
TR-P53_01	0.203288	1.13582	0.897028	0.918881	0.517985	1.06405	TP53	1703.58	1558.75	0.128183	0.369183	0.410466	1
TR-P53_02	0.649597	1.06304	0.957295	0.927067	0.916387	1.01805	TP53	1703.58	1558.75	0.128183	0.369183	0.410466	1
TR-P53_DECAMER_Q2	0.343541	1.09872	0.665923	1.13153	0.20589	1.10958	TP53	1703.58	1558.75	0.128183	0.369183	0.410466	1
TR-PADS_C	0.971375	0.984001	1	0.98022	0.950265	0.98275	PADS	NA	NA	NA	NA	NA	NA
TR-PAX1_B	0.998798	1.00987	1	1.04742	0.940514	1.02229	PAX	NA	NA	NA	NA	NA	NA
TR-PAX2_01	0.188522	1.20433	1	1.00475	0.306833	1.1383	PAX1	18.5311	2.13776	3.11578	3.71e-14	9.74e-14	7.51e-10
TR-PAX2_02	0.03686	0.782378	0.365521	1.22348	0.498209	0.928316	PAX2	39.2511	7.14986	2.45675	3.26e-09	6.67e-09	6.6e-05
TR-PAX3_01	0.960769	1.01885	0.920654	1.09901	0.830913	1.04537	PAX2	39.2511	7.14986	2.45675	3.26e-09	6.67e-09	6.6e-05
TR-PAX3_B	0.592226	1.09463	0.193669	0.580694	0.688512	0.924594	PAX3	6.64459	17.4453	-1.39259	3.39e-22	1.32e-21	6.87e-18
TR-PAX4_01	0.000571999	1.19203	1	1.00453	0.00563819	1.13	PAX3	6.64459	17.4453	-1.39259	3.39e-22	1.32e-21	6.87e-18
TR-PAX4_02	0.0356377	0.625463	0.312666	0.583846	0.00766346	0.611694	PAX4	0.0298774	0.0264927	0.17346	0.330186	0.37114	1
TR-PAX4_03	0.32997	1.05861	0.0106142	1.23328	0.0110641	1.1164	PAX4	0.0298774	0.0264927	0.17346	0.330186	0.37114	1
TR-PAX4_04	0.0632768	0.783415	0.571714	1.18333	0.487049	0.915728	PAX4	0.0298774	0.0264927	0.17346	0.330186	0.37114	1
TR-PAX5_01	1.17e-08	1.29645	0.814201	1.05246	7.92e-07	1.21572	PAX4	0.0298774	0.0264927	0.17346	0.330186	0.37114	1
TR-PAX5_02	0.738247	0.952271	0.979373	1.04385	0.934677	0.982569	PAX5	18.4214	8.69206	1.08361	0.935641	0.943703	1
TR-PAX6_01	0.926532	0.951384	0.957295	0.878428	0.73616	0.927246	PAX5	18.4214	8.69206	1.08361	0.935641	0.943703	1
TR-PAX6_Q2	0.0516761	1.1415	0.643809	0.894428	0.365044	1.05976	PAX6	68.9922	63.3571	0.122926	3.54e-20	1.25e-19	7.17e-16
TR-PAX8_01	0.43222	1.11336	0.732213	0.83571	0.900575	1.0215	PAX6	68.9922	63.3571	0.122926	3.54e-20	1.25e-19	7.17e-16
TR-PAX8_B	0.0973981	1.22652	0.00777915	0.476081	0.949381	0.978233	PAX8	67.5837	59.799	0.176553	0.578255	0.615326	1
TR-PAX9_B	0.00253206	1.21314	0.920654	0.948314	0.038636	1.12552	PAX8	67.5837	59.799	0.176553	0.578255	0.615326	1
TR-PAX_Q6	0.933006	1.0146	0.732213	0.881166	0.803131	0.970453	PAX9	190.534	61.3466	1.63499	4.19e-16	1.21e-15	8.49e-12
TR-PBX1_01	0.0785139	0.63806	1	1.05584	0.223204	0.776285	PBX	NA	NA	NA	NA	NA	NA
TR-PBX1_02	0.0679303	0.661788	0.672396	1.23932	0.441152	0.852866	PBX1	7311.8	4382.41	0.738501	2.2e-10	4.79e-10	4.46e-06
TR-PBX1_03	0.565819	0.875385	0.665923	1.23521	1	0.994434	PBX1	7311.8	4382.41	0.738501	2.2e-10	4.79e-10	4.46e-06
TR-PBX_Q3	0.119921	0.782387	1	0.9387	0.169978	0.834104	PBX1	7311.8	4382.41	0.738501	2.2e-10	4.79e-10	4.46e-06
TR-PEA3_Q6	1	NA	1	NA	1	NA	NA	NA	NA	NA	NA	NA	NA
TR-PEBP_Q6	0.907568	0.974989	0.564641	1.15029	0.764742	1.03299	PEBP	NA	NA	NA	NA	NA	NA
TR-PIT1_Q6	0.00274252	0.539979	0.024408	0.404485	3.01e-05	0.495151	PIT1	NA	NA	NA	NA	NA	NA
TR-PITX2_Q2	2.52e-06	0.484052	0.41157	0.740217	4.35e-06	0.568804	PITX2	23.0794	30.4359	-0.399168	0.00242699	0.00346199	1
TR-PLZF_02	0.125393	0.700281	0.819995	1.16341	0.436308	0.853507	ZNF145	NA	NA	NA	NA	NA	NA
TR-POLY_C	0.0354322	0.702029	0.289607	0.648195	0.00592404	0.684218	POLY	NA	NA	NA	NA	NA	NA
TR-POU1F1_Q6	0.134191	0.723011	1	0.930549	0.188641	0.791675	POU1F1	0.141562	0.148291	-0.067	0.320466	0.361246	1
TR-POU3F2_01	0.280889	0.755106	0.335507	0.565631	0.0629161	0.692418	POU3F2	16.3608	0.40097	5.35061	0.000216663	0.000333872	1
TR-POU3F2_02	0.393117	0.799818	0.933992	1.09768	0.677143	0.898366	POU3F2	16.3608	0.40097	5.35061	0.000216663	0.000333872	1
TR-POU6F1_01	0.129738	0.697504	0.772892	0.75961	0.0947818	0.718052	POU6F1	156.835	362.395	-1.20832	1.89e-56	1.08e-54	3.84e-52
TR-PPARA_01	0.324643	0.874121	0.990073	1.03888	0.533616	0.92863	PPAR	NA	NA	NA	NA	NA	NA
TR-PPARA_02	0.657227	1.03955	0.933372	0.949259	0.93472	1.00968	PPARA	335.057	910.946	-1.44296	6.06e-47	1.1e-45	1.23e-42
TR-PPAR_DR1_Q2	1	0.998386	1	1.00121	1	0.999319	PPARA	335.057	910.946	-1.44296	6.06e-47	1.1e-45	1.23e-42
TR-PPARG_01	0.281577	0.865968	0.990073	1.03991	0.512243	0.923517	PPARG	189.562	1890.4	-3.31795	1.12e-54	4.98e-53	2.27e-50
TR-PPARG_02	0.802988	0.934652	0.327526	1.32914	0.664603	1.06517	PPARG	189.562	1890.4	-3.31795	1.12e-54	4.98e-53	2.27e-50
TR-PPARG_03	0.768749	1.04147	1	1.03078	0.73616	1.03793	PPARG	189.562	1890.4	-3.31795	1.12e-54	4.98e-53	2.27e-50
TR-PR_01	0.0539804	1.23095	1	1.0077	0.128276	1.15709	PGR	3129.71	2063.15	0.601181	0.00251484	0.00358227	1
TR-PR_02	0.928991	1.01752	1	0.976997	1	1.00411	PGR	3129.71	2063.15	0.601181	0.00251484	0.00358227	1
TR-PR_Q2	0.520773	0.921866	0.570305	0.836812	0.241042	0.893726	PGR	3129.71	2063.15	0.601181	0.00251484	0.00358227	1
TR-PTF1BETA_Q6	0.513801	0.941539	0.321086	1.16687	0.866622	1.01609	PTF1A	0.0830702	0.19277	-1.21448	6.44e-11	1.44e-10	1.3e-06
TR-PU1_Q6	0.853563	1.01955	0.933992	0.955051	1	0.99821	PU1	NA	NA	NA	NA	NA	NA
TR-PXR_Q2	0.960769	1.01371	0.933372	1.06532	0.830913	1.03079	NR1I2	4.15932	4.45067	-0.0976753	5.3e-06	9.08e-06	0.107382
TR-R_01	0.0012419	1.20116	0.732213	1.07637	0.00239066	1.15988	R	NA	NA	NA	NA	NA	NA
TR-RBPJK_01	0.805175	0.958966	0.626109	0.852834	0.427766	0.923852	RBPSUH	NA	NA	NA	NA	NA	NA
TR-RBPJK_Q4	0.284167	0.884683	1	0.977218	0.358707	0.915298	RBPSUH	NA	NA	NA	NA	NA	NA
TR-RFX1_01	0.587615	0.908825	0.60388	1.18662	1	1.00073	RFX	NA	NA	NA	NA	NA	NA
TR-RFX1_02	0.441585	1.10409	0.957295	1.05561	0.441152	1.08805	RFX1	415.566	345.547	0.266196	2.06e-06	3.61e-06	0.0416772
TR-RFX_Q6	0.00411568	1.33471	0.933372	1.0605	0.0131065	1.24399	RFX1	415.566	345.547	0.266196	2.06e-06	3.61e-06	0.0416772
TR-ROAZ_01	7.34e-05	1.35318	0.319628	0.795312	0.0259174	1.16861	ZNF423	195.249	447.302	-1.19593	1.03e-35	8.27e-35	2.08e-31
TR-RORA1_01	8.99e-05	0.520946	0.86898	1.10907	0.01092	0.715527	RORA1	NA	NA	NA	NA	NA	NA
TR-RORA2_01	0.126634	0.739141	0.335507	1.37689	0.848344	0.950142	RORA2	NA	NA	NA	NA	NA	NA
TR-RP58_01	0.0004844	1.28899	0.557757	0.86564	0.0347419	1.14892	ZNF238	1693.7	890.145	0.928066	0.259419	0.297297	1
TR-RREB1_01	0.393117	1.07548	0.443194	1.15265	0.152278	1.10101	RREB1	1222.5	1380.06	-0.174895	1.71e-05	2.85e-05	0.346945
TR-RSRFC4_01	0.020585	0.568744	0.808904	0.766857	0.0198556	0.63429	MEF2A	1361.92	2019.88	-0.568631	1.28e-33	9.12e-33	2.59e-29
TR-RSRFC4_Q2	0.0361094	0.612381	0.425383	0.619271	0.0103063	0.61466	MEF2A	1361.92	2019.88	-0.568631	1.28e-33	9.12e-33	2.59e-29
TR-RUSH1A_02	0.0322981	0.559095	0.777584	0.731675	0.0255095	0.616193	RUSH1A	NA	NA	NA	NA	NA	NA
TR-S8_01	0.634358	0.843796	0.67864	0.667792	0.328891	0.785565	S8	NA	NA	NA	NA	NA	NA
TR-SEF1_C	0.00112123	1.28225	1	1.00173	0.0103039	1.18944	SEF1	NA	NA	NA	NA	NA	NA
TR-SF1_Q6	0.453946	1.07606	0.94847	0.941449	0.763018	1.03152	SF1	4337.88	4695.25	-0.114213	6.22e-07	1.13e-06	0.0125893
TR-SMAD3_Q6	1.85e-06	1.39132	1	1.02234	8.55e-05	1.26924	MADH1	NA	NA	NA	NA	NA	NA
TR-SMAD4_Q6	2.19e-06	1.33251	0.729147	1.08866	1.63e-05	1.25183	MADH1	NA	NA	NA	NA	NA	NA
TR-SMAD_Q6_01	0.13693	1.1426	0.94847	1.04482	0.179609	1.11025	MADH3	NA	NA	NA	NA	NA	NA
TR-SMAD_Q6	0.123735	1.17461	0.943956	0.926672	0.354675	1.09258	MADH4	NA	NA	NA	NA	NA	NA
TR-SOX5_01	0.0116754	0.550828	0.907441	1.11405	0.108972	0.737171	SOX1	0.415692	0.188985	1.13724	0.00012892	0.000201937	1
TR-SOX9_B1	0.000431928	0.546674	0.538315	0.74706	0.000338926	0.612972	SOX5	30.1619	117.028	-1.95605	3.24e-37	2.88e-36	6.57e-33
TR-SOX_Q6	0.0303914	0.726886	0.819995	0.857575	0.0304716	0.770124	SOX9	2180.67	2708.25	-0.31259	8.02e-06	1.36e-05	0.162448
TR-SP1_01	1	0.998356	3.57e-09	1.34424	0.000930093	1.11279	SP1	3238.93	3986.3	-0.29953	1.02e-16	3.05e-16	2.07e-12
TR-SP1_Q2_01	0.424344	0.969168	8.66e-14	1.34136	0.000753663	1.09231	SP1	3238.93	3986.3	-0.29953	1.02e-16	3.05e-16	2.07e-12
TR-SP1_Q4_01	0.078091	0.940107	1.14e-14	1.35533	0.00529722	1.07749	SP1	3238.93	3986.3	-0.29953	1.02e-16	3.05e-16	2.07e-12
TR-SP1_Q6_01	0.0521288	0.935019	1.87e-12	1.32239	0.0248458	1.06318	SP1	3238.93	3986.3	-0.29953	1.02e-16	3.05e-16	2.07e-12
TR-SP1_Q6	0.297737	0.963152	1.14e-14	1.34459	0.000753663	1.08935	SP1	3238.93	3986.3	-0.29953	1.02e-16	3.05e-16	2.07e-12
TR-SP3_Q3	6.38e-06	1.24417	0.991575	1.02182	0.000180405	1.17061	SP3	2337.21	2414.99	-0.0472314	0.101455	0.123273	1
TR-SPZ1_01	0.00596593	1.15173	0.0247792	1.21698	0.000129177	1.17332	SPZ1	0.148035	0.00787818	4.23193	0.0424038	0.0539167	1
TR-SREBP1_01	0.562752	1.07673	0.777279	1.12843	0.386981	1.09383	SREBF1	6347.71	2805.86	1.17779	5.44e-19	1.82e-18	1.1e-14
TR-SREBP1_02	0.464318	1.07116	0.674165	0.879439	0.961194	1.00773	SREBF1	6347.71	2805.86	1.17779	5.44e-19	1.82e-18	1.1e-14
TR-SREBP1_Q6	0.0163739	1.18438	0.873751	0.935842	0.128276	1.10215	SREBF1	6347.71	2805.86	1.17779	5.44e-19	1.82e-18	1.1e-14
TR-SREBP_Q3	0.00686052	1.21247	1	0.989972	0.0380696	1.13886	SREBF1	6347.71	2805.86	1.17779	5.44e-19	1.82e-18	1.1e-14
TR-SRF_01	0.0127584	0.563745	0.86898	1.14018	0.128276	0.754458	SRF	1403.51	1977.74	-0.494813	8.96e-21	3.27e-20	1.81e-16
TR-SRF_C	0.00594379	0.623835	0.431617	0.707787	0.00206099	0.651611	SRF	1403.51	1977.74	-0.494813	8.96e-21	3.27e-20	1.81e-16
TR-SRF_Q4	0.144763	0.818627	0.979373	1.0479	0.348021	0.894481	SRF	1403.51	1977.74	-0.494813	8.96e-21	3.27e-20	1.81e-16
TR-SRF_Q5_01	0.103685	0.796998	1	1.03164	0.26738	0.874628	SRF	1403.51	1977.74	-0.494813	8.96e-21	3.27e-20	1.81e-16
TR-SRF_Q5_02	0.012327	0.680375	0.540262	1.22028	0.251661	0.859003	SRF	1403.51	1977.74	-0.494813	8.96e-21	3.27e-20	1.81e-16
TR-SRF_Q6	0.0952286	0.789979	0.86898	1.10266	0.368256	0.893431	SRF	1403.51	1977.74	-0.494813	8.96e-21	3.27e-20	1.81e-16
TR-SRY_01	0.00178101	0.463714	1	0.989967	0.017208	0.637826	NA	NA	NA	NA	NA	NA	NA
TR-SRY_02	0.000322702	0.522595	0.732213	0.800719	0.000640384	0.614613	SRY	0.00398679	0.0473073	-3.56876	0.668205	0.699826	1
TR-STAF_01	0.0134833	1.18433	0.0239543	1.29609	0.000310987	1.22131	ZNF143	365.858	393.787	-0.106133	2.45e-05	4.03e-05	0.496712
TR-STAF_02	0.0512369	1.12912	1	1.01856	0.106454	1.09254	ZNF143	365.858	393.787	-0.106133	2.45e-05	4.03e-05	0.496712
TR-STAT_01	0.366845	0.860696	0.537449	1.23192	1	0.983516	STAT	NA	NA	NA	NA	NA	NA
TR-STAT1_01	0.210122	0.846422	0.0273297	1.459	0.688512	1.04909	STAT	NA	NA	NA	NA	NA	NA
TR-STAT1_02	0.998798	0.988055	0.00050623	1.52815	0.0404924	1.16674	STAT1	8245.43	3704.45	1.15433	5.68e-18	1.8e-17	1.15e-13
TR-STAT1_03	0.343165	0.88933	0.557757	1.16756	0.93254	0.981383	STAT1	8245.43	3704.45	1.15433	5.68e-18	1.8e-17	1.15e-13
TR-STAT3_01	0.320128	0.864286	0.121709	1.37657	0.822424	1.03378	STAT1	8245.43	3704.45	1.15433	5.68e-18	1.8e-17	1.15e-13
TR-STAT3_02	0.453946	0.940995	0.306746	1.15696	0.900057	1.01245	STAT3	6453.62	6750.36	-0.0648556	0.00191582	0.00275771	1
TR-STAT4_01	0.0822158	0.768519	0.991575	1.04472	0.255196	0.859899	STAT3	6453.62	6750.36	-0.0648556	0.00191582	0.00275771	1
TR-STAT5A_01	0.0652256	0.781301	0.158845	1.35147	0.882696	0.969943	STAT4	69.0804	98.911	-0.517855	2.29e-15	6.39e-15	4.65e-11
TR-STAT5A_02	0.830455	0.952355	0.540262	1.2153	0.787925	1.03935	STAT5A	1091.14	2881.82	-1.40115	4.49e-49	1e-47	9.09e-45
TR-STAT5A_03	0.00121961	0.690742	0.824634	0.894726	0.00334182	0.75823	STAT5A	1091.14	2881.82	-1.40115	4.49e-49	1e-47	9.09e-45
TR-STAT5A_04	1	NA	1	NA	1	NA	STAT5A	1091.14	2881.82	-1.40115	4.49e-49	1e-47	9.09e-45
TR-STAT5B_01	0.208969	0.807037	0.791096	1.14861	0.630654	0.920047	NA	NA	NA	NA	NA	NA	NA
TR-STAT6_01	0.000363861	0.528843	1	0.97521	0.00544795	0.676524	STAT5B	1625.5	3788.69	-1.22082	5.4e-60	9.04e-58	1.09e-55
TR-STAT6_02	0.0331859	1.1934	0.791096	0.89783	0.230649	1.09561	STAT6	2817.99	3892.37	-0.465981	3.41e-30	2e-29	6.91e-26
TR-STAT_Q6	0.177842	0.884803	0.933372	1.048	0.44778	0.938798	STAT6	2817.99	3892.37	-0.465981	3.41e-30	2e-29	6.91e-26
TR-STRA13_01	0.000487474	1.36579	1	0.998801	0.00520403	1.24437	STRA13	746.017	281.075	1.40825	6.23e-40	6.58e-39	1.26e-35
TR-SZF11_01	0.000989853	1.22637	0.988846	0.967762	0.0159028	1.14081	SZF11	NA	NA	NA	NA	NA	NA
TR-T3R_01	1	1.00283	0.819995	1.08923	0.762131	1.03142	T3R	NA	NA	NA	NA	NA	NA
TR-T3R_Q6	0.801378	0.964725	0.448286	0.842079	0.335364	0.924147	T3R	NA	NA	NA	NA	NA	NA
TR-TAACC_B	0.460121	0.895397	0.731372	1.14485	0.93472	0.977929	TAACC	NA	NA	NA	NA	NA	NA
TR-TAL1ALPHAE47_01	7.52e-06	1.35421	0.67864	0.890621	0.00275606	1.20083	TAL1	54.0235	212.459	-1.97552	9.79e-54	3.86e-52	1.98e-49
TR-TAL1BETAE47_01	0.00376472	1.25786	0.791096	0.901245	0.0629161	1.13987	TAL1	54.0235	212.459	-1.97552	9.79e-54	3.86e-52	1.98e-49
TR-TAL1BETAITF2_01	5.01e-05	1.36936	0.797501	0.902846	0.00529722	1.21502	TAL1	54.0235	212.459	-1.97552	9.79e-54	3.86e-52	1.98e-49
TR-TAL1_Q6	2.24e-12	1.4297	0.793291	0.930978	2.48e-07	1.2647	TAL1	54.0235	212.459	-1.97552	9.79e-54	3.86e-52	1.98e-49
TR-TATA_01	0.00496158	0.537229	0.793291	1.17709	0.105643	0.748929	TATA	NA	NA	NA	NA	NA	NA
TR-TATA_C	0.0237844	0.690991	0.824634	1.13549	0.210068	0.838055	TATA	NA	NA	NA	NA	NA	NA
TR-TAXCREB_01	0.233014	1.14996	0.431617	1.23493	0.0858613	1.17807	TAXCREB	NA	NA	NA	NA	NA	NA
TR-TAXCREB_02	0.0366734	1.21872	0.933372	1.05637	0.0608508	1.16501	TAXCREB	NA	NA	NA	NA	NA	NA
TR-TBP_01	0.0456056	0.61885	0.907441	0.816278	0.052036	0.68417	TBP	272.778	286.255	-0.0695754	0.000517199	0.000777411	1
TR-TBP_Q6	0.0386806	0.587038	0.933372	1.1248	0.226418	0.764957	TBP	272.778	286.255	-0.0695754	0.000517199	0.000777411	1
TR-TBX5_01	1	0.988248	0.0587401	0.649589	0.198913	0.876202	TBX5	67.4052	108.104	-0.681484	1.13e-09	2.37e-09	2.29e-05
TR-TBX5_02	0.0970541	1.17583	0.957295	0.933185	0.302855	1.09555	TBX5	67.4052	108.104	-0.681484	1.13e-09	2.37e-09	2.29e-05
TR-TBX5_Q5	0.343541	1.0942	0.00636333	0.627222	0.501724	0.939702	TBX5	67.4052	108.104	-0.681484	1.13e-09	2.37e-09	2.29e-05
TR-TCF11_01	0.324289	0.849532	1	1.02578	0.498209	0.907843	TCF11	NA	NA	NA	NA	NA	NA
TR-TCF11MAFG_01	0.0263068	0.696813	0.224034	0.64828	0.00377285	0.680756	TCF11MAFG	NA	NA	NA	NA	NA	NA
TR-TCF4_Q5	0.192371	0.833457	0.979373	0.936482	0.221391	0.867543	TCF4	1554.22	2930.22	-0.914816	8.85e-26	4.09e-25	1.79e-21
TR-TEF1_Q6	1	NA	1	NA	1	NA	TEF	580.36	1541.08	-1.40892	1.79e-48	3.73e-47	3.63e-44
TR-TEF_Q6	0.00407696	0.513339	0.907441	0.840471	0.0103063	0.621571	NA	NA	NA	NA	NA	NA	NA
TR-TEL2_Q6	0.20251	0.871286	0.179016	1.27195	1	1.00385	TEL2	NA	NA	NA	NA	NA	NA
TR-TFE_Q6	0.815036	0.942984	0.838723	0.862153	0.546082	0.916241	TFE3	1319.61	1991.13	-0.59348	4.37e-16	1.26e-15	8.86e-12
TR-TFIIA_Q6	0.928991	0.973321	0.0572029	1.42979	0.249426	1.12434	TFIIA	NA	NA	NA	NA	NA	NA
TR-TFIII_Q6	0.832713	1.01856	0.640025	1.08339	0.483903	1.04001	TFIII	NA	NA	NA	NA	NA	NA
TR-TGIF_01	0.962704	0.979369	0.957295	0.93325	0.81344	0.964111	TGIF	NA	NA	NA	NA	NA	NA
TR-TITF1_Q3	0.00403541	0.603248	0.91821	1.09164	0.0595521	0.764834	TITF1	NA	NA	NA	NA	NA	NA
TR-TST1_01	0.0386835	0.677611	0.971809	1.07415	0.180143	0.808807	TST1	NA	NA	NA	NA	NA	NA
TR-TTF1_Q6	0.218457	1.10764	1	1.00809	0.327281	1.0747	NKX2-1	4.01858	2.21515	0.859279	0.594278	0.630668	1
TR-UF1H3BETA_Q6	0.049928	1.07658	8.39e-08	1.29305	1.58e-06	1.1482	UF1H3BETA	NA	NA	NA	NA	NA	NA
TR-USF_01	0.00819163	1.32048	0.396744	1.24217	0.00377285	1.29457	USF1	1147.86	688.585	0.737237	2.23e-35	1.75e-34	4.52e-31
TR-USF_02	0.0865751	1.24606	0.320505	1.33087	0.0229685	1.27412	USF1	1147.86	688.585	0.737237	2.23e-35	1.75e-34	4.52e-31
TR-USF2_Q6	1	NA	1	NA	1	NA	USF1	1147.86	688.585	0.737237	2.23e-35	1.75e-34	4.52e-31
TR-USF_C	0.0341381	1.20201	1	1.00552	0.0937491	1.137	USF1	1147.86	688.585	0.737237	2.23e-35	1.75e-34	4.52e-31
TR-USF_Q6_01	3.15e-07	1.3583	0.793291	0.920792	0.000268771	1.21355	USF1	1147.86	688.585	0.737237	2.23e-35	1.75e-34	4.52e-31
TR-USF_Q6	0.000516123	1.28169	1	0.994013	0.00638618	1.18651	NA	NA	NA	NA	NA	NA	NA
TR-VBP_01	0.10283	0.62519	1	0.966932	0.210739	0.738256	VBP	NA	NA	NA	NA	NA	NA
TR-VMYB_01	0.250909	0.750485	1	0.955688	0.339369	0.818377	VMYB	NA	NA	NA	NA	NA	NA
TR-VMYB_02	0.966452	1.02063	0.994447	0.913028	1	0.985033	VMYB	NA	NA	NA	NA	NA	NA
TR-WHN_B	0.792105	1.05624	0.943956	0.887363	1	1.00037	WHN	NA	NA	NA	NA	NA	NA
TR-WT1_Q6	0.157535	1.05733	4.85e-05	1.2345	0.000238166	1.11595	WT1	107.409	4.36101	4.62231	1.05e-30	6.38e-30	2.14e-26
TR-XBP1_01	0.207455	1.19681	0.70229	0.796638	0.656344	1.06441	XBP1	40622.1	20697.5	0.972807	1.96e-14	5.21e-14	3.96e-10
TR-XFD1_01	0.000797836	0.522256	0.86898	1.12911	0.0344073	0.723034	XFD1	NA	NA	NA	NA	NA	NA
TR-XFD2_01	4.98e-06	0.361898	0.295028	0.60995	3.05e-06	0.443967	XFD2	NA	NA	NA	NA	NA	NA
TR-XFD3_01	6.63e-06	0.402861	1	0.95649	0.000449361	0.58603	XFD3	NA	NA	NA	NA	NA	NA
TR-XPF1_Q6	0.0331859	1.17848	0.907441	0.937433	0.182965	1.09873	XPF1	NA	NA	NA	NA	NA	NA
TR-XVENT1_01	0.177953	0.806002	1	1.00525	0.317306	0.871925	XVENT1	NA	NA	NA	NA	NA	NA
TR-YY1_01	0.00540757	0.655368	0.189063	1.3755	0.404649	0.893625	YY1	1451.84	1241.06	0.226306	1.49e-09	3.1e-09	3.01e-05
TR-YY1_02	0.0164104	1.20922	0.92213	1.05435	0.0323561	1.15798	YY1	1451.84	1241.06	0.226306	1.49e-09	3.1e-09	3.01e-05
TR-YY1_Q6_02	0.592226	0.932643	0.907441	1.0629	0.888386	0.975739	YY1	1451.84	1241.06	0.226306	1.49e-09	3.1e-09	3.01e-05
TR-YY1_Q6	0.470777	0.91902	1	1.02364	0.666056	0.953635	YY1	1451.84	1241.06	0.226306	1.49e-09	3.1e-09	3.01e-05
TR-ZBRK1_01	0.0190372	1.16598	0.966275	1.03078	0.0452284	1.12125	ZNF350	344.587	294.671	0.225767	0.271237	0.309933	1
TR-ZEC_01	0.129738	0.789991	1	0.989089	0.226418	0.855863	ZEC	NA	NA	NA	NA	NA	NA
TR-ZF5_01	0.340705	0.941163	0.00589867	1.25458	0.387594	1.04486	ZFP161	391.948	475.445	-0.278617	6.97e-18	2.2e-17	1.41e-13
TR-ZF5_B	0.232458	1.08894	0.265766	1.17412	0.0491101	1.11712	ZFP161	391.948	475.445	-0.278617	6.97e-18	2.2e-17	1.41e-13
TR-ZIC1_01	0.0682433	1.13245	1	1.00442	0.154106	1.09009	ZIC1	69.5068	11.9796	2.53657	0.0646849	0.0805033	1
TR-ZIC2_01	0.229334	1.0905	0.732213	1.08433	0.154106	1.08846	ZIC2	50.2981	6.74654	2.89828	0.0760695	0.0938929	1
TR-ZIC3_01	0.000164678	1.24447	0.624635	0.901205	0.0179545	1.1309	ZIC3	2.95035	0.308498	3.25755	0.253522	0.29105	1
TR-ZID_01	0.0567902	1.14673	1	1.01468	0.123166	1.10304	ZID	NA	NA	NA	NA	NA	NA
TR-ZNF219_01	0.499623	0.969763	0.00354039	1.18124	0.253648	1.03973	ZNF219	430.663	809.245	-0.910017	6.41e-24	2.71e-23	1.3e-19
TR-ZTA_Q2	0.513801	1.08158	0.321086	0.757214	0.876415	0.974266	ZTA	NA	NA	NA	NA	NA	NA
