# Supplementary material for: Regulators Associated with Clinical Outcomes Revealed by DNA Methylation Data in Breast Cancer
Source: PLoS Comput Biol. 2015 May 21;11(5):e1004269. doi: 10.1371/journal.pcbi.1004269 (PMC4440643; doi:10.1371/journal.pcbi.1004269)
Supplement: S11 Table — (XLS) [file pcbi.1004269.s011.xls]

## Sheet: Fisher_CpG_ERpPRpHER2p_filtered
Enrichment/Depletion of TF binding motifs in survival-associated CpG regions in triple-positive breast cancers
	Protective CpGs		Hazardous CpGs		Protective + Hazardous CpGs		mRNA expression levels of corresponding TF genes (TCGA RNA-seq)
Transcription Factor Motif	p-value (FDR)	Relative Enrichment	p-value (FDR)	Relative Enrichment	p-value (FDR)	Relative Enrichment	Transcription Factor Gene	Tumor Mean Count	Normal Mean Count	log2 Fold Change	p-value	Benjamini p-value	Bonferroni p-value
JA-ABI4	3.34133e-05	1.42394	2.35163e-16	0.770813	2.7966e-09	0.83357	ABI4	NA	NA	NA	NA	NA	NA
JA-Agamous	0.582997	0.582124	0.263756	1.16541	0.486115	1.10936	AGAMOUS	NA	NA	NA	NA	NA	NA
JA-AGL3	0.354811	0.290467	0.0739175	1.29682	0.25433	1.20013	AGL3	NA	NA	NA	NA	NA	NA
JA-Ar	0.696586	1.23009	0.460479	1.09184	0.361077	1.10512	AR	687.394	581.355	0.241717	0.260059	0.297946	1
JA-Arnt	1	NA	1	NA	1	NA	NA	NA	NA	NA	NA	NA	NA
JA-Arnt-Ahr	1	NA	1	NA	1	NA	NA	NA	NA	NA	NA	NA	NA
JA-ARR10	1	1.03617	1	1.00599	1	1.00889	ARR10	NA	NA	NA	NA	NA	NA
JA-Athb-1	0.690088	1.42038	0.845116	1.05691	0.669418	1.09183	ATHB-1	NA	NA	NA	NA	NA	NA
JA-ATHB5	0.967371	1.15801	0.884342	1.05512	0.804664	1.065	ATHB5	NA	NA	NA	NA	NA	NA
JA-Bapx1	1	0.89862	0.507079	1.08061	0.60784	1.06313	BAPX1	NA	NA	NA	NA	NA	NA
JA-BRCA1	1	0.843958	0.96974	1.02049	1	1.00352	BRCA1	432.814	209.321	1.04803	3.98e-21	1.47e-20	8.07e-17
JA-Broad-complex_1	0.782672	0.690176	0.047629	0.744141	0.0306673	0.738955	BROAD-COMPLEX_1	NA	NA	NA	NA	NA	NA
JA-Broad-complex_2	0.351043	0.361789	0.332023	0.833262	0.152617	0.78796	BROAD-COMPLEX_2	NA	NA	NA	NA	NA	NA
JA-Broad-complex_3	0.911445	0.757018	0.0764331	0.758729	0.0658417	0.758565	BROAD-COMPLEX_3	NA	NA	NA	NA	NA	NA
JA-Broad-complex_4	0.98743	0.829541	0.0136836	0.694422	0.0152133	0.707405	BROAD-COMPLEX_4	NA	NA	NA	NA	NA	NA
JA-bZIP910	0.443479	1.51825	0.346713	1.15456	0.221234	1.18951	BZIP910	NA	NA	NA	NA	NA	NA
JA-bZIP911	0.421855	1.34778	0.892759	0.970533	1	1.00678	BZIP911	NA	NA	NA	NA	NA	NA
JA-Cebpa	0.980334	1.09541	0.383386	1.15149	0.369204	1.1461	CEBPA	648.216	2657.95	-2.03577	3.55e-22	1.38e-21	7.18e-18
JA-CF2-II	0.773449	0	1	1.00927	1	0.912295	CF2-II	NA	NA	NA	NA	NA	NA
JA-CREB1	0.252205	1.49489	0.936677	0.972511	0.937666	1.0227	CREB1	1196.71	1502.07	-0.32788	1.28e-17	4.01e-17	2.6e-13
JA-Ddit3-Cebpa	0.457594	0.525873	0.910195	1.03416	1	0.985319	DDIT3-CEBPA	NA	NA	NA	NA	NA	NA
JA-dl_1	0.991318	1.05701	0.0565355	0.844782	0.0929909	0.865174	DL_1	NA	NA	NA	NA	NA	NA
JA-Dl_2	0.773449	1.12146	0.454281	1.05936	0.377326	1.06533	DL_2	NA	NA	NA	NA	NA	NA
JA-Dof2	1	NA	1	NA	1	NA	NA	NA	NA	NA	NA	NA	NA
JA-Dof3	1	NA	1	NA	1	NA	NA	NA	NA	NA	NA	NA	NA
JA-E2F1	0.586358	1.27909	0.00991747	0.779201	0.0471246	0.827234	E2F1	466.347	73.1675	2.67213	2.55e-53	9.24e-52	5.15e-49
JA-Eip74EF	0.0132042	1.62081	0.445529	0.932983	1	0.999074	EIP74EF	NA	NA	NA	NA	NA	NA
JA-ELF5	0.45684	1.3182	0.905549	0.971212	1	1.00455	ELF5	778.556	1854.94	-1.2525	2.71e-22	1.06e-21	5.49e-18
JA-ELK1	0.00334168	1.69417	0.38802	0.926183	1	0.999977	ELK1	897.427	623.734	0.524863	1.43e-34	1.07e-33	2.89e-30
JA-ELK4	3.53671e-05	2.12072	0.0563025	0.839849	0.801554	0.962923	ELK4	186.615	191.903	-0.0403173	0.077975	0.0961278	1
JA-EMBP1	0.87183	1.1278	1	1.00475	0.962717	1.01658	EMBP1	NA	NA	NA	NA	NA	NA
JA-En1	0.87183	1.1316	0.46254	1.08862	0.406295	1.09275	EN1	301.475	59.7198	2.33576	0.00652729	0.00896302	1
JA-ESR1	1	1.0174	0.669795	0.968434	0.710463	0.973139	ESR1	10749.8	3449.89	1.63969	7.28e-09	1.46e-08	0.000147336
JA-ETS1	1	NA	1	NA	1	NA	NA	NA	NA	NA	NA	NA	NA
JA-Evi1	1	0.88663	0.790706	0.93071	0.732957	0.926475	EVI1	NA	NA	NA	NA	NA	NA
JA-Fos	0.991318	0.841858	3.37876e-19	2.03142	5.46831e-17	1.91712	FOS	5037.05	29120.6	-2.53139	1.62e-43	2.2e-42	3.28e-39
JA-Foxa2	1	0.87808	3.35288e-06	0.532039	8.76107e-06	0.565289	FOXA2	2.14724	0.89998	1.25452	0.240562	0.277078	1
JA-FOXC1	1	0.807402	0.681569	1.09859	0.769648	1.07061	FOXC1	566.07	650.676	-0.20096	4.59e-27	2.28e-26	9.3e-23
JA-FOXD1	0.516635	1.40799	5.99312e-08	0.458988	7.97245e-06	0.550174	FOXD1	49.6669	6.91622	2.84423	0.0015242	0.00221097	1
JA-Foxd3	0.632719	0.592567	0.0219857	0.713887	0.0109246	0.70223	FOXD3	12.1542	1.42957	3.0878	9.44e-14	2.43e-13	1.91e-09
JA-FOXF2	1	0.982284	1.16459e-05	0.550563	5.33918e-05	0.592045	FOXF2	66.5301	53.9087	0.30349	0.604391	0.640077	1
JA-FOXI1	0.690088	0.652599	9.47818e-07	0.528958	6.22372e-07	0.540838	FOXI1	287.824	359.571	-0.32109	2.05e-09	4.24e-09	4.14e-05
JA-FOXL1	0.565739	0.258157	0.383386	0.768382	0.22864	0.719357	FOXL1	40.8419	27.2859	0.581891	0.389698	0.431223	1
JA-Foxq1	0.555924	0.529835	0.0439541	0.732182	0.0212174	0.712739	FOXQ1	41.8765	24.003	0.802925	0.430536	0.472283	1
JA-GABPA	0.00446965	1.54033	1	0.995183	0.489523	1.04756	GABPA	803.689	1166.8	-0.537845	2.54e-28	1.35e-27	5.14e-24
JA-GAMYB	0.0327856	1.86911	0.948109	0.970512	0.712739	1.05685	GAMYB	NA	NA	NA	NA	NA	NA
JA-Gata1	1	NA	1	NA	1	NA	NA	NA	NA	NA	NA	NA	NA
JA-GATA2	1	NA	1	NA	1	NA	NA	NA	NA	NA	NA	NA	NA
JA-GATA3	1	NA	1	NA	1	NA	NA	NA	NA	NA	NA	NA	NA
JA-Gfi	0.413583	1.37575	0.967771	0.980366	0.952088	1.01836	GFI1	33.2406	26.9287	0.303802	0.34951	0.390745	1
JA-Hand1-Tcfe2a	0.728759	0.803429	0.0242697	1.18713	0.0705011	1.15026	HAND1	1.24262	0.199697	2.6375	0.282236	0.321498	1
JA-hb	0.371352	0.472327	0.333408	0.853545	0.178716	0.816916	HB	NA	NA	NA	NA	NA	NA
JA-HLF	0.513929	1.64253	0.967771	1.02579	0.732042	1.08505	HLF	173.587	1316.58	-2.92306	1.92e-61	6.08e-59	3.89e-57
JA-HMG-1	0.991318	0.849409	0.245967	1.15574	0.361077	1.12631	HMG-1	NA	NA	NA	NA	NA	NA
JA-HMG-IY	1	0.88186	0.390007	0.86451	0.38139	0.866177	HMG-IY	NA	NA	NA	NA	NA	NA
JA-HNF1A	0.818419	0.646451	0.174893	0.783385	0.134834	0.770228	HNF1A	21.8038	19.1372	0.188195	0.000374176	0.000567485	1
JA-HNF4A	0.98743	0.931141	0.56992	1.04711	0.684979	1.03597	HNF4A	0.527854	0.466686	0.177685	0.13754	0.164386	1
JA-id1	1	0.95127	0.46408	0.919714	0.464233	0.922746	ID1	274.978	594.952	-1.11345	5.81e-23	2.35e-22	1.18e-18
JA-IRF1	0.175785	0.522479	0.0268742	0.80785	0.00664736	0.78043	IRF1	1378.52	852.166	0.693917	5.31e-09	1.08e-08	0.000107561
JA-IRF2	0.12324	0.429193	0.155752	0.84729	0.0493629	0.807117	IRF2	859.889	954.179	-0.150108	6.4e-07	1.16e-06	0.0129691
JA-Klf4	0.606317	0.788444	0.800725	1.02969	1	1.00651	KLF4	598.727	3483.62	-2.54062	8.27e-51	2.21e-49	1.67e-46
JA-Lhx3	1	0.957131	0.244682	0.780032	0.267409	0.797049	LHX3	1.01164	0.0132691	6.25248	7.48e-06	1.27e-05	0.151459
JA-Macho-1	0.861247	1.07718	0.117657	0.917699	0.22015	0.933023	MACHO-1	NA	NA	NA	NA	NA	NA
JA-Mafb	0.727558	0.813283	0.00181915	1.22416	0.00867471	1.18468	MAFB	1320.94	1449.06	-0.133547	0.0045858	0.00638977	1
JA-MAX	0.559696	1.24985	0.135425	1.12931	0.0844603	1.14089	MAX	1445.09	1307.52	0.144323	0.00323943	0.0045745	1
JA-MEF2A	0.150019	0.23888	0.784503	0.926847	0.419443	0.860743	MEF2A	1361.92	2019.88	-0.568631	1.28e-33	9.12e-33	2.59e-29
JA-MIZF	0.606317	1.38102	0.0336779	0.709549	0.108551	0.774069	MIZF	NA	NA	NA	NA	NA	NA
JA-MNB1A	1	NA	1	NA	1	NA	NA	NA	NA	NA	NA	NA	NA
JA-Myb	0.1922	1.57442	0.795798	0.950615	1	1.01055	MYB	1908.09	1000.68	0.931152	8.99e-12	2.1e-11	1.82e-07
JA-MYB.ph3	0.630116	0.413864	0.0718875	0.659909	0.037663	0.636267	MYB	1908.09	1000.68	0.931152	8.99e-12	2.1e-11	1.82e-07
JA-MYC-MAX	0.991318	1.04083	0.00524559	1.22114	0.00811821	1.20382	MYC	2165.85	4392.32	-1.02005	1.33e-27	6.81e-27	2.69e-23
JA-Mycn	1	NA	1	NA	1	NA	NA	NA	NA	NA	NA	NA	NA
JA-Myf	1	1.00092	0.00022288	1.14812	0.000591649	1.13397	MYF5	0.579079	1.11881	-0.950135	0.918449	0.928629	1
JA-MZF1_1-4	1	NA	1	NA	1	NA	NA	NA	NA	NA	NA	NA	NA
JA-MZF1_5-13	0.911324	0.921893	0.00234623	0.840277	0.00283886	0.848119	ZNF42	NA	NA	NA	NA	NA	NA
JA-NF-kappaB	1	0.977359	1	0.996884	1	0.995008	NF-KAPPAB	NA	NA	NA	NA	NA	NA
JA-NFIL3	0.93134	0.627932	0.573614	0.845492	0.441181	0.824588	NFIL3	518.27	1015.67	-0.970658	4.31e-29	2.38e-28	8.72e-25
JA-NFKB1	0.969053	1.04449	0.186933	0.927528	0.284733	0.938766	NFKB1	1437.51	1563.12	-0.120849	9.83e-07	1.76e-06	0.0199015
JA-NFYA	0.00141148	1.97275	0.811778	0.959398	0.637958	1.05677	NFYA	1347	991.275	0.442396	1.2e-09	2.52e-09	2.44e-05
JA-NHLH1	0.107805	1.29159	4.99964e-05	1.17985	6.64983e-06	1.19058	NHLH1	5.65573	3.95702	0.515299	0.0948136	0.115571	1
JA-Nkx2-5	1	0.911085	0.373273	0.823214	0.378184	0.831657	NKX2-5	20.651	2.79126	2.88722	0.240308	0.276821	1
JA-NKX3-1	1	0.694903	0.458424	0.812553	0.413611	0.801249	NKX3-1	388.86	209.03	0.895538	0.0435546	0.0552688	1
JA-Nobox	0.472825	0.343336	0.833452	1.05841	1	0.989698	NOBOX	0.564271	0.276669	1.02823	0.248441	0.285524	1
JA-NR1H2-RXRA	1	0.929856	0.116153	0.843081	0.131738	0.851419	NR1H2	1263.06	1165.46	0.116025	0.190606	0.222979	1
JA-NR2F1	0.862663	0.869622	0.904244	1.02028	1	1.0058	NR2F1	283.841	472.685	-0.7358	1.21e-31	7.72e-31	2.45e-27
JA-NR3C1	0.847113	0.775241	0.32636	1.12375	0.483151	1.09026	NR3C1	1181.11	3915.51	-1.72906	1.15e-58	1.21e-56	2.33e-54
JA-ovo	1	0.942076	0.682689	1.08727	0.732957	1.07332	OVO	NA	NA	NA	NA	NA	NA
JA-Pax2	0.277174	1.60696	0.571875	1.08786	0.312624	1.13773	PAX2	39.2511	7.14986	2.45675	3.26e-09	6.67e-09	6.6e-05
JA-Pax4	0.980334	0.89511	0.193689	0.867549	0.198116	0.870198	PAX4	0.0298774	0.0264927	0.17346	0.330186	0.37114	1
JA-Pax5	0.00018858	1.59539	0.0667523	0.904484	0.687394	0.970871	PAX5	18.4214	8.69206	1.08361	0.935641	0.943703	1
JA-Pax6	1	0.963624	0.46969	0.876377	0.508113	0.88476	PAX6	68.9922	63.3571	0.122926	3.54e-20	1.25e-19	7.17e-16
JA-PBF	1	NA	1	NA	1	NA	NA	NA	NA	NA	NA	NA	NA
JA-PBX1	1	0.930439	0.764111	0.918413	0.732957	0.919569	PBX1	7311.8	4382.41	0.738501	2.2e-10	4.79e-10	4.46e-06
JA-Pdx1	1	NA	1	NA	1	NA	NA	NA	NA	NA	NA	NA	NA
JA-PEND	0.991318	0.856684	1	0.991606	1	0.978642	PEND	NA	NA	NA	NA	NA	NA
JA-PPARG	0.690088	0.780204	0.795798	0.960312	0.602152	0.943006	PPARG	189.562	1890.4	-3.31795	1.12e-54	4.98e-53	2.27e-50
JA-PPARG-RXRA	0.969053	0.892736	0.485867	0.928352	0.425639	0.92493	PPARG	189.562	1890.4	-3.31795	1.12e-54	4.98e-53	2.27e-50
JA-Prrx2	1	NA	1	NA	1	NA	NA	NA	NA	NA	NA	NA	NA
JA-REL	0.149374	1.41394	0.974792	1.01055	0.581926	1.04931	REL	150.251	140.762	0.0941153	0.37698	0.418385	1
JA-RELA	0.488506	1.24362	1	1.00764	0.760304	1.03031	RELA	2101.25	1997.97	0.0727131	0.0934457	0.114061	1
JA-REST	1	0.983705	0.377621	1.04333	0.433742	1.0376	REST	422.284	451.329	-0.095967	0.0542906	0.0680691	1
JA-Roaz	0.98743	1.05058	0.255138	0.917346	0.339124	0.930148	ZNF423	195.249	447.302	-1.19593	1.03e-35	8.27e-35	2.08e-31
JA-RORA_1	0.12324	0.430866	0.475243	0.909482	0.217044	0.863494	RORA	355.11	644.162	-0.859159	3.24e-30	1.9e-29	6.56e-26
JA-RORA_2	0.346341	0.403804	0.836074	0.94434	0.524419	0.892402	RORA	355.11	644.162	-0.859159	3.24e-30	1.9e-29	6.56e-26
JA-RREB1	0.555924	0.745607	0.0143755	0.825007	0.00801371	0.817378	RREB1	1222.5	1380.06	-0.174895	1.71e-05	2.85e-05	0.346945
JA-RUNX1	1	0.919341	8.35709e-06	0.537495	2.51031e-05	0.574185	RUNX1	4121.24	3737.88	0.140858	0.344697	0.385706	1
JA-RUSH1-alfa	0.355703	1.81264	1	0.982688	0.82515	1.06243	RUSH1-ALFA	NA	NA	NA	NA	NA	NA
JA-RXRA-VDR	0.858773	1.14168	0.0427292	0.785276	0.084596	0.819521	RXRA-VDR	NA	NA	NA	NA	NA	NA
JA-sna	1	NA	1	NA	1	NA	NA	NA	NA	NA	NA	NA	NA
JA-Sox17	0.702059	0.686175	0.177241	1.16705	0.357556	1.12084	SOX17	70.3154	296.611	-2.07666	5.5e-48	1.1e-46	1.11e-43
JA-Sox5	1	NA	1	NA	1	NA	NA	NA	NA	NA	NA	NA	NA
JA-SOX9	0.782672	0.683345	0.784988	1.05847	0.968408	1.02242	SOX9	2180.67	2708.25	-0.31259	8.02e-06	1.36e-05	0.162448
JA-SP1	0.100376	1.25749	0.00204649	0.882004	0.0380981	0.918083	SP1	3238.93	3986.3	-0.29953	1.02e-16	3.05e-16	2.07e-12
JA-SPI1	1	NA	1	NA	1	NA	NA	NA	NA	NA	NA	NA	NA
JA-SPIB	0.591639	0.759194	0.842652	1.02712	1	1.00138	NA	NA	NA	NA	NA	NA	NA
JA-Spz1	0.632719	1.21621	1	0.996739	0.952088	1.01783	SPZ1	0.148035	0.00787818	4.23193	0.0424038	0.0539167	1
JA-SQUA	0.488506	0.495667	0.38802	0.864109	0.22864	0.828706	SQUA	NA	NA	NA	NA	NA	NA
JA-SRF	0.969053	0.7311	0.18196	1.22792	0.32258	1.18018	SRF	1403.51	1977.74	-0.494813	8.96e-21	3.27e-20	1.81e-16
JA-SRY	0.911324	0.773629	1	0.998592	1	0.976976	SRY	0.00398679	0.0473073	-3.56876	0.668205	0.699826	1
JA-Staf	0.984326	1.03685	0.132418	1.08293	0.147006	1.0785	ZNF143	365.858	393.787	-0.106133	2.45e-05	4.03e-05	0.496712
JA-STAT1	0.222026	0.607098	0.00208891	0.774417	0.000411486	0.75834	STAT1	8245.43	3704.45	1.15433	5.68e-18	1.8e-17	1.15e-13
JA-TP53	0.966557	0.887422	0.265896	1.10505	0.376881	1.08414	TP53	1703.58	1558.75	0.128183	0.369183	0.410466	1
JA-Ubx	1	NA	1	NA	1	NA	NA	NA	NA	NA	NA	NA	NA
JA-USF1	0.457594	1.29404	0.0175087	1.19216	0.00987576	1.20195	USF1	1147.86	688.585	0.737237	2.23e-35	1.75e-34	4.52e-31
JA-usp	0.717156	1.12559	0.00773796	0.85645	0.0285874	0.882311	USP	NA	NA	NA	NA	NA	NA
JA-YY1	1	NA	1	NA	1	NA	NA	NA	NA	NA	NA	NA	NA
JA-ZEB1	1	NA	1	NA	1	NA	NA	NA	NA	NA	NA	NA	NA
JA-ZNF354C	1	NA	1	NA	1	NA	NA	NA	NA	NA	NA	NA	NA
TR-ACAAT_B	1	1.04016	1	0.995122	1	0.999449	ACAAT	NA	NA	NA	NA	NA	NA
TR-AFP1_Q6	0.896153	0.727282	0.0286773	0.695793	0.022405	0.698819	AFP1	NA	NA	NA	NA	NA	NA
TR-AHR_01	0.038226	1.50749	0.151872	0.898529	0.637197	0.957042	AHR	1956.82	3291.99	-0.750445	1.43e-25	6.56e-25	2.9e-21
TR-AHR_Q5	0.12324	1.50917	0.339604	0.904622	0.801554	0.962711	AHR	1956.82	3291.99	-0.750445	1.43e-25	6.56e-25	2.9e-21
TR-AHRARNT_01	0.935129	1.08782	0.451148	1.08477	0.427048	1.08507	AHRARNT	NA	NA	NA	NA	NA	NA
TR-AHRARNT_02	0.0100851	1.70518	0.751701	0.956445	0.817262	1.02839	AHRARNT	NA	NA	NA	NA	NA	NA
TR-AHRHIF_Q6	0.157389	1.40008	0.121076	0.886774	0.433742	0.936095	AHRHIF	NA	NA	NA	NA	NA	NA
TR-AIRE_01	0.661196	1.36982	0.348028	0.833964	0.560273	0.885453	AIRE	0.264691	0.177239	0.578612	0.0938147	0.114463	1
TR-AIRE_02	1	0.977647	0.0877864	0.72747	0.113547	0.751509	AIRE	0.264691	0.177239	0.578612	0.0938147	0.114463	1
TR-ALPHACP1_01	0.606317	1.25658	0.113416	1.14493	0.076319	1.15565	ALPHACP1	NA	NA	NA	NA	NA	NA
TR-ALX4_01	0.782672	0.748071	0.0644222	1.20726	0.151445	1.16314	ALX4	7.70985	40.2548	-2.38439	8.77e-41	9.83e-40	1.78e-36
TR-AMEF2_Q6	0.702059	0.615684	0.141468	0.796277	0.0917069	0.778924	AMEF2	NA	NA	NA	NA	NA	NA
TR-AML_Q6	0.818419	1.11831	0.234402	0.903464	0.359206	0.924108	AML	NA	NA	NA	NA	NA	NA
TR-AML1_01	1	NA	1	NA	1	NA	NA	NA	NA	NA	NA	NA	NA
TR-AML1_Q6	1	NA	1	NA	1	NA	NA	NA	NA	NA	NA	NA	NA
TR-AP1_01	1	1.01402	1.01026e-21	1.75159	1.05449e-19	1.68072	JUN	4418.74	11794.5	-1.4164	2.96e-38	2.82e-37	6e-34
TR-AP1_C	0.690088	0.707041	6.48289e-26	2.06345	3.00746e-22	1.93312	JUN	4418.74	11794.5	-1.4164	2.96e-38	2.82e-37	6e-34
TR-AP1_Q2	0.690088	0.754719	1.3301e-05	1.3799	0.000167035	1.31983	JUN	4418.74	11794.5	-1.4164	2.96e-38	2.82e-37	6e-34
TR-AP1_Q2_01	0.352391	0.61698	1.31729e-09	1.50341	2.23305e-07	1.41824	JUN	4418.74	11794.5	-1.4164	2.96e-38	2.82e-37	6e-34
TR-AP1_Q4	1	0.962123	4.28078e-05	1.35002	0.000181567	1.31275	JUN	4418.74	11794.5	-1.4164	2.96e-38	2.82e-37	6e-34
TR-AP1_Q4_01	0.896153	0.819609	7.50671e-24	2.04017	7.70736e-21	1.92289	JUN	4418.74	11794.5	-1.4164	2.96e-38	2.82e-37	6e-34
TR-AP1_Q6	1	0.97861	5.54062e-17	1.68919	3.49176e-15	1.62092	JUN	4418.74	11794.5	-1.4164	2.96e-38	2.82e-37	6e-34
TR-AP1_Q6_01	0.565739	0.693598	1.23554e-25	1.94533	8.79368e-22	1.82506	JUN	4418.74	11794.5	-1.4164	2.96e-38	2.82e-37	6e-34
TR-AP1FJ_Q2	1	0.940764	0.0115272	1.21368	0.0243277	1.18746	AP1FJ	NA	NA	NA	NA	NA	NA
TR-AP2_Q3	8.77481e-07	1.44511	6.41264e-08	0.855662	0.00170943	0.9123	TFAP2	NA	NA	NA	NA	NA	NA
TR-AP2_Q6	5.49313e-08	1.48	3.36259e-14	0.80823	6.08073e-07	0.872778	TFAP2	NA	NA	NA	NA	NA	NA
TR-AP2_Q6_01	5.80471e-06	1.32961	7.04849e-13	0.848026	6.08977e-07	0.894299	TFAP2	NA	NA	NA	NA	NA	NA
TR-AP2ALPHA_01	1.17717e-06	1.49462	2.88006e-07	0.845945	0.00363681	0.908273	TFAP2A	2433.01	1383.74	0.814171	2.71e-15	7.54e-15	5.49e-11
TR-AP2ALPHA_02	0.000947194	1.41959	6.51592e-05	0.856955	0.0190935	0.911017	TFAP2A	2433.01	1383.74	0.814171	2.71e-15	7.54e-15	5.49e-11
TR-AP2ALPHA_03	0.385324	1.25933	0.123737	0.898457	0.357556	0.933132	TFAP2A	2433.01	1383.74	0.814171	2.71e-15	7.54e-15	5.49e-11
TR-AP2GAMMA_01	5.80471e-06	1.43945	5.30637e-07	0.855628	0.00349211	0.911725	TFAP2G	NA	NA	NA	NA	NA	NA
TR-AP2REP_01	0.95348	0.928117	0.0131709	1.14101	0.0324535	1.12056	AP2REP	NA	NA	NA	NA	NA	NA
TR-AP3_Q6	0.606317	0.563375	0.993667	1.01808	1	0.974389	TFAP3	NA	NA	NA	NA	NA	NA
TR-AP4_01	0.5344	1.16121	0.0102885	1.11996	0.00563409	1.12393	TFAP4	314.872	208.558	0.594317	9.64e-15	2.61e-14	1.95e-10
TR-AP4_Q5	0.632719	0.851195	2.69529e-10	1.29285	3.0509e-08	1.25042	TFAP4	314.872	208.558	0.594317	9.64e-15	2.61e-14	1.95e-10
TR-AP4_Q6	0.390457	1.20145	2.02961e-10	1.28034	1.52439e-10	1.27276	TFAP4	314.872	208.558	0.594317	9.64e-15	2.61e-14	1.95e-10
TR-AP4_Q6_01	0.871028	1.0728	7.74125e-06	1.19817	1.2645e-05	1.18612	TFAP4	314.872	208.558	0.594317	9.64e-15	2.61e-14	1.95e-10
TR-APOLYA_B	0.385324	0.433374	0.669795	1.08259	0.977891	1.02021	APOLYA	NA	NA	NA	NA	NA	NA
TR-AR_01	0.980334	1.06509	1	1.0011	1	1.00725	AR	687.394	581.355	0.241717	0.260059	0.297946	1
TR-AR_02	1	0.955762	0.373273	1.10488	0.44059	1.09055	AR	687.394	581.355	0.241717	0.260059	0.297946	1
TR-AR_03	0.844318	0.821802	0.379952	1.09743	0.524419	1.07095	AR	687.394	581.355	0.241717	0.260059	0.297946	1
TR-AR_Q2	0.702059	0.682657	0.846262	1.04012	1	1.00578	AR	687.394	581.355	0.241717	0.260059	0.297946	1
TR-AR_Q6	0.87183	1.10587	0.00934848	1.20298	0.0107292	1.19365	AR	687.394	581.355	0.241717	0.260059	0.297946	1
TR-AREB6_01	1	1.01556	4.42184e-06	0.699842	2.35893e-05	0.730178	TCF8	NA	NA	NA	NA	NA	NA
TR-AREB6_02	0.894358	0.878225	1.73198e-06	0.701896	3.21831e-06	0.718839	TCF8	NA	NA	NA	NA	NA	NA
TR-AREB6_03	1	0.958106	0.979914	1.00808	1	1.00328	TCF8	NA	NA	NA	NA	NA	NA
TR-AREB6_04	0.582997	0.706658	0.610741	1.06238	0.880832	1.0282	TCF8	NA	NA	NA	NA	NA	NA
TR-ARNT_01	0.185666	1.46907	0.0449309	1.17345	0.0126411	1.20186	ARNT	1566.54	1915.01	-0.289766	7.14e-15	1.94e-14	1.45e-10
TR-ARNT_02	0.690088	1.29849	0.669888	1.06973	0.509134	1.09171	ARNT	1566.54	1915.01	-0.289766	7.14e-15	1.94e-14	1.45e-10
TR-ARP1_01	0.508965	0.736539	0.32636	1.08544	0.587499	1.05192	NR2F2	1936.33	1724.59	0.167072	0.260059	0.297946	1
TR-ATATA_B	0.558083	0.364762	0.0716008	0.67855	0.0337474	0.6484	ATATA	NA	NA	NA	NA	NA	NA
TR-ATF_01	0.0817066	1.6451	0.703011	1.05508	0.307333	1.11177	ATF	NA	NA	NA	NA	NA	NA
TR-ATF_B	0.632719	1.35773	0.812327	1.05153	0.629476	1.08095	ATF	NA	NA	NA	NA	NA	NA
TR-ATF1_Q6	0.770504	1.20002	0.777277	1.04369	0.637197	1.05871	ATF1	440.534	500.05	-0.18282	8.61e-07	1.55e-06	0.0174282
TR-ATF3_Q6	0.802229	1.13048	0.193689	1.10783	0.185527	1.11	ATF3	901.844	3992.52	-2.14635	3.08e-38	2.92e-37	6.24e-34
TR-ATF4_Q2	0.224716	1.41799	0.19856	1.11067	0.0779622	1.1402	ATF4	5762.96	6256.2	-0.118477	3.29e-06	5.71e-06	0.0666746
TR-ATF6_01	0.277174	1.67639	0.752142	0.916462	1	0.989481	ATF6	1968.87	1637.17	0.266165	2.94e-05	4.81e-05	0.594933
TR-BACH1_01	0.87183	0.819514	5.08937e-21	1.85264	2.05873e-18	1.75337	BACH1	821.009	1035.93	-0.335461	1.25e-11	2.91e-11	2.54e-07
TR-BACH2_01	1	1.0127	7.50675e-09	1.4866	5.65326e-08	1.44106	BACH2	116.095	319.093	-1.45867	2.93e-43	3.89e-42	5.93e-39
TR-BARBIE_01	0.565739	0.707318	0.752142	0.953949	0.524419	0.930251	BARBIE	NA	NA	NA	NA	NA	NA
TR-BEL1_B	0.697178	1.1735	1	0.99795	0.952088	1.01482	BEL1	NA	NA	NA	NA	NA	NA
TR-BLIMP1_Q6	0.443479	0.738806	1	0.990753	0.758194	0.966544	PRDM1	413.414	354.377	0.222304	0.0233975	0.0306111	1
TR-BRACH_01	1	0.945241	0.948109	1.02712	0.978621	1.01926	BRACH	NA	NA	NA	NA	NA	NA
TR-BRCA_01	0.606317	0.60567	0.910195	1.03013	1	0.989342	BRCA	NA	NA	NA	NA	NA	NA
TR-BRN2_01	0.896153	0.726167	0.38541	1.14501	0.569807	1.10477	BRN2	NA	NA	NA	NA	NA	NA
TR-CAAT_01	0.390457	1.3643	1	1.01018	0.728399	1.04421	CAAT	NA	NA	NA	NA	NA	NA
TR-CAAT_C	0.727558	1.17898	0.66306	0.946425	0.837977	0.96877	CAAT	NA	NA	NA	NA	NA	NA
TR-CACBINDINGPROTEIN_Q6	1	1.00151	0.0497839	1.07294	0.069883	1.06607	CACBINDINGPROTEIN	NA	NA	NA	NA	NA	NA
TR-CACCCBINDINGFACTOR_Q6	0.390457	1.17352	0.513413	0.963941	0.825995	0.984078	CACCCBINDINGFACTOR	NA	NA	NA	NA	NA	NA
TR-CACD_01	0.00421355	1.33147	7.04849e-13	0.78611	5.65326e-08	0.838511	CACD	NA	NA	NA	NA	NA	NA
TR-CAP_01	1	0.941274	0.967771	0.985863	0.933319	0.981579	CAP	NA	NA	NA	NA	NA	NA
TR-CART1_01	1	0.799765	0.259795	0.765138	0.276106	0.768465	CART1	NA	NA	NA	NA	NA	NA
TR-CBF_01	0.0644928	1.72276	0.615542	0.928277	1	1.00462	CBF	NA	NA	NA	NA	NA	NA
TR-CBF_02	0.896153	0.863979	0.642558	1.05859	0.747958	1.03989	CBF	NA	NA	NA	NA	NA	NA
TR-CDC5_01	0.679278	1.39974	0.269471	0.78116	0.459147	0.840597	CDC5	NA	NA	NA	NA	NA	NA
TR-CDP_01	0.816152	0.463269	0.24279	0.738685	0.183402	0.712221	CDP	NA	NA	NA	NA	NA	NA
TR-CDP_02	0.443479	0	0.974792	1.03036	0.984212	0.931355	CDP	NA	NA	NA	NA	NA	NA
TR-CDPCR1_01	1	0.764468	0.187714	1.30021	0.298554	1.24873	CDPCR1	NA	NA	NA	NA	NA	NA
TR-CDPCR3_01	0.737748	0.629937	0.881961	1.04462	1	1.00477	CDPCR3	NA	NA	NA	NA	NA	NA
TR-CDPCR3HD_01	0.759205	0.550109	0.324845	1.20852	0.487181	1.14526	CDPCR3HD	NA	NA	NA	NA	NA	NA
TR-CDX_Q5	0.277174	0.288872	0.0624344	0.706265	0.0212202	0.666159	CDX1	7.95728	4.42235	0.847463	1.01e-08	2.01e-08	0.000204337
TR-CDX2_Q5	0.277174	0.283509	0.790395	0.919183	0.45665	0.858104	CDX2	1.82269	0.468507	1.95993	0.953719	0.959404	1
TR-CDXA_01	0.150921	0.236022	0.373273	1.15411	0.757139	1.06589	CDXA	NA	NA	NA	NA	NA	NA
TR-CDXA_02	1	NA	1	NA	1	NA	NA	NA	NA	NA	NA	NA	NA
TR-CEBP_01	0.32493	0.527386	1	0.988081	0.728399	0.943814	CEBP	NA	NA	NA	NA	NA	NA
TR-CEBP_C	0.126489	0.338307	0.0547637	1.24069	0.24226	1.15399	CEBP	NA	NA	NA	NA	NA	NA
TR-CEBP_Q2	1	1.01239	0.320352	1.20173	0.357122	1.18353	CEBP	NA	NA	NA	NA	NA	NA
TR-CEBP_Q2_01	0.926367	0.795398	0.139625	1.20485	0.245836	1.16551	CEBP	NA	NA	NA	NA	NA	NA
TR-CEBP_Q3	0.954818	0.806577	0.811778	0.943134	0.687394	0.930013	CEBP	NA	NA	NA	NA	NA	NA
TR-CEBPA_01	0.26618	1.71101	0.464674	1.13026	0.24226	1.18606	CEBPA	648.216	2657.95	-2.03577	3.55e-22	1.38e-21	7.18e-18
TR-CEBPB_01	1	0.960645	0.952406	1.02117	0.977891	1.01535	CEBPB	1226.51	1312.87	-0.0981677	1.91e-07	3.57e-07	0.00387683
TR-CEBPB_02	0.508965	0.474647	0.388535	1.14786	0.666486	1.08317	CEBPB	1226.51	1312.87	-0.0981677	1.91e-07	3.57e-07	0.00387683
TR-CEBPDELTA_Q6	1	1.00908	0.135425	1.2121	0.179285	1.19259	CEBPD	774.13	1111.32	-0.521624	7.79e-14	2.01e-13	1.58e-09
TR-CEBPGAMMA_Q6	0.488506	0.56576	0.76253	1.05676	1	1.00958	CEBPG	1277.19	1193.93	0.0972522	0.260957	0.298924	1
TR-CETS168_Q6	0.0150259	1.46292	1	1.00283	0.474017	1.04704	CETS168	NA	NA	NA	NA	NA	NA
TR-CETS1P54_01	0.0107274	1.57717	0.404685	0.934463	1	0.996218	CETS1P54	NA	NA	NA	NA	NA	NA
TR-CETS1P54_02	0.32493	1.41846	1	1.00701	0.712739	1.04655	CETS1P54	NA	NA	NA	NA	NA	NA
TR-CETS1P54_03	0.0075817	1.68215	0.292906	0.91126	0.971945	0.985332	CETS1P54	NA	NA	NA	NA	NA	NA
TR-CHCH_01	1	NA	1	NA	1	NA	NA	NA	NA	NA	NA	NA	NA
TR-CHOP_01	0.955708	1.11665	0.73923	1.05983	0.667272	1.06529	CHOP	NA	NA	NA	NA	NA	NA
TR-CHX10_01	1	1.05778	0.0476313	0.629675	0.0779622	0.67081	CHX10	NA	NA	NA	NA	NA	NA
TR-CIZ_01	0.731916	0.719148	1	1.00074	0.952088	0.973686	CIZ	NA	NA	NA	NA	NA	NA
TR-CLOCKBMAL_Q6	0.371352	1.33591	0.0102821	1.20706	0.00446133	1.21944	CLOCKBMAL	NA	NA	NA	NA	NA	NA
TR-CLOX_01	0.45297	0	0.828898	0.874021	0.517533	0.79004	CLOX	NA	NA	NA	NA	NA	NA
TR-CMAF_01	0.385324	0.624238	0.00324104	1.26078	0.0229598	1.19962	MAF	657.192	1504.18	-1.19459	8.13e-41	9.14e-40	1.65e-36
TR-CMYB_01	0.745712	1.17121	0.0819115	0.859827	0.184019	0.889746	MYB	1908.09	1000.68	0.931152	8.99e-12	2.1e-11	1.82e-07
TR-COMP1_01	1	1.03715	1	0.999139	1	1.00279	COMP1	NA	NA	NA	NA	NA	NA
TR-COREBINDINGFACTOR_Q6	0.980334	1.08047	0.154754	0.855663	0.239709	0.877263	COREBINDINGFACTOR	NA	NA	NA	NA	NA	NA
TR-COUP_01	0.862663	0.869622	0.904244	1.02028	1	1.0058	COUP	NA	NA	NA	NA	NA	NA
TR-COUP_DR1_Q6	0.780627	0.866419	0.999378	0.989424	0.851319	0.977605	COUP	NA	NA	NA	NA	NA	NA
TR-COUPTF_Q6	0.759205	1.08044	4.99964e-05	0.854757	0.000474883	0.876442	COUPTF	NA	NA	NA	NA	NA	NA
TR-CP2_01	0.399153	0.783011	0.790706	0.974767	0.502689	0.956342	TFCP2	650.325	687.491	-0.080181	0.0334178	0.042974	1
TR-CP2_02	1	0.975012	1	0.999706	1	0.997334	TFCP2	650.325	687.491	-0.080181	0.0334178	0.042974	1
TR-CREB_01	0.586358	1.44789	0.644578	0.897817	0.886716	0.950672	CREB1	1196.71	1502.07	-0.32788	1.28e-17	4.01e-17	2.6e-13
TR-CREB_02	0.275151	1.47425	0.790706	1.04275	0.45706	1.08421	CREB1	1196.71	1502.07	-0.32788	1.28e-17	4.01e-17	2.6e-13
TR-CREB_Q2	0.0644928	1.72709	0.884342	0.962266	0.825995	1.03576	CREB1	1196.71	1502.07	-0.32788	1.28e-17	4.01e-17	2.6e-13
TR-CREB_Q2_01	0.980334	1.0528	0.439936	1.08716	0.433742	1.08386	CREB1	1196.71	1502.07	-0.32788	1.28e-17	4.01e-17	2.6e-13
TR-CREB_Q3	1	NA	1	NA	1	NA	NA	NA	NA	NA	NA	NA	NA
TR-CREB_Q4	0.0237359	1.8269	0.857213	1.03364	0.328675	1.10986	CREB1	1196.71	1502.07	-0.32788	1.28e-17	4.01e-17	2.6e-13
TR-CREB_Q4_01	0.626481	1.28414	0.669888	1.06473	0.486115	1.08581	CREB1	1196.71	1502.07	-0.32788	1.28e-17	4.01e-17	2.6e-13
TR-CREBATF_Q6	0.200818	1.63908	0.267704	0.854582	0.669418	0.929962	CREBATF	NA	NA	NA	NA	NA	NA
TR-CREBP1_01	0.999161	0.600838	0.51744	0.798367	0.414984	0.779387	CREBP1	NA	NA	NA	NA	NA	NA
TR-CREBP1_Q2	0.0721487	1.75304	0.906137	1.02864	0.433742	1.09825	CREBP1	NA	NA	NA	NA	NA	NA
TR-CREBP1CJUN_01	0.371352	1.66419	0.901229	0.943485	1	1.01273	CREBP1CJUN	NA	NA	NA	NA	NA	NA
TR-CREL_01	0.12324	1.4377	0.820924	1.02752	0.410211	1.06693	REL	150.251	140.762	0.0941153	0.37698	0.418385	1
TR-CRX_Q4	0.389797	0.571506	0.000746044	0.688514	0.000240291	0.677271	CRX	0.0975446	0.120375	-0.303397	0.570767	0.608606	1
TR-DBP_Q6	0.896153	0.811647	0.106347	0.819645	0.0838197	0.818876	DBP	331.805	310.205	0.0971139	0.746125	0.772023	1
TR-DEAF1_01	0.0226671	1.41786	1.50771e-06	0.781165	0.000696108	0.842342	DEAF1	692.72	587.387	0.237961	0.0223102	0.0292454	1
TR-DEAF1_02	1.06311e-06	2.16994	0.0206481	0.831129	0.728399	0.95977	DEAF1	692.72	587.387	0.237961	0.0223102	0.0292454	1
TR-DEC_Q1	0.12324	1.39781	0.0708795	1.12422	0.0186363	1.15051	DEC	NA	NA	NA	NA	NA	NA
TR-DELTAEF1_01	0.980128	1.06831	0.000772682	0.773638	0.00294543	0.801952	DELTAEF1	NA	NA	NA	NA	NA	NA
TR-DR1_Q3	0.870835	1.0963	0.986581	1.00916	0.897762	1.01753	DR1	1218.7	1088.03	0.163625	0.00487623	0.00677673	1
TR-DR3_Q4	0.100376	1.39815	0.51744	1.05028	0.216959	1.0837	DR3	NA	NA	NA	NA	NA	NA
TR-DR4_Q2	0.717156	1.15122	0.581921	0.949154	0.774354	0.96857	DR4	NA	NA	NA	NA	NA	NA
TR-DTYPEPA_B	0.632719	0.540172	0.000938081	0.55985	0.000459756	0.557959	DTYPEPA	NA	NA	NA	NA	NA	NA
TR-E12_Q6	0.48971	1.15967	0.905899	1.0128	0.664045	1.02691	TCF3	1735.86	956.427	0.859922	6.55e-29	3.59e-28	1.33e-24
TR-E2_01	0.816152	1.20561	0.367336	0.869636	0.517085	0.901919	E2	NA	NA	NA	NA	NA	NA
TR-E2_Q6	1	0.997567	0.0735387	0.791235	0.0964151	0.81106	E2	NA	NA	NA	NA	NA	NA
TR-E2_Q6_01	0.466027	1.45654	0.112433	0.801476	0.32258	0.864419	E2	NA	NA	NA	NA	NA	NA
TR-E2A_Q2	0.77299	1.08935	0.290562	1.0543	0.24226	1.05767	E2A	NA	NA	NA	NA	NA	NA
TR-E2A_Q6	0.989999	0.955642	0.584422	0.963471	0.546098	0.962719	E2A	NA	NA	NA	NA	NA	NA
TR-E2F_01	0.210769	1.71763	0.383386	0.859224	0.809387	0.941706	E2F	NA	NA	NA	NA	NA	NA
TR-E2F_02	0.586358	1.27909	0.00991747	0.779201	0.0471246	0.827234	E2F	NA	NA	NA	NA	NA	NA
TR-E2F_03	2.44389e-07	2.61641	7.96841e-07	0.608399	0.0264492	0.801341	E2F	NA	NA	NA	NA	NA	NA
TR-E2F_Q2	1	NA	1	NA	1	NA	NA	NA	NA	NA	NA	NA	NA
TR-E2F_Q3	0.0403103	1.86637	0.0587539	0.785647	0.398364	0.88949	E2F	NA	NA	NA	NA	NA	NA
TR-E2F_Q3_01	0.00080529	1.95575	0.0623921	0.840625	0.668578	0.947773	E2F	NA	NA	NA	NA	NA	NA
TR-E2F_Q4	0.475098	1.33495	0.00151512	0.735805	0.0136795	0.793374	E2F	NA	NA	NA	NA	NA	NA
TR-E2F_Q4_01	1.1813e-06	2.22477	0.00297794	0.781632	0.392161	0.920297	E2F	NA	NA	NA	NA	NA	NA
TR-E2F_Q6	0.126489	1.57893	0.00434127	0.746602	0.0624339	0.826577	E2F	NA	NA	NA	NA	NA	NA
TR-E2F_Q6_01	2.40906e-10	2.69318	0.00877064	0.8016	0.973911	0.983355	E2F	NA	NA	NA	NA	NA	NA
TR-E2F1_Q3	0.00140298	2.02245	6.83758e-05	0.678037	0.0285874	0.807216	E2F1	466.347	73.1675	2.67213	2.55e-53	9.24e-52	5.15e-49
TR-E2F1_Q3_01	2.94095e-09	1.78593	1.88158e-24	0.650534	2.91342e-12	0.75963	E2F1	466.347	73.1675	2.67213	2.55e-53	9.24e-52	5.15e-49
TR-E2F1_Q4	0.243287	1.51828	0.128496	0.839248	0.433742	0.904494	E2F1	466.347	73.1675	2.67213	2.55e-53	9.24e-52	5.15e-49
TR-E2F1_Q4_01	0.000841958	1.93869	0.0234104	0.815372	0.449905	0.923307	E2F1	466.347	73.1675	2.67213	2.55e-53	9.24e-52	5.15e-49
TR-E2F1_Q6	0.126489	1.57893	0.00434127	0.746602	0.0624339	0.826577	E2F1	466.347	73.1675	2.67213	2.55e-53	9.24e-52	5.15e-49
TR-E2F1_Q6_01	0.0105735	1.73888	0.000221571	0.730777	0.0258124	0.827642	E2F1	466.347	73.1675	2.67213	2.55e-53	9.24e-52	5.15e-49
TR-E2F1DP1_01	0.185666	1.44929	0.0128361	0.810843	0.111047	0.87219	E2F1DP1	NA	NA	NA	NA	NA	NA
TR-E2F1DP1RB_01	0.196053	1.60471	0.01212	0.74166	0.108551	0.824588	E2F1DP1RB	NA	NA	NA	NA	NA	NA
TR-E2F1DP2_01	0.341205	1.41056	0.00540283	0.765225	0.0478435	0.827233	E2F1DP2	NA	NA	NA	NA	NA	NA
TR-E2F4DP1_01	0.196053	1.60471	0.01212	0.74166	0.108551	0.824588	E2F4DP1	NA	NA	NA	NA	NA	NA
TR-E2F4DP2_01	0.244212	1.49256	0.00237521	0.736633	0.0338943	0.809267	E2F4DP2	NA	NA	NA	NA	NA	NA
TR-E47_01	0.969053	0.955154	0.0137604	1.10236	0.0323275	1.08822	E47	NA	NA	NA	NA	NA	NA
TR-E47_02	0.606317	1.17172	0.794419	1.02642	0.602152	1.04038	E47	NA	NA	NA	NA	NA	NA
TR-E4BP4_01	0.661196	0.272104	0.196424	1.30161	0.410211	1.20269	NFIL3	518.27	1015.67	-0.970658	4.31e-29	2.38e-28	8.72e-25
TR-E4F1_Q6	1	0.944175	0.145407	0.812053	0.176705	0.824748	E4F1	616.627	309.532	0.994308	1.01e-27	5.21e-27	2.05e-23
TR-EBF_Q6	0.380127	0.756196	0.482571	1.04934	0.817262	1.02117	EBF	NA	NA	NA	NA	NA	NA
TR-EBOX_Q6_01	0.121221	1.3345	0.967771	0.989175	0.788127	1.02236	EBOX	NA	NA	NA	NA	NA	NA
TR-EFC_Q6	0.999161	0.853502	0.655307	0.923772	0.601175	0.91702	RFX1	415.566	345.547	0.266196	2.06e-06	3.61e-06	0.0416772
TR-EGR_Q6	0.000451799	1.35213	1.34883e-12	0.807928	2.54861e-07	0.860219	EGR	NA	NA	NA	NA	NA	NA
TR-EGR1_01	0.00265483	1.50953	0.01616	0.879903	0.307333	0.940401	EGR1	4937.79	32056.3	-2.69867	1.83e-50	4.71e-49	3.7e-46
TR-EGR2_01	0.561675	1.20755	0.526122	0.946678	0.793899	0.971745	EGR2	434.716	2090.93	-2.266	1.3e-41	1.56e-40	2.63e-37
TR-EGR3_01	0.000218394	1.66684	0.000186395	0.80999	0.0495201	0.892321	EGR3	608.05	2857.49	-2.23249	7.01e-37	6.08e-36	1.42e-32
TR-ELF1_Q6	1	0.936587	0.231181	0.902902	0.245836	0.906138	ELF1	1791.23	1960.29	-0.130121	0.000356887	0.000542483	1
TR-ELK1_01	0.210769	1.36444	0.751701	0.961682	1	1.00038	ELK1	897.427	623.734	0.524863	1.43e-34	1.07e-33	2.89e-30
TR-ELK1_02	5.69112e-06	1.95964	0.10438	0.886054	1	0.989211	ELK1	897.427	623.734	0.524863	1.43e-34	1.07e-33	2.89e-30
TR-EN1_01	0.558083	0.367024	0.820924	0.916847	0.560673	0.864017	EN1	301.475	59.7198	2.33576	0.00652729	0.00896302	1
TR-ER_Q6	0.563349	0.725581	0.932663	1.01892	1	0.990736	ESR1	10749.8	3449.89	1.63969	7.28e-09	1.46e-08	0.000147336
TR-ER_Q6_02	1	0.991176	0.958912	0.985281	0.97108	0.985847	ESR1	10749.8	3449.89	1.63969	7.28e-09	1.46e-08	0.000147336
TR-ERR1_Q2	0.555924	0.696812	0.162428	0.869105	0.0951598	0.85255	ESRRA	612.795	518.032	0.242363	0.0297318	0.0384733	1
TR-ETF_Q6	4.53298e-09	1.5677	5.1617e-35	0.677391	2.6976e-20	0.762938	ETF	NA	NA	NA	NA	NA	NA
TR-ETS_Q4	0.0724079	1.3536	0.968216	1.009	0.502689	1.04211	ETS	NA	NA	NA	NA	NA	NA
TR-ETS_Q6	0.472778	1.18381	0.910411	1.01325	0.653862	1.02964	ETS	NA	NA	NA	NA	NA	NA
TR-ETS1_B	0.816187	1.09139	0.0850823	1.09411	0.0731297	1.09385	ETS1	2248.14	3803.93	-0.75876	5.41e-27	2.67e-26	1.1e-22
TR-ETS2_B	1	1.03596	0.167019	1.10123	0.198116	1.09496	ETS2	1108.78	2651.69	-1.25794	3.28e-49	7.44e-48	6.64e-45
TR-EVI1_01	0.980334	0.787975	0.047629	0.729927	0.0471246	0.735505	EVI1	NA	NA	NA	NA	NA	NA
TR-EVI1_02	0.981237	1.09699	0.152198	0.792951	0.233933	0.822165	EVI1	NA	NA	NA	NA	NA	NA
TR-EVI1_03	0.87183	1.24759	0.0224163	0.646519	0.0620064	0.704274	EVI1	NA	NA	NA	NA	NA	NA
TR-EVI1_04	1	0.968717	0.281632	0.8238	0.323582	0.837725	EVI1	NA	NA	NA	NA	NA	NA
TR-EVI1_05	1	1.01601	0.669888	0.894876	0.687394	0.906515	EVI1	NA	NA	NA	NA	NA	NA
TR-EVI1_06	1	0.709482	0.452845	0.80446	0.408927	0.795334	EVI1	NA	NA	NA	NA	NA	NA
TR-FAC1_01	0.45297	0.640822	0.031824	0.800406	0.01357	0.785072	FALZ	NA	NA	NA	NA	NA	NA
TR-FOX_Q2	0.717156	0.670353	8.35709e-06	0.529351	6.46365e-06	0.542899	FOX	NA	NA	NA	NA	NA	NA
TR-FOXD3_01	0.767101	0.669992	0.0887159	0.759684	0.0619052	0.751066	FOXD3	12.1542	1.42957	3.0878	9.44e-14	2.43e-13	1.91e-09
TR-FOXJ2_01	1	0.880506	8.20832e-06	0.467991	2.35893e-05	0.507628	FOXJ2	903.384	1145.02	-0.34196	6.09e-25	2.71e-24	1.23e-20
TR-FOXJ2_02	0.896153	1.16616	0.38802	0.840195	0.486115	0.871516	FOXJ2	903.384	1145.02	-0.34196	6.09e-25	2.71e-24	1.23e-20
TR-FOXM1_01	0.761927	0.702927	0.124578	1.18724	0.26581	1.14071	FOXM1	1232.14	103.134	3.57856	2.07e-58	2.03e-56	4.18e-54
TR-FOXO1_01	1	0.98665	0.000787352	0.685225	0.00206286	0.714188	FOXO1A	NA	NA	NA	NA	NA	NA
TR-FOXO1_02	0.844314	1.19185	0.00123144	0.67306	0.00592325	0.722908	FOXO1A	NA	NA	NA	NA	NA	NA
TR-FOXO3_01	0.702059	0.685292	0.00492676	0.704186	0.00311926	0.70237	FOXO3A	NA	NA	NA	NA	NA	NA
TR-FOXO4_01	1	1.05344	6.98397e-05	0.659441	0.000343244	0.697299	FOXO4	492.923	1004.17	-1.02656	5.34e-49	1.18e-47	1.08e-44
TR-FOXO4_02	1	1.03545	0.0900158	0.818638	0.137802	0.839471	FOXO4	492.923	1004.17	-1.02656	5.34e-49	1.18e-47	1.08e-44
TR-FOXP1_01	0.555924	0	0.0302374	0.468375	0.0126411	0.423371	FOXP1	1797.62	2105.45	-0.228036	5.2e-08	9.98e-08	0.00105212
TR-FOXP3_Q4	1	0.885355	0.0251868	1.2452	0.0503849	1.21062	FOXP3	97.4107	18.5517	2.39253	7.5e-40	7.88e-39	1.52e-35
TR-FREAC2_01	1	0.964457	2.77795e-05	0.568532	9.78355e-05	0.606575	FOXF2	66.5301	53.9087	0.30349	0.604391	0.640077	1
TR-FREAC3_01	0.942563	1.13519	5.0603e-10	0.417707	4.05747e-08	0.486647	FOXC1	566.07	650.676	-0.20096	4.59e-27	2.28e-26	9.3e-23
TR-FREAC4_01	1	0.971866	0.000388359	0.637077	0.00096947	0.669245	FOXD1	49.6669	6.91622	2.84423	0.0015242	0.00221097	1
TR-FREAC7_01	0.582997	0.509646	0.0944592	0.744913	0.0478435	0.722307	FOXL1	40.8419	27.2859	0.581891	0.389698	0.431223	1
TR-FXR_IR1_Q6	0.858773	0.798416	0.96974	1.01846	1	0.99732	FXR	NA	NA	NA	NA	NA	NA
TR-FXR_Q3	0.845044	1.15831	0.558756	1.08508	0.493464	1.09211	FXR	NA	NA	NA	NA	NA	NA
TR-GABP_B	0.00219158	1.48234	0.0340729	0.89817	0.418691	0.954301	GABPA	803.689	1166.8	-0.537845	2.54e-28	1.35e-27	5.14e-24
TR-GATA1_01	0.77299	0.808091	0.948109	1.01792	1	0.997758	GATA1	1.61475	1.53389	0.0741153	0.0755741	0.0933326	1
TR-GATA1_02	0.737748	0.633307	0.0131156	0.659744	0.00890251	0.657204	GATA1	1.61475	1.53389	0.0741153	0.0755741	0.0933326	1
TR-GATA1_03	0.606317	0.611932	0.89032	0.957144	0.669418	0.923974	GATA1	1.61475	1.53389	0.0741153	0.0755741	0.0933326	1
TR-GATA1_04	0.782672	0.680819	0.0877864	0.775407	0.0624339	0.766318	GATA1	1.61475	1.53389	0.0741153	0.0755741	0.0933326	1
TR-GATA1_05	0.739734	0.603904	0.0186307	0.680469	0.0126872	0.673112	GATA1	1.61475	1.53389	0.0741153	0.0755741	0.0933326	1
TR-GATA1_06	0.228934	1.72544	0.00637254	0.648066	0.0708257	0.751587	GATA1	1.61475	1.53389	0.0741153	0.0755741	0.0933326	1
TR-GATA2_01	1	1.03905	0.273057	0.877476	0.350297	0.893001	GATA2	338.699	213.924	0.662906	0.814399	0.833371	1
TR-GATA2_02	0.980334	1.11245	0.00102627	0.603097	0.00372441	0.65204	GATA2	338.699	213.924	0.662906	0.814399	0.833371	1
TR-GATA2_03	0.858773	0.720171	0.00208891	0.634308	0.0017898	0.642558	GATA2	338.699	213.924	0.662906	0.814399	0.833371	1
TR-GATA3_01	0.126489	0.337103	0.373273	0.868978	0.137802	0.817872	GATA3	11339.2	3409.09	1.73386	2.26e-24	9.8e-24	4.58e-20
TR-GATA3_02	0.767101	0.648576	0.0275828	0.71242	0.0197307	0.706286	GATA3	11339.2	3409.09	1.73386	2.26e-24	9.8e-24	4.58e-20
TR-GATA3_03	0.896153	0.733668	0.380432	0.844883	0.32258	0.834197	GATA3	11339.2	3409.09	1.73386	2.26e-24	9.8e-24	4.58e-20
TR-GATA4_Q3	1	0.988436	0.566337	0.929879	0.601175	0.935506	GATA4	29.3959	0.801755	5.19631	7.45e-05	0.000118452	1
TR-GATA6_01	0.782672	0.60739	0.0547637	0.694083	0.037663	0.685753	GATA6	149.059	197.333	-0.404752	1.53e-14	4.1e-14	3.1e-10
TR-GFI1_01	1	0.976073	1	1.0099	1	1.00665	GFI1	33.2406	26.9287	0.303802	0.34951	0.390745	1
TR-GFI1_Q6	0.526469	1.31348	0.655307	1.05792	0.433742	1.08248	GFI1	33.2406	26.9287	0.303802	0.34951	0.390745	1
TR-GFI1B_01	1	1.00937	0.610741	1.07296	0.634023	1.06685	GFI1B	2.33004	0.903589	1.36662	0.112671	0.136181	1
TR-GLI_Q2	0.708796	0.87182	0.454281	0.953227	0.339014	0.945405	GLI	NA	NA	NA	NA	NA	NA
TR-GR_01	0.980334	0.872471	0.435814	1.09438	0.557617	1.07306	NR3C1	1181.11	3915.51	-1.72906	1.15e-58	1.21e-56	2.33e-54
TR-GR_Q6	1	0.940028	0.0881256	1.14498	0.138041	1.12528	NR3C1	1181.11	3915.51	-1.72906	1.15e-58	1.21e-56	2.33e-54
TR-GR_Q6_01	0.632719	0.725721	0.3918	1.09031	0.641674	1.05528	NR3C1	1181.11	3915.51	-1.72906	1.15e-58	1.21e-56	2.33e-54
TR-GRE_C	0.819706	1.14284	0.0990542	1.14542	0.0817659	1.14517	GRE	NA	NA	NA	NA	NA	NA
TR-GZF1_01	0.690088	0.492846	0.206538	0.768382	0.135209	0.741907	ZNF336	NA	NA	NA	NA	NA	NA
TR-HAND1E47_01	0.737748	0.807691	0.110784	1.13659	0.233833	1.10499	HAND1	1.24262	0.199697	2.6375	0.282236	0.321498	1
TR-HEB_Q6	0.980334	0.9503	2.95116e-09	1.24448	6.22225e-08	1.21621	TCF12	1746.74	2047.21	-0.228994	2.92e-09	6e-09	5.92e-05
TR-HELIOSA_01	1	0.957561	0.643617	0.904792	0.632255	0.909862	HELIOSA	NA	NA	NA	NA	NA	NA
TR-HELIOSA_02	0.60664	0.676566	0.710874	1.05721	0.968408	1.02064	HELIOSA	NA	NA	NA	NA	NA	NA
TR-HEN1_01	0.582997	1.17275	0.149861	1.08917	0.0991346	1.0972	NHLH1	5.65573	3.95702	0.515299	0.0948136	0.115571	1
TR-HEN1_02	0.102063	1.32027	0.552095	1.03889	0.239709	1.06593	NHLH1	5.65573	3.95702	0.515299	0.0948136	0.115571	1
TR-HES1_Q2	0.702059	1.12944	1	0.996496	0.973911	1.00927	HES1	1352.93	1195.32	0.178683	0.3229	0.363707	1
TR-HFH1_01	0.737748	0.686672	0.00300413	0.67519	0.00206286	0.676294	FOXQ1	41.8765	24.003	0.802925	0.430536	0.472283	1
TR-HFH3_01	0.87183	0.784164	0.00014235	0.602022	0.000182194	0.619523	FOXI1	287.824	359.571	-0.32109	2.05e-09	4.24e-09	4.14e-05
TR-HFH4_01	0.926367	0.799427	0.000526862	0.605478	0.000712029	0.624114	FOXJ1	147.077	6.54281	4.49052	1.22e-14	3.29e-14	2.47e-10
TR-HFH8_01	0.810457	1.22477	0.000164701	0.604469	0.00157656	0.664072	HFH8	NA	NA	NA	NA	NA	NA
TR-HIC1_02	2.27766e-08	1.47585	0.0102885	0.927272	0.602152	0.979983	HIC1	167.155	269.511	-0.689158	6.38e-19	2.13e-18	1.29e-14
TR-HIC1_03	0.0684698	1.2271	0.00508776	0.909844	0.0754333	0.940328	HIC1	167.155	269.511	-0.689158	6.38e-19	2.13e-18	1.29e-14
TR-HIF1_Q3	0.759205	1.13322	0.669795	1.042	0.547833	1.05076	HIF1A	2692.33	2197.74	0.292831	0.644448	0.678243	1
TR-HIF1_Q5	0.606317	1.21696	0.877257	1.02469	0.663206	1.04317	HIF1A	2692.33	2197.74	0.292831	0.644448	0.678243	1
TR-HLF_01	0.582997	1.65216	0.543474	1.15411	0.378184	1.20196	HLF	173.587	1316.58	-2.92306	1.92e-61	6.08e-59	3.89e-57
TR-HMEF2_Q6	0.871028	0.760274	1	0.990013	0.968408	0.967939	HMEF2	NA	NA	NA	NA	NA	NA
TR-HMGIY_Q3	1	0.864505	1	1.01087	1	0.996806	HMGIY	NA	NA	NA	NA	NA	NA
TR-HMGIY_Q6	0.87183	0.755522	0.0914438	1.21361	0.185124	1.16959	HMGIY	NA	NA	NA	NA	NA	NA
TR-HMX1_01	0.390457	0.653387	0.00877064	1.21547	0.0504269	1.16146	HMX1	3.32217	1.01106	1.71626	0.168266	0.198647	1
TR-HNF1_01	1	0.806119	0.465055	0.856908	0.413611	0.852028	TCF2	NA	NA	NA	NA	NA	NA
TR-HNF1_C	0.896153	1.14918	1	0.990836	1	1.00605	TCF2	NA	NA	NA	NA	NA	NA
TR-HNF1_Q6	1	1.01913	0.55131	0.866675	0.587079	0.881324	TCF2	NA	NA	NA	NA	NA	NA
TR-HNF1_Q6_01	0.980334	0.768605	0.00373313	0.612773	0.00409697	0.627746	TCF2	NA	NA	NA	NA	NA	NA
TR-HNF3_Q6	0.717156	0.710902	2.75737e-11	0.438301	6.65443e-11	0.464494	FOXA2	2.14724	0.89998	1.25452	0.240562	0.277078	1
TR-HNF3_Q6_01	1	0.979236	2.73496e-07	0.511791	2.15743e-06	0.556707	FOXA2	2.14724	0.89998	1.25452	0.240562	0.277078	1
TR-HNF3ALPHA_Q6	0.602043	0.638278	4.19769e-13	0.399557	5.95793e-13	0.422494	FOXA2	2.14724	0.89998	1.25452	0.240562	0.277078	1
TR-HNF3B_01	0.991318	1.05086	1.3301e-05	0.538224	8.13738e-05	0.587482	FOXA2	2.14724	0.89998	1.25452	0.240562	0.277078	1
TR-HNF4_01	0.190687	0.637306	0.648869	1.0439	1	1.00483	HNF4A	0.527854	0.466686	0.177685	0.13754	0.164386	1
TR-HNF4_01_B	1	1.03517	0.346315	0.918137	0.408927	0.929382	HNF4A	0.527854	0.466686	0.177685	0.13754	0.164386	1
TR-HNF4_DR1_Q3	0.5344	0.772187	0.13484	1.10813	0.316377	1.07585	HNF4	NA	NA	NA	NA	NA	NA
TR-HNF4_Q6	1	0.939693	0.906555	1.02195	0.968408	1.01405	HNF4A	0.527854	0.466686	0.177685	0.13754	0.164386	1
TR-HNF4_Q6_01	1	1.0014	0.922198	1.01659	0.941416	1.01513	HNF4A	0.527854	0.466686	0.177685	0.13754	0.164386	1
TR-HNF4_Q6_02	1	NA	1	NA	1	NA	NA	NA	NA	NA	NA	NA	NA
TR-HNF4_Q6_03	1	NA	1	NA	1	NA	NA	NA	NA	NA	NA	NA	NA
TR-HNF4ALPHA_Q6	0.565739	0.687862	0.460479	0.911188	0.300659	0.889729	HNF4ALPHA	NA	NA	NA	NA	NA	NA
TR-HNF6_Q6	0.969053	0.736102	0.955589	0.954624	0.817262	0.933627	ONECUT2	85.2708	8.88546	3.26253	0.000614827	0.000919449	1
TR-HOX13_01	0.354811	1.66712	0.571709	0.886075	0.952215	0.961122	HOX13	NA	NA	NA	NA	NA	NA
TR-HOXA3_01	0.871028	0.651701	0.328466	1.19501	0.486115	1.14281	HOXA3	52.684	192.322	-1.86809	5.81e-53	1.99e-51	1.18e-48
TR-HOXA4_Q2	0.399225	0.328336	0.445529	0.837654	0.256356	0.788716	HOXA4	33.7243	179.492	-2.41206	1.38e-60	3.09e-58	2.78e-56
TR-HOXA7_01	0.717156	0.559977	0.260749	0.803598	0.182341	0.780189	HOXA7	104.399	386.948	-1.89003	5.77e-56	3.01e-54	1.17e-51
TR-HP1SITEFACTOR_Q6	0.991674	1.07869	0.692027	1.06727	0.662287	1.06836	HP1SITEFACTOR	NA	NA	NA	NA	NA	NA
TR-HSF_Q6	1	0.97847	0.0303324	1.15358	0.0478435	1.13676	HSF	NA	NA	NA	NA	NA	NA
TR-HSF1_01	0.702059	0.617826	0.109689	1.22594	0.25433	1.1675	HSF1	1963.06	1190.86	0.721105	1.05e-20	3.8e-20	2.12e-16
TR-HSF1_Q6	0.759205	1.1541	0.820924	1.02978	0.690642	1.04172	HSF1	1963.06	1190.86	0.721105	1.05e-20	3.8e-20	2.12e-16
TR-HSF2_01	0.911324	0.777257	0.168601	1.20393	0.293767	1.16293	HSF2	358.622	407.953	-0.185939	7.12e-09	1.43e-08	0.000144186
TR-HTF_01	0.23006	0.263473	1	0.994258	0.76722	0.924039	HTF	NA	NA	NA	NA	NA	NA
TR-ICSBP_Q6	0.12324	0.508303	0.0224163	0.805579	0.00491989	0.777015	IRF8	375.581	354.971	0.0814204	0.0192298	0.0253666	1
TR-IK1_01	0.912549	0.883179	0.0708795	1.15108	0.135782	1.12534	IK1	NA	NA	NA	NA	NA	NA
TR-IK2_01	1	0.99601	0.323761	1.08901	0.357556	1.08008	IK2	NA	NA	NA	NA	NA	NA
TR-IK3_01	1	1.03447	0.000151347	1.34851	0.000353946	1.31834	IK3	NA	NA	NA	NA	NA	NA
TR-IPF1_Q4	0.606317	0.44807	1	1.01611	0.968408	0.961526	IPF1	NA	NA	NA	NA	NA	NA
TR-IPF1_Q4_01	0.277174	0.352627	0.648869	0.899626	0.357122	0.847066	IPF1	NA	NA	NA	NA	NA	NA
TR-IRF_Q6	0.444204	0.659547	0.76142	0.951495	0.489523	0.923442	IRF	NA	NA	NA	NA	NA	NA
TR-IRF_Q6_01	0.385324	0.626909	0.391159	0.907338	0.223338	0.880392	IRF	NA	NA	NA	NA	NA	NA
TR-IRF1_01	0.60664	0.707307	0.153344	0.855976	0.0968969	0.841691	IRF1	1378.52	852.166	0.693917	5.31e-09	1.08e-08	0.000107561
TR-IRF1_Q6	0.717156	0.706869	0.482571	0.901685	0.357556	0.882966	IRF1	1378.52	852.166	0.693917	5.31e-09	1.08e-08	0.000107561
TR-IRF2_01	0.876314	0.843582	0.193689	0.868709	0.185124	0.866294	IRF2	859.889	954.179	-0.150108	6.4e-07	1.16e-06	0.0129691
TR-IRF7_01	0.911324	1.11548	0.880663	0.961786	0.97108	0.976554	IRF7	834.675	221.295	1.91525	1.3e-42	1.65e-41	2.62e-38
TR-ISRE_01	0.439061	0.672529	0.000323311	0.732774	0.000117866	0.726985	ISRE	NA	NA	NA	NA	NA	NA
TR-KAISO_01	0.77299	0.850158	0.47332	1.05708	0.671384	1.0372	KAISO	NA	NA	NA	NA	NA	NA
TR-KROX_Q6	6.48495e-08	1.44362	3.82061e-16	0.809245	4.05747e-08	0.870199	KROX	NA	NA	NA	NA	NA	NA
TR-LBP1_Q6	0.444204	1.18504	1.00347e-18	1.39221	2.04185e-18	1.37231	UBP1	2156.37	2100.73	0.0377197	0.747729	0.772684	1
TR-LDSPOLYA_B	0.0186144	0.471825	0.692965	0.956292	0.25433	0.909741	LDSPOLYA	NA	NA	NA	NA	NA	NA
TR-LEF1_Q2	1	NA	1	NA	1	NA	NA	NA	NA	NA	NA	NA	NA
TR-LEF1_Q2_01	0.980334	0.894513	0.503532	1.07952	0.602152	1.06174	LEF1	530.285	138.008	1.94202	3.07e-36	2.55e-35	6.22e-32
TR-LEF1TCF1_Q4	1	1.00359	0.764111	1.048	0.76575	1.04373	LEF1TCF1	NA	NA	NA	NA	NA	NA
TR-LFA1_Q6	1	0.992756	1	0.992701	1	0.992706	LFA1	NA	NA	NA	NA	NA	NA
TR-LHX3_01	1	0.807953	0.327758	0.807326	0.313309	0.807386	LHX3	1.01164	0.0132691	6.25248	7.48e-06	1.27e-05	0.151459
TR-LMO2COM_01	0.494847	1.15102	0.174893	1.06334	0.0998266	1.07177	LMO2	272.003	632.546	-1.21755	1.44e-47	2.78e-46	2.92e-43
TR-LMO2COM_02	0.717156	0.569063	0.927091	0.952743	0.728399	0.915877	LMO2	272.003	632.546	-1.21755	1.44e-47	2.78e-46	2.92e-43
TR-LPOLYA_B	0.871028	0.746489	0.76382	0.932387	0.633715	0.914525	LPOLYA	NA	NA	NA	NA	NA	NA
TR-LRF_Q2	0.277174	1.19358	7.87554e-05	0.854697	0.00250818	0.887259	FBI1	NA	NA	NA	NA	NA	NA
TR-LUN1_01	0.911324	0.873251	0.200877	0.886075	0.189662	0.884843	LUN1	NA	NA	NA	NA	NA	NA
TR-LXR_DR4_Q3	0.844314	1.13522	0.514263	0.933211	0.671384	0.952621	LXR	NA	NA	NA	NA	NA	NA
TR-LXR_Q3	0.0132042	1.56827	0.434582	0.936342	1	0.997061	NR1H2	1263.06	1165.46	0.116025	0.190606	0.222979	1
TR-LYF1_01	0.404924	0.721485	0.167019	0.899681	0.0779622	0.882559	LYF1	NA	NA	NA	NA	NA	NA
TR-MAF_Q6	0.98743	1.03959	0.0186437	0.855131	0.037663	0.872855	MAF	657.192	1504.18	-1.19459	8.13e-41	9.14e-40	1.65e-36
TR-MAF_Q6_01	0.929771	0.883703	1.51239e-08	1.39462	2.60772e-07	1.34553	MAF	657.192	1504.18	-1.19459	8.13e-41	9.14e-40	1.65e-36
TR-MAX_01	0.229432	1.53721	0.110822	1.17789	0.0424092	1.21241	MAX	1445.09	1307.52	0.144323	0.00323943	0.0045745	1
TR-MAZ_Q6	0.0283553	1.23657	6.44512e-07	0.864306	0.000287329	0.900076	MAZ	5548.41	2088.16	1.40985	2.63e-57	1.82e-55	5.32e-53
TR-MAZR_01	0.767101	1.07106	0.110822	0.939981	0.22864	0.952576	ZNF278	NA	NA	NA	NA	NA	NA
TR-MEF2_01	0.630116	0.628766	0.741909	1.06105	0.973911	1.01952	MEF2A	1361.92	2019.88	-0.568631	1.28e-33	9.12e-33	2.59e-29
TR-MEF2_02	0.349417	0.366078	0.669888	1.0896	0.973911	1.02008	MEF2A	1361.92	2019.88	-0.568631	1.28e-33	9.12e-33	2.59e-29
TR-MEF2_03	0.277174	0.278506	0.958912	0.962173	0.632255	0.896482	MEF2A	1361.92	2019.88	-0.568631	1.28e-33	9.12e-33	2.59e-29
TR-MEF2_04	0.582997	0.49577	0.434582	0.856384	0.275995	0.821734	MEF2A	1361.92	2019.88	-0.568631	1.28e-33	9.12e-33	2.59e-29
TR-MEF2_Q6_01	0.0684698	0.257502	1	0.994537	0.651474	0.923718	MEF2A	1361.92	2019.88	-0.568631	1.28e-33	9.12e-33	2.59e-29
TR-MEF3_B	0.690088	1.17576	0.281196	0.907023	0.451069	0.932845	MEF3	NA	NA	NA	NA	NA	NA
TR-MEIS1_01	0.844318	1.11771	0.66306	1.04951	0.577894	1.05606	MEIS1	173.976	350.901	-1.01218	9.96e-41	1.11e-39	2.02e-36
TR-MEIS1AHOXA9_01	0.87183	0.783875	0.473106	0.888813	0.395837	0.87873	HOXA9	84.4458	239.324	-1.50287	8.12e-48	1.6e-46	1.64e-43
TR-MEIS1BHOXA9_02	0.717156	0.664706	0.398005	0.86809	0.296486	0.848548	HOXA9	84.4458	239.324	-1.50287	8.12e-48	1.6e-46	1.64e-43
TR-MIF1_01	0.371352	1.33702	0.803379	0.961435	1	0.997524	MIF1	NA	NA	NA	NA	NA	NA
TR-MINI19_B	0.0147252	1.29918	0.904244	0.988971	0.720371	1.01878	MINI19	NA	NA	NA	NA	NA	NA
TR-MINI20_B	0.0544973	1.27248	1	0.998096	0.632255	1.02446	MINI20	NA	NA	NA	NA	NA	NA
TR-MMEF2_Q6	0.632719	0.585966	0.468463	0.882419	0.32258	0.853934	MMEF2	NA	NA	NA	NA	NA	NA
TR-MOVOB_01	0.443479	1.15714	0.000186395	0.858642	0.00311437	0.887323	MOVOB	NA	NA	NA	NA	NA	NA
TR-MRF2_01	0.0957402	0.218891	0.10438	0.76785	0.0242179	0.715102	MRF2	NA	NA	NA	NA	NA	NA
TR-MSX1_01	0.980334	0.797072	0.818751	0.93202	0.704949	0.919053	MSX1	72.8834	144.247	-0.984878	6.78e-16	1.94e-15	1.37e-11
TR-MTATA_B	0.693415	1.31761	0.525784	0.887061	0.733299	0.928431	MTATA	NA	NA	NA	NA	NA	NA
TR-MTF1_Q4	0.243287	1.21635	0.17958	0.937093	0.494072	0.963925	MTF1	613.684	764.482	-0.316985	1.64e-15	4.61e-15	3.32e-11
TR-MUSCLE_INI_B	5.03026e-05	1.3378	0.0120613	0.931735	0.360904	0.970753	PHF5A	496.734	418.147	0.248462	0.000388657	0.000588478	1
TR-MYB_Q3	0.632719	1.24218	0.814536	0.959858	1	0.986985	MYB	1908.09	1000.68	0.931152	8.99e-12	2.1e-11	1.82e-07
TR-MYB_Q5_01	0.632719	1.26112	1	0.995856	0.952215	1.02134	MYB	1908.09	1000.68	0.931152	8.99e-12	2.1e-11	1.82e-07
TR-MYB_Q6	0.844318	1.15601	0.669888	0.940331	0.811793	0.961054	MYB	1908.09	1000.68	0.931152	8.99e-12	2.1e-11	1.82e-07
TR-MYC_Q2	0.785025	1.149	0.00689349	1.20957	0.00664736	1.20375	MYC	2165.85	4392.32	-1.02005	1.33e-27	6.81e-27	2.69e-23
TR-MYCMAX_01	0.717156	1.21971	0.124578	1.15563	0.0919446	1.16179	MYCMAX	NA	NA	NA	NA	NA	NA
TR-MYCMAX_02	0.890461	1.12171	0.00300413	1.26497	0.00371923	1.2512	MYCMAX	NA	NA	NA	NA	NA	NA
TR-MYCMAX_03	0.23006	1.50571	0.107297	1.16782	0.0373995	1.20029	MYCMAX	NA	NA	NA	NA	NA	NA
TR-MYCMAX_B	1.40581e-07	1.91182	0.784988	0.972137	0.328198	1.06243	MYCMAX	NA	NA	NA	NA	NA	NA
TR-MYOD	0.0843238	1.34101	0.0349979	0.892259	0.256356	0.935378	MYOD1	1.00095	9.34303	-3.22252	0.00685346	0.00939816	1
TR-MYOD_	0.87183	1.10587	0.00934848	1.20298	0.0107292	1.19365	NA	NA	NA	NA	NA	NA	NA
TR-MYOD_0	0.0150001	1.25695	4.20407e-12	0.81621	8.31336e-08	0.858559	MYOD1	1.00095	9.34303	-3.22252	0.00685346	0.00939816	1
TR-MYOD_01	0.87183	0.902543	0.00428673	1.16767	0.01357	1.14219	MYOD1	1.00095	9.34303	-3.22252	0.00685346	0.00939816	1
TR-MYOD_Q6	0.8779	1.06567	0.0190372	1.11501	0.0215172	1.11027	MYOD1	1.00095	9.34303	-3.22252	0.00685346	0.00939816	1
TR-MYOD_Q6_01	0.690088	1.09631	0.967771	1.00706	0.809387	1.01564	MYOD1	1.00095	9.34303	-3.22252	0.00685346	0.00939816	1
TR-MYOGENIN_Q6	0.991318	1.03602	0.669888	1.02837	0.637958	1.0291	MYOG	2.22897	20.4504	-3.19768	2.21e-05	3.64e-05	0.44726
TR-MYOGNF1_01	0.782672	1.12461	0.845116	1.02558	0.726965	1.0351	MYOGNF1	NA	NA	NA	NA	NA	NA
TR-MZF1_01	1	0.99904	0.00540283	0.875015	0.00999954	0.886932	ZNF42	NA	NA	NA	NA	NA	NA
TR-MZF1_02	0.647677	0.859665	0.0224163	0.88935	0.0141373	0.886498	ZNF42	NA	NA	NA	NA	NA	NA
TR-NANOG_01	0.967371	1.07436	0.964788	1.01466	0.931621	1.0204	NANOG	2.09931	3.45101	-0.717105	0.00351551	0.00494815	1
TR-NCX_01	0.488506	1.48327	1	0.998592	0.838683	1.04516	TLX2	1.26276	0.215134	2.55327	2.16e-09	4.47e-09	4.38e-05
TR-NERF_Q2	0.871028	1.06882	0.0476242	1.0958	0.0461185	1.09321	ELF2	831.693	1012.35	-0.283586	3.22e-16	9.39e-16	6.53e-12
TR-NF1_Q6	1	0.994248	0.000155481	1.22863	0.000459756	1.20611	NFIA	1751.53	2565.68	-0.550725	2.3e-18	7.48e-18	4.66e-14
TR-NF1_Q6_01	0.862663	0.871162	0.0063117	1.197	0.0209459	1.1657	NFIA	1751.53	2565.68	-0.550725	2.3e-18	7.48e-18	4.66e-14
TR-NFAT_Q4_01	0.809582	0.805814	0.0563025	1.17066	0.131738	1.13561	NFATC1	459.184	629.084	-0.454178	7.59e-17	2.28e-16	1.54e-12
TR-NFAT_Q6	0.858773	0.837819	0.935738	1.01925	1	1.00181	NFATC1	459.184	629.084	-0.454178	7.59e-17	2.28e-16	1.54e-12
TR-NFE2_01	0.87183	1.11403	4.3069e-07	1.38722	8.82464e-07	1.36097	NFE2	26.9859	10.2939	1.39041	0.00235025	0.00335679	1
TR-NFKAPPAB_01	1	0.965034	0.76382	1.0311	0.809387	1.02475	NFKB1	1437.51	1563.12	-0.120849	9.83e-07	1.76e-06	0.0199015
TR-NFKAPPAB50_01	0.496012	1.17016	0.152198	0.923788	0.360903	0.947461	NFKAPPAB50	NA	NA	NA	NA	NA	NA
TR-NFKAPPAB65_01	0.526469	1.25237	0.604627	1.05137	0.398364	1.07068	NFKAPPAB65	NA	NA	NA	NA	NA	NA
TR-NFKB_C	0.980334	1.05745	1	0.99392	1	1.00003	NFKB1	1437.51	1563.12	-0.120849	9.83e-07	1.76e-06	0.0199015
TR-NFKB_Q6	0.818419	1.12058	0.766648	0.963154	0.917869	0.97828	NFKB1	1437.51	1563.12	-0.120849	9.83e-07	1.76e-06	0.0199015
TR-NFKB_Q6_01	0.991318	1.04507	0.930125	0.983622	0.984212	0.989527	NFKB1	1437.51	1563.12	-0.120849	9.83e-07	1.76e-06	0.0199015
TR-NFMUE1_Q6	0.727558	1.16552	1	0.998046	0.962717	1.01414	NFMUE1	NA	NA	NA	NA	NA	NA
TR-NFY_01	0.000777844	2.00619	0.393309	0.908888	0.977891	1.01432	NFYA	1347	991.275	0.442396	1.2e-09	2.52e-09	2.44e-05
TR-NFY_C	0.914643	1.12194	0.974792	0.979213	1	0.992928	NFYA	1347	991.275	0.442396	1.2e-09	2.52e-09	2.44e-05
TR-NFY_Q6	0.150921	1.57109	0.633252	0.930473	1	0.992028	NFYA	1347	991.275	0.442396	1.2e-09	2.52e-09	2.44e-05
TR-NFY_Q6_01	0.0744591	1.6117	0.139625	0.861661	0.569005	0.933729	NFYA	1347	991.275	0.442396	1.2e-09	2.52e-09	2.44e-05
TR-NGFIC_01	0.0145969	1.42783	1.16459e-05	0.804937	0.00334559	0.864789	EGR4	7.87689	2.72863	1.52945	0.365241	0.406403	1
TR-NKX22_01	1	0.957453	0.669888	0.903277	0.664045	0.908482	NKX2-2	24.4133	0.522632	5.54573	2.59e-09	5.33e-09	5.24e-05
TR-NKX25_01	0.243287	1.70924	0.122922	1.22643	0.0464626	1.27282	NKX2-5	20.651	2.79126	2.88722	0.240308	0.276821	1
TR-NKX25_02	1	0.817439	0.91103	1.04273	0.984212	1.02108	NKX2-5	20.651	2.79126	2.88722	0.240308	0.276821	1
TR-NKX25_Q5	0.48971	1.27066	0.46408	0.930491	0.755904	0.963176	NKX2-5	20.651	2.79126	2.88722	0.240308	0.276821	1
TR-NKX3A_01	0.847113	0.600331	0.770503	1.08486	0.952088	1.0383	NKX3-1	388.86	209.03	0.895538	0.0435546	0.0552688	1
TR-NKX61_01	0.896153	1.15416	1	1.00876	0.973671	1.02273	NKX6-1	20.3888	2.91536	2.80603	2.79e-14	7.37e-14	5.65e-10
TR-NKX62_Q2	1	0.858237	0.149382	0.760258	0.154925	0.769672	NKX6-2	0.0112188	0.00424	1.40378	0.339539	0.380529	1
TR-NMYC_01	0.690088	1.17626	0.00204649	1.22536	0.00170943	1.22064	MYCN	61.8038	19.8993	1.63498	0.00557456	0.00770229	1
TR-NRF1_Q6	1.05726e-08	2.32369	0.00278198	0.798552	0.565209	0.945097	NFE2L1	7094.85	9105.58	-0.359977	1.1e-13	2.83e-13	2.23e-09
TR-NRF2_01	0.00446965	1.54033	1	0.995183	0.489523	1.04756	NFE2L2	2363.37	3426.7	-0.535972	1.07e-41	1.29e-40	2.17e-37
TR-NRF2_Q4	1	0.961785	2.24483e-05	1.34304	0.000102698	1.3064	NFE2L2	2363.37	3426.7	-0.535972	1.07e-41	1.29e-40	2.17e-37
TR-NRSE_B	0.690088	1.15914	0.32582	1.07302	0.239709	1.08129	NRSE	NA	NA	NA	NA	NA	NA
TR-NRSF_01	0.8779	1.06869	0.260749	1.06299	0.239709	1.06354	REST	422.284	451.329	-0.095967	0.0542906	0.0680691	1
TR-NRSF_Q4	0.040393	1.28372	0.0034833	1.10926	0.000343244	1.12602	REST	422.284	451.329	-0.095967	0.0542906	0.0680691	1
TR-OCT_C	0.87183	0.757941	0.116153	0.805695	0.0948724	0.801106	OCT	NA	NA	NA	NA	NA	NA
TR-OCT_Q6	1	0.934015	0.0407468	0.758185	0.0518835	0.77508	OCT	NA	NA	NA	NA	NA	NA
TR-OCT1_01	0.767101	0.653049	0.00699551	0.659484	0.00419847	0.658866	POU2F1	143.409	108.547	0.401808	3.17e-08	6.15e-08	0.000641241
TR-OCT1_02	1	0.960645	0.790706	0.919052	0.760304	0.923049	POU2F1	143.409	108.547	0.401808	3.17e-08	6.15e-08	0.000641241
TR-OCT1_03	1	0.981605	1	0.991277	1	0.990348	POU2F1	143.409	108.547	0.401808	3.17e-08	6.15e-08	0.000641241
TR-OCT1_04	1	0.973531	0.0229161	0.638168	0.0357642	0.670392	POU2F1	143.409	108.547	0.401808	3.17e-08	6.15e-08	0.000641241
TR-OCT1_05	1	0.938661	0.292906	0.84813	0.316547	0.856829	POU2F1	143.409	108.547	0.401808	3.17e-08	6.15e-08	0.000641241
TR-OCT1_06	0.448195	0.44624	0.485867	0.877557	0.288239	0.836113	POU2F1	143.409	108.547	0.401808	3.17e-08	6.15e-08	0.000641241
TR-OCT1_07	0.896153	0.732533	0.435814	0.856554	0.346553	0.844638	POU2F1	143.409	108.547	0.401808	3.17e-08	6.15e-08	0.000641241
TR-OCT1_B	0.896153	0.826284	0.031824	0.77587	0.0323275	0.780714	POU2F1	143.409	108.547	0.401808	3.17e-08	6.15e-08	0.000641241
TR-OCT1_Q5_01	1	0.978225	0.15635	0.82322	0.205727	0.838114	POU2F1	143.409	108.547	0.401808	3.17e-08	6.15e-08	0.000641241
TR-OCT1_Q6	0.5497	0.630347	0.231181	0.85619	0.138455	0.834489	POU2F1	143.409	108.547	0.401808	3.17e-08	6.15e-08	0.000641241
TR-OCT4_01	0.233047	0.375613	0.401568	0.868431	0.180195	0.821078	POU5F1	5.53155	5.64812	-0.0300855	4.78e-12	1.13e-11	9.69e-08
TR-OCT4_02	1	0.917856	1	1.00008	1	0.992176	POU5F1	5.53155	5.64812	-0.0300855	4.78e-12	1.13e-11	9.69e-08
TR-OLF1_01	0.844642	1.08295	0.032666	1.11405	0.0327801	1.11106	OLF1	NA	NA	NA	NA	NA	NA
TR-OSF2_Q6	1	1.02504	0.0153673	0.77994	0.0301721	0.803491	RUNX2	418.724	182.729	1.1963	2.28e-20	8.15e-20	4.61e-16
TR-OTX_Q1	1	0.870332	0.174938	0.678455	0.223338	0.696892	OTX1	41.9148	8.44346	2.31155	1.78e-23	7.36e-23	3.6e-19
TR-P300_01	0.87183	1.08304	0.435814	1.05687	0.378184	1.05938	P300	NA	NA	NA	NA	NA	NA
TR-P53_01	0.991318	0.902455	0.901229	0.972395	0.817262	0.965674	TP53	1703.58	1558.75	0.128183	0.369183	0.410466	1
TR-P53_02	0.555924	0.665284	0.194503	1.13741	0.410211	1.09205	TP53	1703.58	1558.75	0.128183	0.369183	0.410466	1
TR-P53_DECAMER_Q2	1	0.944654	0.047629	1.16082	0.0800504	1.14005	TP53	1703.58	1558.75	0.128183	0.369183	0.410466	1
TR-PADS_C	0.871028	0.845753	0.930125	0.976099	0.788127	0.963575	PADS	NA	NA	NA	NA	NA	NA
TR-PAX_Q6	1	1.03056	0.0177862	1.17677	0.0243516	1.16272	PAX	NA	NA	NA	NA	NA	NA
TR-PAX1_B	0.802229	1.2682	1	0.988606	0.992119	1.01547	PAX1	18.5311	2.13776	3.11578	3.71e-14	9.74e-14	7.51e-10
TR-PAX2_01	0.555924	0.588672	1	1.01016	0.952215	0.969658	PAX2	39.2511	7.14986	2.45675	3.26e-09	6.67e-09	6.6e-05
TR-PAX2_02	0.329089	0.621223	0.263207	0.891489	0.131285	0.86552	PAX2	39.2511	7.14986	2.45675	3.26e-09	6.67e-09	6.6e-05
TR-PAX3_01	0.737748	0.627599	0.373273	0.840597	0.271582	0.82013	PAX3	6.64459	17.4453	-1.39259	3.39e-22	1.32e-21	6.87e-18
TR-PAX3_B	0.926367	0.79909	0.902977	0.955615	0.785446	0.940575	PAX3	6.64459	17.4453	-1.39259	3.39e-22	1.32e-21	6.87e-18
TR-PAX4_01	3.34133e-05	1.58734	0.00808225	0.882612	0.35306	0.950326	PAX4	0.0298774	0.0264927	0.17346	0.330186	0.37114	1
TR-PAX4_02	0.980334	0.797072	0.904244	1.04499	0.971945	1.02117	PAX4	0.0298774	0.0264927	0.17346	0.330186	0.37114	1
TR-PAX4_03	1	0.978173	0.967771	1.00781	1	1.00496	PAX4	0.0298774	0.0264927	0.17346	0.330186	0.37114	1
TR-PAX4_04	1	0.981605	0.311117	0.886932	0.350297	0.896029	PAX4	0.0298774	0.0264927	0.17346	0.330186	0.37114	1
TR-PAX5_01	0.0911337	1.28488	0.177922	1.06482	0.0495201	1.08597	PAX5	18.4214	8.69206	1.08361	0.935641	0.943703	1
TR-PAX5_02	0.30987	1.38989	0.0779321	0.851709	0.307333	0.903421	PAX5	18.4214	8.69206	1.08361	0.935641	0.943703	1
TR-PAX6_01	0.844318	0.700386	0.88993	1.04232	1	1.00946	PAX6	68.9922	63.3571	0.122926	3.54e-20	1.25e-19	7.17e-16
TR-PAX6_Q2	0.737748	0.864364	0.182604	1.08466	0.339014	1.06349	PAX6	68.9922	63.3571	0.122926	3.54e-20	1.25e-19	7.17e-16
TR-PAX8_01	1	0.956357	0.752142	1.0505	0.801554	1.04145	PAX8	67.5837	59.799	0.176553	0.578255	0.615326	1
TR-PAX8_B	0.669534	0.68877	0.89032	1.03235	1	0.99934	PAX8	67.5837	59.799	0.176553	0.578255	0.615326	1
TR-PAX9_B	0.606317	1.16636	0.0303324	1.12694	0.0212174	1.13072	PAX9	190.534	61.3466	1.63499	4.19e-16	1.21e-15	8.49e-12
TR-PBX_Q3	1	0.960217	0.552907	1.08353	0.610335	1.07168	PBX	NA	NA	NA	NA	NA	NA
TR-PBX1_01	0.606317	0.474093	0.455248	0.839937	0.29739	0.804785	PBX1	7311.8	4382.41	0.738501	2.2e-10	4.79e-10	4.46e-06
TR-PBX1_02	0.89405	1.19494	0.0242697	0.677452	0.0624339	0.727175	PBX1	7311.8	4382.41	0.738501	2.2e-10	4.79e-10	4.46e-06
TR-PBX1_03	0.911324	1.12408	0.729736	0.920071	0.821019	0.939673	PBX1	7311.8	4382.41	0.738501	2.2e-10	4.79e-10	4.46e-06
TR-PEA3_Q6	1	NA	1	NA	1	NA	NA	NA	NA	NA	NA	NA	NA
TR-PEBP_Q6	1	0.967309	0.644578	0.945202	0.632255	0.947326	PEBP	NA	NA	NA	NA	NA	NA
TR-PIT1_Q6	1	0.990964	0.892759	0.948059	0.897762	0.952182	PIT1	NA	NA	NA	NA	NA	NA
TR-PITX2_Q2	0.0459235	0.324911	0.0695157	0.808194	0.0126872	0.761757	PITX2	23.0794	30.4359	-0.399168	0.00242699	0.00346199	1
TR-PLZF_02	0.816152	1.22026	0.929297	1.03771	0.825995	1.05525	ZNF145	NA	NA	NA	NA	NA	NA
TR-POLY_C	0.0684698	0.25685	0.828898	1.04663	0.971945	0.970739	POLY	NA	NA	NA	NA	NA	NA
TR-POU1F1_Q6	1	0.848062	0.644578	0.901493	0.601501	0.896359	POU1F1	0.141562	0.148291	-0.067	0.320466	0.361246	1
TR-POU3F2_01	0.782672	0.614086	0.46254	0.848609	0.354031	0.826075	POU3F2	16.3608	0.40097	5.35061	0.000216663	0.000333872	1
TR-POU3F2_02	0.969053	1.0967	0.144175	0.74944	0.22864	0.782807	POU3F2	16.3608	0.40097	5.35061	0.000216663	0.000333872	1
TR-POU6F1_01	1	0.883322	0.955589	1.03287	0.990125	1.0185	POU6F1	156.835	362.395	-1.20832	1.89e-56	1.08e-54	3.84e-52
TR-PPAR_DR1_Q2	0.969053	0.927536	0.410259	0.93914	0.391396	0.938025	PPAR	NA	NA	NA	NA	NA	NA
TR-PPARA_01	0.098348	0.454959	0.930125	1.02098	0.851319	0.966595	PPARA	335.057	910.946	-1.44296	6.06e-47	1.1e-45	1.23e-42
TR-PPARA_02	0.991318	1.03621	0.510087	0.950038	0.602152	0.958318	PPARA	335.057	910.946	-1.44296	6.06e-47	1.1e-45	1.23e-42
TR-PPARG_01	1	1.04506	0.0102885	0.77763	0.0212202	0.803326	PPARG	189.562	1890.4	-3.31795	1.12e-54	4.98e-53	2.27e-50
TR-PPARG_02	0.357755	0.487099	1	1.00106	0.812807	0.951674	PPARG	189.562	1890.4	-3.31795	1.12e-54	4.98e-53	2.27e-50
TR-PPARG_03	0.488506	0.700508	0.964788	0.981176	0.712739	0.954207	PPARG	189.562	1890.4	-3.31795	1.12e-54	4.98e-53	2.27e-50
TR-PR_01	0.929771	0.861229	0.179655	1.13864	0.298554	1.11199	PGR	3129.71	2063.15	0.601181	0.00251484	0.00358227	1
TR-PR_02	1	0.960023	0.976938	1.01451	1	1.00927	PGR	3129.71	2063.15	0.601181	0.00251484	0.00358227	1
TR-PR_Q2	0.77299	0.813506	0.00606234	1.22364	0.0226964	1.18423	PGR	3129.71	2063.15	0.601181	0.00251484	0.00358227	1
TR-PTF1BETA_Q6	0.383541	1.24994	0.98833	0.989403	0.937408	1.01444	PTF1A	0.0830702	0.19277	-1.21448	6.44e-11	1.44e-10	1.3e-06
TR-PU1_Q6	0.818718	0.886409	0.884342	0.979947	0.732957	0.970959	PU1	NA	NA	NA	NA	NA	NA
TR-PXR_Q2	0.980334	0.874754	0.978173	0.982172	0.924683	0.971851	NR1I2	4.15932	4.45067	-0.0976753	5.3e-06	9.08e-06	0.107382
TR-R_01	0.0843238	1.34101	0.0349979	0.892259	0.256356	0.935378	R	NA	NA	NA	NA	NA	NA
TR-RBPJK_01	1	1.03342	0.0310162	1.17584	0.0401805	1.16215	RBPSUH	NA	NA	NA	NA	NA	NA
TR-RBPJK_Q4	0.702059	0.789352	0.0186307	1.1867	0.0626533	1.14852	RBPSUH	NA	NA	NA	NA	NA	NA
TR-RFX_Q6	0.980334	0.893917	0.0657384	1.17941	0.115986	1.15198	RFX	NA	NA	NA	NA	NA	NA
TR-RFX1_01	0.690088	1.26628	1	0.996082	0.952088	1.02204	RFX1	415.566	345.547	0.266196	2.06e-06	3.61e-06	0.0416772
TR-RFX1_02	1	1.00499	0.814536	0.95554	0.817262	0.960291	RFX1	415.566	345.547	0.266196	2.06e-06	3.61e-06	0.0416772
TR-ROAZ_01	1	0.994396	0.710874	1.04	0.733299	1.03562	ZNF423	195.249	447.302	-1.19593	1.03e-35	8.27e-35	2.08e-31
TR-RORA1_01	0.260645	0.454522	0.922198	0.966318	0.581086	0.917141	RORA1	NA	NA	NA	NA	NA	NA
TR-RORA2_01	0.0744591	0.212314	1	1.00432	0.740701	0.928223	RORA2	NA	NA	NA	NA	NA	NA
TR-RP58_01	0.341205	0.702965	3.04737e-11	1.4138	1.19218e-08	1.3455	ZNF238	1693.7	890.145	0.928066	0.259419	0.297297	1
TR-RREB1_01	0.630116	0.811328	0.00607955	0.832798	0.00371923	0.830735	RREB1	1222.5	1380.06	-0.174895	1.71e-05	2.85e-05	0.346945
TR-RSRFC4_01	0.5344	0.438931	0.356767	0.824302	0.209062	0.787273	MEF2A	1361.92	2019.88	-0.568631	1.28e-33	9.12e-33	2.59e-29
TR-RSRFC4_Q2	0.457594	0.414589	0.929297	0.954871	0.664711	0.902957	MEF2A	1361.92	2019.88	-0.568631	1.28e-33	9.12e-33	2.59e-29
TR-RUSH1A_02	0.355703	1.81264	1	0.982688	0.82515	1.06243	RUSH1A	NA	NA	NA	NA	NA	NA
TR-S8_01	1	0.812808	0.151872	0.712815	0.151673	0.722423	S8	NA	NA	NA	NA	NA	NA
TR-SEF1_C	0.41557	1.27929	0.932663	0.981067	0.984212	1.00972	SEF1	NA	NA	NA	NA	NA	NA
TR-SF1_Q6	0.717156	0.816077	0.176842	1.10967	0.334208	1.08146	SF1	4337.88	4695.25	-0.114213	6.22e-07	1.13e-06	0.0125893
TR-SMAD_Q6	1	0.931642	0.174893	1.12899	0.256356	1.11002	MADH1	NA	NA	NA	NA	NA	NA
TR-SMAD_Q6_01	0.717156	0.808068	0.00065938	1.24552	0.00422541	1.20349	MADH1	NA	NA	NA	NA	NA	NA
TR-SMAD3_Q6	0.844318	0.864794	0.00123316	1.21286	0.00556171	1.17941	MADH3	NA	NA	NA	NA	NA	NA
TR-SMAD4_Q6	0.980334	1.0436	0.0771376	1.10713	0.0888557	1.10103	MADH4	NA	NA	NA	NA	NA	NA
TR-SOX_Q6	1	0.870332	1	0.996333	1	0.984226	SOX1	0.415692	0.188985	1.13724	0.00012892	0.000201937	1
TR-SOX5_01	0.717156	0.550536	0.86882	1.0534	1	1.00508	SOX5	30.1619	117.028	-1.95605	3.24e-37	2.88e-36	6.57e-33
TR-SOX9_B1	0.690088	0.657128	1	0.977941	0.788127	0.947116	SOX9	2180.67	2708.25	-0.31259	8.02e-06	1.36e-05	0.162448
TR-SP1_01	9.6623e-07	1.48805	7.03777e-11	0.814547	3.47483e-05	0.879261	SP1	3238.93	3986.3	-0.29953	1.02e-16	3.05e-16	2.07e-12
TR-SP1_Q2_01	7.69139e-08	1.42573	3.98236e-14	0.82672	5.3916e-07	0.884277	SP1	3238.93	3986.3	-0.29953	1.02e-16	3.05e-16	2.07e-12
TR-SP1_Q4_01	1.30609e-08	1.44773	3.26438e-19	0.798326	5.89943e-10	0.860725	SP1	3238.93	3986.3	-0.29953	1.02e-16	3.05e-16	2.07e-12
TR-SP1_Q6	4.56683e-07	1.38584	5.74039e-25	0.77597	7.35988e-15	0.834571	SP1	3238.93	3986.3	-0.29953	1.02e-16	3.05e-16	2.07e-12
TR-SP1_Q6_01	1.04555e-08	1.45433	1.6397e-18	0.802424	2.61053e-09	0.865063	SP1	3238.93	3986.3	-0.29953	1.02e-16	3.05e-16	2.07e-12
TR-SP3_Q3	0.632719	1.12343	0.330255	0.948426	0.546913	0.965241	SP3	2337.21	2414.99	-0.0472314	0.101455	0.123273	1
TR-SPZ1_01	1	1.00012	0.000491812	0.85603	0.00136216	0.869876	SPZ1	0.148035	0.00787818	4.23193	0.0424038	0.0539167	1
TR-SREBP_Q3	0.774884	1.12908	0.38065	1.06686	0.312557	1.07284	SREBF1	6347.71	2805.86	1.17779	5.44e-19	1.82e-18	1.1e-14
TR-SREBP1_01	0.499853	1.3417	0.0656583	0.821513	0.217258	0.871496	SREBF1	6347.71	2805.86	1.17779	5.44e-19	1.82e-18	1.1e-14
TR-SREBP1_02	1	1.00648	0.974792	1.01011	0.984212	1.00976	SREBF1	6347.71	2805.86	1.17779	5.44e-19	1.82e-18	1.1e-14
TR-SREBP1_Q6	0.868143	1.09542	0.373273	1.06571	0.334208	1.06857	SREBF1	6347.71	2805.86	1.17779	5.44e-19	1.82e-18	1.1e-14
TR-SRF_01	0.975769	1.11468	0.790706	1.06642	0.759717	1.07106	SRF	1403.51	1977.74	-0.494813	8.96e-21	3.27e-20	1.81e-16
TR-SRF_C	0.991318	0.855858	0.282473	1.14632	0.404143	1.11841	SRF	1403.51	1977.74	-0.494813	8.96e-21	3.27e-20	1.81e-16
TR-SRF_Q4	0.602757	0.692363	0.00250623	1.29411	0.0142883	1.23629	SRF	1403.51	1977.74	-0.494813	8.96e-21	3.27e-20	1.81e-16
TR-SRF_Q5_01	0.632719	0.71376	0.373273	1.10648	0.599718	1.06875	SRF	1403.51	1977.74	-0.494813	8.96e-21	3.27e-20	1.81e-16
TR-SRF_Q5_02	0.969053	0.854879	0.669888	1.06777	0.75931	1.04731	SRF	1403.51	1977.74	-0.494813	8.96e-21	3.27e-20	1.81e-16
TR-SRF_Q6	1	1.06269	0.655307	1.0632	0.650051	1.06315	SRF	1403.51	1977.74	-0.494813	8.96e-21	3.27e-20	1.81e-16
TR-SRY_01	0.974737	1.12729	0.122661	0.748944	0.198391	0.785298	NA	NA	NA	NA	NA	NA	NA
TR-SRY_02	0.606317	0.603464	0.0341708	0.751453	0.0188767	0.737234	SRY	0.00398679	0.0473073	-3.56876	0.668205	0.699826	1
TR-STAF_01	0.628262	1.16605	0.105097	1.10364	0.0730991	1.10964	ZNF143	365.858	393.787	-0.106133	2.45e-05	4.03e-05	0.496712
TR-STAF_02	0.199296	1.29096	0.0374942	1.11309	0.0122902	1.13018	ZNF143	365.858	393.787	-0.106133	2.45e-05	4.03e-05	0.496712
TR-STAT_01	1	1.02735	0.47238	0.897062	0.534804	0.90958	STAT	NA	NA	NA	NA	NA	NA
TR-STAT_Q6	0.690088	1.16843	0.647532	1.04274	0.498133	1.05482	STAT	NA	NA	NA	NA	NA	NA
TR-STAT1_01	0.611739	1.2779	0.681569	0.939566	0.927101	0.972075	STAT1	8245.43	3704.45	1.15433	5.68e-18	1.8e-17	1.15e-13
TR-STAT1_02	0.100376	1.50282	1	0.992736	0.704949	1.04175	STAT1	8245.43	3704.45	1.15433	5.68e-18	1.8e-17	1.15e-13
TR-STAT1_03	0.816152	0.822883	0.536573	0.929973	0.425639	0.919683	STAT1	8245.43	3704.45	1.15433	5.68e-18	1.8e-17	1.15e-13
TR-STAT3_01	0.586358	1.31219	0.185898	0.855936	0.387637	0.899776	STAT3	6453.62	6750.36	-0.0648556	0.00191582	0.00275771	1
TR-STAT3_02	0.0424947	1.40654	0.0751498	0.899089	0.414706	0.947848	STAT3	6453.62	6750.36	-0.0648556	0.00191582	0.00275771	1
TR-STAT4_01	1	1.03859	0.347497	1.11875	0.362182	1.11105	STAT4	69.0804	98.911	-0.517855	2.29e-15	6.39e-15	4.65e-11
TR-STAT5A_01	0.818419	0.797647	0.751701	0.944805	0.602152	0.930665	STAT5A	1091.14	2881.82	-1.40115	4.49e-49	1e-47	9.09e-45
TR-STAT5A_02	0.630116	0.691642	0.599493	0.922365	0.408927	0.900196	STAT5A	1091.14	2881.82	-1.40115	4.49e-49	1e-47	9.09e-45
TR-STAT5A_03	0.896153	0.867303	0.754469	1.0418	0.877792	1.02503	STAT5A	1091.14	2881.82	-1.40115	4.49e-49	1e-47	9.09e-45
TR-STAT5A_04	1	NA	1	NA	1	NA	NA	NA	NA	NA	NA	NA	NA
TR-STAT5B_01	0.954	0.82341	1	0.980322	0.933319	0.965245	STAT5B	1625.5	3788.69	-1.22082	5.4e-60	9.04e-58	1.09e-55
TR-STAT6_01	0.555924	0.593522	0.435814	0.883282	0.292789	0.85544	STAT6	2817.99	3892.37	-0.465981	3.41e-30	2e-29	6.91e-26
TR-STAT6_02	0.77299	1.14439	1	0.990091	1	1.00492	STAT6	2817.99	3892.37	-0.465981	3.41e-30	2e-29	6.91e-26
TR-STRA13_01	0.466027	1.31153	0.330104	1.09674	0.209062	1.11737	STRA13	746.017	281.075	1.40825	6.23e-40	6.58e-39	1.26e-35
TR-SZF11_01	0.488506	1.20438	0.5085	1.0473	0.328198	1.06239	SZF11	NA	NA	NA	NA	NA	NA
TR-T3R_01	0.690088	0.793818	0.328747	1.08597	0.524419	1.0579	T3R	NA	NA	NA	NA	NA	NA
TR-T3R_Q6	0.282642	0.683615	1	0.99011	0.699185	0.96066	T3R	NA	NA	NA	NA	NA	NA
TR-TAACC_B	0.229971	1.51391	0.333408	0.88809	0.732223	0.948222	TAACC	NA	NA	NA	NA	NA	NA
TR-TAL1_Q6	0.969053	1.05213	1.84826e-05	1.20862	3.80061e-05	1.19358	TAL1	54.0235	212.459	-1.97552	9.79e-54	3.86e-52	1.98e-49
TR-TAL1ALPHAE47_01	0.355703	0.715037	2.02911e-06	1.29215	8.30563e-05	1.2367	TAL1	54.0235	212.459	-1.97552	9.79e-54	3.86e-52	1.98e-49
TR-TAL1BETAE47_01	0.818419	0.849963	0.00379432	1.20468	0.0143637	1.1706	TAL1	54.0235	212.459	-1.97552	9.79e-54	3.86e-52	1.98e-49
TR-TAL1BETAITF2_01	0.422789	0.706056	0.000249581	1.26162	0.00334559	1.20824	TAL1	54.0235	212.459	-1.97552	9.79e-54	3.86e-52	1.98e-49
TR-TATA_01	0.739734	0.604521	0.105974	0.758277	0.0624339	0.743503	TATA	NA	NA	NA	NA	NA	NA
TR-TATA_C	0.441248	0.544923	0.410259	0.885434	0.245836	0.852715	TATA	NA	NA	NA	NA	NA	NA
TR-TAXCREB_01	0.767101	1.18704	0.769578	0.949378	0.942019	0.972214	TAXCREB	NA	NA	NA	NA	NA	NA
TR-TAXCREB_02	0.717156	1.19131	0.394224	1.08546	0.31193	1.09563	TAXCREB	NA	NA	NA	NA	NA	NA
TR-TBP_01	0.969053	0.738859	0.0879717	0.722577	0.0791496	0.724141	TBP	272.778	286.255	-0.0695754	0.000517199	0.000777411	1
TR-TBP_Q6	0.871028	0.669202	0.375575	0.818069	0.305726	0.803765	TBP	272.778	286.255	-0.0695754	0.000517199	0.000777411	1
TR-TBX5_01	0.366156	0.631401	0.00297794	0.762271	0.000932331	0.749696	TBX5	67.4052	108.104	-0.681484	1.13e-09	2.37e-09	2.29e-05
TR-TBX5_02	0.969053	0.897015	0.305495	0.901519	0.284261	0.901087	TBX5	67.4052	108.104	-0.681484	1.13e-09	2.37e-09	2.29e-05
TR-TBX5_Q5	0.18472	0.610627	0.133024	0.884824	0.0461179	0.858477	TBX5	67.4052	108.104	-0.681484	1.13e-09	2.37e-09	2.29e-05
TR-TCF11_01	0.465375	0.568551	0.146789	1.17097	0.357556	1.11309	TCF11	NA	NA	NA	NA	NA	NA
TR-TCF11MAFG_01	0.699227	1.26425	0.122661	1.19271	0.0943046	1.19958	TCF11MAFG	NA	NA	NA	NA	NA	NA
TR-TCF4_Q5	0.371352	0.572089	0.11005	1.16761	0.32258	1.11039	TCF4	1554.22	2930.22	-0.914816	8.85e-26	4.09e-25	1.79e-21
TR-TEF_Q6	0.632719	0.537108	0.0955645	0.742232	0.0533489	0.722523	TEF	580.36	1541.08	-1.40892	1.79e-48	3.73e-47	3.63e-44
TR-TEF1_Q6	1	NA	1	NA	1	NA	NA	NA	NA	NA	NA	NA	NA
TR-TEL2_Q6	0.0511545	1.56848	0.892759	0.973235	0.802383	1.03043	TEL2	NA	NA	NA	NA	NA	NA
TR-TFE_Q6	1	0.952785	0.00659003	1.30108	0.0145492	1.26761	TFE3	1319.61	1991.13	-0.59348	4.37e-16	1.26e-15	8.86e-12
TR-TFIIA_Q6	0.980334	1.06585	0.790706	0.954105	0.863828	0.964842	TFIIA	NA	NA	NA	NA	NA	NA
TR-TFIII_Q6	1	0.961371	0.192609	0.932134	0.212507	0.934943	TFIII	NA	NA	NA	NA	NA	NA
TR-TGIF_01	0.727558	0.773292	0.910195	0.969974	0.728947	0.951076	TGIF	NA	NA	NA	NA	NA	NA
TR-TITF1_Q3	1	0.872578	0.0120613	0.714216	0.0154746	0.729433	TITF1	NA	NA	NA	NA	NA	NA
TR-TST1_01	1	0.896329	0.231181	0.825761	0.24226	0.832541	TST1	NA	NA	NA	NA	NA	NA
TR-TTF1_Q6	0.632719	1.17609	0.910411	1.01801	0.732042	1.0332	NKX2-1	4.01858	2.21515	0.859279	0.594278	0.630668	1
TR-UF1H3BETA_Q6	0.0803552	1.20691	8.7605e-06	0.87572	0.00108235	0.907543	UF1H3BETA	NA	NA	NA	NA	NA	NA
TR-USF_01	0.0912961	1.65746	0.296764	1.11788	0.0912458	1.16973	USF1	1147.86	688.585	0.737237	2.23e-35	1.75e-34	4.52e-31
TR-USF_02	0.632719	1.31174	1	0.984271	0.992119	1.01574	USF1	1147.86	688.585	0.737237	2.23e-35	1.75e-34	4.52e-31
TR-USF_C	0.48971	1.26613	0.0155505	1.18514	0.00864245	1.19292	USF1	1147.86	688.585	0.737237	2.23e-35	1.75e-34	4.52e-31
TR-USF_Q6	0.611739	1.18365	0.978202	1.00944	0.801203	1.02618	USF1	1147.86	688.585	0.737237	2.23e-35	1.75e-34	4.52e-31
TR-USF_Q6_01	0.196053	1.31424	0.890501	0.980148	0.952088	1.01225	USF1	1147.86	688.585	0.737237	2.23e-35	1.75e-34	4.52e-31
TR-USF2_Q6	1	NA	1	NA	1	NA	NA	NA	NA	NA	NA	NA	NA
TR-VBP_01	0.399225	0.204961	0.766648	1.08937	1	1.00439	VBP	NA	NA	NA	NA	NA	NA
TR-VMYB_01	0.240608	1.85671	0.255138	0.789475	0.637958	0.892022	VMYB	NA	NA	NA	NA	NA	NA
TR-VMYB_02	0.454522	1.53436	0.968216	0.96697	0.977891	1.02149	VMYB	NA	NA	NA	NA	NA	NA
TR-WHN_B	0.939814	0.809488	0.618236	0.908294	0.528018	0.8988	WHN	NA	NA	NA	NA	NA	NA
TR-WT1_Q6	0.0150001	1.25695	4.20407e-12	0.81621	8.31336e-08	0.858559	WT1	107.409	4.36101	4.62231	1.05e-30	6.38e-30	2.14e-26
TR-XBP1_01	0.737748	0.683204	0.752142	1.06214	0.952088	1.02573	XBP1	40622.1	20697.5	0.972807	1.96e-14	5.21e-14	3.96e-10
TR-XFD1_01	0.582997	0.579511	0.00300413	0.657091	0.00161716	0.649637	XFD1	NA	NA	NA	NA	NA	NA
TR-XFD2_01	0.767101	0.650358	0.000526862	0.587633	0.000325839	0.59366	XFD2	NA	NA	NA	NA	NA	NA
TR-XFD3_01	0.801737	1.20403	9.53294e-07	0.502109	2.35893e-05	0.569554	XFD3	NA	NA	NA	NA	NA	NA
TR-XPF1_Q6	1	1.00806	0.669888	1.03971	0.69119	1.03667	XPF1	NA	NA	NA	NA	NA	NA
TR-XVENT1_01	0.222026	0.44554	0.0725798	0.797245	0.0226198	0.763451	XVENT1	NA	NA	NA	NA	NA	NA
TR-YY1_01	0.969053	1.10075	0.929297	1.02384	0.895128	1.03123	YY1	1451.84	1241.06	0.226306	1.49e-09	3.1e-09	3.01e-05
TR-YY1_02	0.202593	1.38439	0.643617	1.04612	0.32258	1.07863	YY1	1451.84	1241.06	0.226306	1.49e-09	3.1e-09	3.01e-05
TR-YY1_Q6	0.429731	1.31121	0.536974	0.935854	0.851319	0.971921	YY1	1451.84	1241.06	0.226306	1.49e-09	3.1e-09	3.01e-05
TR-YY1_Q6_02	0.357755	1.35064	0.0128361	0.804882	0.0791496	0.857322	YY1	1451.84	1241.06	0.226306	1.49e-09	3.1e-09	3.01e-05
TR-ZBRK1_01	0.858773	0.896012	0.373273	1.0607	0.524419	1.04487	ZNF350	344.587	294.671	0.225767	0.271237	0.309933	1
TR-ZEC_01	1	0.909156	1	0.988739	0.99802	0.981092	ZEC	NA	NA	NA	NA	NA	NA
TR-ZF5_01	3.72434e-09	1.82504	7.5205e-24	0.637836	8.04815e-12	0.751911	ZFP161	391.948	475.445	-0.278617	6.97e-18	2.2e-17	1.41e-13
TR-ZF5_B	3.02977e-06	1.82331	0.00408636	0.845562	0.357556	0.939511	ZFP161	391.948	475.445	-0.278617	6.97e-18	2.2e-17	1.41e-13
TR-ZIC1_01	0.87183	0.90315	1	1.00247	1	0.992929	ZIC1	69.5068	11.9796	2.53657	0.0646849	0.0805033	1
TR-ZIC2_01	0.858773	1.08925	0.993667	1.00778	0.897762	1.01561	ZIC2	50.2981	6.74654	2.89828	0.0760695	0.0938929	1
TR-ZIC3_01	0.390457	0.779768	1	0.992791	0.730709	0.972323	ZIC3	2.95035	0.308498	3.25755	0.253522	0.29105	1
TR-ZID_01	0.868143	1.09092	0.328466	1.07142	0.298554	1.07329	ZID	NA	NA	NA	NA	NA	NA
TR-ZNF219_01	0.0100851	1.26967	1.78584e-11	0.822655	3.01597e-07	0.865607	ZNF219	430.663	809.245	-0.910017	6.41e-24	2.71e-23	1.3e-19
TR-ZTA_Q2	0.894358	0.852229	1.3301e-05	1.36895	0.000102698	1.3193	ZTA	NA	NA	NA	NA	NA	NA
