# Supplementary material for: Regulators Associated with Clinical Outcomes Revealed by DNA Methylation Data in Breast Cancer
Source: PLoS Comput Biol. 2015 May 21;11(5):e1004269. doi: 10.1371/journal.pcbi.1004269 (PMC4440643; doi:10.1371/journal.pcbi.1004269)
Supplement: S12 Table — (XLS) [file pcbi.1004269.s012.xls]

## Sheet: Fisher_CpG_ERnPRnHER2n_filtered
Enrichment/Depletion of TF binding motifs in survival-associated CpG regions in triple-negative breast cancers
	Protective CpGs		Hazardous CpGs		Protective + Hazardous CpGs		mRNA expression levels of corresponding TF genes (TCGA RNA-seq)
Transcription Factor Motif	p-value (FDR)	Relative Enrichment	p-value (FDR)	Relative Enrichment	p-value (FDR)	Relative Enrichment	Transcription Factor Gene	Tumor Mean Count	Normal Mean Count	log2 Fold Change	p-value	Benjamini p-value	Bonferroni p-value
JA-ABI4	1	0.99847	0.95749	0.913308	0.753287	0.963087	ABI4	NA	NA	NA	NA	NA	NA
JA-Agamous	0.360346	0.697562	0.978423	0.808203	0.38168	0.743531	AGAMOUS	NA	NA	NA	NA	NA	NA
JA-AGL3	0.238758	0.547009	1	0.940597	0.455581	0.710535	AGL3	NA	NA	NA	NA	NA	NA
JA-Ar	1	1.01465	0.927762	1.27724	0.682204	1.12375	AR	687.394	581.355	0.241717	0.260059	0.297946	1
JA-Arnt	1	NA	1	NA	1	NA	NA	NA	NA	NA	NA	NA	NA
JA-Arnt-Ahr	1	NA	1	NA	1	NA	NA	NA	NA	NA	NA	NA	NA
JA-ARR10	0.83622	1.0895	0.961249	1.15995	0.729846	1.11877	ARR10	NA	NA	NA	NA	NA	NA
JA-Athb-1	0.0774877	0.398105	1	1.02683	0.340462	0.659323	ATHB-1	NA	NA	NA	NA	NA	NA
JA-ATHB5	0.410162	0.629426	1	0.88553	0.563509	0.73583	ATHB5	NA	NA	NA	NA	NA	NA
JA-Bapx1	1	0.994355	0.281172	1.5013	0.340462	1.20498	BAPX1	NA	NA	NA	NA	NA	NA
JA-BRCA1	0.422147	1.29423	0.971917	0.780357	0.909679	1.08073	BRCA1	432.814	209.321	1.04803	3.98e-21	1.47e-20	8.07e-17
JA-Broad-complex_1	0.016767	0.387965	0.961249	0.727763	0.0377915	0.529142	BROAD-COMPLEX_1	NA	NA	NA	NA	NA	NA
JA-Broad-complex_2	1	0.992018	1	1.10183	0.993724	1.03764	BROAD-COMPLEX_2	NA	NA	NA	NA	NA	NA
JA-Broad-complex_3	0.0443117	0.428795	1	0.871382	0.139381	0.612679	BROAD-COMPLEX_3	NA	NA	NA	NA	NA	NA
JA-Broad-complex_4	0.103891	0.510809	1	0.849313	0.221929	0.651449	BROAD-COMPLEX_4	NA	NA	NA	NA	NA	NA
JA-bZIP910	0.937203	0.887572	0.950412	0.624356	0.579011	0.778212	BZIP910	NA	NA	NA	NA	NA	NA
JA-bZIP911	0.0333433	1.40895	1	1.0172	0.16938	1.24619	BZIP911	NA	NA	NA	NA	NA	NA
JA-Cebpa	0.702388	0.802624	0.971917	0.776325	0.631166	0.791697	CEBPA	648.216	2657.95	-2.03577	3.55e-22	1.38e-21	7.18e-18
JA-CF2-II	0.962183	1.0892	0.971917	0.383096	1	0.795834	CF2-II	NA	NA	NA	NA	NA	NA
JA-CREB1	0.940804	1.05153	1	0.98625	0.999533	1.02441	CREB1	1196.71	1502.07	-0.32788	1.28e-17	4.01e-17	2.6e-13
JA-Ddit3-Cebpa	0.853092	0.884796	0.961249	1.24481	0.98924	1.03437	DDIT3-CEBPA	NA	NA	NA	NA	NA	NA
JA-dl_1	0.666327	0.882475	0.95749	0.79646	0.414097	0.846738	DL_1	NA	NA	NA	NA	NA	NA
JA-Dl_2	0.77419	0.929043	0.927762	1.16866	0.958083	1.0286	DL_2	NA	NA	NA	NA	NA	NA
JA-Dof2	1	NA	1	NA	1	NA	NA	NA	NA	NA	NA	NA	NA
JA-Dof3	1	NA	1	NA	1	NA	NA	NA	NA	NA	NA	NA	NA
JA-E2F1	0.128116	0.692941	1	1.00443	0.37993	0.822357	E2F1	466.347	73.1675	2.67213	2.55e-53	9.24e-52	5.15e-49
JA-Eip74EF	0.582135	0.881841	0.95749	1.16767	1	1.0006	EIP74EF	NA	NA	NA	NA	NA	NA
JA-ELF5	0.808555	0.913024	1	0.983887	0.917692	0.942466	ELF5	778.556	1854.94	-1.2525	2.71e-22	1.06e-21	5.49e-18
JA-ELK1	0.951385	0.960951	1	1.04551	1	0.996081	ELK1	897.427	623.734	0.524863	1.43e-34	1.07e-33	2.89e-30
JA-ELK4	0.538702	0.85155	0.14644	1.49754	0.582654	1.11994	ELK4	186.615	191.903	-0.0403173	0.077975	0.0961278	1
JA-EMBP1	0.912689	0.925228	0.588273	1.39932	0.660753	1.1222	EMBP1	NA	NA	NA	NA	NA	NA
JA-En1	0.360346	1.23329	0.961249	1.21457	0.300711	1.22551	EN1	301.475	59.7198	2.33576	0.00652729	0.00896302	1
JA-ESR1	0.106896	1.18598	0.299498	1.23734	0.0265693	1.20732	ESR1	10749.8	3449.89	1.63969	7.28e-09	1.46e-08	0.000147336
JA-ETS1	1	NA	1	NA	1	NA	NA	NA	NA	NA	NA	NA	NA
JA-Evi1	0.193119	0.578998	0.961249	0.746702	0.209368	0.648675	EVI1	NA	NA	NA	NA	NA	NA
JA-Fos	0.00557097	0.402352	1	0.990609	0.0954215	0.646758	FOS	5037.05	29120.6	-2.53139	1.62e-43	2.2e-42	3.28e-39
JA-Foxa2	0.25875	0.662239	0.984191	0.822083	0.328384	0.72865	FOXA2	2.14724	0.89998	1.25452	0.240562	0.277078	1
JA-FOXC1	1	0.964997	1	0.872768	1	0.926678	FOXC1	566.07	650.676	-0.20096	4.59e-27	2.28e-26	9.3e-23
JA-FOXD1	0.0748529	0.500044	0.961249	0.762129	0.0993474	0.608934	FOXD1	49.6669	6.91622	2.84423	0.0015242	0.00221097	1
JA-Foxd3	0.0998328	0.519935	0.95749	0.670532	0.0863275	0.582504	FOXD3	12.1542	1.42957	3.0878	9.44e-14	2.43e-13	1.91e-09
JA-FOXF2	0.113298	0.559642	0.95749	0.674873	0.0871226	0.607518	FOXF2	66.5301	53.9087	0.30349	0.604391	0.640077	1
JA-FOXI1	0.214423	0.646693	1	0.909822	0.366456	0.756016	FOXI1	287.824	359.571	-0.32109	2.05e-09	4.24e-09	4.14e-05
JA-FOXL1	0.757112	0.676982	1	1.11118	0.956365	0.857379	FOXL1	40.8419	27.2859	0.581891	0.389698	0.431223	1
JA-Foxq1	0.036733	0.415828	0.961249	0.715027	0.0548937	0.540138	FOXQ1	41.8765	24.003	0.802925	0.430536	0.472283	1
JA-GABPA	0.123564	0.803484	0.971917	1.07091	0.579011	0.914594	GABPA	803.689	1166.8	-0.537845	2.54e-28	1.35e-27	5.14e-24
JA-GAMYB	0.879026	0.905181	1	1.01879	0.993724	0.952382	GAMYB	NA	NA	NA	NA	NA	NA
JA-Gata1	1	NA	1	NA	1	NA	NA	NA	NA	NA	NA	NA	NA
JA-GATA2	1	NA	1	NA	1	NA	NA	NA	NA	NA	NA	NA	NA
JA-GATA3	1	NA	1	NA	1	NA	NA	NA	NA	NA	NA	NA	NA
JA-Gfi	0.0309308	0.587705	1	1.0412	0.272254	0.776119	GFI1	33.2406	26.9287	0.303802	0.34951	0.390745	1
JA-Hand1-Tcfe2a	0.829238	1.06356	0.961249	1.11016	0.786391	1.08292	HAND1	1.24262	0.199697	2.6375	0.282236	0.321498	1
JA-hb	0.146407	0.575536	0.961249	1.15673	0.639606	0.817009	HB	NA	NA	NA	NA	NA	NA
JA-HLF	0.798353	0.760435	0.95749	1.42646	1	1.03715	HLF	173.587	1316.58	-2.92306	1.92e-61	6.08e-59	3.89e-57
JA-HMG-1	0.593966	0.799013	0.961249	0.766445	0.468598	0.785482	HMG-1	NA	NA	NA	NA	NA	NA
JA-HMG-IY	0.106896	0.547312	0.976834	1.12539	0.532474	0.787489	HMG-IY	NA	NA	NA	NA	NA	NA
JA-HNF1A	0.0882397	0.449707	1	0.869944	0.24514	0.624305	HNF1A	21.8038	19.1372	0.188195	0.000374176	0.000567485	1
JA-HNF4A	0.230569	1.18267	0.95749	0.839306	0.903286	1.04001	HNF4A	0.527854	0.466686	0.177685	0.13754	0.164386	1
JA-id1	0.191874	0.736758	1	0.927425	0.340462	0.815975	ID1	274.978	594.952	-1.11345	5.81e-23	2.35e-22	1.18e-18
JA-IRF1	0.19258	0.72402	0.961249	1.16413	0.794586	0.906874	IRF1	1378.52	852.166	0.693917	5.31e-09	1.08e-08	0.000107561
JA-IRF2	0.0340682	0.552152	0.804577	1.33168	0.726439	0.876026	IRF2	859.889	954.179	-0.150108	6.4e-07	1.16e-06	0.0129691
JA-Klf4	0.954595	0.962253	0.961249	1.13379	0.940367	1.03352	KLF4	598.727	3483.62	-2.54062	8.27e-51	2.21e-49	1.67e-46
JA-Lhx3	0.962183	0.893828	0.95749	0.580391	0.639606	0.763603	LHX3	1.01164	0.0132691	6.25248	7.48e-06	1.27e-05	0.151459
JA-Macho-1	1	1.00142	0.961249	1.10832	0.806157	1.04584	MACHO-1	NA	NA	NA	NA	NA	NA
JA-Mafb	0.769246	1.07135	1	0.934883	1	1.01465	MAFB	1320.94	1449.06	-0.133547	0.0045858	0.00638977	1
JA-MAX	0.517631	1.13982	0.261183	1.41494	0.104389	1.25413	MAX	1445.09	1307.52	0.144323	0.00323943	0.0045745	1
JA-MEF2A	0.805399	0.834592	0.95749	1.32095	0.993724	1.03666	MEF2A	1361.92	2019.88	-0.568631	1.28e-33	9.12e-33	2.59e-29
JA-MIZF	0.304661	0.636177	0.831336	0.550786	0.129912	0.600699	MIZF	NA	NA	NA	NA	NA	NA
JA-MNB1A	1	NA	1	NA	1	NA	NA	NA	NA	NA	NA	NA	NA
JA-Myb	0.937203	0.919903	0.995213	0.875487	0.818254	0.90145	MYB	1908.09	1000.68	0.931152	8.99e-12	2.1e-11	1.82e-07
JA-MYB.ph3	0.127355	0.359803	0.994762	1.13895	0.531322	0.683519	MYB	1908.09	1000.68	0.931152	8.99e-12	2.1e-11	1.82e-07
JA-MYC-MAX	0.492743	1.15262	0.604393	1.32045	0.190933	1.22235	MYC	2165.85	4392.32	-1.02005	1.33e-27	6.81e-27	2.69e-23
JA-Mycn	1	NA	1	NA	1	NA	NA	NA	NA	NA	NA	NA	NA
JA-Myf	1.7649e-06	1.39435	0.961249	0.910788	0.0126515	1.19345	MYF5	0.579079	1.11881	-0.950135	0.918449	0.928629	1
JA-MZF1_1-4	1	NA	1	NA	1	NA	NA	NA	NA	NA	NA	NA	NA
JA-MZF1_5-13	0.558168	0.899492	0.961249	1.11028	1	0.98707	ZNF42	NA	NA	NA	NA	NA	NA
JA-NF-kappaB	0.492743	0.879603	0.961249	0.875983	0.372688	0.878099	NF-KAPPAB	NA	NA	NA	NA	NA	NA
JA-NFIL3	0.550188	0.636419	0.993354	1.15119	0.926814	0.850293	NFIL3	518.27	1015.67	-0.970658	4.31e-29	2.38e-28	8.72e-25
JA-NFKB1	1	0.995096	1	0.984818	1	0.990826	NFKB1	1437.51	1563.12	-0.120849	9.83e-07	1.76e-06	0.0199015
JA-NFYA	0.600557	0.854727	0.106485	1.58378	0.469498	1.15763	NFYA	1347	991.275	0.442396	1.2e-09	2.52e-09	2.44e-05
JA-NHLH1	8.68585e-06	1.41402	0.961249	0.892664	0.0265693	1.19741	NHLH1	5.65573	3.95702	0.515299	0.0948136	0.115571	1
JA-Nkx2-5	0.01788	0.260996	1	0.826179	0.0851454	0.495815	NKX2-5	20.651	2.79126	2.88722	0.240308	0.276821	1
JA-NKX3-1	0.357144	0.499136	0.961249	1.26401	0.856819	0.816922	NKX3-1	388.86	209.03	0.895538	0.0435546	0.0552688	1
JA-Nobox	0.527609	0.660498	0.961249	1.23899	0.987316	0.900848	NOBOX	0.564271	0.276669	1.02823	0.248441	0.285524	1
JA-NR1H2-RXRA	0.707354	1.11625	1	1.06923	0.772193	1.09671	NR1H2	1263.06	1165.46	0.116025	0.190606	0.222979	1
JA-NR2F1	0.593966	1.11473	0.984191	1.0782	0.639606	1.09955	NR2F1	283.841	472.685	-0.7358	1.21e-31	7.72e-31	2.45e-27
JA-NR3C1	1	1.00202	1	0.982537	1	0.993925	NR3C1	1181.11	3915.51	-1.72906	1.15e-58	1.21e-56	2.33e-54
JA-ovo	1	1.02759	1	1.12444	0.958083	1.06783	OVO	NA	NA	NA	NA	NA	NA
JA-Pax2	0.854857	1.08242	0.961249	1.21827	0.723419	1.13886	PAX2	39.2511	7.14986	2.45675	3.26e-09	6.67e-09	6.6e-05
JA-Pax4	0.236396	0.729446	0.95749	1.21867	0.90293	0.932706	PAX4	0.0298774	0.0264927	0.17346	0.330186	0.37114	1
JA-Pax5	0.757054	0.94084	0.961249	1.07245	1	0.995521	PAX5	18.4214	8.69206	1.08361	0.935641	0.943703	1
JA-Pax6	0.769246	1.12207	1	1.05242	0.862444	1.09313	PAX6	68.9922	63.3571	0.122926	3.54e-20	1.25e-19	7.17e-16
JA-PBF	1	NA	1	NA	1	NA	NA	NA	NA	NA	NA	NA	NA
JA-PBX1	0.102979	0.455998	0.95749	1.36327	0.777135	0.832946	PBX1	7311.8	4382.41	0.738501	2.2e-10	4.79e-10	4.46e-06
JA-Pdx1	1	NA	1	NA	1	NA	NA	NA	NA	NA	NA	NA	NA
JA-PEND	0.616856	0.786966	1	0.932355	0.755406	0.847372	PEND	NA	NA	NA	NA	NA	NA
JA-PPARG	0.212293	1.25153	0.961249	1.10676	0.30189	1.19138	PPARG	189.562	1890.4	-3.31795	1.12e-54	4.98e-53	2.27e-50
JA-PPARG-RXRA	1	0.983419	1	1.00836	1	0.99378	PPARG	189.562	1890.4	-3.31795	1.12e-54	4.98e-53	2.27e-50
JA-Prrx2	1	NA	1	NA	1	NA	NA	NA	NA	NA	NA	NA	NA
JA-REL	0.837547	1.05571	0.993354	0.912627	1	0.99626	REL	150.251	140.762	0.0941153	0.37698	0.418385	1
JA-RELA	0.679191	0.905962	0.961249	1.12561	1	0.997218	RELA	2101.25	1997.97	0.0727131	0.0934457	0.114061	1
JA-REST	0.000429616	1.29612	0.961249	1.07813	0.00406879	1.20555	REST	422.284	451.329	-0.095967	0.0542906	0.0680691	1
JA-Roaz	0.113217	1.23643	0.95749	0.839239	0.740837	1.07141	ZNF423	195.249	447.302	-1.19593	1.03e-35	8.27e-35	2.08e-31
JA-RORA_1	1	0.997636	0.995213	0.872483	0.984992	0.945638	RORA	355.11	644.162	-0.859159	3.24e-30	1.9e-29	6.56e-26
JA-RORA_2	1	0.98024	0.961249	1.19103	0.917692	1.06782	RORA	355.11	644.162	-0.859159	3.24e-30	1.9e-29	6.56e-26
JA-RREB1	0.940804	1.0322	0.664147	1.28856	0.414128	1.13871	RREB1	1222.5	1380.06	-0.174895	1.71e-05	2.85e-05	0.346945
JA-RUNX1	0.206972	0.616646	0.682048	1.44592	1	0.961187	RUNX1	4121.24	3737.88	0.140858	0.344697	0.385706	1
JA-RUSH1-alfa	0.505786	0.633149	0.95749	0.55673	0.297881	0.601399	RUSH1-ALFA	NA	NA	NA	NA	NA	NA
JA-RXRA-VDR	0.143233	1.36893	1	1.02443	0.339298	1.2258	RXRA-VDR	NA	NA	NA	NA	NA	NA
JA-sna	1	NA	1	NA	1	NA	NA	NA	NA	NA	NA	NA	NA
JA-Sox17	0.219289	0.676487	0.961249	1.17834	0.797486	0.884996	SOX17	70.3154	296.611	-2.07666	5.5e-48	1.1e-46	1.11e-43
JA-Sox5	1	NA	1	NA	1	NA	NA	NA	NA	NA	NA	NA	NA
JA-SOX9	0.0340682	0.450188	0.773649	0.575785	0.0248968	0.50237	SOX9	2180.67	2708.25	-0.31259	8.02e-06	1.36e-05	0.162448
JA-SP1	1	1.00914	0.961249	1.05835	0.857444	1.02958	SP1	3238.93	3986.3	-0.29953	1.02e-16	3.05e-16	2.07e-12
JA-SPI1	1	NA	1	NA	1	NA	NA	NA	NA	NA	NA	NA	NA
JA-SPIB	0.0247555	0.645304	0.984191	0.907868	0.083763	0.754393	NA	NA	NA	NA	NA	NA	NA
JA-Spz1	0.450412	1.16582	0.95749	0.808203	1	1.01724	SPZ1	0.148035	0.00787818	4.23193	0.0424038	0.0539167	1
JA-SQUA	0.0305191	0.425569	0.995213	0.838218	0.0871226	0.597014	SQUA	NA	NA	NA	NA	NA	NA
JA-SRF	0.647764	0.743308	0.941798	1.39433	1	1.01379	SRF	1403.51	1977.74	-0.494813	8.96e-21	3.27e-20	1.81e-16
JA-SRY	0.00856762	0.328387	0.971917	0.792005	0.0446222	0.521008	SRY	0.00398679	0.0473073	-3.56876	0.668205	0.699826	1
JA-Staf	0.248392	1.1426	1	1.03899	0.37993	1.09955	ZNF143	365.858	393.787	-0.106133	2.45e-05	4.03e-05	0.496712
JA-STAT1	0.068593	0.686233	0.961249	1.17233	0.639606	0.888195	STAT1	8245.43	3704.45	1.15433	5.68e-18	1.8e-17	1.15e-13
JA-TP53	0.792634	1.07853	0.381045	1.39091	0.259269	1.20832	TP53	1703.58	1558.75	0.128183	0.369183	0.410466	1
JA-Ubx	1	NA	1	NA	1	NA	NA	NA	NA	NA	NA	NA	NA
JA-USF1	0.554783	1.13481	0.67745	1.29132	0.250606	1.19984	USF1	1147.86	688.585	0.737237	2.23e-35	1.75e-34	4.52e-31
JA-usp	0.139861	1.1952	1	1.02092	0.331887	1.12279	USP	NA	NA	NA	NA	NA	NA
JA-YY1	1	NA	1	NA	1	NA	NA	NA	NA	NA	NA	NA	NA
JA-ZEB1	1	NA	1	NA	1	NA	NA	NA	NA	NA	NA	NA	NA
JA-ZNF354C	1	NA	1	NA	1	NA	NA	NA	NA	NA	NA	NA	NA
TR-ACAAT_B	0.927728	0.929887	0.971917	1.10916	1	1.00437	ACAAT	NA	NA	NA	NA	NA	NA
TR-AFP1_Q6	0.0998209	0.472144	1	1.10709	0.456778	0.735947	AFP1	NA	NA	NA	NA	NA	NA
TR-AHR_01	0.0702837	1.27758	0.961249	0.890605	0.456778	1.1168	AHR	1956.82	3291.99	-0.750445	1.43e-25	6.56e-25	2.9e-21
TR-AHR_Q5	0.827083	1.06738	1	1.00932	0.927919	1.04326	AHR	1956.82	3291.99	-0.750445	1.43e-25	6.56e-25	2.9e-21
TR-AHRARNT_01	0.337789	1.21846	0.961249	1.13262	0.372688	1.1828	AHRARNT	NA	NA	NA	NA	NA	NA
TR-AHRARNT_02	1	0.983309	0.95749	0.808759	0.735299	0.910788	AHRARNT	NA	NA	NA	NA	NA	NA
TR-AHRHIF_Q6	0.168813	1.22673	0.961249	0.889087	0.668732	1.08645	AHRHIF	NA	NA	NA	NA	NA	NA
TR-AIRE_01	0.492467	0.709036	0.961249	0.690599	0.3615	0.701376	AIRE	0.264691	0.177239	0.578612	0.0938147	0.114463	1
TR-AIRE_02	0.333834	0.611844	0.961249	1.29119	0.956365	0.894096	AIRE	0.264691	0.177239	0.578612	0.0938147	0.114463	1
TR-ALPHACP1_01	0.288959	0.773255	0.468988	1.37975	0.993724	1.02524	ALPHACP1	NA	NA	NA	NA	NA	NA
TR-ALX4_01	0.707354	0.844213	1	1.06484	0.952989	0.935879	ALX4	7.70985	40.2548	-2.38439	8.77e-41	9.83e-40	1.78e-36
TR-AMEF2_Q6	1	0.985428	0.67745	1.51242	0.563509	1.20438	AMEF2	NA	NA	NA	NA	NA	NA
TR-AML_Q6	0.794319	0.920583	0.676278	1.27553	0.794586	1.06805	AML	NA	NA	NA	NA	NA	NA
TR-AML1_01	1	NA	1	NA	1	NA	NA	NA	NA	NA	NA	NA	NA
TR-AML1_Q6	1	NA	1	NA	1	NA	NA	NA	NA	NA	NA	NA	NA
TR-AP1_01	0.377855	0.811306	1	0.971416	0.585603	0.877828	JUN	4418.74	11794.5	-1.4164	2.96e-38	2.82e-37	6e-34
TR-AP1_C	0.0825254	0.619918	0.961249	1.16287	0.582952	0.845501	JUN	4418.74	11794.5	-1.4164	2.96e-38	2.82e-37	6e-34
TR-AP1_Q2	0.68953	1.11996	0.961249	0.862151	1	1.01285	JUN	4418.74	11794.5	-1.4164	2.96e-38	2.82e-37	6e-34
TR-AP1_Q2_01	0.582135	0.848353	0.961249	1.13802	1	0.968703	JUN	4418.74	11794.5	-1.4164	2.96e-38	2.82e-37	6e-34
TR-AP1_Q4	0.881431	0.925973	1	0.906252	0.840593	0.91778	JUN	4418.74	11794.5	-1.4164	2.96e-38	2.82e-37	6e-34
TR-AP1_Q4_01	0.0196599	0.517885	1	1.07373	0.25631	0.748826	JUN	4418.74	11794.5	-1.4164	2.96e-38	2.82e-37	6e-34
TR-AP1_Q6	0.31425	0.779401	1	0.989549	0.561487	0.866712	JUN	4418.74	11794.5	-1.4164	2.96e-38	2.82e-37	6e-34
TR-AP1_Q6_01	0.0574503	0.628008	0.95749	1.21867	0.646497	0.873412	JUN	4418.74	11794.5	-1.4164	2.96e-38	2.82e-37	6e-34
TR-AP1FJ_Q2	0.305982	1.2081	0.831336	0.735675	1	1.01182	AP1FJ	NA	NA	NA	NA	NA	NA
TR-AP2_Q3	0.00979568	1.16816	0.927762	0.917375	0.340462	1.06397	TFAP2	NA	NA	NA	NA	NA	NA
TR-AP2_Q6	0.263067	1.08172	0.923957	0.917705	0.958083	1.01358	TFAP2	NA	NA	NA	NA	NA	NA
TR-AP2_Q6_01	0.000902032	1.16849	0.298539	0.883684	0.368927	1.05016	TFAP2	NA	NA	NA	NA	NA	NA
TR-AP2ALPHA_01	2.92589e-09	1.38315	0.104076	0.783176	0.0405925	1.13387	TFAP2A	2433.01	1383.74	0.814171	2.71e-15	7.54e-15	5.49e-11
TR-AP2ALPHA_02	9.28571e-10	1.46804	0.0310632	0.713489	0.0405925	1.15454	TFAP2A	2433.01	1383.74	0.814171	2.71e-15	7.54e-15	5.49e-11
TR-AP2ALPHA_03	0.000327076	1.46432	0.17226	0.667366	0.339298	1.13321	TFAP2A	2433.01	1383.74	0.814171	2.71e-15	7.54e-15	5.49e-11
TR-AP2GAMMA_01	1.41009e-08	1.34919	0.0310632	0.753941	0.109449	1.10188	TFAP2G	NA	NA	NA	NA	NA	NA
TR-AP2REP_01	0.01788	1.29818	0.961249	0.895049	0.296022	1.13069	AP2REP	NA	NA	NA	NA	NA	NA
TR-AP3_Q6	0.0596309	0.445985	0.961249	1.18518	0.480328	0.753103	TFAP3	NA	NA	NA	NA	NA	NA
TR-AP4_01	0.00111881	1.3182	0.961249	0.927281	0.0879772	1.15579	TFAP4	314.872	208.558	0.594317	9.64e-15	2.61e-14	1.95e-10
TR-AP4_Q5	0.0450062	1.23171	1	0.963789	0.286096	1.1204	TFAP4	314.872	208.558	0.594317	9.64e-15	2.61e-14	1.95e-10
TR-AP4_Q6	6.9968e-05	1.38708	0.961249	0.917808	0.0375754	1.19211	TFAP4	314.872	208.558	0.594317	9.64e-15	2.61e-14	1.95e-10
TR-AP4_Q6_01	7.77598e-10	1.56886	0.95749	0.884601	0.000247546	1.28457	TFAP4	314.872	208.558	0.594317	9.64e-15	2.61e-14	1.95e-10
TR-APOLYA_B	0.986135	1.02725	0.961249	1.18246	0.862444	1.09174	APOLYA	NA	NA	NA	NA	NA	NA
TR-AR_01	0.52425	1.16902	1	1.02792	0.735423	1.1104	AR	687.394	581.355	0.241717	0.260059	0.297946	1
TR-AR_02	0.734227	0.861285	0.629108	1.39532	0.828351	1.08317	AR	687.394	581.355	0.241717	0.260059	0.297946	1
TR-AR_03	1	0.960295	0.961249	1.16251	0.952989	1.04431	AR	687.394	581.355	0.241717	0.260059	0.297946	1
TR-AR_Q2	0.926383	1.05842	0.961249	0.744538	0.944763	0.928011	AR	687.394	581.355	0.241717	0.260059	0.297946	1
TR-AR_Q6	0.244011	1.21894	0.961249	1.12823	0.300711	1.18126	AR	687.394	581.355	0.241717	0.260059	0.297946	1
TR-AREB6_01	0.483181	1.14929	0.529248	0.689883	0.956365	0.958415	TCF8	NA	NA	NA	NA	NA	NA
TR-AREB6_02	0.23428	1.21159	1	0.994332	0.512929	1.12133	TCF8	NA	NA	NA	NA	NA	NA
TR-AREB6_03	0.00339964	1.35132	1	0.9446	0.0954215	1.18234	TCF8	NA	NA	NA	NA	NA	NA
TR-AREB6_04	0.679191	0.859106	0.961249	1.20866	1	1.00434	TCF8	NA	NA	NA	NA	NA	NA
TR-ARNT_01	0.730836	1.09533	0.682048	1.29245	0.340419	1.17723	ARNT	1566.54	1915.01	-0.289766	7.14e-15	1.94e-14	1.45e-10
TR-ARNT_02	0.769246	0.852259	1	1.05515	0.959001	0.936554	ARNT	1566.54	1915.01	-0.289766	7.14e-15	1.94e-14	1.45e-10
TR-ARP1_01	0.276293	1.19467	0.961249	0.860394	0.843546	1.05579	NR2F2	1936.33	1724.59	0.167072	0.260059	0.297946	1
TR-ATATA_B	0.66557	0.720063	1	0.900485	0.797486	0.795024	ATATA	NA	NA	NA	NA	NA	NA
TR-ATF_01	0.866772	1.06089	1	0.940955	1	1.01106	ATF	NA	NA	NA	NA	NA	NA
TR-ATF_B	1	0.949783	1	1.04575	1	0.989654	ATF	NA	NA	NA	NA	NA	NA
TR-ATF1_Q6	1	0.995248	1	0.911758	1	0.96056	ATF1	440.534	500.05	-0.18282	8.61e-07	1.55e-06	0.0174282
TR-ATF3_Q6	0.0264915	1.38509	0.961249	1.16496	0.0459658	1.29364	ATF3	901.844	3992.52	-2.14635	3.08e-38	2.92e-37	6.24e-34
TR-ATF4_Q2	0.0774877	1.31869	1	0.938534	0.354768	1.16074	ATF4	5762.96	6256.2	-0.118477	3.29e-06	5.71e-06	0.0666746
TR-ATF6_01	0.937203	1.0607	1	0.994854	0.995479	1.03334	ATF6	1968.87	1637.17	0.266165	2.94e-05	4.81e-05	0.594933
TR-BACH1_01	0.551232	0.825798	0.961249	1.1618	1	0.965399	BACH1	821.009	1035.93	-0.335461	1.25e-11	2.91e-11	2.54e-07
TR-BACH2_01	0.203518	0.737116	0.932398	1.23323	0.933515	0.943241	BACH2	116.095	319.093	-1.45867	2.93e-43	3.89e-42	5.93e-39
TR-BARBIE_01	0.179727	0.733523	0.995213	0.899677	0.295323	0.802556	BARBIE	NA	NA	NA	NA	NA	NA
TR-BEL1_B	0.118947	1.25991	0.961249	1.11748	0.191121	1.20074	BEL1	NA	NA	NA	NA	NA	NA
TR-BLIMP1_Q6	0.580159	0.885121	0.961249	1.09174	0.98924	0.970965	PRDM1	413.414	354.377	0.222304	0.0233975	0.0306111	1
TR-BRACH_01	0.664066	1.17561	0.927762	0.636132	1	0.951468	BRACH	NA	NA	NA	NA	NA	NA
TR-BRCA_01	0.0858741	0.551519	1	0.931108	0.274239	0.709229	BRCA	NA	NA	NA	NA	NA	NA
TR-BRN2_01	0.206972	0.57351	1	1.10027	0.660753	0.792364	BRN2	NA	NA	NA	NA	NA	NA
TR-CAAT_01	0.881431	0.923102	0.773649	1.2987	0.797486	1.07915	CAAT	NA	NA	NA	NA	NA	NA
TR-CAAT_C	0.344296	0.803372	0.961249	1.10568	0.856819	0.928974	CAAT	NA	NA	NA	NA	NA	NA
TR-CACBINDINGPROTEIN_Q6	0.0340682	1.17	0.831336	1.11135	0.0333568	1.14563	CACBINDINGPROTEIN	NA	NA	NA	NA	NA	NA
TR-CACCCBINDINGFACTOR_Q6	0.0116865	1.23532	1	1.01856	0.083763	1.14526	CACCCBINDINGFACTOR	NA	NA	NA	NA	NA	NA
TR-CACD_01	0.951385	0.981417	0.971917	1.04323	1	1.0071	CACD	NA	NA	NA	NA	NA	NA
TR-CAP_01	0.844323	0.937009	0.927762	0.817657	0.504597	0.887422	CAP	NA	NA	NA	NA	NA	NA
TR-CART1_01	0.182567	0.434134	1	0.977243	0.482371	0.659782	CART1	NA	NA	NA	NA	NA	NA
TR-CBF_01	0.771812	1.09856	1	0.898577	1	1.01547	CBF	NA	NA	NA	NA	NA	NA
TR-CBF_02	0.304661	1.2254	0.85758	1.25129	0.209368	1.23616	CBF	NA	NA	NA	NA	NA	NA
TR-CDC5_01	0.750261	0.764487	1	0.860436	0.805549	0.804351	CDC5	NA	NA	NA	NA	NA	NA
TR-CDP_01	0.357315	0.494648	0.961249	1.25264	0.856819	0.809575	CDP	NA	NA	NA	NA	NA	NA
TR-CDP_02	0.994218	0.816095	0.961249	0.459261	0.72918	0.667839	CDP	NA	NA	NA	NA	NA	NA
TR-CDPCR1_01	0.679191	0.649024	1	1.06529	0.903812	0.821971	CDPCR1	NA	NA	NA	NA	NA	NA
TR-CDPCR3_01	1	0.97258	1	0.836188	0.958941	0.915913	CDPCR3	NA	NA	NA	NA	NA	NA
TR-CDPCR3HD_01	0.808555	0.779105	1	1.09611	1	0.910813	CDPCR3HD	NA	NA	NA	NA	NA	NA
TR-CDX_Q5	0.236396	0.560638	0.462151	0.350557	0.0555558	0.473355	CDX1	7.95728	4.42235	0.847463	1.01e-08	2.01e-08	0.000204337
TR-CDX2_Q5	0.333834	0.609809	1	0.857932	0.455581	0.712898	CDX2	1.82269	0.468507	1.95993	0.953719	0.959404	1
TR-CDXA_01	0.344296	0.654819	0.67745	0.496061	0.121821	0.588859	CDXA	NA	NA	NA	NA	NA	NA
TR-CDXA_02	1	NA	1	NA	1	NA	NA	NA	NA	NA	NA	NA	NA
TR-CEBP_01	0.0882397	0.600677	0.995213	1.08654	0.414097	0.802539	CEBP	NA	NA	NA	NA	NA	NA
TR-CEBP_C	0.554783	0.782733	1	0.95105	0.724959	0.852665	CEBP	NA	NA	NA	NA	NA	NA
TR-CEBP_Q2	0.827083	1.13266	0.961249	0.597571	0.98924	0.910344	CEBP	NA	NA	NA	NA	NA	NA
TR-CEBP_Q2_01	0.206972	0.621523	1	0.874412	0.333258	0.726592	CEBP	NA	NA	NA	NA	NA	NA
TR-CEBP_Q3	0.0986691	0.580256	1	1.00844	0.354768	0.758154	CEBP	NA	NA	NA	NA	NA	NA
TR-CEBPA_01	0.181454	0.559457	0.879994	0.57243	0.0879772	0.564847	CEBPA	648.216	2657.95	-2.03577	3.55e-22	1.38e-21	7.18e-18
TR-CEBPB_01	0.0991094	0.610357	0.976834	0.858702	0.191121	0.713538	CEBPB	1226.51	1312.87	-0.0981677	1.91e-07	3.57e-07	0.00387683
TR-CEBPB_02	0.937203	1.07042	1	0.958334	1	1.02385	CEBPB	1226.51	1312.87	-0.0981677	1.91e-07	3.57e-07	0.00387683
TR-CEBPDELTA_Q6	1	0.942083	0.67745	0.54221	0.49018	0.775946	CEBPD	774.13	1111.32	-0.521624	7.79e-14	2.01e-13	1.58e-09
TR-CEBPGAMMA_Q6	0.0309308	0.486614	1	1.07582	0.290875	0.731413	CEBPG	1277.19	1193.93	0.0972522	0.260957	0.298924	1
TR-CETS168_Q6	0.794982	0.942012	0.961249	1.10256	1	1.00872	CETS168	NA	NA	NA	NA	NA	NA
TR-CETS1P54_01	0.433739	0.863549	0.185153	1.35332	0.755406	1.06704	CETS1P54	NA	NA	NA	NA	NA	NA
TR-CETS1P54_02	0.0702837	0.639839	0.961249	1.11022	0.456778	0.835271	CETS1P54	NA	NA	NA	NA	NA	NA
TR-CETS1P54_03	0.674624	0.890541	0.961249	1.11585	1	0.984153	CETS1P54	NA	NA	NA	NA	NA	NA
TR-CHCH_01	1	NA	1	NA	1	NA	NA	NA	NA	NA	NA	NA	NA
TR-CHOP_01	1	1.00252	0.961249	1.17536	0.878209	1.07433	CHOP	NA	NA	NA	NA	NA	NA
TR-CHX10_01	0.940804	0.829913	1	0.908128	0.926814	0.862409	CHX10	NA	NA	NA	NA	NA	NA
TR-CIZ_01	0.155368	0.667906	0.961249	1.13543	0.673868	0.86215	CIZ	NA	NA	NA	NA	NA	NA
TR-CLOCKBMAL_Q6	0.911035	1.04834	0.67745	1.28761	0.414128	1.14775	CLOCKBMAL	NA	NA	NA	NA	NA	NA
TR-CLOX_01	0.911035	0.765018	0.961249	1.29155	1	0.983779	CLOX	NA	NA	NA	NA	NA	NA
TR-CMAF_01	0.501913	1.16078	1	0.916821	0.88814	1.05942	MAF	657.192	1504.18	-1.19459	8.13e-41	9.14e-40	1.65e-36
TR-CMYB_01	0.805833	1.07142	0.961249	0.842351	1	0.976248	MYB	1908.09	1000.68	0.931152	8.99e-12	2.1e-11	1.82e-07
TR-COMP1_01	1	0.964513	0.961249	0.814175	0.818254	0.902052	COMP1	NA	NA	NA	NA	NA	NA
TR-COREBINDINGFACTOR_Q6	0.193119	0.700391	0.145943	1.59698	0.856819	1.0729	COREBINDINGFACTOR	NA	NA	NA	NA	NA	NA
TR-COUP_01	0.593966	1.11473	0.984191	1.0782	0.639606	1.09955	COUP	NA	NA	NA	NA	NA	NA
TR-COUP_DR1_Q6	0.0145927	1.34132	0.961249	0.883635	0.286096	1.15116	COUP	NA	NA	NA	NA	NA	NA
TR-COUPTF_Q6	0.0450062	1.18049	0.971917	0.947229	0.344798	1.08357	COUPTF	NA	NA	NA	NA	NA	NA
TR-CP2_01	0.00133879	1.35197	0.95749	0.872215	0.154917	1.15264	TFCP2	650.325	687.491	-0.080181	0.0334178	0.042974	1
TR-CP2_02	0.0535444	1.19007	0.984191	0.945041	0.3615	1.08826	TFCP2	650.325	687.491	-0.080181	0.0334178	0.042974	1
TR-CREB_01	0.702388	0.79898	1	0.983564	0.856819	0.87567	CREB1	1196.71	1502.07	-0.32788	1.28e-17	4.01e-17	2.6e-13
TR-CREB_02	0.133397	1.33721	0.961249	0.806273	0.681353	1.11662	CREB1	1196.71	1502.07	-0.32788	1.28e-17	4.01e-17	2.6e-13
TR-CREB_Q2	0.940804	1.04866	0.961249	0.843055	0.999533	0.963237	CREB1	1196.71	1502.07	-0.32788	1.28e-17	4.01e-17	2.6e-13
TR-CREB_Q2_01	0.312075	1.22727	0.995213	0.893081	0.794586	1.08842	CREB1	1196.71	1502.07	-0.32788	1.28e-17	4.01e-17	2.6e-13
TR-CREB_Q3	1	NA	1	NA	1	NA	NA	NA	NA	NA	NA	NA	NA
TR-CREB_Q4	1	0.968045	1	0.907952	0.958083	0.943078	CREB1	1196.71	1502.07	-0.32788	1.28e-17	4.01e-17	2.6e-13
TR-CREB_Q4_01	0.113298	1.38377	0.961249	1.16059	0.16938	1.29105	CREB1	1196.71	1502.07	-0.32788	1.28e-17	4.01e-17	2.6e-13
TR-CREBATF_Q6	1	0.948359	0.993354	1.10419	1	1.0131	CREBATF	NA	NA	NA	NA	NA	NA
TR-CREBP1_01	0.927728	0.771096	0.971917	1.26565	1	0.97657	CREBP1	NA	NA	NA	NA	NA	NA
TR-CREBP1_Q2	0.755885	1.10709	1	0.901737	1	1.02177	CREBP1	NA	NA	NA	NA	NA	NA
TR-CREBP1CJUN_01	0.407671	0.644016	1	0.988425	0.673868	0.787109	CREBP1CJUN	NA	NA	NA	NA	NA	NA
TR-CREL_01	0.775963	1.07245	0.974888	0.90892	1	1.0045	REL	150.251	140.762	0.0941153	0.37698	0.418385	1
TR-CRX_Q4	0.486264	0.786586	1	0.988067	0.735299	0.870296	CRX	0.0975446	0.120375	-0.303397	0.570767	0.608606	1
TR-DBP_Q6	1	0.944035	0.961249	0.788589	0.755406	0.879451	DBP	331.805	310.205	0.0971139	0.746125	0.772023	1
TR-DEAF1_01	0.940804	0.968955	0.961249	0.89493	0.735299	0.938199	DEAF1	692.72	587.387	0.237961	0.0223102	0.0292454	1
TR-DEAF1_02	0.554783	1.12557	0.782083	1.25017	0.286136	1.17734	DEAF1	692.72	587.387	0.237961	0.0223102	0.0292454	1
TR-DEC_Q1	0.717683	1.08084	1	1.02959	0.805549	1.05955	DEC	NA	NA	NA	NA	NA	NA
TR-DELTAEF1_01	1	1.02036	0.961249	0.881827	0.97563	0.962804	DELTAEF1	NA	NA	NA	NA	NA	NA
TR-DR1_Q3	0.226607	1.18118	0.85758	0.816807	0.954739	1.02979	DR1	1218.7	1088.03	0.163625	0.00487623	0.00677673	1
TR-DR3_Q4	0.0412628	1.28678	0.98019	0.9191	0.32947	1.13402	DR3	NA	NA	NA	NA	NA	NA
TR-DR4_Q2	0.582135	0.885823	1	0.943109	0.673868	0.909624	DR4	NA	NA	NA	NA	NA	NA
TR-DTYPEPA_B	0.525248	0.704437	1	0.908474	0.673868	0.789209	DTYPEPA	NA	NA	NA	NA	NA	NA
TR-E12_Q6	1.29496e-09	1.53284	0.995213	0.949515	0.00011123	1.29048	TCF3	1735.86	956.427	0.859922	6.55e-29	3.59e-28	1.33e-24
TR-E2_01	1	0.986293	0.961249	1.22749	0.856819	1.08651	E2	NA	NA	NA	NA	NA	NA
TR-E2_Q6	0.866772	0.899261	1	1.03087	1	0.953941	E2	NA	NA	NA	NA	NA	NA
TR-E2_Q6_01	0.758738	0.848214	0.961249	0.72638	0.498397	0.797595	E2	NA	NA	NA	NA	NA	NA
TR-E2A_Q2	0.000171953	1.34045	0.95749	0.889268	0.0800547	1.153	E2A	NA	NA	NA	NA	NA	NA
TR-E2A_Q6	4.35839e-06	1.44271	1	0.969147	0.00406879	1.24595	E2A	NA	NA	NA	NA	NA	NA
TR-E2F_01	0.450412	0.728824	0.95749	0.663476	0.297881	0.701674	E2F	NA	NA	NA	NA	NA	NA
TR-E2F_02	0.128116	0.692941	1	1.00443	0.37993	0.822357	E2F	NA	NA	NA	NA	NA	NA
TR-E2F_03	0.912689	0.9229	0.971917	1.10365	1	0.997997	E2F	NA	NA	NA	NA	NA	NA
TR-E2F_Q2	1	NA	1	NA	1	NA	NA	NA	NA	NA	NA	NA	NA
TR-E2F_Q3	0.693389	0.834812	0.900383	1.30498	0.993724	1.03016	E2F	NA	NA	NA	NA	NA	NA
TR-E2F_Q3_01	0.279995	0.781596	1	0.974659	0.520602	0.861809	E2F	NA	NA	NA	NA	NA	NA
TR-E2F_Q4	0.565866	0.839768	1	0.974702	0.740837	0.89583	E2F	NA	NA	NA	NA	NA	NA
TR-E2F_Q4_01	0.964731	0.95619	1	1.05378	1	0.996735	E2F	NA	NA	NA	NA	NA	NA
TR-E2F_Q6	1	0.984887	0.961249	1.19228	0.843546	1.07105	E2F	NA	NA	NA	NA	NA	NA
TR-E2F_Q6_01	0.707354	0.890438	1	1.0022	0.859151	0.936871	E2F	NA	NA	NA	NA	NA	NA
TR-E2F1_Q3	0.794982	1.08899	0.831336	1.28695	0.42407	1.17124	E2F1	466.347	73.1675	2.67213	2.55e-53	9.24e-52	5.15e-49
TR-E2F1_Q3_01	0.0515447	0.816095	0.961249	1.06922	0.444323	0.921261	E2F1	466.347	73.1675	2.67213	2.55e-53	9.24e-52	5.15e-49
TR-E2F1_Q4	1	0.953022	0.106485	0.434851	0.209639	0.737735	E2F1	466.347	73.1675	2.67213	2.55e-53	9.24e-52	5.15e-49
TR-E2F1_Q4_01	0.407671	0.811358	1	0.942968	0.523824	0.866039	E2F1	466.347	73.1675	2.67213	2.55e-53	9.24e-52	5.15e-49
TR-E2F1_Q6	1	0.984887	0.961249	1.19228	0.843546	1.07105	E2F1	466.347	73.1675	2.67213	2.55e-53	9.24e-52	5.15e-49
TR-E2F1_Q6_01	0.241229	0.767225	1	1.03033	0.583962	0.87654	E2F1	466.347	73.1675	2.67213	2.55e-53	9.24e-52	5.15e-49
TR-E2F1DP1_01	0.741932	0.900376	1	0.967318	0.821135	0.928189	E2F1DP1	NA	NA	NA	NA	NA	NA
TR-E2F1DP1RB_01	0.750261	0.856451	0.961249	1.16338	1	0.983971	E2F1DP1RB	NA	NA	NA	NA	NA	NA
TR-E2F1DP2_01	0.119113	0.685612	0.995213	1.0815	0.524303	0.850092	E2F1DP2	NA	NA	NA	NA	NA	NA
TR-E2F4DP1_01	0.750261	0.856451	0.961249	1.16338	1	0.983971	E2F4DP1	NA	NA	NA	NA	NA	NA
TR-E2F4DP2_01	0.189471	0.705628	0.961249	1.15286	0.749488	0.89144	E2F4DP2	NA	NA	NA	NA	NA	NA
TR-E47_01	1.26923e-08	1.45512	0.984359	0.951699	0.000291158	1.24596	E47	NA	NA	NA	NA	NA	NA
TR-E47_02	0.000327076	1.44343	1	0.96262	0.031373	1.24366	E47	NA	NA	NA	NA	NA	NA
TR-E4BP4_01	0.382068	0.469124	1	1.15501	0.794586	0.754091	NFIL3	518.27	1015.67	-0.970658	4.31e-29	2.38e-28	8.72e-25
TR-E4F1_Q6	0.805399	0.872515	1	1.07409	1	0.956263	E4F1	616.627	309.532	0.994308	1.01e-27	5.21e-27	2.05e-23
TR-EBF_Q6	1	0.989028	0.961249	1.09592	0.921688	1.03344	EBF	NA	NA	NA	NA	NA	NA
TR-EBOX_Q6_01	0.000701168	1.37938	0.961249	1.07934	0.00918963	1.25472	EBOX	NA	NA	NA	NA	NA	NA
TR-EFC_Q6	0.679992	1.15245	1	1.06547	0.769583	1.11631	RFX1	415.566	345.547	0.266196	2.06e-06	3.61e-06	0.0416772
TR-EGR_Q6	0.97391	1.01214	0.984359	1.03366	0.90293	1.02108	EGR	NA	NA	NA	NA	NA	NA
TR-EGR1_01	0.360346	0.879964	0.995213	1.04983	0.810514	0.95054	EGR1	4937.79	32056.3	-2.69867	1.83e-50	4.71e-49	3.7e-46
TR-EGR2_01	1	1.01357	1	0.945647	1	0.985349	EGR2	434.716	2090.93	-2.266	1.3e-41	1.56e-40	2.63e-37
TR-EGR3_01	1	0.978914	0.961249	0.902316	0.810514	0.947089	EGR3	608.05	2857.49	-2.23249	7.01e-37	6.08e-36	1.42e-32
TR-ELF1_Q6	0.127175	0.753491	1	0.963704	0.316615	0.840829	ELF1	1791.23	1960.29	-0.130121	0.000356887	0.000542483	1
TR-ELK1_01	0.414749	0.847201	1	0.978437	0.639606	0.901726	ELK1	897.427	623.734	0.524863	1.43e-34	1.07e-33	2.89e-30
TR-ELK1_02	0.582135	0.889534	1	1.05387	0.926814	0.957812	ELK1	897.427	623.734	0.524863	1.43e-34	1.07e-33	2.89e-30
TR-EN1_01	0.106896	0.388452	1	0.874412	0.274008	0.590356	EN1	301.475	59.7198	2.33576	0.00652729	0.00896302	1
TR-ER_Q6	0.139861	1.27475	1	1.0714	0.286096	1.19027	ESR1	10749.8	3449.89	1.63969	7.28e-09	1.46e-08	0.000147336
TR-ER_Q6_02	0.025081	1.33394	0.971917	1.07706	0.083763	1.22722	ESR1	10749.8	3449.89	1.63969	7.28e-09	1.46e-08	0.000147336
TR-ERR1_Q2	0.741932	0.886849	1	1.0492	0.97563	0.954301	ESRRA	612.795	518.032	0.242363	0.0297318	0.0384733	1
TR-ETF_Q6	0.00950551	0.825815	0.961249	0.948607	0.0405925	0.876832	ETF	NA	NA	NA	NA	NA	NA
TR-ETS_Q4	0.595428	0.918052	0.961249	1.09135	1	0.990051	ETS	NA	NA	NA	NA	NA	NA
TR-ETS_Q6	1	1.01244	1	0.983285	1	1.00033	ETS	NA	NA	NA	NA	NA	NA
TR-ETS1_B	0.679191	0.928834	1	0.985098	0.818254	0.95221	ETS1	2248.14	3803.93	-0.75876	5.41e-27	2.67e-26	1.1e-22
TR-ETS2_B	0.0574503	0.724216	1	1.01889	0.300476	0.846645	ETS2	1108.78	2651.69	-1.25794	3.28e-49	7.44e-48	6.64e-45
TR-EVI1_01	0.810023	0.839768	0.95749	1.32045	0.995723	1.03948	EVI1	NA	NA	NA	NA	NA	NA
TR-EVI1_02	0.937203	1.07565	1	0.963019	1	1.02885	EVI1	NA	NA	NA	NA	NA	NA
TR-EVI1_03	0.0532245	0.346815	1	0.975857	0.274008	0.608166	EVI1	NA	NA	NA	NA	NA	NA
TR-EVI1_04	0.558168	0.733398	1	1.03181	0.818254	0.857379	EVI1	NA	NA	NA	NA	NA	NA
TR-EVI1_05	0.647764	0.754783	0.961249	1.23887	1	0.955911	EVI1	NA	NA	NA	NA	NA	NA
TR-EVI1_06	1	1.04572	0.95749	1.47121	0.751475	1.2225	EVI1	NA	NA	NA	NA	NA	NA
TR-FAC1_01	0.124545	0.675048	1	1.04796	0.456778	0.829985	FALZ	NA	NA	NA	NA	NA	NA
TR-FOX_Q2	0.262297	0.640335	0.67745	0.540527	0.0954215	0.598868	FOX	NA	NA	NA	NA	NA	NA
TR-FOXD3_01	0.193119	0.580271	0.773649	0.544249	0.0871226	0.565305	FOXD3	12.1542	1.42957	3.0878	9.44e-14	2.43e-13	1.91e-09
TR-FOXJ2_01	0.0450062	0.384649	0.961249	0.773081	0.0871226	0.546033	FOXJ2	903.384	1145.02	-0.34196	6.09e-25	2.71e-24	1.23e-20
TR-FOXJ2_02	0.127175	0.503861	0.961249	1.26022	0.735299	0.818109	FOXJ2	903.384	1145.02	-0.34196	6.09e-25	2.71e-24	1.23e-20
TR-FOXM1_01	1	0.998272	0.678254	1.40445	0.579011	1.16703	FOXM1	1232.14	103.134	3.57856	2.07e-58	2.03e-56	4.18e-54
TR-FOXO1_01	0.000374709	0.344408	0.961249	0.767192	0.00406879	0.520064	FOXO1A	NA	NA	NA	NA	NA	NA
TR-FOXO1_02	0.103891	0.593933	0.923957	1.29982	0.818254	0.887209	FOXO1A	NA	NA	NA	NA	NA	NA
TR-FOXO3_01	0.00227188	0.366921	1	1.07936	0.111991	0.662922	FOXO3A	NA	NA	NA	NA	NA	NA
TR-FOXO4_01	0.0527196	0.584617	0.961249	0.786728	0.0720048	0.668589	FOXO4	492.923	1004.17	-1.02656	5.34e-49	1.18e-47	1.08e-44
TR-FOXO4_02	0.0063251	0.450513	1	0.95073	0.0800547	0.65834	FOXO4	492.923	1004.17	-1.02656	5.34e-49	1.18e-47	1.08e-44
TR-FOXP1_01	0.181454	0.176864	0.995213	1.24414	0.706285	0.62029	FOXP1	1797.62	2105.45	-0.228036	5.2e-08	9.98e-08	0.00105212
TR-FOXP3_Q4	0.126956	0.636563	0.919768	0.692032	0.083763	0.659609	FOXP3	97.4107	18.5517	2.39253	7.5e-40	7.88e-39	1.52e-35
TR-FREAC2_01	0.102666	0.548286	1	0.881571	0.226476	0.686758	FOXF2	66.5301	53.9087	0.30349	0.604391	0.640077	1
TR-FREAC3_01	0.19258	0.626389	1	0.991415	0.480328	0.778048	FOXC1	566.07	650.676	-0.20096	4.59e-27	2.28e-26	9.3e-23
TR-FREAC4_01	0.711016	0.828223	0.984191	1.11455	0.98924	0.947186	FOXD1	49.6669	6.91622	2.84423	0.0015242	0.00221097	1
TR-FREAC7_01	0.0882397	0.44674	0.961249	0.707075	0.0954215	0.554902	FOXL1	40.8419	27.2859	0.581891	0.389698	0.431223	1
TR-FXR_IR1_Q6	1	0.985074	0.995213	1.10056	0.993724	1.03305	FXR	NA	NA	NA	NA	NA	NA
TR-FXR_Q3	0.582135	1.17437	0.971917	1.11635	0.639606	1.15026	FXR	NA	NA	NA	NA	NA	NA
TR-GABP_B	0.357144	0.886562	0.961249	0.899831	0.30869	0.892075	GABPA	803.689	1166.8	-0.537845	2.54e-28	1.35e-27	5.14e-24
TR-GATA1_01	0.410162	1.18066	0.971917	1.09923	0.455581	1.14683	GATA1	1.61475	1.53389	0.0741153	0.0755741	0.0933326	1
TR-GATA1_02	0.794982	1.12312	1	0.948061	0.993724	1.05039	GATA1	1.61475	1.53389	0.0741153	0.0755741	0.0933326	1
TR-GATA1_03	0.949523	1.052	1	1.05718	0.958083	1.05415	GATA1	1.61475	1.53389	0.0741153	0.0755741	0.0933326	1
TR-GATA1_04	0.940804	0.899611	1	1.02457	1	0.95153	GATA1	1.61475	1.53389	0.0741153	0.0755741	0.0933326	1
TR-GATA1_05	0.798353	0.814484	1	0.916708	0.813346	0.856955	GATA1	1.61475	1.53389	0.0741153	0.0755741	0.0933326	1
TR-GATA1_06	0.505786	0.716675	1	1.00828	0.794586	0.837829	GATA1	1.61475	1.53389	0.0741153	0.0755741	0.0933326	1
TR-GATA2_01	1	0.998272	1	1.05334	1	1.02115	GATA2	338.699	213.924	0.662906	0.814399	0.833371	1
TR-GATA2_02	0.346011	0.647408	1	0.980893	0.631776	0.785963	GATA2	338.699	213.924	0.662906	0.814399	0.833371	1
TR-GATA2_03	1	1.008	0.995213	0.837993	0.999533	0.937367	GATA2	338.699	213.924	0.662906	0.814399	0.833371	1
TR-GATA3_01	0.355649	1.28516	0.281172	1.60143	0.0863275	1.41656	GATA3	11339.2	3409.09	1.73386	2.26e-24	9.8e-24	4.58e-20
TR-GATA3_02	0.582135	0.759997	1	1.06923	0.862444	0.888475	GATA3	11339.2	3409.09	1.73386	2.26e-24	9.8e-24	4.58e-20
TR-GATA3_03	0.607845	0.755338	0.961249	0.683148	0.455581	0.725345	GATA3	11339.2	3409.09	1.73386	2.26e-24	9.8e-24	4.58e-20
TR-GATA4_Q3	0.522232	0.828578	0.676278	1.34505	0.952989	1.04316	GATA4	29.3959	0.801755	5.19631	7.45e-05	0.000118452	1
TR-GATA6_01	0.291103	0.550392	1	1.06472	0.681353	0.76408	GATA6	149.059	197.333	-0.404752	1.53e-14	4.1e-14	3.1e-10
TR-GFI1_01	0.840541	0.895069	1	0.983797	0.930726	0.931933	GFI1	33.2406	26.9287	0.303802	0.34951	0.390745	1
TR-GFI1_Q6	0.199131	0.71973	1	1.01258	0.480908	0.841401	GFI1	33.2406	26.9287	0.303802	0.34951	0.390745	1
TR-GFI1B_01	0.937203	1.05666	0.961249	1.19753	0.755406	1.11519	GFI1B	2.33004	0.903589	1.36662	0.112671	0.136181	1
TR-GLI_Q2	1	0.998998	0.961249	0.899504	0.843546	0.957661	GLI	NA	NA	NA	NA	NA	NA
TR-GR_01	0.260678	0.729874	0.961249	1.16848	0.856819	0.912105	NR3C1	1181.11	3915.51	-1.72906	1.15e-58	1.21e-56	2.33e-54
TR-GR_Q6	1	1.01469	0.106485	1.52273	0.18358	1.22577	NR3C1	1181.11	3915.51	-1.72906	1.15e-58	1.21e-56	2.33e-54
TR-GR_Q6_01	0.168813	0.716126	0.185153	1.51126	0.930726	1.04648	NR3C1	1181.11	3915.51	-1.72906	1.15e-58	1.21e-56	2.33e-54
TR-GRE_C	0.761592	0.898397	0.0768235	1.58612	0.30869	1.18413	GRE	NA	NA	NA	NA	NA	NA
TR-GZF1_01	0.538702	1.29002	0.911545	0.50414	1	0.963504	ZNF336	NA	NA	NA	NA	NA	NA
TR-HAND1E47_01	0.940804	1.0355	1	0.97122	1	1.00879	HAND1	1.24262	0.199697	2.6375	0.282236	0.321498	1
TR-HEB_Q6	0.000264702	1.33694	1	0.983747	0.0261243	1.1902	TCF12	1746.74	2047.21	-0.228994	2.92e-09	6e-09	5.92e-05
TR-HELIOSA_01	0.657941	0.781841	1	1.09996	0.949144	0.914012	HELIOSA	NA	NA	NA	NA	NA	NA
TR-HELIOSA_02	0.278645	0.719017	0.961249	1.21389	0.928465	0.924624	HELIOSA	NA	NA	NA	NA	NA	NA
TR-HEN1_01	0.00262363	1.36416	1	0.959607	0.083763	1.19608	NHLH1	5.65573	3.95702	0.515299	0.0948136	0.115571	1
TR-HEN1_02	8.89388e-05	1.40311	0.381045	0.777939	0.16938	1.14337	NHLH1	5.65573	3.95702	0.515299	0.0948136	0.115571	1
TR-HES1_Q2	0.0305191	1.26851	1	0.976508	0.204073	1.14719	HES1	1352.93	1195.32	0.178683	0.3229	0.363707	1
TR-HFH1_01	0.106896	0.565505	0.85758	0.636481	0.0720048	0.594994	FOXQ1	41.8765	24.003	0.802925	0.430536	0.472283	1
TR-HFH3_01	0.230569	0.652307	0.984191	1.13365	0.735299	0.852295	FOXI1	287.824	359.571	-0.32109	2.05e-09	4.24e-09	4.14e-05
TR-HFH4_01	0.0088097	0.34896	0.961249	0.73642	0.0301366	0.50994	FOXJ1	147.077	6.54281	4.49052	1.22e-14	3.29e-14	2.47e-10
TR-HFH8_01	0.0522639	0.497089	1	0.968327	0.236136	0.692876	HFH8	NA	NA	NA	NA	NA	NA
TR-HIC1_02	2.75931e-05	1.23744	0.106485	0.825598	0.299855	1.06633	HIC1	167.155	269.511	-0.689158	6.38e-19	2.13e-18	1.29e-14
TR-HIC1_03	0.0131843	1.17848	0.185153	0.819882	0.810514	1.02949	HIC1	167.155	269.511	-0.689158	6.38e-19	2.13e-18	1.29e-14
TR-HIF1_Q3	0.459001	1.13761	0.983672	1.07267	0.501366	1.11063	HIF1A	2692.33	2197.74	0.292831	0.644448	0.678243	1
TR-HIF1_Q5	0.19258	1.22445	0.660173	0.727343	1	1.01791	HIF1A	2692.33	2197.74	0.292831	0.644448	0.678243	1
TR-HLF_01	0.858026	0.783684	1	0.964734	0.958083	0.858906	HLF	173.587	1316.58	-2.92306	1.92e-61	6.08e-59	3.89e-57
TR-HMEF2_Q6	0.509032	0.742751	1	1.04496	0.818254	0.868313	HMEF2	NA	NA	NA	NA	NA	NA
TR-HMGIY_Q3	0.151615	0.641901	0.961249	1.24711	0.83356	0.893351	HMGIY	NA	NA	NA	NA	NA	NA
TR-HMGIY_Q6	0.253727	0.667364	1	0.889488	0.372688	0.759651	HMGIY	NA	NA	NA	NA	NA	NA
TR-HMX1_01	0.606671	1.1238	0.961249	0.839938	1	1.00586	HMX1	3.32217	1.01106	1.71626	0.168266	0.198647	1
TR-HNF1_01	0.102414	0.463198	0.961249	0.733125	0.149295	0.575346	TCF2	NA	NA	NA	NA	NA	NA
TR-HNF1_C	0.741932	0.784183	0.961249	1.18206	1	0.94949	TCF2	NA	NA	NA	NA	NA	NA
TR-HNF1_Q6	0.50748	0.688342	0.961249	1.23253	0.98924	0.91444	TCF2	NA	NA	NA	NA	NA	NA
TR-HNF1_Q6_01	0.479058	0.675942	1	1.10947	0.843546	0.856062	TCF2	NA	NA	NA	NA	NA	NA
TR-HNF3_Q6	0.445557	0.762632	0.877505	0.670584	0.250606	0.724388	FOXA2	2.14724	0.89998	1.25452	0.240562	0.277078	1
TR-HNF3_Q6_01	0.711016	0.828766	0.961249	0.709726	0.436163	0.779307	FOXA2	2.14724	0.89998	1.25452	0.240562	0.277078	1
TR-HNF3ALPHA_Q6	0.357144	0.728331	0.961249	0.75737	0.295323	0.740396	FOXA2	2.14724	0.89998	1.25452	0.240562	0.277078	1
TR-HNF3B_01	0.741932	1.13542	1	0.887448	1	1.03239	FOXA2	2.14724	0.89998	1.25452	0.240562	0.277078	1
TR-HNF4_01	0.116906	1.25321	1	0.925204	0.474692	1.11693	HNF4A	0.527854	0.466686	0.177685	0.13754	0.164386	1
TR-HNF4_01_B	0.224388	1.2115	0.995213	0.920789	0.682204	1.09072	HNF4A	0.527854	0.466686	0.177685	0.13754	0.164386	1
TR-HNF4_DR1_Q3	0.582135	1.10622	0.84593	0.794716	1	0.976795	HNF4	NA	NA	NA	NA	NA	NA
TR-HNF4_Q6	1	0.991078	0.95749	1.17647	0.810514	1.0681	HNF4A	0.527854	0.466686	0.177685	0.13754	0.164386	1
TR-HNF4_Q6_01	0.495237	1.11816	0.95749	0.847065	1	1.00553	HNF4A	0.527854	0.466686	0.177685	0.13754	0.164386	1
TR-HNF4_Q6_02	1	NA	1	NA	1	NA	NA	NA	NA	NA	NA	NA	NA
TR-HNF4_Q6_03	1	NA	1	NA	1	NA	NA	NA	NA	NA	NA	NA	NA
TR-HNF4ALPHA_Q6	0.623155	1.13905	1	0.993559	0.818254	1.0786	HNF4ALPHA	NA	NA	NA	NA	NA	NA
TR-HNF6_Q6	0.188084	0.512865	1	0.901928	0.349401	0.674511	ONECUT2	85.2708	8.88546	3.26253	0.000614827	0.000919449	1
TR-HOX13_01	0.757054	0.822502	0.932398	1.37413	0.962654	1.05169	HOX13	NA	NA	NA	NA	NA	NA
TR-HOXA3_01	0.83115	1.10911	1	1.07277	0.903812	1.09401	HOXA3	52.684	192.322	-1.86809	5.81e-53	1.99e-51	1.18e-48
TR-HOXA4_Q2	0.472014	0.636712	1	0.796249	0.498397	0.702995	HOXA4	33.7243	179.492	-2.41206	1.38e-60	3.09e-58	2.78e-56
TR-HOXA7_01	0.0450062	0.359705	1	1.09647	0.339298	0.665812	HOXA7	104.399	386.948	-1.89003	5.77e-56	3.01e-54	1.17e-51
TR-HP1SITEFACTOR_Q6	0.0439958	0.496657	1	1.09802	0.32947	0.746508	HP1SITEFACTOR	NA	NA	NA	NA	NA	NA
TR-HSF_Q6	0.56102	1.11276	1	1.04368	0.709756	1.08406	HSF	NA	NA	NA	NA	NA	NA
TR-HSF1_01	0.394849	0.698197	0.961249	1.22785	0.952989	0.918256	HSF1	1963.06	1190.86	0.721105	1.05e-20	3.8e-20	2.12e-16
TR-HSF1_Q6	0.786992	1.07187	0.95749	1.16816	0.579011	1.11187	HSF1	1963.06	1190.86	0.721105	1.05e-20	3.8e-20	2.12e-16
TR-HSF2_01	0.582135	0.750279	1	1.05556	0.839585	0.877114	HSF2	358.622	407.953	-0.185939	7.12e-09	1.43e-08	0.000144186
TR-HTF_01	0.927728	1.07741	0.961249	1.19668	0.810514	1.12697	HTF	NA	NA	NA	NA	NA	NA
TR-ICSBP_Q6	0.0133373	0.565083	0.700093	1.30608	0.639606	0.87295	IRF8	375.581	354.971	0.0814204	0.0192298	0.0253666	1
TR-IK1_01	1	0.988013	0.911545	0.774766	0.699246	0.899414	IK1	NA	NA	NA	NA	NA	NA
TR-IK2_01	0.143233	0.743924	1	0.939818	0.300711	0.825313	IK2	NA	NA	NA	NA	NA	NA
TR-IK3_01	0.326144	1.23632	1	1.04361	0.498397	1.15625	IK3	NA	NA	NA	NA	NA	NA
TR-IPF1_Q4	0.0139413	0.255539	0.961249	0.719028	0.0438838	0.448107	IPF1	NA	NA	NA	NA	NA	NA
TR-IPF1_Q4_01	0.151957	0.55256	1	0.918731	0.354768	0.704695	IPF1	NA	NA	NA	NA	NA	NA
TR-IRF_Q6	0.0574503	0.632943	0.67745	1.32135	0.839838	0.918961	IRF	NA	NA	NA	NA	NA	NA
TR-IRF_Q6_01	0.0252716	0.586718	0.654236	1.35609	0.794586	0.906372	IRF	NA	NA	NA	NA	NA	NA
TR-IRF1_01	0.229821	0.725441	0.993354	1.08646	0.682425	0.875435	IRF1	1378.52	852.166	0.693917	5.31e-09	1.08e-08	0.000107561
TR-IRF1_Q6	1	0.95313	0.95749	1.25443	0.856819	1.07831	IRF1	1378.52	852.166	0.693917	5.31e-09	1.08e-08	0.000107561
TR-IRF2_01	0.0702837	0.632759	1	1.08098	0.411702	0.818983	IRF2	859.889	954.179	-0.150108	6.4e-07	1.16e-06	0.0129691
TR-IRF7_01	0.113201	0.641456	1	0.977659	0.339298	0.781139	IRF7	834.675	221.295	1.91525	1.3e-42	1.65e-41	2.62e-38
TR-ISRE_01	0.0774877	0.671787	0.927762	1.22611	0.74359	0.902094	ISRE	NA	NA	NA	NA	NA	NA
TR-KAISO_01	0.962183	0.962087	1	1.01127	1	0.982521	KAISO	NA	NA	NA	NA	NA	NA
TR-KROX_Q6	0.986231	1.00975	0.961249	1.05192	0.794586	1.02727	KROX	NA	NA	NA	NA	NA	NA
TR-LBP1_Q6	1.26814e-07	1.49822	1	0.972145	0.000471449	1.27965	UBP1	2156.37	2100.73	0.0377197	0.747729	0.772684	1
TR-LDSPOLYA_B	0.106896	1.27472	0.961249	0.867766	0.582952	1.10564	LDSPOLYA	NA	NA	NA	NA	NA	NA
TR-LEF1_Q2	1	NA	1	NA	1	NA	NA	NA	NA	NA	NA	NA	NA
TR-LEF1_Q2_01	0.551054	0.831194	0.971917	1.10618	0.952989	0.945445	LEF1	530.285	138.008	1.94202	3.07e-36	2.55e-35	6.22e-32
TR-LEF1TCF1_Q4	0.554783	0.814132	0.85758	1.28856	1	1.01125	LEF1TCF1	NA	NA	NA	NA	NA	NA
TR-LFA1_Q6	0.0882397	1.20739	1	1.02733	0.236136	1.13258	LFA1	NA	NA	NA	NA	NA	NA
TR-LHX3_01	0.606671	0.70519	1	0.892909	0.730986	0.783182	LHX3	1.01164	0.0132691	6.25248	7.48e-06	1.27e-05	0.151459
TR-LMO2COM_01	1.07189e-10	1.54025	0.782083	0.859557	0.000247546	1.25744	LMO2	272.003	632.546	-1.21755	1.44e-47	2.78e-46	2.92e-43
TR-LMO2COM_02	0.445557	1.31786	0.983672	1.14776	0.542337	1.24719	LMO2	272.003	632.546	-1.21755	1.44e-47	2.78e-46	2.92e-43
TR-LPOLYA_B	0.466552	0.727203	1	1.02309	0.756379	0.850137	LPOLYA	NA	NA	NA	NA	NA	NA
TR-LRF_Q2	0.593966	1.06431	0.85758	1.11812	0.340419	1.08666	FBI1	NA	NA	NA	NA	NA	NA
TR-LUN1_01	0.0535444	1.36467	0.961249	1.12796	0.0936303	1.26633	LUN1	NA	NA	NA	NA	NA	NA
TR-LXR_DR4_Q3	0.869214	1.05351	0.95749	1.1811	0.639606	1.10652	LXR	NA	NA	NA	NA	NA	NA
TR-LXR_Q3	0.827083	0.936727	1	1.05116	1	0.984269	NR1H2	1263.06	1165.46	0.116025	0.190606	0.222979	1
TR-LYF1_01	0.911744	0.95164	1	0.95393	0.903812	0.952591	LYF1	NA	NA	NA	NA	NA	NA
TR-MAF_Q6	0.179271	0.800497	0.995213	0.930998	0.295323	0.854717	MAF	657.192	1504.18	-1.19459	8.13e-41	9.14e-40	1.65e-36
TR-MAF_Q6_01	1	1.01122	1	1.02192	1	1.01567	MAF	657.192	1504.18	-1.19459	8.13e-41	9.14e-40	1.65e-36
TR-MAX_01	0.582135	1.16743	0.261183	1.52785	0.12669	1.31717	MAX	1445.09	1307.52	0.144323	0.00323943	0.0045745	1
TR-MAZ_Q6	1	1.00662	1	1.02705	0.952989	1.01511	MAZ	5548.41	2088.16	1.40985	2.63e-57	1.82e-55	5.32e-53
TR-MAZR_01	0.853737	0.969264	1	0.993144	0.930726	0.979185	ZNF278	NA	NA	NA	NA	NA	NA
TR-MEF2_01	0.199131	0.651147	0.85758	1.35003	0.99078	0.941514	MEF2A	1361.92	2019.88	-0.568631	1.28e-33	9.12e-33	2.59e-29
TR-MEF2_02	0.975552	0.897391	0.95749	1.33679	0.930726	1.07995	MEF2A	1361.92	2019.88	-0.568631	1.28e-33	9.12e-33	2.59e-29
TR-MEF2_03	0.970056	0.90817	1	1.02215	1	0.955527	MEF2A	1361.92	2019.88	-0.568631	1.28e-33	9.12e-33	2.59e-29
TR-MEF2_04	0.933231	0.867071	0.682048	1.52484	0.786391	1.14036	MEF2A	1361.92	2019.88	-0.568631	1.28e-33	9.12e-33	2.59e-29
TR-MEF2_Q6_01	0.106896	0.566282	0.141407	1.75272	0.930726	1.05922	MEF2A	1361.92	2019.88	-0.568631	1.28e-33	9.12e-33	2.59e-29
TR-MEF3_B	0.106896	1.27699	0.961249	0.877872	0.56804	1.11117	MEF3	NA	NA	NA	NA	NA	NA
TR-MEIS1_01	1	0.965703	1	1.04162	1	0.997244	MEIS1	173.976	350.901	-1.01218	9.96e-41	1.11e-39	2.02e-36
TR-MEIS1AHOXA9_01	0.585385	0.783651	1	0.997506	0.805549	0.872502	HOXA9	84.4458	239.324	-1.50287	8.12e-48	1.6e-46	1.64e-43
TR-MEIS1BHOXA9_02	0.940804	0.902727	1	0.865932	0.854097	0.88744	HOXA9	84.4458	239.324	-1.50287	8.12e-48	1.6e-46	1.64e-43
TR-MIF1_01	0.866772	1.05795	0.961249	0.850519	1	0.971766	MIF1	NA	NA	NA	NA	NA	NA
TR-MINI19_B	0.00117933	1.23932	0.961249	0.944871	0.0916046	1.11698	MINI19	NA	NA	NA	NA	NA	NA
TR-MINI20_B	0.00106771	1.25695	0.961249	0.938913	0.0895539	1.12481	MINI20	NA	NA	NA	NA	NA	NA
TR-MMEF2_Q6	0.262297	0.64208	1	0.903332	0.411702	0.750623	MMEF2	NA	NA	NA	NA	NA	NA
TR-MOVOB_01	0.840541	0.962253	0.961249	1.05595	1	1.00118	MOVOB	NA	NA	NA	NA	NA	NA
TR-MRF2_01	0.582135	0.754783	0.95749	0.663683	0.340462	0.716933	MRF2	NA	NA	NA	NA	NA	NA
TR-MSX1_01	0.937203	0.89197	0.95749	1.32462	0.940367	1.07172	MSX1	72.8834	144.247	-0.984878	6.78e-16	1.94e-15	1.37e-11
TR-MTATA_B	0.822361	0.842269	0.85758	0.592487	0.414097	0.738491	MTATA	NA	NA	NA	NA	NA	NA
TR-MTF1_Q4	0.260915	1.11899	0.222909	0.77992	0.958083	0.978113	MTF1	613.684	764.482	-0.316985	1.64e-15	4.61e-15	3.32e-11
TR-MUSCLE_INI_B	0.0608362	1.11687	0.961249	0.961351	0.413508	1.05226	PHF5A	496.734	418.147	0.248462	0.000388657	0.000588478	1
TR-MYB_Q3	0.769246	0.897538	0.85758	1.26273	0.930726	1.04927	MYB	1908.09	1000.68	0.931152	8.99e-12	2.1e-11	1.82e-07
TR-MYB_Q5_01	1	0.982922	0.85758	0.691429	0.660753	0.861814	MYB	1908.09	1000.68	0.931152	8.99e-12	2.1e-11	1.82e-07
TR-MYB_Q6	0.876351	0.922828	0.961249	1.17754	0.991523	1.02865	MYB	1908.09	1000.68	0.931152	8.99e-12	2.1e-11	1.82e-07
TR-MYC_Q2	0.679191	1.10277	0.627207	1.30767	0.286096	1.1879	MYC	2165.85	4392.32	-1.02005	1.33e-27	6.81e-27	2.69e-23
TR-MYCMAX_01	0.4332	1.18748	0.700093	1.32391	0.222271	1.24416	MYCMAX	NA	NA	NA	NA	NA	NA
TR-MYCMAX_02	0.986135	0.957873	0.95749	1.23043	0.838099	1.07111	MYCMAX	NA	NA	NA	NA	NA	NA
TR-MYCMAX_03	0.495237	1.17985	0.582047	1.39433	0.189487	1.26896	MYCMAX	NA	NA	NA	NA	NA	NA
TR-MYCMAX_B	0.584594	1.08592	1	1.02629	0.740837	1.06114	MYCMAX	NA	NA	NA	NA	NA	NA
TR-MYOD	1	0.987772	0.971917	1.06211	0.98924	1.01866	MYOD1	1.00095	9.34303	-3.22252	0.00685346	0.00939816	1
TR-MYOD_	0.244011	1.21894	0.961249	1.12823	0.300711	1.18126	NA	NA	NA	NA	NA	NA	NA
TR-MYOD_0	0.962183	0.984707	0.971917	0.957837	0.843546	0.973543	MYOD1	1.00095	9.34303	-3.22252	0.00685346	0.00939816	1
TR-MYOD_01	2.703e-06	1.55391	0.672042	0.777015	0.0411411	1.23113	MYOD1	1.00095	9.34303	-3.22252	0.00685346	0.00939816	1
TR-MYOD_Q6	1.31181e-09	1.57465	1	0.956	0.000107235	1.31761	MYOD1	1.00095	9.34303	-3.22252	0.00685346	0.00939816	1
TR-MYOD_Q6_01	3.37188e-09	1.44761	0.993354	0.955453	0.00018558	1.24313	MYOD1	1.00095	9.34303	-3.22252	0.00685346	0.00939816	1
TR-MYOGENIN_Q6	5.95322e-11	1.60863	0.984191	0.944399	2.89625e-05	1.33266	MYOG	2.22897	20.4504	-3.19768	2.21e-05	3.64e-05	0.44726
TR-MYOGNF1_01	0.0574503	1.29849	0.95749	0.825585	0.585603	1.10201	MYOGNF1	NA	NA	NA	NA	NA	NA
TR-MZF1_01	0.853092	0.957976	1	1.01509	0.993724	0.981704	ZNF42	NA	NA	NA	NA	NA	NA
TR-MZF1_02	1	1.00303	0.961249	1.06764	0.903812	1.02987	ZNF42	NA	NA	NA	NA	NA	NA
TR-NANOG_01	0.260678	0.775585	1	1.04156	0.646497	0.886091	NANOG	2.09931	3.45101	-0.717105	0.00351551	0.00494815	1
TR-NCX_01	0.837547	1.0917	1	0.886093	1	1.00627	TLX2	1.26276	0.215134	2.55327	2.16e-09	4.47e-09	4.38e-05
TR-NERF_Q2	0.131067	1.16201	0.95749	0.888669	0.755406	1.04844	ELF2	831.693	1012.35	-0.283586	3.22e-16	9.39e-16	6.53e-12
TR-NF1_Q6	1.13166e-09	1.75681	1	0.985708	4.01247e-05	1.43644	NFIA	1751.53	2565.68	-0.550725	2.3e-18	7.48e-18	4.66e-14
TR-NF1_Q6_01	0.0023812	1.46734	1	1.03219	0.0405925	1.28654	NFIA	1751.53	2565.68	-0.550725	2.3e-18	7.48e-18	4.66e-14
TR-NFAT_Q4_01	0.123758	0.705312	1	0.938655	0.290875	0.80226	NFATC1	459.184	629.084	-0.454178	7.59e-17	2.28e-16	1.54e-12
TR-NFAT_Q6	0.807117	0.905429	1	1.0523	1	0.966449	NFATC1	459.184	629.084	-0.454178	7.59e-17	2.28e-16	1.54e-12
TR-NFE2_01	0.212293	0.762	1	1.07205	0.662362	0.890817	NFE2	26.9859	10.2939	1.39041	0.00235025	0.00335679	1
TR-NFKAPPAB_01	0.502031	0.880664	0.995213	0.929245	0.55192	0.900848	NFKB1	1437.51	1563.12	-0.120849	9.83e-07	1.76e-06	0.0199015
TR-NFKAPPAB50_01	0.741932	0.939801	0.961249	0.921809	0.660753	0.932326	NFKAPPAB50	NA	NA	NA	NA	NA	NA
TR-NFKAPPAB65_01	0.420372	0.843611	1	1.05286	0.810514	0.93055	NFKAPPAB65	NA	NA	NA	NA	NA	NA
TR-NFKB_C	0.76306	0.923058	0.911545	1.18209	0.956365	1.03068	NFKB1	1437.51	1563.12	-0.120849	9.83e-07	1.76e-06	0.0199015
TR-NFKB_Q6	0.945987	0.952524	1	1.04877	1	0.992511	NFKB1	1437.51	1563.12	-0.120849	9.83e-07	1.76e-06	0.0199015
TR-NFKB_Q6_01	1	0.995268	0.961249	0.90295	0.902907	0.956912	NFKB1	1437.51	1563.12	-0.120849	9.83e-07	1.76e-06	0.0199015
TR-NFMUE1_Q6	0.414749	1.15317	1	0.938242	0.810514	1.06387	NFMUE1	NA	NA	NA	NA	NA	NA
TR-NFY_01	0.502031	0.828203	0.240526	1.4778	0.72918	1.09809	NFYA	1347	991.275	0.442396	1.2e-09	2.52e-09	2.44e-05
TR-NFY_C	0.693389	0.856498	0.654236	1.3822	0.856819	1.07491	NFYA	1347	991.275	0.442396	1.2e-09	2.52e-09	2.44e-05
TR-NFY_Q6	0.3406	0.759997	0.72849	1.33654	1	0.999535	NFYA	1347	991.275	0.442396	1.2e-09	2.52e-09	2.44e-05
TR-NFY_Q6_01	0.331301	0.78363	0.831336	1.27209	1	0.986573	NFYA	1347	991.275	0.442396	1.2e-09	2.52e-09	2.44e-05
TR-NGFIC_01	0.106896	0.818879	1	0.950457	0.244265	0.873547	EGR4	7.87689	2.72863	1.52945	0.365241	0.406403	1
TR-NKX22_01	0.0450062	0.407443	1	1.0748	0.32947	0.684712	NKX2-2	24.4133	0.522632	5.54573	2.59e-09	5.33e-09	5.24e-05
TR-NKX25_01	0.881431	0.875653	0.0768235	2.01001	0.25631	1.34695	NKX2-5	20.651	2.79126	2.88722	0.240308	0.276821	1
TR-NKX25_02	0.410162	0.627034	0.961249	0.58811	0.274008	0.610862	NKX2-5	20.651	2.79126	2.88722	0.240308	0.276821	1
TR-NKX25_Q5	1	0.985885	0.961249	1.13096	0.90293	1.04616	NKX2-5	20.651	2.79126	2.88722	0.240308	0.276821	1
TR-NKX3A_01	0.0930206	0.34378	0.961249	0.604574	0.104389	0.452133	NKX3-1	388.86	209.03	0.895538	0.0435546	0.0552688	1
TR-NKX61_01	0.127175	0.494549	0.961249	0.773081	0.191121	0.610272	NKX6-1	20.3888	2.91536	2.80603	2.79e-14	7.37e-14	5.65e-10
TR-NKX62_Q2	0.0914586	0.427578	1	1.03123	0.3615	0.678381	NKX6-2	0.0112188	0.00424	1.40378	0.339539	0.380529	1
TR-NMYC_01	0.410162	1.16202	0.961249	1.11647	0.37993	1.1431	MYCN	61.8038	19.8993	1.63498	0.00557456	0.00770229	1
TR-NRF1_Q6	0.517631	0.86496	1	1.01096	0.786391	0.92562	NFE2L1	7094.85	9105.58	-0.359977	1.1e-13	2.83e-13	2.23e-09
TR-NRF2_01	0.123564	0.803484	0.971917	1.07091	0.579011	0.914594	NFE2L2	2363.37	3426.7	-0.535972	1.07e-41	1.29e-40	2.17e-37
TR-NRF2_Q4	0.0662364	0.664822	1	0.987291	0.286096	0.7988	NFE2L2	2363.37	3426.7	-0.535972	1.07e-41	1.29e-40	2.17e-37
TR-NRSE_B	0.106896	1.23421	0.991097	0.926079	0.474692	1.10619	NRSE	NA	NA	NA	NA	NA	NA
TR-NRSF_01	4.35839e-06	1.44399	1	0.988308	0.00298891	1.25466	REST	422.284	451.329	-0.095967	0.0542906	0.0680691	1
TR-NRSF_Q4	4.95708e-08	1.39809	1	1.00391	0.00018558	1.23432	REST	422.284	451.329	-0.095967	0.0542906	0.0680691	1
TR-OCT_C	0.127175	0.594446	0.984191	0.836317	0.221929	0.694937	OCT	NA	NA	NA	NA	NA	NA
TR-OCT_Q6	0.266235	0.673299	0.984191	0.842004	0.339298	0.743392	OCT	NA	NA	NA	NA	NA	NA
TR-OCT1_01	0.117476	0.520924	0.682048	0.533003	0.0509044	0.525943	POU2F1	143.409	108.547	0.401808	3.17e-08	6.15e-08	0.000641241
TR-OCT1_02	0.288959	0.594325	0.961249	0.752533	0.312183	0.660057	POU2F1	143.409	108.547	0.401808	3.17e-08	6.15e-08	0.000641241
TR-OCT1_03	0.762975	0.778203	0.961249	0.597187	0.498397	0.702995	POU2F1	143.409	108.547	0.401808	3.17e-08	6.15e-08	0.000641241
TR-OCT1_04	0.124545	0.424748	0.961249	0.697166	0.16938	0.537931	POU2F1	143.409	108.547	0.401808	3.17e-08	6.15e-08	0.000641241
TR-OCT1_05	0.0535444	0.486051	0.615263	0.512864	0.0221639	0.497191	POU2F1	143.409	108.547	0.401808	3.17e-08	6.15e-08	0.000641241
TR-OCT1_06	0.937203	1.0657	1	0.885963	1	0.991026	POU2F1	143.409	108.547	0.401808	3.17e-08	6.15e-08	0.000641241
TR-OCT1_07	0.0617598	0.425775	1	0.898525	0.204073	0.622191	POU2F1	143.409	108.547	0.401808	3.17e-08	6.15e-08	0.000641241
TR-OCT1_B	0.133397	0.632759	0.961249	0.763045	0.141136	0.686889	POU2F1	143.409	108.547	0.401808	3.17e-08	6.15e-08	0.000641241
TR-OCT1_Q5_01	0.0917838	0.565966	0.900383	0.646952	0.0616386	0.599614	POU2F1	143.409	108.547	0.401808	3.17e-08	6.15e-08	0.000641241
TR-OCT1_Q6	0.151615	0.644049	0.995213	0.862954	0.262165	0.734998	POU2F1	143.409	108.547	0.401808	3.17e-08	6.15e-08	0.000641241
TR-OCT4_01	0.146407	0.576614	0.961249	1.21684	0.726439	0.842613	POU5F1	5.53155	5.64812	-0.0300855	4.78e-12	1.13e-11	9.69e-08
TR-OCT4_02	1	0.954316	0.961249	0.740752	0.735299	0.865586	POU5F1	5.53155	5.64812	-0.0300855	4.78e-12	1.13e-11	9.69e-08
TR-OLF1_01	0.244011	1.1499	0.95749	0.861414	0.921688	1.03004	OLF1	NA	NA	NA	NA	NA	NA
TR-OSF2_Q6	0.0120551	0.524764	0.257242	1.51012	0.921688	0.934156	RUNX2	418.724	182.729	1.1963	2.28e-20	8.15e-20	4.61e-16
TR-OTX_Q1	1	1.02216	0.961249	0.539271	0.949144	0.82153	OTX1	41.9148	8.44346	2.31155	1.78e-23	7.36e-23	3.6e-19
TR-P300_01	0.49013	1.11279	0.961249	1.11271	0.399435	1.11276	P300	NA	NA	NA	NA	NA	NA
TR-P53_01	0.905069	1.04588	1	1.05453	0.903812	1.04948	TP53	1703.58	1558.75	0.128183	0.369183	0.410466	1
TR-P53_02	1	0.980145	0.971917	1.11629	0.959238	1.03671	TP53	1703.58	1558.75	0.128183	0.369183	0.410466	1
TR-P53_DECAMER_Q2	0.872146	0.933239	1	0.928127	0.843546	0.931115	TP53	1703.58	1558.75	0.128183	0.369183	0.410466	1
TR-PADS_C	0.43575	0.825028	0.72849	1.2842	1	1.0158	PADS	NA	NA	NA	NA	NA	NA
TR-PAX_Q6	0.792634	0.920879	0.971917	0.896934	0.729846	0.91093	PAX	NA	NA	NA	NA	NA	NA
TR-PAX1_B	0.845277	1.09827	1	1.03009	0.956365	1.06994	PAX1	18.5311	2.13776	3.11578	3.71e-14	9.74e-14	7.51e-10
TR-PAX2_01	0.317847	1.2972	1	0.86181	0.786391	1.11631	PAX2	39.2511	7.14986	2.45675	3.26e-09	6.67e-09	6.6e-05
TR-PAX2_02	1	0.975398	0.961249	1.13011	0.958083	1.03968	PAX2	39.2511	7.14986	2.45675	3.26e-09	6.67e-09	6.6e-05
TR-PAX3_01	0.805399	1.11496	0.79986	0.522875	0.855509	0.868965	PAX3	6.64459	17.4453	-1.39259	3.39e-22	1.32e-21	6.87e-18
TR-PAX3_B	0.505786	1.23415	0.974888	1.13758	0.579011	1.19403	PAX3	6.64459	17.4453	-1.39259	3.39e-22	1.32e-21	6.87e-18
TR-PAX4_01	0.839549	0.958552	0.932828	0.880206	0.520602	0.926001	PAX4	0.0298774	0.0264927	0.17346	0.330186	0.37114	1
TR-PAX4_02	0.353937	0.638242	0.832939	1.46934	1	0.983544	PAX4	0.0298774	0.0264927	0.17346	0.330186	0.37114	1
TR-PAX4_03	0.828662	1.03722	0.185153	1.24112	0.18358	1.12193	PAX4	0.0298774	0.0264927	0.17346	0.330186	0.37114	1
TR-PAX4_04	0.453852	0.799045	0.857284	1.28948	1	1.00281	PAX4	0.0298774	0.0264927	0.17346	0.330186	0.37114	1
TR-PAX5_01	0.0967099	1.1697	0.185153	0.766967	1	1.00237	PAX5	18.4214	8.69206	1.08361	0.935641	0.943703	1
TR-PAX5_02	1	0.972154	1	1.0502	1	1.00458	PAX5	18.4214	8.69206	1.08361	0.935641	0.943703	1
TR-PAX6_01	0.409129	0.68756	0.95749	1.31279	1	0.947327	PAX6	68.9922	63.3571	0.122926	3.54e-20	1.25e-19	7.17e-16
TR-PAX6_Q2	1	1.0086	0.971917	0.924875	0.98924	0.973815	PAX6	68.9922	63.3571	0.122926	3.54e-20	1.25e-19	7.17e-16
TR-PAX8_01	0.844323	0.901942	1	1.03821	0.995723	0.95856	PAX8	67.5837	59.799	0.176553	0.578255	0.615326	1
TR-PAX8_B	0.189471	1.33759	0.961249	1.17092	0.254043	1.26835	PAX8	67.5837	59.799	0.176553	0.578255	0.615326	1
TR-PAX9_B	0.971994	1.01935	0.961249	0.885403	0.930726	0.963696	PAX9	190.534	61.3466	1.63499	4.19e-16	1.21e-15	8.49e-12
TR-PBX_Q3	0.127175	0.627193	1	0.926508	0.315181	0.751551	PBX	NA	NA	NA	NA	NA	NA
TR-PBX1_01	0.252531	0.543929	0.961249	1.33918	0.90644	0.874335	PBX1	7311.8	4382.41	0.738501	2.2e-10	4.79e-10	4.46e-06
TR-PBX1_02	1	0.995827	0.831336	1.48343	0.673868	1.19841	PBX1	7311.8	4382.41	0.738501	2.2e-10	4.79e-10	4.46e-06
TR-PBX1_03	0.76306	0.824951	0.971917	1.16061	1	0.964409	PBX1	7311.8	4382.41	0.738501	2.2e-10	4.79e-10	4.46e-06
TR-PEA3_Q6	1	NA	1	NA	1	NA	NA	NA	NA	NA	NA	NA	NA
TR-PEBP_Q6	1	0.989908	0.111617	1.50684	0.224957	1.20468	PEBP	NA	NA	NA	NA	NA	NA
TR-PIT1_Q6	0.00470015	0.291416	1	1.0933	0.18358	0.62458	PIT1	NA	NA	NA	NA	NA	NA
TR-PITX2_Q2	0.711016	0.851248	0.85758	0.678645	0.340419	0.779536	PITX2	23.0794	30.4359	-0.399168	0.00242699	0.00346199	1
TR-PLZF_02	0.407814	0.640946	0.961249	0.737785	0.340462	0.68118	ZNF145	NA	NA	NA	NA	NA	NA
TR-POLY_C	0.407671	0.722322	0.984191	1.11785	0.840593	0.886652	POLY	NA	NA	NA	NA	NA	NA
TR-POU1F1_Q6	0.0449577	0.413182	0.993354	0.799286	0.112159	0.573598	POU1F1	0.141562	0.148291	-0.067	0.320466	0.361246	1
TR-POU3F2_01	0.629344	0.725048	0.297606	0.278198	0.13219	0.539393	POU3F2	16.3608	0.40097	5.35061	0.000216663	0.000333872	1
TR-POU3F2_02	0.357144	0.608909	1	0.95185	0.639606	0.751393	POU3F2	16.3608	0.40097	5.35061	0.000216663	0.000333872	1
TR-POU6F1_01	0.964731	0.893868	0.961249	0.628785	0.706285	0.783733	POU6F1	156.835	362.395	-1.20832	1.89e-56	1.08e-54	3.84e-52
TR-PPAR_DR1_Q2	0.012988	1.3349	0.961249	0.868948	0.299855	1.14131	PPAR	NA	NA	NA	NA	NA	NA
TR-PPARA_01	1	0.996935	0.974888	1.09767	0.966072	1.03879	PPARA	335.057	910.946	-1.44296	6.06e-47	1.1e-45	1.23e-42
TR-PPARA_02	0.461271	1.1154	0.984191	1.06345	0.528899	1.09382	PPARA	335.057	910.946	-1.44296	6.06e-47	1.1e-45	1.23e-42
TR-PPARG_01	1	0.971816	1	0.911489	0.952989	0.946752	PPARG	189.562	1890.4	-3.31795	1.12e-54	4.98e-53	2.27e-50
TR-PPARG_02	0.254304	1.3343	0.298539	1.58081	0.0555558	1.43672	PPARG	189.562	1890.4	-3.31795	1.12e-54	4.98e-53	2.27e-50
TR-PPARG_03	0.0748529	1.34051	1	0.942968	0.340419	1.17534	PPARG	189.562	1890.4	-3.31795	1.12e-54	4.98e-53	2.27e-50
TR-PR_01	0.790227	0.885858	0.682048	1.34469	0.843546	1.07649	PGR	3129.71	2063.15	0.601181	0.00251484	0.00358227	1
TR-PR_02	0.486264	0.806379	0.961249	1.20324	1	0.971264	PGR	3129.71	2063.15	0.601181	0.00251484	0.00358227	1
TR-PR_Q2	0.0412628	1.38464	0.971917	1.09577	0.0962152	1.26462	PGR	3129.71	2063.15	0.601181	0.00251484	0.00358227	1
TR-PTF1BETA_Q6	0.693389	0.916747	1	1.00762	0.869288	0.954504	PTF1A	0.0830702	0.19277	-1.21448	6.44e-11	1.44e-10	1.3e-06
TR-PU1_Q6	0.744061	0.931567	1	0.965084	0.810514	0.945493	PU1	NA	NA	NA	NA	NA	NA
TR-PXR_Q2	0.940804	1.04477	0.961249	1.16922	0.772193	1.09647	NR1I2	4.15932	4.45067	-0.0976753	5.3e-06	9.08e-06	0.107382
TR-R_01	1	0.987772	0.971917	1.06211	0.98924	1.01866	R	NA	NA	NA	NA	NA	NA
TR-RBPJK_01	0.404428	1.16997	0.961249	0.845867	0.952989	1.03531	RBPSUH	NA	NA	NA	NA	NA	NA
TR-RBPJK_Q4	0.940804	1.0366	0.994762	1.071	0.894071	1.05089	RBPSUH	NA	NA	NA	NA	NA	NA
TR-RFX_Q6	1	0.987842	0.961249	0.852819	0.90293	0.931743	RFX	NA	NA	NA	NA	NA	NA
TR-RFX1_01	0.410162	1.22203	0.995213	0.878729	0.845981	1.0794	RFX1	415.566	345.547	0.266196	2.06e-06	3.61e-06	0.0416772
TR-RFX1_02	0.940804	1.04907	0.961249	0.80505	0.958941	0.947688	RFX1	415.566	345.547	0.266196	2.06e-06	3.61e-06	0.0416772
TR-ROAZ_01	0.0265541	1.36632	1	0.932004	0.249837	1.18587	ZNF423	195.249	447.302	-1.19593	1.03e-35	8.27e-35	2.08e-31
TR-RORA1_01	0.773376	0.857904	0.971917	0.835596	0.702865	0.848635	RORA1	NA	NA	NA	NA	NA	NA
TR-RORA2_01	1	0.937848	0.95749	1.31944	0.862444	1.09639	RORA2	NA	NA	NA	NA	NA	NA
TR-RP58_01	0.06652	1.28632	1	0.946357	0.333158	1.14507	ZNF238	1693.7	890.145	0.928066	0.259419	0.297297	1
TR-RREB1_01	1	0.984867	0.240526	1.33941	0.359093	1.13217	RREB1	1222.5	1380.06	-0.174895	1.71e-05	2.85e-05	0.346945
TR-RSRFC4_01	0.964731	0.892314	1	1.07604	1	0.968649	MEF2A	1361.92	2019.88	-0.568631	1.28e-33	9.12e-33	2.59e-29
TR-RSRFC4_Q2	0.730836	0.78708	0.984191	0.766614	0.665042	0.778577	MEF2A	1361.92	2019.88	-0.568631	1.28e-33	9.12e-33	2.59e-29
TR-RUSH1A_02	0.505786	0.633149	0.95749	0.55673	0.297881	0.601399	RUSH1A	NA	NA	NA	NA	NA	NA
TR-S8_01	0.333417	0.531876	1	1.12243	0.786391	0.777237	S8	NA	NA	NA	NA	NA	NA
TR-SEF1_C	1	1.01343	0.95749	1.16988	0.74359	1.07843	SEF1	NA	NA	NA	NA	NA	NA
TR-SF1_Q6	0.970689	1.02637	0.995213	0.915202	1	0.980183	SF1	4337.88	4695.25	-0.114213	6.22e-07	1.13e-06	0.0125893
TR-SMAD_Q6	0.805982	1.07657	0.971917	0.869499	1	0.990538	MADH1	NA	NA	NA	NA	NA	NA
TR-SMAD_Q6_01	0.119113	1.26729	0.743087	0.749643	0.856819	1.05222	MADH1	NA	NA	NA	NA	NA	NA
TR-SMAD3_Q6	0.707354	1.08015	0.118231	0.617881	0.504597	0.888092	MADH3	NA	NA	NA	NA	NA	NA
TR-SMAD4_Q6	0.00113677	1.39298	1	0.967318	0.0547327	1.21613	MADH4	NA	NA	NA	NA	NA	NA
TR-SOX_Q6	0.792634	0.874017	0.961249	0.819761	0.660753	0.851475	SOX1	0.415692	0.188985	1.13724	0.00012892	0.000201937	1
TR-SOX5_01	0.582135	0.714348	0.961249	0.753754	0.504597	0.73072	SOX5	30.1619	117.028	-1.95605	3.24e-37	2.88e-36	6.57e-33
TR-SOX9_B1	0.0917838	0.563069	0.961249	0.792173	0.129912	0.658256	SOX9	2180.67	2708.25	-0.31259	8.02e-06	1.36e-05	0.162448
TR-SP1_01	1	0.99087	0.911545	1.093	0.792339	1.0333	SP1	3238.93	3986.3	-0.29953	1.02e-16	3.05e-16	2.07e-12
TR-SP1_Q2_01	0.988206	0.989093	0.67745	1.10096	0.662362	1.03557	SP1	3238.93	3986.3	-0.29953	1.02e-16	3.05e-16	2.07e-12
TR-SP1_Q4_01	0.428769	0.942614	0.923957	1.07248	1	0.996569	SP1	3238.93	3986.3	-0.29953	1.02e-16	3.05e-16	2.07e-12
TR-SP1_Q6	0.453852	0.946801	0.961249	1.05645	1	0.992356	SP1	3238.93	3986.3	-0.29953	1.02e-16	3.05e-16	2.07e-12
TR-SP1_Q6_01	0.507675	0.949796	0.961249	1.04074	0.966072	0.987579	SP1	3238.93	3986.3	-0.29953	1.02e-16	3.05e-16	2.07e-12
TR-SP3_Q3	0.00133879	1.29825	0.919768	0.873878	0.204073	1.12193	SP3	2337.21	2414.99	-0.0472314	0.101455	0.123273	1
TR-SPZ1_01	0.750261	1.04978	0.961249	0.927007	1	0.998774	SPZ1	0.148035	0.00787818	4.23193	0.0424038	0.0539167	1
TR-SREBP_Q3	0.224388	1.189	0.961249	0.874071	0.797486	1.05816	SREBF1	6347.71	2805.86	1.17779	5.44e-19	1.82e-18	1.1e-14
TR-SREBP1_01	0.940804	1.04793	1	1.08117	0.902887	1.06174	SREBF1	6347.71	2805.86	1.17779	5.44e-19	1.82e-18	1.1e-14
TR-SREBP1_02	0.951387	0.961777	0.961249	1.10385	0.993724	1.02081	SREBF1	6347.71	2805.86	1.17779	5.44e-19	1.82e-18	1.1e-14
TR-SREBP1_Q6	0.0100871	1.35174	0.95749	1.14391	0.0261243	1.26539	SREBF1	6347.71	2805.86	1.17779	5.44e-19	1.82e-18	1.1e-14
TR-SRF_01	0.254304	0.585469	0.831336	1.48264	1	0.95822	SRF	1403.51	1977.74	-0.494813	8.96e-21	3.27e-20	1.81e-16
TR-SRF_C	0.912689	0.897013	0.961249	1.16103	1	1.00671	SRF	1403.51	1977.74	-0.494813	8.96e-21	3.27e-20	1.81e-16
TR-SRF_Q4	0.741932	0.867193	0.961249	1.18518	1	0.99931	SRF	1403.51	1977.74	-0.494813	8.96e-21	3.27e-20	1.81e-16
TR-SRF_Q5_01	0.283926	0.737978	1	1.07405	0.729846	0.877608	SRF	1403.51	1977.74	-0.494813	8.96e-21	3.27e-20	1.81e-16
TR-SRF_Q5_02	0.261887	0.700892	0.971917	1.11469	0.749488	0.872816	SRF	1403.51	1977.74	-0.494813	8.96e-21	3.27e-20	1.81e-16
TR-SRF_Q6	0.897415	1.06547	0.961249	1.16172	0.748325	1.10546	SRF	1403.51	1977.74	-0.494813	8.96e-21	3.27e-20	1.81e-16
TR-SRY_01	0.0535444	0.36916	0.961249	1.21185	0.455581	0.719277	NA	NA	NA	NA	NA	NA	NA
TR-SRY_02	0.00106771	0.299244	1	0.947255	0.0459658	0.568476	SRY	0.00398679	0.0473073	-3.56876	0.668205	0.699826	1
TR-STAF_01	0.267562	1.16397	1	1.02856	0.456778	1.10771	ZNF143	365.858	393.787	-0.106133	2.45e-05	4.03e-05	0.496712
TR-STAF_02	0.304661	1.13576	0.961249	0.894814	0.890702	1.03565	ZNF143	365.858	393.787	-0.106133	2.45e-05	4.03e-05	0.496712
TR-STAT_01	0.635049	0.821675	0.961249	1.20046	1	0.979052	STAT	NA	NA	NA	NA	NA	NA
TR-STAT_Q6	0.680803	1.08634	1	1.02433	0.801624	1.06058	STAT	NA	NA	NA	NA	NA	NA
TR-STAT1_01	0.792634	0.894201	0.961249	1.19352	1	1.01856	STAT1	8245.43	3704.45	1.15433	5.68e-18	1.8e-17	1.15e-13
TR-STAT1_02	0.582135	0.866098	0.961249	1.15437	1	0.985867	STAT1	8245.43	3704.45	1.15433	5.68e-18	1.8e-17	1.15e-13
TR-STAT1_03	0.417436	0.817777	0.984191	0.889037	0.455581	0.847384	STAT1	8245.43	3704.45	1.15433	5.68e-18	1.8e-17	1.15e-13
TR-STAT3_01	0.585385	0.829479	1	0.98464	0.786391	0.893945	STAT3	6453.62	6750.36	-0.0648556	0.00191582	0.00275771	1
TR-STAT3_02	0.143233	0.81911	1	1.00552	0.411702	0.896558	STAT3	6453.62	6750.36	-0.0648556	0.00191582	0.00275771	1
TR-STAT4_01	0.237372	0.693972	0.961249	1.14614	0.786391	0.881835	STAT4	69.0804	98.911	-0.517855	2.29e-15	6.39e-15	4.65e-11
TR-STAT5A_01	0.486264	0.806021	0.961249	1.16834	0.98924	0.956556	STAT5A	1091.14	2881.82	-1.40115	4.49e-49	1e-47	9.09e-45
TR-STAT5A_02	1	0.994711	1	0.94557	1	0.974294	STAT5A	1091.14	2881.82	-1.40115	4.49e-49	1e-47	9.09e-45
TR-STAT5A_03	0.00188989	0.514837	1	1.03474	0.0871226	0.730843	STAT5A	1091.14	2881.82	-1.40115	4.49e-49	1e-47	9.09e-45
TR-STAT5A_04	1	NA	1	NA	1	NA	NA	NA	NA	NA	NA	NA	NA
TR-STAT5B_01	0.76306	0.850042	1	0.996593	0.903812	0.91093	STAT5B	1625.5	3788.69	-1.22082	5.4e-60	9.04e-58	1.09e-55
TR-STAT6_01	0.312075	0.692802	0.927762	0.666895	0.18358	0.682038	STAT6	2817.99	3892.37	-0.465981	3.41e-30	2e-29	6.91e-26
TR-STAT6_02	0.363333	1.16858	0.961249	0.860263	0.930726	1.04048	STAT6	2817.99	3892.37	-0.465981	3.41e-30	2e-29	6.91e-26
TR-STRA13_01	0.937203	1.04197	0.961249	1.13159	0.794586	1.0792	STRA13	746.017	281.075	1.40825	6.23e-40	6.58e-39	1.26e-35
TR-SZF11_01	0.0171386	1.298	1	0.9605	0.181138	1.15778	SZF11	NA	NA	NA	NA	NA	NA
TR-T3R_01	0.262474	1.20432	0.995213	1.06681	0.383607	1.14719	T3R	NA	NA	NA	NA	NA	NA
TR-T3R_Q6	0.73503	1.07901	0.792593	1.22478	0.356881	1.13957	T3R	NA	NA	NA	NA	NA	NA
TR-TAACC_B	1	0.953205	0.961249	1.16912	0.958083	1.04291	TAACC	NA	NA	NA	NA	NA	NA
TR-TAL1_Q6	0.000313539	1.38427	1	0.999245	0.0248968	1.2243	TAL1	54.0235	212.459	-1.97552	9.79e-54	3.86e-52	1.98e-49
TR-TAL1ALPHAE47_01	0.0309308	1.31728	0.961249	0.85535	0.404318	1.12536	TAL1	54.0235	212.459	-1.97552	9.79e-54	3.86e-52	1.98e-49
TR-TAL1BETAE47_01	0.0470347	1.32787	1	0.95314	0.286096	1.17218	TAL1	54.0235	212.459	-1.97552	9.79e-54	3.86e-52	1.98e-49
TR-TAL1BETAITF2_01	0.0195791	1.39035	0.671261	0.725961	0.542337	1.11431	TAL1	54.0235	212.459	-1.97552	9.79e-54	3.86e-52	1.98e-49
TR-TATA_01	0.975552	0.903897	1	0.972461	0.993724	0.932384	TATA	NA	NA	NA	NA	NA	NA
TR-TATA_C	0.385287	0.739674	1	0.898731	0.498397	0.805758	TATA	NA	NA	NA	NA	NA	NA
TR-TAXCREB_01	1	0.995777	0.95749	0.767183	0.796515	0.900802	TAXCREB	NA	NA	NA	NA	NA	NA
TR-TAXCREB_02	0.270943	1.22762	0.961249	1.16001	0.286136	1.19953	TAXCREB	NA	NA	NA	NA	NA	NA
TR-TBP_01	1	0.971244	1	1.00205	1	0.984043	TBP	272.778	286.255	-0.0695754	0.000517199	0.000777411	1
TR-TBP_Q6	1	1.02539	1	0.824346	1	0.941861	TBP	272.778	286.255	-0.0695754	0.000517199	0.000777411	1
TR-TBX5_01	0.742347	0.889886	1	0.94593	0.797486	0.913171	TBX5	67.4052	108.104	-0.681484	1.13e-09	2.37e-09	2.29e-05
TR-TBX5_02	0.212293	1.25112	0.961249	0.829803	0.79637	1.07608	TBX5	67.4052	108.104	-0.681484	1.13e-09	2.37e-09	2.29e-05
TR-TBX5_Q5	0.096489	1.2846	0.95749	0.81427	0.709756	1.08919	TBX5	67.4052	108.104	-0.681484	1.13e-09	2.37e-09	2.29e-05
TR-TCF11_01	0.877804	1.07073	1	1.07599	0.895286	1.07292	TCF11	NA	NA	NA	NA	NA	NA
TR-TCF11MAFG_01	0.0882397	0.566202	1	0.890296	0.209368	0.700854	TCF11MAFG	NA	NA	NA	NA	NA	NA
TR-TCF4_Q5	0.048949	0.591582	0.971917	1.10972	0.37993	0.806854	TCF4	1554.22	2930.22	-0.914816	8.85e-26	4.09e-25	1.79e-21
TR-TEF_Q6	0.117476	0.465403	1	0.982153	0.340462	0.680099	TEF	580.36	1541.08	-1.40892	1.79e-48	3.73e-47	3.63e-44
TR-TEF1_Q6	1	NA	1	NA	1	NA	NA	NA	NA	NA	NA	NA	NA
TR-TEL2_Q6	0.0975692	0.711936	0.529248	1.32823	0.98924	0.967989	TEL2	NA	NA	NA	NA	NA	NA
TR-TFE_Q6	0.453852	0.770591	1	0.997403	0.724641	0.864826	TFE3	1319.61	1991.13	-0.59348	4.37e-16	1.26e-15	8.86e-12
TR-TFIIA_Q6	0.940804	1.04702	0.961249	1.13046	0.810514	1.08169	TFIIA	NA	NA	NA	NA	NA	NA
TR-TFIII_Q6	0.680901	1.06195	0.961249	0.928254	1	1.0064	TFIII	NA	NA	NA	NA	NA	NA
TR-TGIF_01	1	0.979645	1	1.00236	1	0.989083	TGIF	NA	NA	NA	NA	NA	NA
TR-TITF1_Q3	0.260678	0.652762	0.961249	1.18847	0.801624	0.875334	TITF1	NA	NA	NA	NA	NA	NA
TR-TST1_01	0.297906	0.652231	0.971917	0.795265	0.317878	0.711658	TST1	NA	NA	NA	NA	NA	NA
TR-TTF1_Q6	0.954595	0.959944	0.961249	0.894727	0.797486	0.932848	NKX2-1	4.01858	2.21515	0.859279	0.594278	0.630668	1
TR-UF1H3BETA_Q6	0.740901	1.03589	0.67745	1.11135	0.333258	1.06724	UF1H3BETA	NA	NA	NA	NA	NA	NA
TR-USF_01	0.176032	1.30993	0.465066	1.43338	0.0555558	1.36122	USF1	1147.86	688.585	0.737237	2.23e-35	1.75e-34	4.52e-31
TR-USF_02	1	1.03249	0.923957	1.31201	0.660753	1.14862	USF1	1147.86	688.585	0.737237	2.23e-35	1.75e-34	4.52e-31
TR-USF_C	0.845277	1.05936	0.615263	1.30148	0.339298	1.15996	USF1	1147.86	688.585	0.737237	2.23e-35	1.75e-34	4.52e-31
TR-USF_Q6	0.00181972	1.43541	0.995213	1.06627	0.0261243	1.28204	USF1	1147.86	688.585	0.737237	2.23e-35	1.75e-34	4.52e-31
TR-USF_Q6_01	0.00246545	1.36975	1	0.995028	0.0555558	1.21406	USF1	1147.86	688.585	0.737237	2.23e-35	1.75e-34	4.52e-31
TR-USF2_Q6	1	NA	1	NA	1	NA	NA	NA	NA	NA	NA	NA	NA
TR-VBP_01	0.640531	0.699584	1	0.984235	0.830502	0.817849	VBP	NA	NA	NA	NA	NA	NA
TR-VMYB_01	0.312075	0.585504	1	0.823736	0.37993	0.684483	VMYB	NA	NA	NA	NA	NA	NA
TR-VMYB_02	1	0.987266	1	0.859838	0.998203	0.934323	VMYB	NA	NA	NA	NA	NA	NA
TR-WHN_B	0.342253	1.29872	0.961249	0.806098	0.83356	1.09405	WHN	NA	NA	NA	NA	NA	NA
TR-WT1_Q6	0.962183	0.984707	0.971917	0.957837	0.843546	0.973543	WT1	107.409	4.36101	4.62231	1.05e-30	6.38e-30	2.14e-26
TR-XBP1_01	0.410162	1.24606	0.257242	0.450789	0.903812	0.915647	XBP1	40622.1	20697.5	0.972807	1.96e-14	5.21e-14	3.96e-10
TR-XFD1_01	0.310733	0.675424	1	0.950243	0.532474	0.789604	XFD1	NA	NA	NA	NA	NA	NA
TR-XFD2_01	0.00362715	0.286235	0.961249	0.738283	0.0264415	0.474049	XFD2	NA	NA	NA	NA	NA	NA
TR-XFD3_01	0.00418314	0.330483	1	0.929904	0.0760073	0.579527	XFD3	NA	NA	NA	NA	NA	NA
TR-XPF1_Q6	0.792634	0.925337	1	1.00522	0.926814	0.958526	XPF1	NA	NA	NA	NA	NA	NA
TR-XVENT1_01	0.582135	0.80487	0.961249	1.17765	1	0.959752	XVENT1	NA	NA	NA	NA	NA	NA
TR-YY1_01	0.269036	0.707647	0.961249	1.20299	0.857444	0.91345	YY1	1451.84	1241.06	0.226306	1.49e-09	3.1e-09	3.01e-05
TR-YY1_02	0.109297	1.26063	0.660173	1.26683	0.0509044	1.26321	YY1	1451.84	1241.06	0.226306	1.49e-09	3.1e-09	3.01e-05
TR-YY1_Q6	0.635049	0.878926	0.831336	1.23655	0.98924	1.02751	YY1	1451.84	1241.06	0.226306	1.49e-09	3.1e-09	3.01e-05
TR-YY1_Q6_02	0.792634	1.07801	0.932398	1.21828	0.498397	1.13628	YY1	1451.84	1241.06	0.226306	1.49e-09	3.1e-09	3.01e-05
TR-ZBRK1_01	0.0347253	1.27384	0.72849	0.804638	0.625257	1.0789	ZNF350	344.587	294.671	0.225767	0.271237	0.309933	1
TR-ZEC_01	0.554783	0.808014	1	1.05258	0.856819	0.909624	ZEC	NA	NA	NA	NA	NA	NA
TR-ZF5_01	0.412853	0.901994	1	0.953722	0.498397	0.923485	ZFP161	391.948	475.445	-0.278617	6.97e-18	2.2e-17	1.41e-13
TR-ZF5_B	0.764149	0.933652	0.984359	0.93142	0.726439	0.932724	ZFP161	391.948	475.445	-0.278617	6.97e-18	2.2e-17	1.41e-13
TR-ZIC1_01	0.516909	0.890948	0.961249	1.11419	1	0.983699	ZIC1	69.5068	11.9796	2.53657	0.0646849	0.0805033	1
TR-ZIC2_01	0.279995	0.848559	0.923957	1.15728	0.98924	0.976825	ZIC2	50.2981	6.74654	2.89828	0.0760695	0.0938929	1
TR-ZIC3_01	0.903084	1.03256	1	0.968461	1	1.00593	ZIC3	2.95035	0.308498	3.25755	0.253522	0.29105	1
TR-ZID_01	0.179727	1.19926	0.941798	0.836523	0.85283	1.04855	ZID	NA	NA	NA	NA	NA	NA
TR-ZNF219_01	0.792634	1.03093	0.961249	1.04526	0.723419	1.03688	ZNF219	430.663	809.245	-0.910017	6.41e-24	2.71e-23	1.3e-19
TR-ZTA_Q2	0.659666	0.870041	0.95749	1.19558	1	1.0053	ZTA	NA	NA	NA	NA	NA	NA
