# Supplementary material for: Regulators Associated with Clinical Outcomes Revealed by DNA Methylation Data in Breast Cancer
Source: PLoS Comput Biol. 2015 May 21;11(5):e1004269. doi: 10.1371/journal.pcbi.1004269 (PMC4440643; doi:10.1371/journal.pcbi.1004269)
Supplement: S14 Table — (XLS) [file pcbi.1004269.s014.xls]

## Sheet: Fisher_CpG_LumA_filtered_V6.txt
Enrichment/Depletion of TF binding motifs in survival-associated CpG regions in Luminal A breast cancers
	Protective CpGs		Hazardous CpGs		Protective + Hazardous CpGs		mRNA expression levels of corresponding TF genes (TCGA RNA-seq)
Transcription Factor Motif	p-value (FDR)	Relative Enrichment	p-value (FDR)	Relative Enrichment	p-value (FDR)	Relative Enrichment	Transcription Factor Gene	Tumor Mean Count	Normal Mean Count	log2 Fold Change	p-value	Benjamini p-value	Bonferroni p-value
JA-ABI4	0.00209232	1.17399	1.44897e-21	1.40322	1.18951e-21	1.29536	ABI4	NA	NA	NA	NA	NA	NA
JA-Agamous	0.930271	1.05631	1	0.997335	0.916475	1.02508	AGAMOUS	NA	NA	NA	NA	NA	NA
JA-AGL3	0.529576	0.75879	0.903054	1.0554	0.753548	0.91584	AGL3	NA	NA	NA	NA	NA	NA
JA-Ar	0.52238	0.848705	1	0.984275	0.560843	0.920487	AR	687.394	581.355	0.241717	0.260059	0.297946	1
JA-Arnt	1	NA	1	NA	1	NA	NA	NA	NA	NA	NA	NA	NA
JA-Arnt-Ahr	1	NA	1	NA	1	NA	NA	NA	NA	NA	NA	NA	NA
JA-ARR10	0.853087	0.916433	0.334114	1.16339	0.779059	1.04719	ARR10	NA	NA	NA	NA	NA	NA
JA-Athb-1	0.927217	0.899052	0.490116	0.798924	0.456475	0.846036	ATHB-1	NA	NA	NA	NA	NA	NA
JA-ATHB5	1	0.996936	0.58321	0.81776	0.739402	0.902065	ATHB5	NA	NA	NA	NA	NA	NA
JA-Bapx1	0.980779	0.954522	1	0.987649	0.909847	0.972062	BAPX1	NA	NA	NA	NA	NA	NA
JA-BRCA1	1	0.98888	0.462254	0.834811	0.652421	0.907303	BRCA1	432.814	209.321	1.04803	3.98e-21	1.47e-20	8.07e-17
JA-Broad-complex_1	0.306851	0.736394	0.0147718	0.593033	0.00427016	0.660486	BROAD-COMPLEX_1	NA	NA	NA	NA	NA	NA
JA-Broad-complex_2	0.46263	0.762572	0.156028	0.702742	0.0689962	0.730893	BROAD-COMPLEX_2	NA	NA	NA	NA	NA	NA
JA-Broad-complex_3	0.566183	0.801638	0.63118	0.873215	0.312554	0.839537	BROAD-COMPLEX_3	NA	NA	NA	NA	NA	NA
JA-Broad-complex_4	0.0387369	0.547155	0.126765	0.707227	0.00270747	0.63191	BROAD-COMPLEX_4	NA	NA	NA	NA	NA	NA
JA-bZIP910	0.908604	0.912884	0.0895038	1.35203	0.407377	1.1454	BZIP910	NA	NA	NA	NA	NA	NA
JA-bZIP911	0.687858	0.908932	0.71877	1.05899	1	0.988385	BZIP911	NA	NA	NA	NA	NA	NA
JA-Cebpa	0.738411	1.12754	0.914169	0.926814	0.968613	1.02126	CEBPA	648.216	2657.95	-2.03577	3.55e-22	1.38e-21	7.18e-18
JA-CF2-II	0.73327	0.584838	0.970863	1.03941	0.781265	0.825526	CF2-II	NA	NA	NA	NA	NA	NA
JA-CREB1	0.861741	1.06288	0.0143675	1.34219	0.0464045	1.21077	CREB1	1196.71	1502.07	-0.32788	1.28e-17	4.01e-17	2.6e-13
JA-Ddit3-Cebpa	1	0.970373	0.599374	0.880267	0.691657	0.922664	DDIT3-CEBPA	NA	NA	NA	NA	NA	NA
JA-dl_1	0.402603	0.853662	0.585379	1.07536	0.861579	0.97105	DL_1	NA	NA	NA	NA	NA	NA
JA-Dl_2	0.668115	0.925134	0.812406	1.03563	0.910306	0.983642	DL_2	NA	NA	NA	NA	NA	NA
JA-Dof2	1	NA	1	NA	1	NA	NA	NA	NA	NA	NA	NA	NA
JA-Dof3	1	NA	1	NA	1	NA	NA	NA	NA	NA	NA	NA	NA
JA-E2F1	0.115789	1.28181	1.1904e-15	1.98797	9.03512e-14	1.65571	E2F1	466.347	73.1675	2.67213	2.55e-53	9.24e-52	5.15e-49
JA-Eip74EF	0.70497	0.924832	1.53296e-50	2.47213	1.68684e-27	1.7441	EIP74EF	NA	NA	NA	NA	NA	NA
JA-ELF5	0.379265	0.838346	0.0193288	1.2825	0.519422	1.07352	ELF5	778.556	1854.94	-1.2525	2.71e-22	1.06e-21	5.49e-18
JA-ELK1	0.70497	0.924622	1.83458e-42	2.31496	1.03906e-22	1.66078	ELK1	897.427	623.734	0.524863	1.43e-34	1.07e-33	2.89e-30
JA-ELK4	0.984553	0.968039	3.4099e-38	2.49919	7.60437e-22	1.77876	ELK4	186.615	191.903	-0.0403173	0.077975	0.0961278	1
JA-EMBP1	0.751459	0.907001	0.885461	1.03785	0.926969	0.976282	EMBP1	NA	NA	NA	NA	NA	NA
JA-En1	1	1.00625	1	1.01184	0.996817	1.00921	EN1	301.475	59.7198	2.33576	0.00652729	0.00896302	1
JA-ESR1	1	0.988359	0.0141053	1.16889	0.113949	1.08395	ESR1	10749.8	3449.89	1.63969	7.28e-09	1.46e-08	0.000147336
JA-ETS1	1	NA	1	NA	1	NA	NA	NA	NA	NA	NA	NA	NA
JA-Evi1	0.301256	0.717967	0.0758802	0.660793	0.0175738	0.687695	EVI1	NA	NA	NA	NA	NA	NA
JA-Fos	0.61099	0.845777	0.874868	1.04568	0.838165	0.951623	FOS	5037.05	29120.6	-2.53139	1.62e-43	2.2e-42	3.28e-39
JA-Foxa2	0.438993	0.784424	0.404468	0.828939	0.149424	0.807994	FOXA2	2.14724	0.89998	1.25452	0.240562	0.277078	1
JA-FOXC1	0.975469	1.04988	0.428136	1.20939	0.540722	1.13434	FOXC1	566.07	650.676	-0.20096	4.59e-27	2.28e-26	9.3e-23
JA-FOXD1	0.00242246	0.44384	0.997822	0.966303	0.022261	0.720476	FOXD1	49.6669	6.91622	2.84423	0.0015242	0.00221097	1
JA-Foxd3	0.0269631	0.536317	0.958131	0.953175	0.0689174	0.757037	FOXD3	12.1542	1.42957	3.0878	9.44e-14	2.43e-13	1.91e-09
JA-FOXF2	0.139302	0.666494	0.462254	0.840636	0.0603203	0.758699	FOXF2	66.5301	53.9087	0.30349	0.604391	0.640077	1
JA-FOXI1	0.0387369	0.598688	0.646553	0.892408	0.0367422	0.754208	FOXI1	287.824	359.571	-0.32109	2.05e-09	4.24e-09	4.14e-05
JA-FOXL1	0.748143	0.783232	0.117277	0.535387	0.108879	0.652002	FOXL1	40.8419	27.2859	0.581891	0.389698	0.431223	1
JA-Foxq1	0.0263784	0.517836	0.169388	0.723115	0.0019969	0.626528	FOXQ1	41.8765	24.003	0.802925	0.430536	0.472283	1
JA-GABPA	0.139302	0.84289	3.6238e-23	1.72106	5.68737e-09	1.30786	GABPA	803.689	1166.8	-0.537845	2.54e-28	1.35e-27	5.14e-24
JA-GAMYB	0.853087	0.911529	0.0859439	1.27502	0.452305	1.10399	GAMYB	NA	NA	NA	NA	NA	NA
JA-Gata1	1	NA	1	NA	1	NA	NA	NA	NA	NA	NA	NA	NA
JA-GATA2	1	NA	1	NA	1	NA	NA	NA	NA	NA	NA	NA	NA
JA-GATA3	1	NA	1	NA	1	NA	NA	NA	NA	NA	NA	NA	NA
JA-Gfi	0.274004	0.801454	0.0386206	1.27332	0.691657	1.0513	GFI1	33.2406	26.9287	0.303802	0.34951	0.390745	1
JA-Hand1-Tcfe2a	0.70497	0.914924	1	0.993701	0.742095	0.956635	HAND1	1.24262	0.199697	2.6375	0.282236	0.321498	1
JA-hb	0.323012	0.747651	0.997822	1.01612	0.529129	0.8898	HB	NA	NA	NA	NA	NA	NA
JA-HLF	0.284824	0.604567	0.106486	1.44641	0.861579	1.05031	HLF	173.587	1316.58	-2.92306	1.92e-61	6.08e-59	3.89e-57
JA-HMG-1	0.994052	0.960409	0.147777	0.748944	0.263293	0.848442	HMG-1	NA	NA	NA	NA	NA	NA
JA-HMG-IY	0.0963669	0.621826	0.80122	1.06422	0.349377	0.856065	HMG-IY	NA	NA	NA	NA	NA	NA
JA-HNF1A	0.179787	0.634261	0.0859439	0.644141	0.00907721	0.639492	HNF1A	21.8038	19.1372	0.188195	0.000374176	0.000567485	1
JA-HNF4A	0.987007	0.977463	0.039371	1.18353	0.213264	1.08657	HNF4A	0.527854	0.466686	0.177685	0.13754	0.164386	1
JA-id1	1	1.01407	9.26934e-05	1.45715	0.00447169	1.24867	ID1	274.978	594.952	-1.11345	5.81e-23	2.35e-22	1.18e-18
JA-IRF1	0.0907746	0.731189	0.431566	1.10958	0.578539	0.931544	IRF1	1378.52	852.166	0.693917	5.31e-09	1.08e-08	0.000107561
JA-IRF2	0.183974	0.744165	0.247232	1.17994	0.916818	0.974903	IRF2	859.889	954.179	-0.150108	6.4e-07	1.16e-06	0.0129691
JA-Klf4	1	1.01005	1	1.0018	0.998135	1.00568	KLF4	598.727	3483.62	-2.54062	8.27e-51	2.21e-49	1.67e-46
JA-Lhx3	1	1.00467	0.00439719	0.429858	0.0798896	0.700318	LHX3	1.01164	0.0132691	6.25248	7.48e-06	1.27e-05	0.151459
JA-Macho-1	0.877187	1.02985	0.959755	0.986807	0.96907	1.00706	MACHO-1	NA	NA	NA	NA	NA	NA
JA-Mafb	0.769451	1.06086	0.959755	1.01574	0.725798	1.03697	MAFB	1320.94	1449.06	-0.133547	0.0045858	0.00638977	1
JA-MAX	0.899693	1.04224	0.707363	1.05615	0.669909	1.0496	MAX	1445.09	1307.52	0.144323	0.00323943	0.0045745	1
JA-MEF2A	0.376635	0.732898	0.509201	0.826618	0.16601	0.782522	MEF2A	1361.92	2019.88	-0.568631	1.28e-33	9.12e-33	2.59e-29
JA-MIZF	0.738411	1.12699	0.00670313	1.55228	0.0181247	1.35218	MIZF	NA	NA	NA	NA	NA	NA
JA-MNB1A	1	NA	1	NA	1	NA	NA	NA	NA	NA	NA	NA	NA
JA-Myb	0.857202	0.920917	0.0878707	1.25393	0.444207	1.09724	MYB	1908.09	1000.68	0.931152	8.99e-12	2.1e-11	1.82e-07
JA-MYB.ph3	0.566183	0.706085	1	0.98599	0.596696	0.85429	MYB	1908.09	1000.68	0.931152	8.99e-12	2.1e-11	1.82e-07
JA-MYC-MAX	0.88796	0.950036	1	1.00203	0.900577	0.977567	MYC	2165.85	4392.32	-1.02005	1.33e-27	6.81e-27	2.69e-23
JA-Mycn	1	NA	1	NA	1	NA	NA	NA	NA	NA	NA	NA	NA
JA-Myf	0.114199	1.12578	0.0318772	0.876839	0.983698	0.993971	MYF5	0.579079	1.11881	-0.950135	0.918449	0.928629	1
JA-MZF1_1-4	1	NA	1	NA	1	NA	NA	NA	NA	NA	NA	NA	NA
JA-MZF1_5-13	0.70497	1.05713	0.0873315	1.13892	0.0995898	1.10043	ZNF42	NA	NA	NA	NA	NA	NA
JA-NF-kappaB	0.643785	0.927569	0.00237844	1.25347	0.135455	1.10013	NF-KAPPAB	NA	NA	NA	NA	NA	NA
JA-NFIL3	0.361916	0.634643	0.644849	0.824253	0.197675	0.735038	NFIL3	518.27	1015.67	-0.970658	4.31e-29	2.38e-28	8.72e-25
JA-NFKB1	0.611483	0.935993	0.0160743	1.16849	0.312262	1.0591	NFKB1	1437.51	1563.12	-0.120849	9.83e-07	1.76e-06	0.0199015
JA-NFYA	0.980779	1.03166	7.82179e-45	2.87328	1.35031e-27	2.00677	NFYA	1347	991.275	0.442396	1.2e-09	2.52e-09	2.44e-05
JA-NHLH1	0.0623944	1.15752	0.854639	0.976454	0.243513	1.06165	NHLH1	5.65573	3.95702	0.515299	0.0948136	0.115571	1
JA-Nkx2-5	0.980779	1.04485	0.405597	0.768399	0.711266	0.898472	NKX2-5	20.651	2.79126	2.88722	0.240308	0.276821	1
JA-NKX3-1	0.77073	0.802666	0.0466988	0.475515	0.0617225	0.629445	NKX3-1	388.86	209.03	0.895538	0.0435546	0.0552688	1
JA-Nobox	0.52238	1.25427	0.817767	1.07863	0.458669	1.16127	NOBOX	0.564271	0.276669	1.02823	0.248441	0.285524	1
JA-NR1H2-RXRA	0.525069	0.857099	0.117521	1.21636	0.746596	1.04732	NR1H2	1263.06	1165.46	0.116025	0.190606	0.222979	1
JA-NR2F1	0.830281	0.940651	0.212759	1.13681	0.672141	1.04451	NR2F1	283.841	472.685	-0.7358	1.21e-31	7.72e-31	2.45e-27
JA-NR3C1	0.98381	0.954017	1	0.993935	0.933044	0.975153	NR3C1	1181.11	3915.51	-1.72906	1.15e-58	1.21e-56	2.33e-54
JA-ovo	0.861741	1.09008	0.947106	0.941003	0.996525	1.01115	OVO	NA	NA	NA	NA	NA	NA
JA-Pax2	0.624424	0.845671	0.212759	1.22335	0.807554	1.04565	PAX2	39.2511	7.14986	2.45675	3.26e-09	6.67e-09	6.6e-05
JA-Pax4	0.599802	1.12159	0.540662	1.09635	0.330236	1.10822	PAX4	0.0298774	0.0264927	0.17346	0.330186	0.37114	1
JA-Pax5	0.874339	1.03117	0.00396397	1.19906	0.020183	1.12007	PAX5	18.4214	8.69206	1.08361	0.935641	0.943703	1
JA-Pax6	0.417407	0.755532	1	0.984703	0.493002	0.876875	PAX6	68.9922	63.3571	0.122926	3.54e-20	1.25e-19	7.17e-16
JA-PBF	1	NA	1	NA	1	NA	NA	NA	NA	NA	NA	NA	NA
JA-PBX1	0.55659	0.774464	0.854639	0.90844	0.401699	0.845402	PBX1	7311.8	4382.41	0.738501	2.2e-10	4.79e-10	4.46e-06
JA-Pdx1	1	NA	1	NA	1	NA	NA	NA	NA	NA	NA	NA	NA
JA-PEND	0.289595	0.735154	0.198922	0.752262	0.0429794	0.744212	PEND	NA	NA	NA	NA	NA	NA
JA-PPARG	0.592182	0.887669	0.638113	0.924519	0.342726	0.90718	PPARG	189.562	1890.4	-3.31795	1.12e-54	4.98e-53	2.27e-50
JA-PPARG-RXRA	0.861741	1.04724	0.0227269	1.2543	0.0682537	1.15688	PPARG	189.562	1890.4	-3.31795	1.12e-54	4.98e-53	2.27e-50
JA-Prrx2	1	NA	1	NA	1	NA	NA	NA	NA	NA	NA	NA	NA
JA-REL	0.240197	0.839631	4.46235e-05	1.37843	0.099881	1.12491	REL	150.251	140.762	0.0941153	0.37698	0.418385	1
JA-RELA	0.197256	0.838268	0.0771594	1.17222	0.907632	1.01509	RELA	2101.25	1997.97	0.0727131	0.0934457	0.114061	1
JA-REST	0.857202	1.02663	0.439479	0.948515	0.850775	0.98527	REST	422.284	451.329	-0.095967	0.0542906	0.0680691	1
JA-Roaz	0.52238	1.09411	0.355533	1.09313	0.188707	1.09359	ZNF423	195.249	447.302	-1.19593	1.03e-35	8.27e-35	2.08e-31
JA-RORA_1	0.0749184	0.685195	0.274919	0.824531	0.0127513	0.758971	RORA	355.11	644.162	-0.859159	3.24e-30	1.9e-29	6.56e-26
JA-RORA_2	0.435342	0.770701	0.600531	1.11291	0.861579	0.951896	RORA	355.11	644.162	-0.859159	3.24e-30	1.9e-29	6.56e-26
JA-RREB1	0.672245	1.0794	0.851052	0.959191	0.916818	1.01575	RREB1	1222.5	1380.06	-0.174895	1.71e-05	2.85e-05	0.346945
JA-RUNX1	0.0823245	0.615712	0.997822	1.01612	0.212341	0.827721	RUNX1	4121.24	3737.88	0.140858	0.344697	0.385706	1
JA-RUSH1-alfa	0.70497	0.810074	0.808338	0.871404	0.519422	0.842547	RUSH1-ALFA	NA	NA	NA	NA	NA	NA
JA-RXRA-VDR	0.643785	0.874182	0.322884	1.16524	0.869543	1.02829	RXRA-VDR	NA	NA	NA	NA	NA	NA
JA-sna	1	NA	1	NA	1	NA	NA	NA	NA	NA	NA	NA	NA
JA-Sox17	1	0.986324	0.0207753	0.661202	0.113753	0.814177	SOX17	70.3154	296.611	-2.07666	5.5e-48	1.1e-46	1.11e-43
JA-Sox5	1	NA	1	NA	1	NA	NA	NA	NA	NA	NA	NA	NA
JA-SOX9	0.70497	1.12338	0.00315656	0.539065	0.176468	0.813994	SOX9	2180.67	2708.25	-0.31259	8.02e-06	1.36e-05	0.162448
JA-SP1	0.987007	1.01137	4.03444e-05	1.21633	0.00276707	1.11989	SP1	3238.93	3986.3	-0.29953	1.02e-16	3.05e-16	2.07e-12
JA-SPI1	1	NA	1	NA	1	NA	NA	NA	NA	NA	NA	NA	NA
JA-SPIB	0.036592	0.737771	0.851052	1.03329	0.196971	0.894244	NA	NA	NA	NA	NA	NA	NA
JA-Spz1	0.611483	1.09674	0.99959	0.982721	0.753548	1.03637	SPZ1	0.148035	0.00787818	4.23193	0.0424038	0.0539167	1
JA-SQUA	0.0623944	0.592433	0.0185583	0.607447	0.000390841	0.600383	SQUA	NA	NA	NA	NA	NA	NA
JA-SRF	1	0.937093	0.386767	0.773248	0.472101	0.85034	SRF	1403.51	1977.74	-0.494813	8.96e-21	3.27e-20	1.81e-16
JA-SRY	0.52238	0.791039	0.355815	0.793643	0.16047	0.792418	SRY	0.00398679	0.0473073	-3.56876	0.668205	0.699826	1
JA-Staf	0.738298	1.04741	0.0281639	1.15577	0.048925	1.10479	ZNF143	365.858	393.787	-0.106133	2.45e-05	4.03e-05	0.496712
JA-STAT1	0.23233	0.816869	0.050541	1.22046	0.822994	1.03056	STAT1	8245.43	3704.45	1.15433	5.68e-18	1.8e-17	1.15e-13
JA-TP53	0.975469	1.02665	0.760237	1.05001	0.746596	1.03902	TP53	1703.58	1558.75	0.128183	0.369183	0.410466	1
JA-Ubx	1	NA	1	NA	1	NA	NA	NA	NA	NA	NA	NA	NA
JA-USF1	0.899693	0.950362	0.233182	1.14497	0.632874	1.05341	USF1	1147.86	688.585	0.737237	2.23e-35	1.75e-34	4.52e-31
JA-usp	1	0.987765	0.340118	1.08576	0.60304	1.03965	USP	NA	NA	NA	NA	NA	NA
JA-YY1	1	NA	1	NA	1	NA	NA	NA	NA	NA	NA	NA	NA
JA-ZEB1	1	NA	1	NA	1	NA	NA	NA	NA	NA	NA	NA	NA
JA-ZNF354C	1	NA	1	NA	1	NA	NA	NA	NA	NA	NA	NA	NA
TR-ACAAT_B	0.470425	1.1454	6.47815e-05	1.47686	0.000258023	1.32091	ACAAT	NA	NA	NA	NA	NA	NA
TR-AFP1_Q6	0.904824	0.90911	0.359697	0.782617	0.36402	0.842134	AFP1	NA	NA	NA	NA	NA	NA
TR-AHR_01	0.853087	0.950306	0.000235554	1.323	0.0327607	1.14764	AHR	1956.82	3291.99	-0.750445	1.43e-25	6.56e-25	2.9e-21
TR-AHR_Q5	1	0.987803	9.78655e-05	1.43402	0.00813434	1.22407	AHR	1956.82	3291.99	-0.750445	1.43e-25	6.56e-25	2.9e-21
TR-AHRARNT_01	0.503613	1.13833	0.132144	1.20321	0.0825292	1.17268	AHRARNT	NA	NA	NA	NA	NA	NA
TR-AHRARNT_02	0.356994	1.1471	0.118854	1.17792	0.04474	1.16342	AHRARNT	NA	NA	NA	NA	NA	NA
TR-AHRHIF_Q6	1	1.01055	0.0240608	1.21784	0.110362	1.12031	AHRHIF	NA	NA	NA	NA	NA	NA
TR-AIRE_01	0.687858	0.826706	0.384556	0.78711	0.247729	0.80574	AIRE	0.264691	0.177239	0.578612	0.0938147	0.114463	1
TR-AIRE_02	0.70497	0.826184	0.427445	0.792905	0.28647	0.808563	AIRE	0.264691	0.177239	0.578612	0.0938147	0.114463	1
TR-ALPHACP1_01	0.971659	0.960059	8.36867e-11	1.7344	7.89729e-06	1.37006	ALPHACP1	NA	NA	NA	NA	NA	NA
TR-ALX4_01	0.853087	0.919031	0.00429329	0.62289	0.020183	0.762229	ALX4	7.70985	40.2548	-2.38439	8.77e-41	9.83e-40	1.78e-36
TR-AMEF2_Q6	0.240197	0.704308	0.22028	0.755359	0.0428525	0.731338	AMEF2	NA	NA	NA	NA	NA	NA
TR-AML_Q6	0.374385	0.863719	1	0.992491	0.468946	0.931902	AML	NA	NA	NA	NA	NA	NA
TR-AML1_01	1	NA	1	NA	1	NA	NA	NA	NA	NA	NA	NA	NA
TR-AML1_Q6	1	NA	1	NA	1	NA	NA	NA	NA	NA	NA	NA	NA
TR-AP1_01	1	0.987234	1	1.00261	1	0.995377	JUN	4418.74	11794.5	-1.4164	2.96e-38	2.82e-37	6e-34
TR-AP1_C	0.271508	0.785451	0.929615	0.959716	0.289165	0.877721	JUN	4418.74	11794.5	-1.4164	2.96e-38	2.82e-37	6e-34
TR-AP1_Q2	0.980779	1.02957	1	1.00743	0.914311	1.01785	JUN	4418.74	11794.5	-1.4164	2.96e-38	2.82e-37	6e-34
TR-AP1_Q2_01	0.432968	0.849242	1	0.983926	0.492467	0.920555	JUN	4418.74	11794.5	-1.4164	2.96e-38	2.82e-37	6e-34
TR-AP1_Q4	0.323012	0.825085	0.699075	1.06558	0.746596	0.952421	JUN	4418.74	11794.5	-1.4164	2.96e-38	2.82e-37	6e-34
TR-AP1_Q4_01	0.373956	0.804773	0.929187	1.03299	0.630813	0.925609	JUN	4418.74	11794.5	-1.4164	2.96e-38	2.82e-37	6e-34
TR-AP1_Q6	0.890292	0.944689	1	1.00737	0.916818	0.97788	JUN	4418.74	11794.5	-1.4164	2.96e-38	2.82e-37	6e-34
TR-AP1_Q6_01	0.278515	0.804152	0.788924	1.05087	0.633788	0.934787	JUN	4418.74	11794.5	-1.4164	2.96e-38	2.82e-37	6e-34
TR-AP1FJ_Q2	0.267874	0.816864	0.721323	1.05823	0.653121	0.944661	AP1FJ	NA	NA	NA	NA	NA	NA
TR-AP2_Q3	0.861741	1.01956	1.82783e-11	1.25543	3.68338e-07	1.14445	TFAP2	NA	NA	NA	NA	NA	NA
TR-AP2_Q6	0.0485989	1.10651	2.79375e-18	1.325	3.78709e-16	1.2222	TFAP2	NA	NA	NA	NA	NA	NA
TR-AP2_Q6_01	0.036592	1.09239	2.04029e-18	1.26677	1.44144e-16	1.18472	TFAP2	NA	NA	NA	NA	NA	NA
TR-AP2ALPHA_01	0.987007	0.989435	9.96334e-12	1.29034	3.60775e-06	1.14876	TFAP2A	2433.01	1383.74	0.814171	2.71e-15	7.54e-15	5.49e-11
TR-AP2ALPHA_02	0.899684	0.977642	6.61204e-12	1.34125	4.90437e-06	1.17016	TFAP2A	2433.01	1383.74	0.814171	2.71e-15	7.54e-15	5.49e-11
TR-AP2ALPHA_03	0.252921	1.14233	5.98102e-08	1.43638	4.11897e-07	1.29802	TFAP2A	2433.01	1383.74	0.814171	2.71e-15	7.54e-15	5.49e-11
TR-AP2GAMMA_01	1	0.994875	3.51379e-09	1.24048	6.33986e-05	1.12492	TFAP2G	NA	NA	NA	NA	NA	NA
TR-AP2REP_01	0.46263	1.09235	0.414413	0.925447	1	1.00398	AP2REP	NA	NA	NA	NA	NA	NA
TR-AP3_Q6	0.271508	0.704811	0.016836	0.579923	0.00429749	0.638685	TFAP3	NA	NA	NA	NA	NA	NA
TR-AP4_01	0.132478	1.13502	0.240542	0.915056	0.820263	1.01855	TFAP4	314.872	208.558	0.594317	9.64e-15	2.61e-14	1.95e-10
TR-AP4_Q5	0.139302	1.14107	0.00561717	0.817839	0.691657	0.969924	TFAP4	314.872	208.558	0.594317	9.64e-15	2.61e-14	1.95e-10
TR-AP4_Q6	0.1528	1.12863	0.0136448	0.84186	0.755641	0.976792	TFAP4	314.872	208.558	0.594317	9.64e-15	2.61e-14	1.95e-10
TR-AP4_Q6_01	0.14311	1.13023	0.000112054	0.778592	0.296798	0.944042	TFAP4	314.872	208.558	0.594317	9.64e-15	2.61e-14	1.95e-10
TR-APOLYA_B	0.0934865	0.602069	0.835514	0.913986	0.0998489	0.767224	APOLYA	NA	NA	NA	NA	NA	NA
TR-AR_01	0.632799	0.88316	0.303378	0.842509	0.193573	0.861636	AR	687.394	581.355	0.241717	0.260059	0.297946	1
TR-AR_02	0.861741	0.924727	0.00742343	0.662298	0.0323404	0.785775	AR	687.394	581.355	0.241717	0.260059	0.297946	1
TR-AR_03	0.738298	1.08222	0.147777	0.804898	0.63427	0.935384	AR	687.394	581.355	0.241717	0.260059	0.297946	1
TR-AR_Q2	0.99735	1.02206	1	0.971971	1	0.99554	AR	687.394	581.355	0.241717	0.260059	0.297946	1
TR-AR_Q6	1	0.979317	0.000824498	0.681066	0.0187973	0.821398	AR	687.394	581.355	0.241717	0.260059	0.297946	1
TR-AREB6_01	1	0.992935	0.785594	0.949084	0.829622	0.969716	TCF8	NA	NA	NA	NA	NA	NA
TR-AREB6_02	0.179787	0.817107	0.479776	0.911057	0.0856805	0.866852	TCF8	NA	NA	NA	NA	NA	NA
TR-AREB6_03	0.591658	1.0732	0.182477	0.889569	0.798775	0.975972	TCF8	NA	NA	NA	NA	NA	NA
TR-AREB6_04	1	1.0089	0.889544	1.03366	0.897966	1.02201	TCF8	NA	NA	NA	NA	NA	NA
TR-ARNT_01	0.846599	0.935111	0.131902	1.18586	0.522085	1.06788	ARNT	1566.54	1915.01	-0.289766	7.14e-15	1.94e-14	1.45e-10
TR-ARNT_02	0.980779	1.03762	0.651443	1.0897	0.706684	1.06519	ARNT	1566.54	1915.01	-0.289766	7.14e-15	1.94e-14	1.45e-10
TR-ARP1_01	0.853087	1.05103	0.854639	0.96125	1	1.00349	NR2F2	1936.33	1724.59	0.167072	0.260059	0.297946	1
TR-ATATA_B	0.751459	0.820343	0.204874	0.652246	0.16601	0.731338	ATATA	NA	NA	NA	NA	NA	NA
TR-ATF_01	0.479953	1.15337	0.000137661	1.49182	0.000399118	1.33257	ATF	NA	NA	NA	NA	NA	NA
TR-ATF_B	0.492057	0.79782	0.00742343	1.4787	0.284209	1.15834	ATF	NA	NA	NA	NA	NA	NA
TR-ATF1_Q6	1	0.970302	0.287953	1.15722	0.593501	1.06927	ATF1	440.534	500.05	-0.18282	8.61e-07	1.55e-06	0.0174282
TR-ATF3_Q6	1	0.997978	0.0602983	1.20407	0.196892	1.1071	ATF3	901.844	3992.52	-2.14635	3.08e-38	2.92e-37	6.24e-34
TR-ATF4_Q2	1	1.00348	0.00568237	1.29914	0.0542532	1.16003	ATF4	5762.96	6256.2	-0.118477	3.29e-06	5.71e-06	0.0666746
TR-ATF6_01	1	0.993364	0.00247308	1.61414	0.0328303	1.32206	ATF6	1968.87	1637.17	0.266165	2.94e-05	4.81e-05	0.594933
TR-BACH1_01	0.240197	0.791986	0.959755	0.970366	0.28647	0.886435	BACH1	821.009	1035.93	-0.335461	1.25e-11	2.91e-11	2.54e-07
TR-BACH2_01	0.994052	0.969521	0.37836	1.12291	0.691657	1.05074	BACH2	116.095	319.093	-1.45867	2.93e-43	3.89e-42	5.93e-39
TR-BARBIE_01	1	1.01065	0.929187	1.02772	0.907464	1.01969	BARBIE	NA	NA	NA	NA	NA	NA
TR-BEL1_B	0.636584	1.0825	0.30586	0.882878	0.878035	0.976804	BEL1	NA	NA	NA	NA	NA	NA
TR-BLIMP1_Q6	0.476685	0.890246	0.620486	0.937599	0.274358	0.915318	PRDM1	413.414	354.377	0.222304	0.0233975	0.0306111	1
TR-BRACH_01	1	0.9944	0.240889	1.23711	0.468533	1.12291	BRACH	NA	NA	NA	NA	NA	NA
TR-BRCA_01	0.853087	0.90656	1	0.984617	0.829622	0.94789	BRCA	NA	NA	NA	NA	NA	NA
TR-BRN2_01	0.46263	0.756666	0.95201	0.946335	0.431941	0.857093	BRN2	NA	NA	NA	NA	NA	NA
TR-CAAT_01	1	0.973676	2.28702e-24	2.2455	5.72634e-14	1.64709	CAAT	NA	NA	NA	NA	NA	NA
TR-CAAT_C	0.203256	1.20033	0.0143675	1.28345	0.00341888	1.24434	CAAT	NA	NA	NA	NA	NA	NA
TR-CACBINDINGPROTEIN_Q6	1	1.00675	0.310844	0.94303	0.578539	0.973009	CACBINDINGPROTEIN	NA	NA	NA	NA	NA	NA
TR-CACCCBINDINGFACTOR_Q6	0.890292	0.974301	0.889544	0.981396	0.746596	0.978058	CACCCBINDINGFACTOR	NA	NA	NA	NA	NA	NA
TR-CACD_01	0.794188	0.970192	2.16068e-15	1.35273	1.88246e-07	1.17274	CACD	NA	NA	NA	NA	NA	NA
TR-CAP_01	0.898034	1.03506	0.967165	0.982626	0.986351	1.0073	CAP	NA	NA	NA	NA	NA	NA
TR-CART1_01	1	1.02311	0.424056	0.743866	0.662817	0.875257	CART1	NA	NA	NA	NA	NA	NA
TR-CBF_01	0.564486	1.1403	0.000137661	1.51996	0.00063344	1.34133	CBF	NA	NA	NA	NA	NA	NA
TR-CBF_02	0.853087	0.932644	0.929187	1.02882	0.964808	0.98357	CBF	NA	NA	NA	NA	NA	NA
TR-CDC5_01	0.706082	1.16213	0.0880528	0.590116	0.560843	0.859257	CDC5	NA	NA	NA	NA	NA	NA
TR-CDP_01	0.323012	0.592454	0.293751	0.670056	0.0714423	0.633543	CDP	NA	NA	NA	NA	NA	NA
TR-CDP_02	1	1.00456	0.293368	0.568068	0.544609	0.773442	CDP	NA	NA	NA	NA	NA	NA
TR-CDPCR1_01	0.179787	1.55836	0.405955	0.692401	0.746596	1.09985	CDPCR1	NA	NA	NA	NA	NA	NA
TR-CDPCR3_01	0.645634	1.16088	0.913187	0.928434	0.867135	1.0378	CDPCR3	NA	NA	NA	NA	NA	NA
TR-CDPCR3HD_01	0.276756	1.38784	0.5515	0.809337	0.749742	1.08153	CDPCR3HD	NA	NA	NA	NA	NA	NA
TR-CDX_Q5	0.18834	0.615219	0.00862095	0.485957	0.00129866	0.546777	CDX1	7.95728	4.42235	0.847463	1.01e-08	2.01e-08	0.000204337
TR-CDX2_Q5	0.931011	1.06115	0.00271691	0.442017	0.0999358	0.733328	CDX2	1.82269	0.468507	1.95993	0.953719	0.959404	1
TR-CDXA_01	0.597923	1.17603	0.00151013	0.461768	0.188956	0.79784	CDXA	NA	NA	NA	NA	NA	NA
TR-CDXA_02	1	NA	1	NA	1	NA	NA	NA	NA	NA	NA	NA	NA
TR-CEBP_01	0.97108	0.945859	0.174277	0.785402	0.245337	0.860899	CEBP	NA	NA	NA	NA	NA	NA
TR-CEBP_C	0.820903	0.89645	0.528027	0.865882	0.431267	0.880265	CEBP	NA	NA	NA	NA	NA	NA
TR-CEBP_Q2	0.724931	0.813296	0.969931	1.03246	0.846828	0.929338	CEBP	NA	NA	NA	NA	NA	NA
TR-CEBP_Q2_01	0.974915	0.942381	0.650423	0.878278	0.635334	0.908439	CEBP	NA	NA	NA	NA	NA	NA
TR-CEBP_Q3	0.447373	1.19321	0.912848	0.942506	0.734765	1.06046	CEBP	NA	NA	NA	NA	NA	NA
TR-CEBPA_01	0.590945	0.794691	0.114627	0.680966	0.0689174	0.734475	CEBPA	648.216	2657.95	-2.03577	3.55e-22	1.38e-21	7.18e-18
TR-CEBPB_01	0.236558	0.757881	0.77615	0.926029	0.193685	0.846913	CEBPB	1226.51	1312.87	-0.0981677	1.91e-07	3.57e-07	0.00387683
TR-CEBPB_02	0.284824	0.706748	0.274919	1.23192	1	0.984818	CEBPB	1226.51	1312.87	-0.0981677	1.91e-07	3.57e-07	0.00387683
TR-CEBPDELTA_Q6	0.519236	0.79893	0.256586	1.23198	0.912573	1.02822	CEBPD	774.13	1111.32	-0.521624	7.79e-14	2.01e-13	1.58e-09
TR-CEBPGAMMA_Q6	0.94366	1.03999	0.0348143	0.672119	0.240261	0.845207	CEBPG	1277.19	1193.93	0.0972522	0.260957	0.298924	1
TR-CETS168_Q6	0.681964	0.939776	4.67058e-10	1.4294	0.000154166	1.19903	CETS168	NA	NA	NA	NA	NA	NA
TR-CETS1P54_01	0.739531	0.938375	7.47459e-16	1.67315	7.41783e-08	1.32743	CETS1P54	NA	NA	NA	NA	NA	NA
TR-CETS1P54_02	0.394456	0.834451	2.00642e-07	1.63134	0.00610209	1.25639	CETS1P54	NA	NA	NA	NA	NA	NA
TR-CETS1P54_03	0.853087	0.945352	9.03552e-15	1.74211	1.22117e-07	1.36722	CETS1P54	NA	NA	NA	NA	NA	NA
TR-CHCH_01	1	NA	1	NA	1	NA	NA	NA	NA	NA	NA	NA	NA
TR-CHOP_01	0.61099	0.851183	0.467858	0.855046	0.262098	0.853228	CHOP	NA	NA	NA	NA	NA	NA
TR-CHX10_01	0.853087	1.12425	0.0859439	0.544933	0.467558	0.817511	CHX10	NA	NA	NA	NA	NA	NA
TR-CIZ_01	0.744914	0.900616	0.972366	1.01735	0.856326	0.962424	CIZ	NA	NA	NA	NA	NA	NA
TR-CLOCKBMAL_Q6	1	0.981646	0.233219	1.14694	0.5036	1.06917	CLOCKBMAL	NA	NA	NA	NA	NA	NA
TR-CLOX_01	1	0.912448	0.319071	0.589693	0.411462	0.741554	CLOX	NA	NA	NA	NA	NA	NA
TR-CMAF_01	0.0676636	1.29823	1	1.00574	0.141157	1.14336	MAF	657.192	1504.18	-1.19459	8.13e-41	9.14e-40	1.65e-36
TR-CMYB_01	1	0.995998	0.00368988	1.31208	0.0484283	1.16336	MYB	1908.09	1000.68	0.931152	8.99e-12	2.1e-11	1.82e-07
TR-COMP1_01	0.687858	1.10356	0.431486	0.859751	0.916475	0.974466	COMP1	NA	NA	NA	NA	NA	NA
TR-COREBINDINGFACTOR_Q6	0.188891	0.767624	0.0696165	0.760411	0.00896564	0.763804	COREBINDINGFACTOR	NA	NA	NA	NA	NA	NA
TR-COUP_01	0.830281	0.940651	0.212759	1.13681	0.672141	1.04451	COUP	NA	NA	NA	NA	NA	NA
TR-COUP_DR1_Q6	0.709906	0.935428	0.539232	1.06583	1	1.00448	COUP	NA	NA	NA	NA	NA	NA
TR-COUPTF_Q6	0.194672	1.09867	0.234476	1.07198	0.0428525	1.08454	COUPTF	NA	NA	NA	NA	NA	NA
TR-CP2_01	1	1.00666	1	0.999148	1	1.00268	TFCP2	650.325	687.491	-0.080181	0.0334178	0.042974	1
TR-CP2_02	0.036592	1.1615	0.630913	0.960427	0.267337	1.05503	TFCP2	650.325	687.491	-0.080181	0.0334178	0.042974	1
TR-CREB_01	0.694795	0.839955	0.000488037	1.69872	0.0603203	1.29466	CREB1	1196.71	1502.07	-0.32788	1.28e-17	4.01e-17	2.6e-13
TR-CREB_02	0.546406	1.13895	0.000231744	1.48839	0.000840482	1.32397	CREB1	1196.71	1502.07	-0.32788	1.28e-17	4.01e-17	2.6e-13
TR-CREB_Q2	0.861741	1.06458	4.52773e-06	1.61454	0.000357286	1.35577	CREB1	1196.71	1502.07	-0.32788	1.28e-17	4.01e-17	2.6e-13
TR-CREB_Q2_01	0.397861	0.836554	0.00735851	1.34019	0.330236	1.10322	CREB1	1196.71	1502.07	-0.32788	1.28e-17	4.01e-17	2.6e-13
TR-CREB_Q3	1	NA	1	NA	1	NA	NA	NA	NA	NA	NA	NA	NA
TR-CREB_Q4	0.73327	1.09323	1.40891e-07	1.69385	2.27071e-05	1.41125	CREB1	1196.71	1502.07	-0.32788	1.28e-17	4.01e-17	2.6e-13
TR-CREB_Q4_01	1	0.984118	3.26851e-06	1.64303	0.00121173	1.333	CREB1	1196.71	1502.07	-0.32788	1.28e-17	4.01e-17	2.6e-13
TR-CREBATF_Q6	0.61099	0.852818	3.1517e-10	1.97697	9.01751e-05	1.44804	CREBATF	NA	NA	NA	NA	NA	NA
TR-CREBP1_01	0.397861	0.565558	0.634053	1.19361	0.823379	0.8981	CREBP1	NA	NA	NA	NA	NA	NA
TR-CREBP1_Q2	0.636584	0.866115	0.00194084	1.4667	0.118787	1.18412	CREBP1	NA	NA	NA	NA	NA	NA
TR-CREBP1CJUN_01	0.932297	0.907202	0.00449514	1.61233	0.0967415	1.28056	CREBP1CJUN	NA	NA	NA	NA	NA	NA
TR-CREL_01	0.236558	0.838173	9.26934e-05	1.36765	0.126106	1.11852	REL	150.251	140.762	0.0941153	0.37698	0.418385	1
TR-CRX_Q4	0.240563	0.765859	0.141593	0.775844	0.0277415	0.771146	CRX	0.0975446	0.120375	-0.303397	0.570767	0.608606	1
TR-DBP_Q6	0.23233	0.752142	0.691691	1.08078	0.635021	0.92615	DBP	331.805	310.205	0.0971139	0.746125	0.772023	1
TR-DEAF1_01	0.847174	1.03815	3.48519e-10	1.4227	1.25042e-06	1.24177	DEAF1	692.72	587.387	0.237961	0.0223102	0.0292454	1
TR-DEAF1_02	0.987007	0.972323	4.21824e-08	1.54345	0.000218099	1.27472	DEAF1	692.72	587.387	0.237961	0.0223102	0.0292454	1
TR-DEC_Q1	0.479953	0.896476	0.378468	0.905021	0.16601	0.901001	DEC	NA	NA	NA	NA	NA	NA
TR-DELTAEF1_01	0.271508	0.839002	0.45541	0.905823	0.108879	0.874382	DELTAEF1	NA	NA	NA	NA	NA	NA
TR-DR1_Q3	0.930271	1.02744	0.405955	1.0812	0.469554	1.05591	DR1	1218.7	1088.03	0.163625	0.00487623	0.00677673	1
TR-DR3_Q4	0.760893	0.945333	0.929192	1.01868	0.907464	0.984171	DR3	NA	NA	NA	NA	NA	NA
TR-DR4_Q2	0.377576	1.12222	0.936067	1.02043	0.402892	1.06833	DR4	NA	NA	NA	NA	NA	NA
TR-DTYPEPA_B	0.760893	0.845926	0.370474	0.779556	0.277143	0.810784	DTYPEPA	NA	NA	NA	NA	NA	NA
TR-E12_Q6	0.192459	1.11086	0.0133024	0.851546	0.702723	0.973557	TCF3	1735.86	956.427	0.859922	6.55e-29	3.59e-28	1.33e-24
TR-E2_01	1	0.982032	0.960384	0.963565	0.951642	0.972254	E2	NA	NA	NA	NA	NA	NA
TR-E2_Q6	0.980779	1.03618	0.30586	1.17925	0.430368	1.11193	E2	NA	NA	NA	NA	NA	NA
TR-E2_Q6_01	0.934037	0.935166	0.553863	1.12007	0.869543	1.03307	E2	NA	NA	NA	NA	NA	NA
TR-E2A_Q2	0.12598	1.12893	0.293271	0.92744	0.742624	1.02225	E2A	NA	NA	NA	NA	NA	NA
TR-E2A_Q6	0.0741224	1.15784	0.0212115	0.850755	1	0.995244	E2A	NA	NA	NA	NA	NA	NA
TR-E2F_01	0.987007	1.03435	1.03632e-13	2.36354	1.41268e-08	1.73813	E2F	NA	NA	NA	NA	NA	NA
TR-E2F_02	0.115789	1.28181	1.1904e-15	1.98797	9.03512e-14	1.65571	E2F	NA	NA	NA	NA	NA	NA
TR-E2F_03	0.151856	1.26452	3.44015e-13	1.94853	1.62306e-11	1.62669	E2F	NA	NA	NA	NA	NA	NA
TR-E2F_Q2	1	NA	1	NA	1	NA	NA	NA	NA	NA	NA	NA	NA
TR-E2F_Q3	0.0016371	1.62555	1.83973e-10	1.98012	2.13329e-13	1.81329	E2F	NA	NA	NA	NA	NA	NA
TR-E2F_Q3_01	0.138837	1.24492	3.4416e-14	1.853	2.10848e-12	1.56689	E2F	NA	NA	NA	NA	NA	NA
TR-E2F_Q4	0.473721	1.14927	6.01091e-11	1.79529	2.60225e-08	1.49133	E2F	NA	NA	NA	NA	NA	NA
TR-E2F_Q4_01	0.0341755	1.30793	9.27135e-14	1.78432	1.17761e-13	1.56017	E2F	NA	NA	NA	NA	NA	NA
TR-E2F_Q6	0.00735482	1.45214	8.04949e-12	1.88234	2.44298e-13	1.67992	E2F	NA	NA	NA	NA	NA	NA
TR-E2F_Q6_01	0.0196594	1.33722	9.03552e-15	1.8288	9.1262e-15	1.5975	E2F	NA	NA	NA	NA	NA	NA
TR-E2F1_Q3	0.000356698	1.58056	5.01367e-10	1.77533	3.60343e-14	1.68368	E2F1	466.347	73.1675	2.67213	2.55e-53	9.24e-52	5.15e-49
TR-E2F1_Q3_01	0.261606	1.09797	1.82498e-29	1.62528	4.63632e-21	1.37717	E2F1	466.347	73.1675	2.67213	2.55e-53	9.24e-52	5.15e-49
TR-E2F1_Q4	0.166412	1.27399	1.09192e-08	1.78473	3.78838e-08	1.54442	E2F1	466.347	73.1675	2.67213	2.55e-53	9.24e-52	5.15e-49
TR-E2F1_Q4_01	0.124062	1.25443	2.67154e-12	1.78172	3.18142e-11	1.53362	E2F1	466.347	73.1675	2.67213	2.55e-53	9.24e-52	5.15e-49
TR-E2F1_Q6	0.00735482	1.45214	8.04949e-12	1.88234	2.44298e-13	1.67992	E2F1	466.347	73.1675	2.67213	2.55e-53	9.24e-52	5.15e-49
TR-E2F1_Q6_01	0.0120288	1.3737	4.82882e-22	2.08877	1.07685e-20	1.75232	E2F1	466.347	73.1675	2.67213	2.55e-53	9.24e-52	5.15e-49
TR-E2F1DP1_01	0.0707908	1.27312	4.54482e-22	2.03806	1.12704e-18	1.67815	E2F1DP1	NA	NA	NA	NA	NA	NA
TR-E2F1DP1RB_01	0.0305024	1.43838	1.8903e-11	2.00197	6.93919e-12	1.73679	E2F1DP1RB	NA	NA	NA	NA	NA	NA
TR-E2F1DP2_01	0.263752	1.20698	2.30432e-14	1.93272	1.12036e-11	1.59125	E2F1DP2	NA	NA	NA	NA	NA	NA
TR-E2F4DP1_01	0.0305024	1.43838	1.8903e-11	2.00197	6.93919e-12	1.73679	E2F4DP1	NA	NA	NA	NA	NA	NA
TR-E2F4DP2_01	0.139238	1.27496	1.52408e-16	2.06737	5.02812e-14	1.69453	E2F4DP2	NA	NA	NA	NA	NA	NA
TR-E47_01	0.18834	1.10334	0.00670313	0.852672	0.615526	0.970613	E47	NA	NA	NA	NA	NA	NA
TR-E47_02	0.0456518	1.20926	0.00443601	0.784758	0.910306	0.984493	E47	NA	NA	NA	NA	NA	NA
TR-E4BP4_01	0.826464	0.812836	0.454179	0.72231	0.357318	0.764904	NFIL3	518.27	1015.67	-0.970658	4.31e-29	2.38e-28	8.72e-25
TR-E4F1_Q6	0.760893	0.888268	0.0147894	1.41723	0.204847	1.16834	E4F1	616.627	309.532	0.994308	1.01e-27	5.21e-27	2.05e-23
TR-EBF_Q6	0.820903	0.952953	0.269517	0.901321	0.247729	0.925614	EBF	NA	NA	NA	NA	NA	NA
TR-EBOX_Q6_01	0.522264	1.07826	0.330084	1.08121	0.178637	1.07982	EBOX	NA	NA	NA	NA	NA	NA
TR-EFC_Q6	0.0573442	0.632677	0.914169	0.947734	0.0892316	0.799495	RFX1	415.566	345.547	0.266196	2.06e-06	3.61e-06	0.0416772
TR-EGR_Q6	0.271508	1.07129	2.09832e-19	1.3604	1.89116e-14	1.22437	EGR	NA	NA	NA	NA	NA	NA
TR-EGR1_01	0.476685	1.08351	5.8361e-08	1.35498	2.89957e-06	1.22725	EGR1	4937.79	32056.3	-2.69867	1.83e-50	4.71e-49	3.7e-46
TR-EGR2_01	0.60302	1.08134	0.00568237	1.24292	0.00961555	1.1669	EGR2	434.716	2090.93	-2.266	1.3e-41	1.56e-40	2.63e-37
TR-EGR3_01	0.263205	1.12653	0.000172049	1.28053	0.000139353	1.20807	EGR3	608.05	2857.49	-2.23249	7.01e-37	6.08e-36	1.42e-32
TR-ELF1_Q6	0.177757	0.814947	0.356416	1.1064	0.824651	0.969264	ELF1	1791.23	1960.29	-0.130121	0.000356887	0.000542483	1
TR-ELK1_01	0.177757	0.824061	0.0432391	1.19996	0.846828	1.0231	ELK1	897.427	623.734	0.524863	1.43e-34	1.07e-33	2.89e-30
TR-ELK1_02	1	1.00503	1.57561e-28	1.98729	1.17131e-16	1.52512	ELK1	897.427	623.734	0.524863	1.43e-34	1.07e-33	2.89e-30
TR-EN1_01	0.361916	1.33547	0.671654	0.842199	0.797046	1.07429	EN1	301.475	59.7198	2.33576	0.00652729	0.00896302	1
TR-ER_Q6	0.738298	0.923825	0.405955	1.10511	0.900577	1.01981	ESR1	10749.8	3449.89	1.63969	7.28e-09	1.46e-08	0.000147336
TR-ER_Q6_02	0.612424	0.918337	1	0.993707	0.676321	0.958244	ESR1	10749.8	3449.89	1.63969	7.28e-09	1.46e-08	0.000147336
TR-ERR1_Q2	0.00425522	0.615602	0.332645	0.86375	0.00177867	0.746992	ESRRA	612.795	518.032	0.242363	0.0297318	0.0384733	1
TR-ETF_Q6	0.315801	1.0672	7.71716e-52	1.63115	9.09132e-34	1.3658	ETF	NA	NA	NA	NA	NA	NA
TR-ETS_Q4	0.166412	0.867473	0.009738	1.18222	0.633788	1.03413	ETS	NA	NA	NA	NA	NA	NA
TR-ETS_Q6	0.301256	0.900002	0.0908962	1.11904	0.849835	1.01598	ETS	NA	NA	NA	NA	NA	NA
TR-ETS1_B	0.792839	0.955952	0.993342	1.00769	0.867135	0.983347	ETS1	2248.14	3803.93	-0.75876	5.41e-27	2.67e-26	1.1e-22
TR-ETS2_B	0.881019	1.03938	0.903054	1.02561	0.746596	1.03209	ETS2	1108.78	2651.69	-1.25794	3.28e-49	7.44e-48	6.64e-45
TR-EVI1_01	0.880035	0.901357	0.198922	0.730299	0.214786	0.810784	EVI1	NA	NA	NA	NA	NA	NA
TR-EVI1_02	0.036592	0.539671	0.136964	0.707933	0.00270747	0.628763	EVI1	NA	NA	NA	NA	NA	NA
TR-EVI1_03	0.510348	0.741344	0.0264872	0.527024	0.0184898	0.627865	EVI1	NA	NA	NA	NA	NA	NA
TR-EVI1_04	0.414829	0.744865	0.95201	0.941948	0.395559	0.849218	EVI1	NA	NA	NA	NA	NA	NA
TR-EVI1_05	0.492057	0.739708	0.0125241	0.507934	0.00935518	0.616987	EVI1	NA	NA	NA	NA	NA	NA
TR-EVI1_06	0.70497	0.773459	0.24095	0.638225	0.168619	0.701855	EVI1	NA	NA	NA	NA	NA	NA
TR-FAC1_01	0.166412	0.757014	0.162135	1.19966	1	0.991387	FALZ	NA	NA	NA	NA	NA	NA
TR-FOX_Q2	4.13126e-05	0.296333	0.237412	0.769735	3.08057e-05	0.546992	FOX	NA	NA	NA	NA	NA	NA
TR-FOXD3_01	0.139302	0.629622	0.953237	1.02575	0.332336	0.839366	FOXD3	12.1542	1.42957	3.0878	9.44e-14	2.43e-13	1.91e-09
TR-FOXJ2_01	0.0963669	0.572362	0.948934	0.936928	0.134424	0.765394	FOXJ2	903.384	1145.02	-0.34196	6.09e-25	2.71e-24	1.23e-20
TR-FOXJ2_02	1	0.957997	0.414413	0.798098	0.537522	0.873333	FOXJ2	903.384	1145.02	-0.34196	6.09e-25	2.71e-24	1.23e-20
TR-FOXM1_01	0.52238	0.825078	0.477255	1.13166	1	0.987409	FOXM1	1232.14	103.134	3.57856	2.07e-58	2.03e-56	4.18e-54
TR-FOXO1_01	0.0016371	0.499802	0.929187	0.957675	0.0110685	0.742239	FOXO1A	NA	NA	NA	NA	NA	NA
TR-FOXO1_02	0.00209232	0.49186	0.237412	0.796113	0.000605829	0.652957	FOXO1A	NA	NA	NA	NA	NA	NA
TR-FOXO3_01	0.0138531	0.557412	0.945195	0.958709	0.0446753	0.769893	FOXO3A	NA	NA	NA	NA	NA	NA
TR-FOXO4_01	0.0179641	0.620494	0.721323	1.06602	0.18989	0.856392	FOXO4	492.923	1004.17	-1.02656	5.34e-49	1.18e-47	1.08e-44
TR-FOXO4_02	0.0174653	0.604689	0.63118	0.900052	0.0181762	0.761079	FOXO4	492.923	1004.17	-1.02656	5.34e-49	1.18e-47	1.08e-44
TR-FOXP1_01	0.301256	0.463934	0.477803	0.659625	0.113035	0.567549	FOXP1	1797.62	2105.45	-0.228036	5.2e-08	9.98e-08	0.00105212
TR-FOXP3_Q4	0.132478	0.706085	0.246321	0.808711	0.0197605	0.760424	FOXP3	97.4107	18.5517	2.39253	7.5e-40	7.88e-39	1.52e-35
TR-FREAC2_01	0.0286929	0.563544	0.770072	0.908827	0.0412029	0.746366	FOXF2	66.5301	53.9087	0.30349	0.604391	0.640077	1
TR-FREAC3_01	0.18834	0.69504	1	0.97324	0.262098	0.842343	FOXC1	566.07	650.676	-0.20096	4.59e-27	2.28e-26	9.3e-23
TR-FREAC4_01	0.0549728	0.619033	0.567712	0.876708	0.0410182	0.755468	FOXD1	49.6669	6.91622	2.84423	0.0015242	0.00221097	1
TR-FREAC7_01	0.0380472	0.506579	0.141593	0.688481	0.00299285	0.602893	FOXL1	40.8419	27.2859	0.581891	0.389698	0.431223	1
TR-FXR_IR1_Q6	0.771561	1.08767	0.421299	0.854477	0.869543	0.9642	FXR	NA	NA	NA	NA	NA	NA
TR-FXR_Q3	0.323012	0.776714	0.324255	0.825252	0.0868216	0.802414	FXR	NA	NA	NA	NA	NA	NA
TR-GABP_B	0.492057	0.922735	5.13106e-22	1.59281	5.98646e-10	1.27753	GABPA	803.689	1166.8	-0.537845	2.54e-28	1.35e-27	5.14e-24
TR-GATA1_01	0.853087	1.05474	0.531908	0.912394	0.910306	0.979372	GATA1	1.61475	1.53389	0.0741153	0.0755741	0.0933326	1
TR-GATA1_02	0.981887	0.925396	0.334114	0.767512	0.401699	0.841799	GATA1	1.61475	1.53389	0.0741153	0.0755741	0.0933326	1
TR-GATA1_03	0.412178	1.21716	1	0.988361	0.540722	1.09601	GATA1	1.61475	1.53389	0.0741153	0.0755741	0.0933326	1
TR-GATA1_04	1	0.977102	0.48458	0.848089	0.637841	0.908791	GATA1	1.61475	1.53389	0.0741153	0.0755741	0.0933326	1
TR-GATA1_05	0.454552	0.750435	0.110694	0.666859	0.0436648	0.706183	GATA1	1.61475	1.53389	0.0741153	0.0755741	0.0933326	1
TR-GATA1_06	0.119388	0.60169	0.214671	0.729108	0.0134732	0.669156	GATA1	1.61475	1.53389	0.0741153	0.0755741	0.0933326	1
TR-GATA2_01	0.178848	1.25779	1	0.985508	0.322999	1.11362	GATA2	338.699	213.924	0.662906	0.814399	0.833371	1
TR-GATA2_02	0.60302	0.814368	0.00682043	0.536918	0.0114625	0.667463	GATA2	338.699	213.924	0.662906	0.814399	0.833371	1
TR-GATA2_03	0.212086	0.684327	0.014543	0.586395	0.002486	0.632474	GATA2	338.699	213.924	0.662906	0.814399	0.833371	1
TR-GATA3_01	0.46263	0.797506	0.642711	0.88586	0.260235	0.844288	GATA3	11339.2	3409.09	1.73386	2.26e-24	9.8e-24	4.58e-20
TR-GATA3_02	0.143373	0.637373	0.032518	0.6117	0.00235543	0.623779	GATA3	11339.2	3409.09	1.73386	2.26e-24	9.8e-24	4.58e-20
TR-GATA3_03	0.643785	0.814249	0.0787037	0.646041	0.0649587	0.725186	GATA3	11339.2	3409.09	1.73386	2.26e-24	9.8e-24	4.58e-20
TR-GATA4_Q3	0.899693	1.04385	0.114348	0.793611	0.452305	0.911353	GATA4	29.3959	0.801755	5.19631	7.45e-05	0.000118452	1
TR-GATA6_01	0.794188	1.12179	1	0.996858	0.823379	1.05564	GATA6	149.059	197.333	-0.404752	1.53e-14	4.1e-14	3.1e-10
TR-GFI1_01	0.240563	0.762631	0.235896	1.19275	1	0.99037	GFI1	33.2406	26.9287	0.303802	0.34951	0.390745	1
TR-GFI1_Q6	0.980779	0.962049	0.720313	0.927885	0.698052	0.94396	GFI1	33.2406	26.9287	0.303802	0.34951	0.390745	1
TR-GFI1B_01	0.297631	0.775362	0.651443	1.08273	0.711471	0.938108	GFI1B	2.33004	0.903589	1.36662	0.112671	0.136181	1
TR-GLI_Q2	0.277904	1.10619	1	0.999106	0.411476	1.04949	GLI	NA	NA	NA	NA	NA	NA
TR-GR_01	0.706082	0.897762	0.231723	0.821592	0.185756	0.857431	NR3C1	1181.11	3915.51	-1.72906	1.15e-58	1.21e-56	2.33e-54
TR-GR_Q6	0.240563	0.820175	0.0880528	0.808923	0.0170962	0.814217	NR3C1	1181.11	3915.51	-1.72906	1.15e-58	1.21e-56	2.33e-54
TR-GR_Q6_01	0.994052	0.969573	0.0144111	0.714729	0.0705645	0.834637	NR3C1	1181.11	3915.51	-1.72906	1.15e-58	1.21e-56	2.33e-54
TR-GRE_C	0.0471187	0.730091	0.00342595	0.698055	6.20917e-05	0.713128	GRE	NA	NA	NA	NA	NA	NA
TR-GZF1_01	0.14311	1.47662	0.582771	0.828737	0.540722	1.13357	ZNF336	NA	NA	NA	NA	NA	NA
TR-HAND1E47_01	0.853087	0.941591	0.953237	1.01828	0.927644	0.982196	HAND1	1.24262	0.199697	2.6375	0.282236	0.321498	1
TR-HEB_Q6	0.194672	1.10967	0.0448743	0.876225	0.867135	0.986065	TCF12	1746.74	2047.21	-0.228994	2.92e-09	6e-09	5.92e-05
TR-HELIOSA_01	1	1.00672	0.017132	0.58913	0.126106	0.785615	HELIOSA	NA	NA	NA	NA	NA	NA
TR-HELIOSA_02	0.14311	0.715378	0.111119	0.760083	0.00994217	0.739049	HELIOSA	NA	NA	NA	NA	NA	NA
TR-HEN1_01	1	1.01094	0.505629	0.936311	0.7571	0.971426	NHLH1	5.65573	3.95702	0.515299	0.0948136	0.115571	1
TR-HEN1_02	0.730024	1.04682	0.95201	1.01299	0.691657	1.02891	NHLH1	5.65573	3.95702	0.515299	0.0948136	0.115571	1
TR-HES1_Q2	0.301256	1.11403	0.0143675	1.18561	0.0054986	1.15193	HES1	1352.93	1195.32	0.178683	0.3229	0.363707	1
TR-HFH1_01	0.00239256	0.466436	0.327679	0.810957	0.00132612	0.648855	FOXQ1	41.8765	24.003	0.802925	0.430536	0.472283	1
TR-HFH3_01	0.0016371	0.433623	0.817294	1.06424	0.066615	0.767527	FOXI1	287.824	359.571	-0.32109	2.05e-09	4.24e-09	4.14e-05
TR-HFH4_01	0.0150111	0.496479	0.227693	0.756319	0.00210716	0.634061	FOXJ1	147.077	6.54281	4.49052	1.22e-14	3.29e-14	2.47e-10
TR-HFH8_01	0.000956994	0.413712	0.216774	0.772037	0.000201806	0.603439	HFH8	NA	NA	NA	NA	NA	NA
TR-HIC1_02	0.0016371	1.15315	0.000115444	1.14513	2.18759e-08	1.14891	HIC1	167.155	269.511	-0.689158	6.38e-19	2.13e-18	1.29e-14
TR-HIC1_03	0.000356698	1.19656	0.0143675	1.11265	8.65567e-07	1.15213	HIC1	167.155	269.511	-0.689158	6.38e-19	2.13e-18	1.29e-14
TR-HIF1_Q3	0.987007	0.976672	0.440699	1.08342	0.746596	1.03319	HIF1A	2692.33	2197.74	0.292831	0.644448	0.678243	1
TR-HIF1_Q5	0.885994	1.03948	0.929187	1.02268	0.79181	1.03058	HIF1A	2692.33	2197.74	0.292831	0.644448	0.678243	1
TR-HLF_01	0.323012	0.592454	0.912848	1.05295	0.578539	0.836277	HLF	173.587	1316.58	-2.92306	1.92e-61	6.08e-59	3.89e-57
TR-HMEF2_Q6	0.52238	0.808206	0.61932	0.877795	0.285982	0.845052	HMEF2	NA	NA	NA	NA	NA	NA
TR-HMGIY_Q3	0.0963669	0.677471	0.851052	0.939739	0.113753	0.816338	HMGIY	NA	NA	NA	NA	NA	NA
TR-HMGIY_Q6	0.498819	0.813522	0.393516	1.16372	1	0.998949	HMGIY	NA	NA	NA	NA	NA	NA
TR-HMX1_01	0.261606	1.18473	0.638113	0.925434	0.679508	1.04744	HMX1	3.32217	1.01106	1.71626	0.168266	0.198647	1
TR-HNF1_01	0.240563	0.657587	0.0371606	0.584351	0.00619353	0.61881	TCF2	NA	NA	NA	NA	NA	NA
TR-HNF1_C	0.240197	0.666171	0.00429329	0.489026	0.000840482	0.572376	TCF2	NA	NA	NA	NA	NA	NA
TR-HNF1_Q6	0.528642	0.764891	0.0470784	0.591048	0.0331791	0.672844	TCF2	NA	NA	NA	NA	NA	NA
TR-HNF1_Q6_01	0.111936	0.575657	0.014533	0.538469	0.000746502	0.555967	TCF2	NA	NA	NA	NA	NA	NA
TR-HNF3_Q6	0.0174653	0.578139	0.969931	0.967062	0.0586532	0.784068	FOXA2	2.14724	0.89998	1.25452	0.240562	0.277078	1
TR-HNF3_Q6_01	4.13126e-05	0.331967	0.938512	0.954398	0.00172049	0.661535	FOXA2	2.14724	0.89998	1.25452	0.240562	0.277078	1
TR-HNF3ALPHA_Q6	0.00239256	0.509674	0.763836	0.92092	0.00994217	0.727422	FOXA2	2.14724	0.89998	1.25452	0.240562	0.277078	1
TR-HNF3B_01	0.0196594	0.525316	1	0.974215	0.0720237	0.763001	FOXA2	2.14724	0.89998	1.25452	0.240562	0.277078	1
TR-HNF4_01	0.893046	1.03572	0.0602983	1.18506	0.119998	1.11479	HNF4A	0.527854	0.466686	0.177685	0.13754	0.164386	1
TR-HNF4_01_B	0.797838	1.05614	0.32002	1.11281	0.296798	1.08614	HNF4A	0.527854	0.466686	0.177685	0.13754	0.164386	1
TR-HNF4_DR1_Q3	0.898034	0.959121	0.486883	1.0739	0.861579	1.0199	HNF4	NA	NA	NA	NA	NA	NA
TR-HNF4_Q6	0.359236	1.14501	0.306031	1.12223	0.108879	1.13295	HNF4A	0.527854	0.466686	0.177685	0.13754	0.164386	1
TR-HNF4_Q6_01	0.748143	1.05601	0.0880528	1.15737	0.109569	1.10968	HNF4A	0.527854	0.466686	0.177685	0.13754	0.164386	1
TR-HNF4_Q6_02	1	NA	1	NA	1	NA	NA	NA	NA	NA	NA	NA	NA
TR-HNF4_Q6_03	1	NA	1	NA	1	NA	NA	NA	NA	NA	NA	NA	NA
TR-HNF4ALPHA_Q6	0.532776	0.860441	0.111801	1.21895	0.711266	1.05027	HNF4ALPHA	NA	NA	NA	NA	NA	NA
TR-HNF6_Q6	1	0.931628	0.075945	0.613239	0.16601	0.763046	ONECUT2	85.2708	8.88546	3.26253	0.000614827	0.000919449	1
TR-HOX13_01	0.87688	0.890753	0.867051	0.915229	0.660102	0.903713	HOX13	NA	NA	NA	NA	NA	NA
TR-HOXA3_01	0.636584	1.19149	0.216657	0.694833	0.821941	0.928518	HOXA3	52.684	192.322	-1.86809	5.81e-53	1.99e-51	1.18e-48
TR-HOXA4_Q2	0.68185	0.80256	0.431486	0.7811	0.270548	0.791197	HOXA4	33.7243	179.492	-2.41206	1.38e-60	3.09e-58	2.78e-56
TR-HOXA7_01	0.931011	1.05933	0.468722	1.17669	0.54484	1.12147	HOXA7	104.399	386.948	-1.89003	5.77e-56	3.01e-54	1.17e-51
TR-HP1SITEFACTOR_Q6	0.0338173	0.59217	0.106486	0.729918	0.00168601	0.665105	HP1SITEFACTOR	NA	NA	NA	NA	NA	NA
TR-HSF_Q6	0.904824	0.960343	0.508259	0.921413	0.522413	0.93973	HSF	NA	NA	NA	NA	NA	NA
TR-HSF1_01	0.124173	0.635735	0.697129	1.08802	0.456475	0.875212	HSF1	1963.06	1190.86	0.721105	1.05e-20	3.8e-20	2.12e-16
TR-HSF1_Q6	0.87688	1.04359	1	1.00769	0.846828	1.02458	HSF1	1963.06	1190.86	0.721105	1.05e-20	3.8e-20	2.12e-16
TR-HSF2_01	0.917039	0.909952	0.723301	1.08585	1	1.00309	HSF2	358.622	407.953	-0.185939	7.12e-09	1.43e-08	0.000144186
TR-HTF_01	0.636584	0.819754	0.539433	0.836378	0.342726	0.828556	HTF	NA	NA	NA	NA	NA	NA
TR-ICSBP_Q6	0.0164423	0.656327	0.865787	0.952611	0.0339923	0.813205	IRF8	375.581	354.971	0.0814204	0.0192298	0.0253666	1
TR-IK1_01	0.987007	0.971968	0.386767	1.10936	0.691657	1.04472	IK1	NA	NA	NA	NA	NA	NA
TR-IK2_01	0.857202	0.943551	0.617384	1.06849	0.977197	1.0097	IK2	NA	NA	NA	NA	NA	NA
TR-IK3_01	0.46263	0.842888	0.122999	0.793075	0.0581371	0.816513	IK3	NA	NA	NA	NA	NA	NA
TR-IPF1_Q4	0.435342	0.721589	0.381122	0.763364	0.133298	0.743708	IPF1	NA	NA	NA	NA	NA	NA
TR-IPF1_Q4_01	1	1.02061	0.516331	0.833409	0.749742	0.92149	IPF1	NA	NA	NA	NA	NA	NA
TR-IRF_Q6	0.611483	0.886491	0.835514	1.04379	0.861579	0.969776	IRF	NA	NA	NA	NA	NA	NA
TR-IRF_Q6_01	0.0963669	0.733755	0.539232	1.09342	0.537522	0.92419	IRF	NA	NA	NA	NA	NA	NA
TR-IRF1_01	0.476685	0.840052	0.156028	1.20588	0.831162	1.03375	IRF1	1378.52	852.166	0.693917	5.31e-09	1.08e-08	0.000107561
TR-IRF1_Q6	0.546406	0.843189	0.00551382	0.617056	0.00776685	0.723455	IRF1	1378.52	852.166	0.693917	5.31e-09	1.08e-08	0.000107561
TR-IRF2_01	0.434653	0.834961	0.540662	1.09635	0.910306	0.97336	IRF2	859.889	954.179	-0.150108	6.4e-07	1.16e-06	0.0129691
TR-IRF7_01	0.236558	0.76512	0.226937	1.18984	1	0.990002	IRF7	834.675	221.295	1.91525	1.3e-42	1.65e-41	2.62e-38
TR-ISRE_01	0.00425522	0.635162	0.399788	1.11121	0.230997	0.887221	ISRE	NA	NA	NA	NA	NA	NA
TR-KAISO_01	0.611483	1.07994	0.368825	0.906644	0.957776	0.988181	KAISO	NA	NA	NA	NA	NA	NA
TR-KROX_Q6	0.126283	1.0824	1.10517e-17	1.29563	1.43657e-14	1.1953	KROX	NA	NA	NA	NA	NA	NA
TR-LBP1_Q6	0.301256	1.09906	7.9218e-05	0.76847	0.146501	0.924019	UBP1	2156.37	2100.73	0.0377197	0.747729	0.772684	1
TR-LDSPOLYA_B	0.923924	0.96122	0.0333456	0.79593	0.093499	0.873702	LDSPOLYA	NA	NA	NA	NA	NA	NA
TR-LEF1_Q2	1	NA	1	NA	1	NA	NA	NA	NA	NA	NA	NA	NA
TR-LEF1_Q2_01	0.898554	1.04498	0.0932936	0.77743	0.397318	0.903314	LEF1	530.285	138.008	1.94202	3.07e-36	2.55e-35	6.22e-32
TR-LEF1TCF1_Q4	1	0.987991	0.157094	0.79377	0.321365	0.885154	LEF1TCF1	NA	NA	NA	NA	NA	NA
TR-LFA1_Q6	0.52238	1.07511	0.935591	1.01465	0.521175	1.0431	LFA1	NA	NA	NA	NA	NA	NA
TR-LHX3_01	1	0.993645	0.352676	0.747139	0.543285	0.863124	LHX3	1.01164	0.0132691	6.25248	7.48e-06	1.27e-05	0.151459
TR-LMO2COM_01	0.143373	1.11644	0.000986679	0.821889	0.468533	0.96048	LMO2	272.003	632.546	-1.21755	1.44e-47	2.78e-46	2.92e-43
TR-LMO2COM_02	1	0.950776	0.851052	0.903155	0.797046	0.925561	LMO2	272.003	632.546	-1.21755	1.44e-47	2.78e-46	2.92e-43
TR-LPOLYA_B	0.164923	0.678332	1	0.972236	0.250335	0.83395	LPOLYA	NA	NA	NA	NA	NA	NA
TR-LRF_Q2	0.00834514	1.18208	1	1.00269	0.0416421	1.08709	FBI1	NA	NA	NA	NA	NA	NA
TR-LUN1_01	0.597923	1.10551	0.45541	0.899139	1	0.996242	LUN1	NA	NA	NA	NA	NA	NA
TR-LXR_DR4_Q3	0.143373	0.787497	0.742981	1.04969	0.468533	0.926324	LXR	NA	NA	NA	NA	NA	NA
TR-LXR_Q3	0.980779	1.02103	0.192212	1.13007	0.28647	1.07876	NR1H2	1263.06	1165.46	0.116025	0.190606	0.222979	1
TR-LYF1_01	1	0.986584	0.021983	0.796486	0.111063	0.88593	LYF1	NA	NA	NA	NA	NA	NA
TR-MAF_Q6	0.60302	0.916361	0.94519	0.979229	0.565169	0.949648	MAF	657.192	1504.18	-1.19459	8.13e-41	9.14e-40	1.65e-36
TR-MAF_Q6_01	0.0390833	0.74773	0.19223	0.856256	0.00579578	0.805193	MAF	657.192	1504.18	-1.19459	8.13e-41	9.14e-40	1.65e-36
TR-MAX_01	1	1.00437	0.387786	1.14189	0.555423	1.07719	MAX	1445.09	1307.52	0.144323	0.00323943	0.0045745	1
TR-MAZ_Q6	0.60302	1.03943	3.67447e-11	1.25455	8.24427e-08	1.15333	MAZ	5548.41	2088.16	1.40985	2.63e-57	1.82e-55	5.32e-53
TR-MAZR_01	0.179787	1.09133	0.518601	1.03803	0.101409	1.06311	ZNF278	NA	NA	NA	NA	NA	NA
TR-MEF2_01	0.0622074	0.631355	0.405955	0.841561	0.0220493	0.742656	MEF2A	1361.92	2019.88	-0.568631	1.28e-33	9.12e-33	2.59e-29
TR-MEF2_02	0.376635	0.732185	0.0130065	0.550543	0.00606916	0.636008	MEF2A	1361.92	2019.88	-0.568631	1.28e-33	9.12e-33	2.59e-29
TR-MEF2_03	0.373956	0.712005	0.0609099	0.603949	0.0184898	0.654791	MEF2A	1361.92	2019.88	-0.568631	1.28e-33	9.12e-33	2.59e-29
TR-MEF2_04	0.52238	0.769225	0.19391	0.709847	0.0887153	0.737785	MEF2A	1361.92	2019.88	-0.568631	1.28e-33	9.12e-33	2.59e-29
TR-MEF2_Q6_01	0.0859596	0.632664	0.0448306	0.671018	0.00180224	0.652972	MEF2A	1361.92	2019.88	-0.568631	1.28e-33	9.12e-33	2.59e-29
TR-MEF3_B	1	0.98054	0.399788	1.10137	0.681055	1.04452	MEF3	NA	NA	NA	NA	NA	NA
TR-MEIS1_01	0.522264	0.8825	0.0663813	0.799593	0.0419025	0.838602	MEIS1	173.976	350.901	-1.01218	9.96e-41	1.11e-39	2.02e-36
TR-MEIS1AHOXA9_01	1	1.00498	0.440699	0.838375	0.662817	0.916764	HOXA9	84.4458	239.324	-1.50287	8.12e-48	1.6e-46	1.64e-43
TR-MEIS1BHOXA9_02	0.975469	1.03865	0.274772	0.785507	0.583823	0.904613	HOXA9	84.4458	239.324	-1.50287	8.12e-48	1.6e-46	1.64e-43
TR-MIF1_01	0.611483	1.09923	1	0.993226	0.725176	1.0431	MIF1	NA	NA	NA	NA	NA	NA
TR-MINI19_B	0.132478	1.10374	0.00396397	1.14124	0.000392094	1.1236	MINI19	NA	NA	NA	NA	NA	NA
TR-MINI20_B	0.18834	1.09612	0.0248963	1.11924	0.00429749	1.10836	MINI20	NA	NA	NA	NA	NA	NA
TR-MMEF2_Q6	0.203256	0.692571	0.0507783	0.656469	0.00686345	0.673455	MMEF2	NA	NA	NA	NA	NA	NA
TR-MOVOB_01	0.465001	1.06776	0.268489	1.07189	0.119998	1.06995	MOVOB	NA	NA	NA	NA	NA	NA
TR-MRF2_01	0.229902	0.68685	0.0183623	0.58775	0.00341888	0.634378	MRF2	NA	NA	NA	NA	NA	NA
TR-MSX1_01	0.624424	1.16176	0.305662	0.76828	0.871969	0.953419	MSX1	72.8834	144.247	-0.984878	6.78e-16	1.94e-15	1.37e-11
TR-MTATA_B	0.987007	0.945289	0.283667	0.770011	0.393031	0.852482	MTATA	NA	NA	NA	NA	NA	NA
TR-MTF1_Q4	0.0339448	1.16238	1	1.00535	0.0869626	1.07923	MTF1	613.684	764.482	-0.316985	1.64e-15	4.61e-15	3.32e-11
TR-MUSCLE_INI_B	0.0676636	1.09189	4.01209e-06	1.16225	4.54064e-07	1.12914	PHF5A	496.734	418.147	0.248462	0.000388657	0.000588478	1
TR-MYB_Q3	0.981887	1.02496	0.182093	1.17811	0.295702	1.10605	MYB	1908.09	1000.68	0.931152	8.99e-12	2.1e-11	1.82e-07
TR-MYB_Q5_01	1	0.965216	0.644849	1.08147	0.879204	1.02677	MYB	1908.09	1000.68	0.931152	8.99e-12	2.1e-11	1.82e-07
TR-MYB_Q6	1	0.989524	0.0476703	1.25617	0.196892	1.13071	MYB	1908.09	1000.68	0.931152	8.99e-12	2.1e-11	1.82e-07
TR-MYC_Q2	0.890292	0.949023	0.691691	1.05606	1	1.0057	MYC	2165.85	4392.32	-1.02005	1.33e-27	6.81e-27	2.69e-23
TR-MYCMAX_01	0.877187	0.934441	0.888049	1.03527	0.998135	0.987828	MYCMAX	NA	NA	NA	NA	NA	NA
TR-MYCMAX_02	0.861741	0.933673	0.479776	1.09959	0.900577	1.02152	MYCMAX	NA	NA	NA	NA	NA	NA
TR-MYCMAX_03	0.871804	1.05928	0.421299	1.12498	0.419724	1.09407	MYCMAX	NA	NA	NA	NA	NA	NA
TR-MYCMAX_B	0.980779	1.01804	3.43284e-10	1.44746	3.76481e-06	1.24541	MYCMAX	NA	NA	NA	NA	NA	NA
TR-MYOD	0.898034	1.02798	0.00670313	1.19136	0.0328303	1.11449	MYOD1	1.00095	9.34303	-3.22252	0.00685346	0.00939816	1
TR-MYOD_	1	0.979317	0.000824498	0.681066	0.0187973	0.821398	NA	NA	NA	NA	NA	NA	NA
TR-MYOD_0	0.036592	1.11595	3.98252e-07	1.20158	2.60225e-08	1.16129	MYOD1	1.00095	9.34303	-3.22252	0.00685346	0.00939816	1
TR-MYOD_01	0.899693	1.03016	0.0290926	0.826553	0.241786	0.922353	MYOD1	1.00095	9.34303	-3.22252	0.00685346	0.00939816	1
TR-MYOD_Q6	0.277904	1.10406	0.00355065	0.817071	0.433719	0.952106	MYOD1	1.00095	9.34303	-3.22252	0.00685346	0.00939816	1
TR-MYOD_Q6_01	0.147944	1.1073	0.420383	0.947692	0.691657	1.02279	MYOD1	1.00095	9.34303	-3.22252	0.00685346	0.00939816	1
TR-MYOGENIN_Q6	0.182014	1.11734	0.0201816	0.855557	0.781265	0.978731	MYOG	2.22897	20.4504	-3.19768	2.21e-05	3.64e-05	0.44726
TR-MYOGNF1_01	0.951488	0.966571	0.0372696	1.2037	0.236614	1.09213	MYOGNF1	NA	NA	NA	NA	NA	NA
TR-MZF1_01	0.23233	1.11125	0.00434821	1.18439	0.00122483	1.14997	ZNF42	NA	NA	NA	NA	NA	NA
TR-MZF1_02	0.744914	1.04463	0.0609099	1.13206	0.0878746	1.09093	ZNF42	NA	NA	NA	NA	NA	NA
TR-NANOG_01	0.416463	1.14536	0.882605	1.03505	0.374291	1.08695	NANOG	2.09931	3.45101	-0.717105	0.00351551	0.00494815	1
TR-NCX_01	0.974706	1.04595	0.929187	1.03273	0.861579	1.03895	TLX2	1.26276	0.215134	2.55327	2.16e-09	4.47e-09	4.38e-05
TR-NERF_Q2	0.987007	1.01332	0.310844	1.07363	0.433448	1.04526	ELF2	831.693	1012.35	-0.283586	3.22e-16	9.39e-16	6.53e-12
TR-NF1_Q6	1	1.00501	1	0.988952	1	0.996509	NFIA	1751.53	2565.68	-0.550725	2.3e-18	7.48e-18	4.66e-14
TR-NF1_Q6_01	0.994052	0.974705	0.959755	1.01707	1	0.997138	NFIA	1751.53	2565.68	-0.550725	2.3e-18	7.48e-18	4.66e-14
TR-NFAT_Q4_01	0.127056	0.760321	0.903858	0.962561	0.155514	0.867404	NFATC1	459.184	629.084	-0.454178	7.59e-17	2.28e-16	1.54e-12
TR-NFAT_Q6	0.289595	0.815327	0.440699	0.886588	0.112296	0.853059	NFATC1	459.184	629.084	-0.454178	7.59e-17	2.28e-16	1.54e-12
TR-NFE2_01	0.665904	0.909313	0.970863	1.01605	0.822994	0.965831	NFE2	26.9859	10.2939	1.39041	0.00235025	0.00335679	1
TR-NFKAPPAB_01	0.516954	0.903214	0.00142371	1.27384	0.15681	1.09946	NFKB1	1437.51	1563.12	-0.120849	9.83e-07	1.76e-06	0.0199015
TR-NFKAPPAB50_01	0.732316	0.951029	0.00568237	1.18773	0.161162	1.07636	NFKAPPAB50	NA	NA	NA	NA	NA	NA
TR-NFKAPPAB65_01	0.225529	0.829066	0.0649987	1.19217	0.861579	1.02132	NFKAPPAB65	NA	NA	NA	NA	NA	NA
TR-NFKB_C	0.179787	0.83093	0.024239	1.21142	0.746596	1.03239	NFKB1	1437.51	1563.12	-0.120849	9.83e-07	1.76e-06	0.0199015
TR-NFKB_Q6	1	0.989982	0.0859439	1.17963	0.274358	1.0904	NFKB1	1437.51	1563.12	-0.120849	9.83e-07	1.76e-06	0.0199015
TR-NFKB_Q6_01	0.0573442	0.802865	0.0160743	1.19823	0.916818	1.0122	NFKB1	1437.51	1563.12	-0.120849	9.83e-07	1.76e-06	0.0199015
TR-NFMUE1_Q6	0.492057	1.11197	0.00050461	1.34249	0.00129075	1.23402	NFMUE1	NA	NA	NA	NA	NA	NA
TR-NFY_01	0.70497	1.09152	1.76716e-48	2.92064	2.33369e-31	2.06001	NFYA	1347	991.275	0.442396	1.2e-09	2.52e-09	2.44e-05
TR-NFY_C	0.861741	0.923995	9.32911e-13	1.95798	1.06872e-06	1.47148	NFYA	1347	991.275	0.442396	1.2e-09	2.52e-09	2.44e-05
TR-NFY_Q6	1	1.00475	2.90035e-29	2.54215	1.22719e-17	1.81878	NFYA	1347	991.275	0.442396	1.2e-09	2.52e-09	2.44e-05
TR-NFY_Q6_01	0.92591	0.951112	3.44792e-31	2.46161	1.1522e-17	1.75089	NFYA	1347	991.275	0.442396	1.2e-09	2.52e-09	2.44e-05
TR-NGFIC_01	0.993349	1.01377	3.35647e-05	1.2734	0.002486	1.15124	EGR4	7.87689	2.72863	1.52945	0.365241	0.406403	1
TR-NKX22_01	0.277904	0.695901	0.0438313	0.618398	0.0104871	0.654864	NKX2-2	24.4133	0.522632	5.54573	2.59e-09	5.33e-09	5.24e-05
TR-NKX25_01	1	0.96954	0.501051	0.839471	0.619869	0.900671	NKX2-5	20.651	2.79126	2.88722	0.240308	0.276821	1
TR-NKX25_02	0.360495	1.31238	0.387766	0.754611	0.988936	1.01705	NKX2-5	20.651	2.79126	2.88722	0.240308	0.276821	1
TR-NKX25_Q5	0.682788	0.913102	0.462254	1.09171	0.993467	1.00767	NKX2-5	20.651	2.79126	2.88722	0.240308	0.276821	1
TR-NKX3A_01	0.687858	0.783041	0.386046	0.736765	0.243742	0.758538	NKX3-1	388.86	209.03	0.895538	0.0435546	0.0552688	1
TR-NKX61_01	1	0.949163	0.0191949	0.553517	0.0886809	0.739675	NKX6-1	20.3888	2.91536	2.80603	2.79e-14	7.37e-14	5.65e-10
TR-NKX62_Q2	0.70497	0.825712	0.0996166	0.645702	0.0899978	0.7304	NKX6-2	0.0112188	0.00424	1.40378	0.339539	0.380529	1
TR-NMYC_01	0.93411	1.02935	0.5515	1.07289	0.594752	1.0524	MYCN	61.8038	19.8993	1.63498	0.00557456	0.00770229	1
TR-NRF1_Q6	0.376635	1.13772	2.2363e-38	2.28516	2.29629e-26	1.74527	NFE2L1	7094.85	9105.58	-0.359977	1.1e-13	2.83e-13	2.23e-09
TR-NRF2_01	0.139302	0.84289	3.6238e-23	1.72106	5.68737e-09	1.30786	NFE2L2	2363.37	3426.7	-0.535972	1.07e-41	1.29e-40	2.17e-37
TR-NRF2_Q4	0.986428	0.968441	0.462254	0.895712	0.532496	0.929932	NFE2L2	2363.37	3426.7	-0.535972	1.07e-41	1.29e-40	2.17e-37
TR-NRSE_B	0.374385	1.11748	0.288211	1.10392	0.100318	1.1103	NRSE	NA	NA	NA	NA	NA	NA
TR-NRSF_01	0.1528	1.13168	0.399788	0.933588	0.711471	1.02679	REST	422.284	451.329	-0.095967	0.0542906	0.0680691	1
TR-NRSF_Q4	0.036592	1.14101	0.657142	0.967938	0.249044	1.04937	REST	422.284	451.329	-0.095967	0.0542906	0.0680691	1
TR-OCT_C	0.153881	0.687636	0.114627	0.733265	0.0104871	0.711796	OCT	NA	NA	NA	NA	NA	NA
TR-OCT_Q6	0.599802	0.833364	0.0986476	0.72292	0.0665447	0.774885	OCT	NA	NA	NA	NA	NA	NA
TR-OCT1_01	0.75764	0.867591	0.0649987	0.65759	0.0869626	0.756399	POU2F1	143.409	108.547	0.401808	3.17e-08	6.15e-08	0.000641241
TR-OCT1_02	0.598612	0.791402	0.401179	0.787655	0.204847	0.789418	POU2F1	143.409	108.547	0.401808	3.17e-08	6.15e-08	0.000641241
TR-OCT1_03	0.880035	1.08295	0.471238	0.790492	0.846828	0.928096	POU2F1	143.409	108.547	0.401808	3.17e-08	6.15e-08	0.000641241
TR-OCT1_04	0.68185	0.808429	0.0235049	0.513139	0.033859	0.652078	POU2F1	143.409	108.547	0.401808	3.17e-08	6.15e-08	0.000641241
TR-OCT1_05	0.361916	0.760114	0.183205	0.752655	0.0586765	0.756164	POU2F1	143.409	108.547	0.401808	3.17e-08	6.15e-08	0.000641241
TR-OCT1_06	0.854029	1.08222	0.000386825	0.435053	0.0603203	0.739557	POU2F1	143.409	108.547	0.401808	3.17e-08	6.15e-08	0.000641241
TR-OCT1_07	0.577595	0.788337	0.352676	0.778377	0.172478	0.783063	POU2F1	143.409	108.547	0.401808	3.17e-08	6.15e-08	0.000641241
TR-OCT1_B	0.18834	0.739409	0.116175	0.757048	0.0163575	0.748749	POU2F1	143.409	108.547	0.401808	3.17e-08	6.15e-08	0.000641241
TR-OCT1_Q5_01	0.514673	0.815478	0.156405	0.758363	0.0733598	0.785237	POU2F1	143.409	108.547	0.401808	3.17e-08	6.15e-08	0.000641241
TR-OCT1_Q6	0.432968	0.81479	0.216774	0.796451	0.0860958	0.80508	POU2F1	143.409	108.547	0.401808	3.17e-08	6.15e-08	0.000641241
TR-OCT4_01	0.360495	1.24418	0.00264682	0.533066	0.415227	0.867658	POU5F1	5.53155	5.64812	-0.0300855	4.78e-12	1.13e-11	9.69e-08
TR-OCT4_02	1	0.997643	0.0260081	0.664902	0.141157	0.821462	POU5F1	5.53155	5.64812	-0.0300855	4.78e-12	1.13e-11	9.69e-08
TR-OLF1_01	0.982883	0.979891	0.903858	1.0189	1	1.00054	OLF1	NA	NA	NA	NA	NA	NA
TR-OSF2_Q6	0.872316	0.935094	0.936556	1.02446	0.977511	0.982412	RUNX2	418.724	182.729	1.1963	2.28e-20	8.15e-20	4.61e-16
TR-OTX_Q1	0.923924	1.08096	0.00804891	0.300179	0.16601	0.667549	OTX1	41.9148	8.44346	2.31155	1.78e-23	7.36e-23	3.6e-19
TR-P300_01	0.611483	1.07053	0.59166	0.94237	1	1.00267	P300	NA	NA	NA	NA	NA	NA
TR-P53_01	0.628138	1.09815	0.913187	1.02632	0.580822	1.06012	TP53	1703.58	1558.75	0.128183	0.369183	0.410466	1
TR-P53_02	1	0.990261	0.0493566	0.746308	0.180707	0.861092	TP53	1703.58	1558.75	0.128183	0.369183	0.410466	1
TR-P53_DECAMER_Q2	1	1.0144	0.972232	0.978473	1	0.995378	TP53	1703.58	1558.75	0.128183	0.369183	0.410466	1
TR-PADS_C	0.81875	0.932487	1	0.996037	0.829622	0.966135	PADS	NA	NA	NA	NA	NA	NA
TR-PAX_Q6	0.23233	0.831859	0.505629	0.917174	0.116922	0.877032	PAX	NA	NA	NA	NA	NA	NA
TR-PAX1_B	0.611483	1.18023	0.00146191	1.70803	0.00409444	1.4597	PAX1	18.5311	2.13776	3.11578	3.71e-14	9.74e-14	7.51e-10
TR-PAX2_01	0.60302	1.14902	0.827519	1.05567	0.514919	1.09959	PAX2	39.2511	7.14986	2.45675	3.26e-09	6.67e-09	6.6e-05
TR-PAX2_02	0.890292	1.04732	0.644148	1.07169	0.595123	1.06023	PAX2	39.2511	7.14986	2.45675	3.26e-09	6.67e-09	6.6e-05
TR-PAX3_01	0.323012	0.703226	0.644849	1.11963	0.778898	0.923703	PAX3	6.64459	17.4453	-1.39259	3.39e-22	1.32e-21	6.87e-18
TR-PAX3_B	1	0.986514	1	1.00188	1	0.99465	PAX3	6.64459	17.4453	-1.39259	3.39e-22	1.32e-21	6.87e-18
TR-PAX4_01	0.143373	1.12901	0.00286829	1.18673	0.000370074	1.15957	PAX4	0.0298774	0.0264927	0.17346	0.330186	0.37114	1
TR-PAX4_02	0.861741	1.08425	0.440699	0.798326	0.807554	0.932858	PAX4	0.0298774	0.0264927	0.17346	0.330186	0.37114	1
TR-PAX4_03	0.52238	1.06543	0.198922	1.08577	0.109569	1.0762	PAX4	0.0298774	0.0264927	0.17346	0.330186	0.37114	1
TR-PAX4_04	0.853087	0.927094	0.958131	0.970556	0.746596	0.950106	PAX4	0.0298774	0.0264927	0.17346	0.330186	0.37114	1
TR-PAX5_01	0.0211579	1.17655	0.45541	1.0533	0.0121468	1.11129	PAX5	18.4214	8.69206	1.08361	0.935641	0.943703	1
TR-PAX5_02	0.273068	1.17806	0.0638949	1.21848	0.0181247	1.19946	PAX5	18.4214	8.69206	1.08361	0.935641	0.943703	1
TR-PAX6_01	0.519236	0.778789	0.95269	1.02615	0.668497	0.909763	PAX6	68.9922	63.3571	0.122926	3.54e-20	1.25e-19	7.17e-16
TR-PAX6_Q2	0.216445	0.863078	0.28977	1.09442	0.910306	0.985571	PAX6	68.9922	63.3571	0.122926	3.54e-20	1.25e-19	7.17e-16
TR-PAX8_01	0.194672	0.749644	0.929187	1.03189	0.444277	0.899088	PAX8	67.5837	59.799	0.176553	0.578255	0.615326	1
TR-PAX8_B	0.898554	0.934109	0.317729	0.830077	0.349851	0.879026	PAX8	67.5837	59.799	0.176553	0.578255	0.615326	1
TR-PAX9_B	0.994052	0.982322	0.95201	1.01482	1	0.999532	PAX9	190.534	61.3466	1.63499	4.19e-16	1.21e-15	8.49e-12
TR-PBX_Q3	0.60302	0.848709	0.295924	0.814523	0.154199	0.830608	PBX	NA	NA	NA	NA	NA	NA
TR-PBX1_01	0.999759	0.93145	0.590145	0.827714	0.632343	0.876524	PBX1	7311.8	4382.41	0.738501	2.2e-10	4.79e-10	4.46e-06
TR-PBX1_02	0.861741	1.09361	0.130297	0.666388	0.529129	0.867404	PBX1	7311.8	4382.41	0.738501	2.2e-10	4.79e-10	4.46e-06
TR-PBX1_03	1	0.960655	0.0624843	0.646018	0.168978	0.79406	PBX1	7311.8	4382.41	0.738501	2.2e-10	4.79e-10	4.46e-06
TR-PEA3_Q6	1	NA	1	NA	1	NA	NA	NA	NA	NA	NA	NA	NA
TR-PEBP_Q6	0.717437	0.917931	0.778193	0.946521	0.518874	0.933069	PEBP	NA	NA	NA	NA	NA	NA
TR-PIT1_Q6	0.130717	0.622291	0.00576531	0.529945	0.000395555	0.573395	PIT1	NA	NA	NA	NA	NA	NA
TR-PITX2_Q2	0.176176	0.737371	0.000431713	0.559692	0.000103469	0.643293	PITX2	23.0794	30.4359	-0.399168	0.00242699	0.00346199	1
TR-PLZF_02	0.512487	0.760161	0.0645894	0.61921	0.0386135	0.68553	ZNF145	NA	NA	NA	NA	NA	NA
TR-POLY_C	0.566183	1.15998	0.184134	0.764208	0.829622	0.950424	POLY	NA	NA	NA	NA	NA	NA
TR-POU1F1_Q6	0.350604	0.722001	0.136964	0.690945	0.037557	0.705557	POU1F1	0.141562	0.148291	-0.067	0.320466	0.361246	1
TR-POU3F2_01	0.738298	0.834906	0.250634	0.709665	0.18989	0.768593	POU3F2	16.3608	0.40097	5.35061	0.000216663	0.000333872	1
TR-POU3F2_02	0.412775	0.700688	0.283667	0.720966	0.0909772	0.711425	POU3F2	16.3608	0.40097	5.35061	0.000216663	0.000333872	1
TR-POU6F1_01	0.479953	1.25413	0.0207753	0.526271	0.567261	0.868739	POU6F1	156.835	362.395	-1.20832	1.89e-56	1.08e-54	3.84e-52
TR-PPAR_DR1_Q2	0.70497	1.0587	1	0.988791	0.829622	1.02168	PPAR	NA	NA	NA	NA	NA	NA
TR-PPARA_01	0.358384	0.825467	0.470784	0.888507	0.157152	0.858845	PPARA	335.057	910.946	-1.44296	6.06e-47	1.1e-45	1.23e-42
TR-PPARA_02	0.10232	1.18233	1	0.992287	0.211932	1.08171	PPARA	335.057	910.946	-1.44296	6.06e-47	1.1e-45	1.23e-42
TR-PPARG_01	0.592182	1.12108	0.0483911	1.25566	0.0447064	1.19233	PPARG	189.562	1890.4	-3.31795	1.12e-54	4.98e-53	2.27e-50
TR-PPARG_02	0.994748	0.953762	0.788924	1.06358	0.986351	1.01191	PPARG	189.562	1890.4	-3.31795	1.12e-54	4.98e-53	2.27e-50
TR-PPARG_03	1	0.993932	0.550199	1.08047	0.746596	1.03975	PPARG	189.562	1890.4	-3.31795	1.12e-54	4.98e-53	2.27e-50
TR-PR_01	0.64365	1.1087	0.201868	0.821022	0.797046	0.956381	PGR	3129.71	2063.15	0.601181	0.00251484	0.00358227	1
TR-PR_02	1	0.978464	0.0500446	0.741966	0.160582	0.853242	PGR	3129.71	2063.15	0.601181	0.00251484	0.00358227	1
TR-PR_Q2	1	0.980868	0.131034	0.822291	0.262098	0.896904	PGR	3129.71	2063.15	0.601181	0.00251484	0.00358227	1
TR-PTF1BETA_Q6	0.435342	1.10264	0.012929	1.20846	0.00924935	1.15867	PTF1A	0.0830702	0.19277	-1.21448	6.44e-11	1.44e-10	1.3e-06
TR-PU1_Q6	0.134362	0.843524	0.216774	1.10594	0.875687	0.982469	PU1	NA	NA	NA	NA	NA	NA
TR-PXR_Q2	0.18834	0.767551	0.958131	0.966264	0.240261	0.872767	NR1I2	4.15932	4.45067	-0.0976753	5.3e-06	9.08e-06	0.107382
TR-R_01	0.898034	1.02798	0.00670313	1.19136	0.0328303	1.11449	R	NA	NA	NA	NA	NA	NA
TR-RBPJK_01	0.987007	1.02185	0.861675	1.03438	0.836136	1.02849	RBPSUH	NA	NA	NA	NA	NA	NA
TR-RBPJK_Q4	0.980779	1.02568	0.748667	1.05049	0.735267	1.03882	RBPSUH	NA	NA	NA	NA	NA	NA
TR-RFX_Q6	0.492057	1.14493	0.203149	1.18152	0.101844	1.1643	RFX	NA	NA	NA	NA	NA	NA
TR-RFX1_01	0.519236	0.840202	0.0761116	1.2666	0.652421	1.06597	RFX1	415.566	345.547	0.266196	2.06e-06	3.61e-06	0.0416772
TR-RFX1_02	0.308313	1.20046	0.0343826	1.28949	0.011991	1.2476	RFX1	415.566	345.547	0.266196	2.06e-06	3.61e-06	0.0416772
TR-ROAZ_01	0.271508	1.16007	0.559587	0.924464	0.742095	1.03532	ZNF423	195.249	447.302	-1.19593	1.03e-35	8.27e-35	2.08e-31
TR-RORA1_01	0.106443	0.670985	0.712473	0.910077	0.0866313	0.79758	RORA1	NA	NA	NA	NA	NA	NA
TR-RORA2_01	0.134789	0.632085	0.953237	1.03351	0.344897	0.844632	RORA2	NA	NA	NA	NA	NA	NA
TR-RP58_01	0.918262	0.965087	0.000512161	0.718383	0.00960853	0.834461	ZNF238	1693.7	890.145	0.928066	0.259419	0.297297	1
TR-RREB1_01	1	0.991502	0.860882	0.965493	0.861492	0.97773	RREB1	1222.5	1380.06	-0.174895	1.71e-05	2.85e-05	0.346945
TR-RSRFC4_01	0.435342	0.725464	0.233219	0.706066	0.0829218	0.715193	MEF2A	1361.92	2019.88	-0.568631	1.28e-33	9.12e-33	2.59e-29
TR-RSRFC4_Q2	0.592182	0.784627	0.394253	0.784398	0.196971	0.784506	MEF2A	1361.92	2019.88	-0.568631	1.28e-33	9.12e-33	2.59e-29
TR-RUSH1A_02	0.70497	0.810074	0.808338	0.871404	0.519422	0.842547	RUSH1A	NA	NA	NA	NA	NA	NA
TR-S8_01	0.592182	1.2329	0.182093	0.632073	0.826519	0.914772	S8	NA	NA	NA	NA	NA	NA
TR-SEF1_C	0.92591	0.96133	0.255099	1.12437	0.618811	1.04766	SEF1	NA	NA	NA	NA	NA	NA
TR-SF1_Q6	1	0.995555	0.366162	1.10759	0.573046	1.05488	SF1	4337.88	4695.25	-0.114213	6.22e-07	1.13e-06	0.0125893
TR-SMAD_Q6	0.52238	1.12425	0.77235	0.941406	0.851459	1.02744	MADH1	NA	NA	NA	NA	NA	NA
TR-SMAD_Q6_01	0.829	0.941509	0.218111	0.863861	0.221265	0.900395	MADH1	NA	NA	NA	NA	NA	NA
TR-SMAD3_Q6	0.60302	1.08382	0.00134144	0.732194	0.15681	0.897641	MADH3	NA	NA	NA	NA	NA	NA
TR-SMAD4_Q6	0.361916	1.10981	0.501051	0.934528	0.861579	1.017	MADH4	NA	NA	NA	NA	NA	NA
TR-SOX_Q6	0.611483	0.861825	0.398458	0.84939	0.225977	0.85524	SOX1	0.415692	0.188985	1.13724	0.00012892	0.000201937	1
TR-SOX5_01	0.980779	0.929717	0.0183384	0.541287	0.0858828	0.724049	SOX5	30.1619	117.028	-1.95605	3.24e-37	2.88e-36	6.57e-33
TR-SOX9_B1	0.857202	1.07398	0.0333456	0.66465	0.289165	0.857245	SOX9	2180.67	2708.25	-0.31259	8.02e-06	1.36e-05	0.162448
TR-SP1_01	0.409864	0.939358	2.26896e-19	1.37602	4.18376e-08	1.17056	SP1	3238.93	3986.3	-0.29953	1.02e-16	3.05e-16	2.07e-12
TR-SP1_Q2_01	1	1.00235	1.65041e-33	1.40394	1.93539e-18	1.21499	SP1	3238.93	3986.3	-0.29953	1.02e-16	3.05e-16	2.07e-12
TR-SP1_Q4_01	0.68185	1.02941	8.47577e-40	1.44353	4.63003e-24	1.24868	SP1	3238.93	3986.3	-0.29953	1.02e-16	3.05e-16	2.07e-12
TR-SP1_Q6	0.643785	1.0304	3.29457e-37	1.41439	1.03906e-22	1.23372	SP1	3238.93	3986.3	-0.29953	1.02e-16	3.05e-16	2.07e-12
TR-SP1_Q6_01	0.636584	1.03178	2.13515e-37	1.42776	8.68451e-23	1.24145	SP1	3238.93	3986.3	-0.29953	1.02e-16	3.05e-16	2.07e-12
TR-SP3_Q3	0.376635	1.08329	0.014543	1.15188	0.00850829	1.11961	SP3	2337.21	2414.99	-0.0472314	0.101455	0.123273	1
TR-SPZ1_01	0.449866	1.07584	0.850638	1.02139	0.388349	1.04701	SPZ1	0.148035	0.00787818	4.23193	0.0424038	0.0539167	1
TR-SREBP_Q3	0.987007	1.01739	1	0.99655	0.989472	1.00636	SREBF1	6347.71	2805.86	1.17779	5.44e-19	1.82e-18	1.1e-14
TR-SREBP1_01	0.431759	0.836544	0.63796	1.08128	0.853303	0.966126	SREBF1	6347.71	2805.86	1.17779	5.44e-19	1.82e-18	1.1e-14
TR-SREBP1_02	0.566183	1.09568	0.96271	0.979781	0.739402	1.03431	SREBF1	6347.71	2805.86	1.17779	5.44e-19	1.82e-18	1.1e-14
TR-SREBP1_Q6	0.880035	0.960888	0.0441322	0.829616	0.0916141	0.891381	SREBF1	6347.71	2805.86	1.17779	5.44e-19	1.82e-18	1.1e-14
TR-SRF_01	0.680383	0.816806	1	0.977089	0.668497	0.901673	SRF	1403.51	1977.74	-0.494813	8.96e-21	3.27e-20	1.81e-16
TR-SRF_C	0.904824	0.922145	0.367485	0.819446	0.349851	0.867767	SRF	1403.51	1977.74	-0.494813	8.96e-21	3.27e-20	1.81e-16
TR-SRF_Q4	0.864731	1.05758	0.438398	1.11824	0.469554	1.08969	SRF	1403.51	1977.74	-0.494813	8.96e-21	3.27e-20	1.81e-16
TR-SRF_Q5_01	1	0.980636	0.721323	1.0678	0.879572	1.02679	SRF	1403.51	1977.74	-0.494813	8.96e-21	3.27e-20	1.81e-16
TR-SRF_Q5_02	0.98381	1.03099	0.332645	0.828912	0.632874	0.923992	SRF	1403.51	1977.74	-0.494813	8.96e-21	3.27e-20	1.81e-16
TR-SRF_Q6	0.758022	1.08302	0.953237	1.02572	0.734635	1.05268	SRF	1403.51	1977.74	-0.494813	8.96e-21	3.27e-20	1.81e-16
TR-SRY_01	0.890778	0.882917	0.421299	1.20706	0.829622	1.05454	NA	NA	NA	NA	NA	NA	NA
TR-SRY_02	0.650332	0.857762	0.199006	0.762233	0.14488	0.807181	SRY	0.00398679	0.0473073	-3.56876	0.668205	0.699826	1
TR-STAF_01	0.522264	0.90855	0.000201494	1.29554	0.0792541	1.11345	ZNF143	365.858	393.787	-0.106133	2.45e-05	4.03e-05	0.496712
TR-STAF_02	0.592182	1.06911	0.00556454	1.2024	0.00924583	1.13968	ZNF143	365.858	393.787	-0.106133	2.45e-05	4.03e-05	0.496712
TR-STAT_01	0.144247	0.702532	0.132144	1.24858	1	0.991657	STAT	NA	NA	NA	NA	NA	NA
TR-STAT_Q6	0.0934865	0.799832	0.0179552	1.21844	0.853303	1.02148	STAT	NA	NA	NA	NA	NA	NA
TR-STAT1_01	0.665904	0.88739	5.01367e-10	1.78283	0.000112331	1.36151	STAT1	8245.43	3704.45	1.15433	5.68e-18	1.8e-17	1.15e-13
TR-STAT1_02	0.890292	0.949865	7.21645e-14	1.75659	2.68105e-07	1.37702	STAT1	8245.43	3704.45	1.15433	5.68e-18	1.8e-17	1.15e-13
TR-STAT1_03	0.61099	1.10462	1.29033e-07	1.59279	1.08253e-05	1.3631	STAT1	8245.43	3704.45	1.15433	5.68e-18	1.8e-17	1.15e-13
TR-STAT3_01	0.974915	0.952001	2.06674e-06	1.64068	0.00194341	1.31665	STAT3	6453.62	6750.36	-0.0648556	0.00191582	0.00275771	1
TR-STAT3_02	0.853087	0.95837	3.12591e-09	1.41411	0.000175307	1.19968	STAT3	6453.62	6750.36	-0.0648556	0.00191582	0.00275771	1
TR-STAT4_01	0.61099	1.12918	0.688834	1.07613	0.459397	1.10109	STAT4	69.0804	98.911	-0.517855	2.29e-15	6.39e-15	4.65e-11
TR-STAT5A_01	0.0179641	0.627305	0.0877854	1.24535	0.784071	0.95455	STAT5A	1091.14	2881.82	-1.40115	4.49e-49	1e-47	9.09e-45
TR-STAT5A_02	1	0.970707	0.0971845	1.24745	0.330236	1.11724	STAT5A	1091.14	2881.82	-1.40115	4.49e-49	1e-47	9.09e-45
TR-STAT5A_03	0.599802	0.885028	0.929187	0.965204	0.529129	0.92748	STAT5A	1091.14	2881.82	-1.40115	4.49e-49	1e-47	9.09e-45
TR-STAT5A_04	1	NA	1	NA	1	NA	NA	NA	NA	NA	NA	NA	NA
TR-STAT5B_01	0.178056	0.700155	0.340118	1.17523	0.831162	0.951698	STAT5B	1625.5	3788.69	-1.22082	5.4e-60	9.04e-58	1.09e-55
TR-STAT6_01	0.853087	0.900917	0.642711	0.889535	0.529129	0.894891	STAT6	2817.99	3892.37	-0.465981	3.41e-30	2e-29	6.91e-26
TR-STAT6_02	0.923924	0.962761	0.807353	1.03981	1	1.00356	STAT6	2817.99	3892.37	-0.465981	3.41e-30	2e-29	6.91e-26
TR-STRA13_01	0.738411	0.919031	1	0.98534	0.730892	0.954141	STRA13	746.017	281.075	1.40825	6.23e-40	6.58e-39	1.26e-35
TR-SZF11_01	0.980779	1.01893	0.216774	1.1062	0.31537	1.06514	SZF11	NA	NA	NA	NA	NA	NA
TR-T3R_01	0.592182	0.896169	1	1.00256	0.676662	0.952504	T3R	NA	NA	NA	NA	NA	NA
TR-T3R_Q6	0.931011	1.02783	0.37836	0.901726	0.711767	0.96106	T3R	NA	NA	NA	NA	NA	NA
TR-TAACC_B	0.379265	0.820698	0.0638949	1.25863	0.698052	1.05257	TAACC	NA	NA	NA	NA	NA	NA
TR-TAL1_Q6	0.128262	1.14859	0.0663813	0.868949	1	1.00052	TAL1	54.0235	212.459	-1.97552	9.79e-54	3.86e-52	1.98e-49
TR-TAL1ALPHAE47_01	0.599802	1.08307	0.0551896	0.828029	0.554624	0.948031	TAL1	54.0235	212.459	-1.97552	9.79e-54	3.86e-52	1.98e-49
TR-TAL1BETAE47_01	1	1.00199	0.264796	0.877583	0.495865	0.936117	TAL1	54.0235	212.459	-1.97552	9.79e-54	3.86e-52	1.98e-49
TR-TAL1BETAITF2_01	0.794188	1.05801	0.103528	0.831169	0.529129	0.937899	TAL1	54.0235	212.459	-1.97552	9.79e-54	3.86e-52	1.98e-49
TR-TATA_01	0.61099	1.1792	0.755464	0.890695	0.924092	1.02644	TATA	NA	NA	NA	NA	NA	NA
TR-TATA_C	0.636584	0.855009	0.540227	0.875406	0.322488	0.865809	TATA	NA	NA	NA	NA	NA	NA
TR-TAXCREB_01	0.682788	1.10489	0.00105079	1.43684	0.00474734	1.28065	TAXCREB	NA	NA	NA	NA	NA	NA
TR-TAXCREB_02	0.1528	1.22646	0.95201	1.02012	0.197675	1.11721	TAXCREB	NA	NA	NA	NA	NA	NA
TR-TBP_01	0.930271	0.902502	0.0333456	0.555224	0.0909772	0.718623	TBP	272.778	286.255	-0.0695754	0.000517199	0.000777411	1
TR-TBP_Q6	0.919728	1.07073	0.0100074	0.458123	0.16834	0.746366	TBP	272.778	286.255	-0.0695754	0.000517199	0.000777411	1
TR-TBX5_01	0.525069	0.87146	0.5515	1.08606	0.986351	0.985085	TBX5	67.4052	108.104	-0.681484	1.13e-09	2.37e-09	2.29e-05
TR-TBX5_02	0.998496	1.01711	0.206804	0.844701	0.488493	0.92582	TBX5	67.4052	108.104	-0.681484	1.13e-09	2.37e-09	2.29e-05
TR-TBX5_Q5	0.146082	0.807788	0.0200237	0.777643	0.00206218	0.791827	TBX5	67.4052	108.104	-0.681484	1.13e-09	2.37e-09	2.29e-05
TR-TCF11_01	0.61099	0.853628	0.0684882	0.729384	0.0583553	0.787843	TCF11	NA	NA	NA	NA	NA	NA
TR-TCF11MAFG_01	0.27848	0.759686	0.440699	0.851886	0.113753	0.808505	TCF11MAFG	NA	NA	NA	NA	NA	NA
TR-TCF4_Q5	0.687144	1.10246	0.628678	0.908857	1	0.999949	TCF4	1554.22	2930.22	-0.914816	8.85e-26	4.09e-25	1.79e-21
TR-TEF_Q6	0.861741	0.886855	0.147777	0.675502	0.168978	0.774947	TEF	580.36	1541.08	-1.40892	1.79e-48	3.73e-47	3.63e-44
TR-TEF1_Q6	1	NA	1	NA	1	NA	NA	NA	NA	NA	NA	NA	NA
TR-TEL2_Q6	0.0197648	0.705566	0.000154107	1.38995	0.48515	1.06794	TEL2	NA	NA	NA	NA	NA	NA
TR-TFE_Q6	0.519236	0.833318	0.38431	0.844183	0.181116	0.839071	TFE3	1319.61	1991.13	-0.59348	4.37e-16	1.26e-15	8.86e-12
TR-TFIIA_Q6	0.917039	1.04501	0.654357	0.916874	0.923561	0.977165	TFIIA	NA	NA	NA	NA	NA	NA
TR-TFIII_Q6	0.706082	1.04697	0.929187	1.01578	0.648211	1.03045	TFIII	NA	NA	NA	NA	NA	NA
TR-TGIF_01	1	0.985616	0.0342178	0.736994	0.139435	0.853975	TGIF	NA	NA	NA	NA	NA	NA
TR-TITF1_Q3	0.994052	1.02621	0.860882	0.930162	0.951642	0.975356	TITF1	NA	NA	NA	NA	NA	NA
TR-TST1_01	0.611809	0.831881	0.37836	1.18278	0.977197	1.01767	TST1	NA	NA	NA	NA	NA	NA
TR-TTF1_Q6	0.732316	1.06302	0.773364	0.956226	0.998135	1.00648	NKX2-1	4.01858	2.21515	0.859279	0.594278	0.630668	1
TR-UF1H3BETA_Q6	0.0858228	1.10001	1.30801e-05	1.17443	1.62392e-06	1.13941	UF1H3BETA	NA	NA	NA	NA	NA	NA
TR-USF_01	0.284824	1.21011	0.133793	1.21714	0.0374938	1.21383	USF1	1147.86	688.585	0.737237	2.23e-35	1.75e-34	4.52e-31
TR-USF_02	0.597923	0.840671	0.283667	1.19209	0.880163	1.02674	USF1	1147.86	688.585	0.737237	2.23e-35	1.75e-34	4.52e-31
TR-USF_C	0.931011	0.962264	0.405955	1.10148	0.753548	1.03598	USF1	1147.86	688.585	0.737237	2.23e-35	1.75e-34	4.52e-31
TR-USF_Q6	0.606725	1.08234	0.585379	1.0613	0.357318	1.0712	USF1	1147.86	688.585	0.737237	2.23e-35	1.75e-34	4.52e-31
TR-USF_Q6_01	0.877187	0.962644	1	0.99729	0.861579	0.980989	USF1	1147.86	688.585	0.737237	2.23e-35	1.75e-34	4.52e-31
TR-USF2_Q6	1	NA	1	NA	1	NA	NA	NA	NA	NA	NA	NA	NA
TR-VBP_01	0.376635	0.656344	0.923886	0.916531	0.368931	0.794109	VBP	NA	NA	NA	NA	NA	NA
TR-VMYB_01	1	0.96857	0.332349	1.24323	0.599419	1.114	VMYB	NA	NA	NA	NA	NA	NA
TR-VMYB_02	1	1.02732	0.0737921	1.35766	0.185756	1.20223	VMYB	NA	NA	NA	NA	NA	NA
TR-WHN_B	0.68185	0.855544	0.0477679	1.34946	0.458008	1.11707	WHN	NA	NA	NA	NA	NA	NA
TR-WT1_Q6	0.036592	1.11595	3.98252e-07	1.20158	2.60225e-08	1.16129	WT1	107.409	4.36101	4.62231	1.05e-30	6.38e-30	2.14e-26
TR-XBP1_01	0.769451	1.09207	0.45541	1.14373	0.407377	1.11942	XBP1	40622.1	20697.5	0.972807	1.96e-14	5.21e-14	3.96e-10
TR-XFD1_01	0.151856	0.665505	0.00279451	0.53021	0.000366927	0.593868	XFD1	NA	NA	NA	NA	NA	NA
TR-XFD2_01	0.00441288	0.434562	0.00762748	0.545173	5.99172e-06	0.493129	XFD2	NA	NA	NA	NA	NA	NA
TR-XFD3_01	0.00209232	0.426884	0.216774	0.758684	0.000414474	0.602567	XFD3	NA	NA	NA	NA	NA	NA
TR-XPF1_Q6	0.751459	0.937764	0.384387	1.09409	0.853303	1.02054	XPF1	NA	NA	NA	NA	NA	NA
TR-XVENT1_01	0.998496	1.02307	0.240889	0.801269	0.537522	0.905631	XVENT1	NA	NA	NA	NA	NA	NA
TR-YY1_01	0.492057	0.828986	0.0422556	1.31443	0.532496	1.08602	YY1	1451.84	1241.06	0.226306	1.49e-09	3.1e-09	3.01e-05
TR-YY1_02	0.632799	1.08177	0.258383	1.12254	0.181116	1.10335	YY1	1451.84	1241.06	0.226306	1.49e-09	3.1e-09	3.01e-05
TR-YY1_Q6	0.126283	0.77776	7.85844e-05	1.4137	0.185756	1.11448	YY1	1451.84	1241.06	0.226306	1.49e-09	3.1e-09	3.01e-05
TR-YY1_Q6_02	0.299133	0.826425	8.7449e-07	1.53871	0.0170956	1.20357	YY1	1451.84	1241.06	0.226306	1.49e-09	3.1e-09	3.01e-05
TR-ZBRK1_01	1	1.00785	0.422474	1.07303	0.572013	1.04236	ZNF350	344.587	294.671	0.225767	0.271237	0.309933	1
TR-ZEC_01	1	1.01034	1	0.984703	1	0.996765	ZEC	NA	NA	NA	NA	NA	NA
TR-ZF5_01	0.299133	1.09672	2.06258e-24	1.59738	1.42119e-17	1.36181	ZFP161	391.948	475.445	-0.278617	6.97e-18	2.2e-17	1.41e-13
TR-ZF5_B	0.00425522	1.27484	1.2795e-08	1.41608	4.45246e-11	1.34962	ZFP161	391.948	475.445	-0.278617	6.97e-18	2.2e-17	1.41e-13
TR-ZIC1_01	0.18834	1.14642	0.0940943	1.14169	0.0155719	1.14391	ZIC1	69.5068	11.9796	2.53657	0.0646849	0.0805033	1
TR-ZIC2_01	0.0544743	1.1988	0.0065581	1.21324	0.000184032	1.20644	ZIC2	50.2981	6.74654	2.89828	0.0760695	0.0938929	1
TR-ZIC3_01	0.151856	1.14413	1	1.00198	0.249044	1.06886	ZIC3	2.95035	0.308498	3.25755	0.253522	0.29105	1
TR-ZID_01	0.665904	1.06818	0.372003	1.08765	0.26128	1.07849	ZID	NA	NA	NA	NA	NA	NA
TR-ZNF219_01	0.341615	1.06112	0.0350442	1.09183	0.014545	1.07738	ZNF219	430.663	809.245	-0.910017	6.41e-24	2.71e-23	1.3e-19
TR-ZTA_Q2	0.99412	1.01822	0.0261219	0.742902	0.185756	0.872441	ZTA	NA	NA	NA	NA	NA	NA
