# Supplementary material for: Regulators Associated with Clinical Outcomes Revealed by DNA Methylation Data in Breast Cancer
Source: PLoS Comput Biol. 2015 May 21;11(5):e1004269. doi: 10.1371/journal.pcbi.1004269 (PMC4440643; doi:10.1371/journal.pcbi.1004269)
Supplement: S15 Table — (XLS) [file pcbi.1004269.s015.xls]

## Sheet: Fisher_CpG_LumB_filtered_V6.txt
Enrichment/Depletion of TF binding motifs in survival-associated CpG regions in luminal B breast cancers
	Protective CpGs		Hazardous CpGs		Protective + Hazardous CpGs		mRNA expression levels of corresponding TF genes (TCGA RNA-seq)
Transcription Factor Motif	p-value (FDR)	Relative Enrichment	p-value (FDR)	Relative Enrichment	p-value (FDR)	Relative Enrichment	Transcription Factor Gene	Tumor Mean Count	Normal Mean Count	log2 Fold Change	p-value	Benjamini p-value	Bonferroni p-value
JA-ABI4	0.701054	0.909776	7.82776e-18	1.94228	0.00232763	1.24373	ABI4	NA	NA	NA	NA	NA	NA
JA-Agamous	1	1.05091	0.989793	0.854879	1	0.987507	AGAMOUS	NA	NA	NA	NA	NA	NA
JA-AGL3	0.934394	1.2129	0.600779	1.44977	0.650596	1.28951	AGL3	NA	NA	NA	NA	NA	NA
JA-Ar	1	0.892848	0.875983	1.08945	1	0.956437	AR	687.394	581.355	0.241717	0.260059	0.297946	1
JA-Arnt	1	NA	1	NA	1	NA	NA	NA	NA	NA	NA	NA	NA
JA-Arnt-Ahr	1	NA	1	NA	1	NA	NA	NA	NA	NA	NA	NA	NA
JA-ARR10	1	0.91573	0.86026	1.13188	1	0.985642	ARR10	NA	NA	NA	NA	NA	NA
JA-Athb-1	1	0.938635	0.2901	0.19634	0.713671	0.698548	ATHB-1	NA	NA	NA	NA	NA	NA
JA-ATHB5	1	0.893407	0.784006	1.24586	1	1.00741	ATHB5	NA	NA	NA	NA	NA	NA
JA-Bapx1	0.504424	1.36075	0.48894	1.35202	0.259575	1.35793	BAPX1	NA	NA	NA	NA	NA	NA
JA-BRCA1	1	1.08127	0.502041	1.4635	0.710873	1.2049	BRCA1	432.814	209.321	1.04803	3.98e-21	1.47e-20	8.07e-17
JA-Broad-complex_1	1	0.910268	0.690781	0.634689	0.857581	0.821135	BROAD-COMPLEX_1	NA	NA	NA	NA	NA	NA
JA-Broad-complex_2	1	1.11189	1	0.930323	0.977325	1.05316	BROAD-COMPLEX_2	NA	NA	NA	NA	NA	NA
JA-Broad-complex_3	0.784162	0.659307	0.251734	0.275823	0.264604	0.535273	BROAD-COMPLEX_3	NA	NA	NA	NA	NA	NA
JA-Broad-complex_4	1	0.920353	0.988756	0.825069	0.954013	0.889534	BROAD-COMPLEX_4	NA	NA	NA	NA	NA	NA
JA-bZIP910	0.949831	0.775177	0.828984	1.17926	1	0.905875	BZIP910	NA	NA	NA	NA	NA	NA
JA-bZIP911	1	1.06445	0.919809	0.868911	1	1.00121	BZIP911	NA	NA	NA	NA	NA	NA
JA-Cebpa	0.890696	1.23137	0.893589	0.757569	0.954013	1.07812	CEBPA	648.216	2657.95	-2.03577	3.55e-22	1.38e-21	7.18e-18
JA-CF2-II	1	1.15788	0.853438	0	1	0.783374	CF2-II	NA	NA	NA	NA	NA	NA
JA-CREB1	0.972135	1.09888	0.711992	0.741487	1	0.983288	CREB1	1196.71	1502.07	-0.32788	1.28e-17	4.01e-17	2.6e-13
JA-Ddit3-Cebpa	1	0.889413	0.706195	0.656627	0.806002	0.81412	DDIT3-CEBPA	NA	NA	NA	NA	NA	NA
JA-dl_1	0.732744	1.18859	0.488849	1.29285	0.470629	1.22231	DL_1	NA	NA	NA	NA	NA	NA
JA-Dl_2	1	1.05145	0.676198	1.16438	0.795882	1.08797	DL_2	NA	NA	NA	NA	NA	NA
JA-Dof2	1	NA	1	NA	1	NA	NA	NA	NA	NA	NA	NA	NA
JA-Dof3	1	NA	1	NA	1	NA	NA	NA	NA	NA	NA	NA	NA
JA-E2F1	1	0.996529	0.102415	1.64234	0.556597	1.20541	E2F1	466.347	73.1675	2.67213	2.55e-53	9.24e-52	5.15e-49
JA-Eip74EF	0.847744	1.13779	0.0452201	1.57386	0.22579	1.27883	EIP74EF	NA	NA	NA	NA	NA	NA
JA-ELF5	1	1.04271	0.541592	0.688771	0.954013	0.928233	ELF5	778.556	1854.94	-1.2525	2.71e-22	1.06e-21	5.49e-18
JA-ELK1	0.949831	1.08415	0.334375	1.32288	0.556597	1.16136	ELK1	897.427	623.734	0.524863	1.43e-34	1.07e-33	2.89e-30
JA-ELK4	0.520228	1.27886	0.152361	1.52113	0.191327	1.35722	ELK4	186.615	191.903	-0.0403173	0.077975	0.0961278	1
JA-EMBP1	0.980437	1.09222	0.496563	1.34393	0.665454	1.17363	EMBP1	NA	NA	NA	NA	NA	NA
JA-En1	0.972135	1.09589	0.832945	1.14617	0.841625	1.11215	EN1	301.475	59.7198	2.33576	0.00652729	0.00896302	1
JA-ESR1	0.38866	1.20525	0.0623259	1.37691	0.0555253	1.26077	ESR1	10749.8	3449.89	1.63969	7.28e-09	1.46e-08	0.000147336
JA-ETS1	1	NA	1	NA	1	NA	NA	NA	NA	NA	NA	NA	NA
JA-Evi1	0.660223	0.605199	0.0184944	0	0.122225	0.409453	EVI1	NA	NA	NA	NA	NA	NA
JA-Fos	1	0.90864	0.728174	0.700243	0.857581	0.841236	FOS	5037.05	29120.6	-2.53139	1.62e-43	2.2e-42	3.28e-39
JA-Foxa2	0.784162	0.708653	0.395784	0.456103	0.377397	0.626969	FOXA2	2.14724	0.89998	1.25452	0.240562	0.277078	1
JA-FOXC1	0.890696	1.26903	0.474236	1.63355	0.563031	1.38693	FOXC1	566.07	650.676	-0.20096	4.59e-27	2.28e-26	9.3e-23
JA-FOXD1	0.385068	0.472287	0.919809	1.1114	0.540122	0.679002	FOXD1	49.6669	6.91622	2.84423	0.0015242	0.00221097	1
JA-Foxd3	0.890696	0.737239	0.428409	1.54213	1	0.997574	FOXD3	12.1542	1.42957	3.0878	9.44e-14	2.43e-13	1.91e-09
JA-FOXF2	0.890696	0.738075	0.921897	1.06884	0.869909	0.845057	FOXF2	66.5301	53.9087	0.30349	0.604391	0.640077	1
JA-FOXI1	0.890696	0.759477	0.711992	1.27092	0.989987	0.924897	FOXI1	287.824	359.571	-0.32109	2.05e-09	4.24e-09	4.14e-05
JA-FOXL1	1	0.952729	0.949451	0.664295	1	0.859438	FOXL1	40.8419	27.2859	0.581891	0.389698	0.431223	1
JA-Foxq1	0.721339	0.651188	0.829393	0.681066	0.536583	0.660852	FOXQ1	41.8765	24.003	0.802925	0.430536	0.472283	1
JA-GABPA	0.99235	0.938003	0.395784	1.24182	0.954013	1.03627	GABPA	803.689	1166.8	-0.537845	2.54e-28	1.35e-27	5.14e-24
JA-GAMYB	0.890696	1.20239	0.542697	1.34738	0.556597	1.24929	GAMYB	NA	NA	NA	NA	NA	NA
JA-Gata1	1	NA	1	NA	1	NA	NA	NA	NA	NA	NA	NA	NA
JA-GATA2	1	NA	1	NA	1	NA	NA	NA	NA	NA	NA	NA	NA
JA-GATA3	1	NA	1	NA	1	NA	NA	NA	NA	NA	NA	NA	NA
JA-Gfi	0.0505336	0.461043	1	0.964392	0.178688	0.623846	GFI1	33.2406	26.9287	0.303802	0.34951	0.390745	1
JA-Hand1-Tcfe2a	0.677969	1.21273	0.284619	0.59688	1	1.01354	HAND1	1.24262	0.199697	2.6375	0.282236	0.321498	1
JA-hb	0.891193	0.749339	0.690781	0.602862	0.579503	0.701963	HB	NA	NA	NA	NA	NA	NA
JA-HLF	0.273727	1.95688	0.969505	1.02333	0.281271	1.65493	HLF	173.587	1316.58	-2.92306	1.92e-61	6.08e-59	3.89e-57
JA-HMG-1	1	0.865992	0.795749	1.17212	1	0.965005	HMG-1	NA	NA	NA	NA	NA	NA
JA-HMG-IY	1	0.949166	0.690781	0.620447	0.913965	0.842845	HMG-IY	NA	NA	NA	NA	NA	NA
JA-HNF1A	1	1.02443	0.618554	0.494509	0.954013	0.853034	HNF1A	21.8038	19.1372	0.188195	0.000374176	0.000567485	1
JA-HNF4A	0.721339	1.1551	0.832945	0.886961	0.857581	1.06838	HNF4A	0.527854	0.466686	0.177685	0.13754	0.164386	1
JA-id1	0.784162	0.79301	0.812789	1.14399	0.904989	0.906532	ID1	274.978	594.952	-1.11345	5.81e-23	2.35e-22	1.18e-18
JA-IRF1	0.810428	1.19052	0.415767	0.607387	1	1.00191	IRF1	1378.52	852.166	0.693917	5.31e-09	1.08e-08	0.000107561
JA-IRF2	0.520228	1.34781	0.390373	0.548196	0.938536	1.08918	IRF2	859.889	954.179	-0.150108	6.4e-07	1.16e-06	0.0129691
JA-Klf4	0.684724	0.811403	0.740329	1.13151	0.857581	0.914939	KLF4	598.727	3483.62	-2.54062	8.27e-51	2.21e-49	1.67e-46
JA-Lhx3	0.732744	0.580705	0.571951	0.4049	0.434511	0.523843	LHX3	1.01164	0.0132691	6.25248	7.48e-06	1.27e-05	0.151459
JA-Macho-1	0.976722	0.940751	0.0020621	1.55458	0.44751	1.13929	MACHO-1	NA	NA	NA	NA	NA	NA
JA-Mafb	0.890696	0.860246	0.887978	1.07966	0.947861	0.931213	MAFB	1320.94	1449.06	-0.133547	0.0045858	0.00638977	1
JA-MAX	1	1.02342	0.926151	1.07037	0.978168	1.0386	MAX	1445.09	1307.52	0.144323	0.00323943	0.0045745	1
JA-MEF2A	1	1.11554	0.984078	0.777814	1	1.0063	MEF2A	1361.92	2019.88	-0.568631	1.28e-33	9.12e-33	2.59e-29
JA-MIZF	0.520228	1.48384	0.650638	1.33022	0.408609	1.43415	MIZF	NA	NA	NA	NA	NA	NA
JA-MNB1A	1	NA	1	NA	1	NA	NA	NA	NA	NA	NA	NA	NA
JA-Myb	0.257594	1.52053	0.002053	2.22641	0.0030744	1.74884	MYB	1908.09	1000.68	0.931152	8.99e-12	2.1e-11	1.82e-07
JA-MYB.ph3	0.93485	0.647996	1	0.813273	0.794284	0.701453	MYB	1908.09	1000.68	0.931152	8.99e-12	2.1e-11	1.82e-07
JA-MYC-MAX	0.890696	1.14204	0.86077	0.859996	0.954013	1.05082	MYC	2165.85	4392.32	-1.02005	1.33e-27	6.81e-27	2.69e-23
JA-Mycn	1	NA	1	NA	1	NA	NA	NA	NA	NA	NA	NA	NA
JA-Myf	1	0.999359	0.496563	1.15334	0.843591	1.04916	MYF5	0.579079	1.11881	-0.950135	0.918449	0.928629	1
JA-MZF1_1-4	1	NA	1	NA	1	NA	NA	NA	NA	NA	NA	NA	NA
JA-MZF1_5-13	0.378779	0.759446	0.265825	1.29072	0.851913	0.931283	ZNF42	NA	NA	NA	NA	NA	NA
JA-NF-kappaB	1	1.02541	0.381651	1.26344	0.710873	1.1024	NF-KAPPAB	NA	NA	NA	NA	NA	NA
JA-NFIL3	0.820954	1.3993	0.832945	0.532182	0.954013	1.11884	NFIL3	518.27	1015.67	-0.970658	4.31e-29	2.38e-28	8.72e-25
JA-NFKB1	1	1.0415	0.0634285	1.38451	0.408609	1.15245	NFKB1	1437.51	1563.12	-0.120849	9.83e-07	1.76e-06	0.0199015
JA-NFYA	0.248468	0.5642	2.72861e-06	2.54669	0.561837	1.20542	NFYA	1347	991.275	0.442396	1.2e-09	2.52e-09	2.44e-05
JA-NHLH1	0.91905	0.924854	0.711992	1.10799	1	0.984086	NHLH1	5.65573	3.95702	0.515299	0.0948136	0.115571	1
JA-Nkx2-5	1	0.827152	0.577561	0.38449	0.702519	0.683978	NKX2-5	20.651	2.79126	2.88722	0.240308	0.276821	1
JA-NKX3-1	0.704791	0.427189	0.832945	1.19144	0.765426	0.674377	NKX3-1	388.86	209.03	0.895538	0.0435546	0.0552688	1
JA-Nobox	0.388944	1.76255	0.436854	1.73498	0.202097	1.75363	NOBOX	0.564271	0.276669	1.02823	0.248441	0.285524	1
JA-NR1H2-RXRA	1	0.91807	0.605244	0.685852	0.734116	0.842961	NR1H2	1263.06	1165.46	0.116025	0.190606	0.222979	1
JA-NR2F1	0.832522	1.14723	0.0948211	0.528757	0.955654	0.947194	NR2F1	283.841	472.685	-0.7358	1.21e-31	7.72e-31	2.45e-27
JA-NR3C1	0.989716	0.855606	0.944505	1.07384	0.977325	0.92619	NR3C1	1181.11	3915.51	-1.72906	1.15e-58	1.21e-56	2.33e-54
JA-ovo	1	0.98732	0.508501	1.54893	0.857581	1.16897	OVO	NA	NA	NA	NA	NA	NA
JA-Pax2	0.49534	0.554296	0.496563	0.527026	0.202097	0.545475	PAX2	39.2511	7.14986	2.45675	3.26e-09	6.67e-09	6.6e-05
JA-Pax4	1	0.963141	0.223365	1.54458	0.710873	1.1512	PAX4	0.0298774	0.0264927	0.17346	0.330186	0.37114	1
JA-Pax5	0.972135	0.940356	0.00298681	1.54116	0.487374	1.13468	PAX5	18.4214	8.69206	1.08361	0.935641	0.943703	1
JA-Pax6	0.664895	1.37939	0.496563	1.51137	0.389324	1.42208	PAX6	68.9922	63.3571	0.122926	3.54e-20	1.25e-19	7.17e-16
JA-PBF	1	NA	1	NA	1	NA	NA	NA	NA	NA	NA	NA	NA
JA-PBX1	1	0.879497	0.618554	0.501737	0.76336	0.757315	PBX1	7311.8	4382.41	0.738501	2.2e-10	4.79e-10	4.46e-06
JA-Pdx1	1	NA	1	NA	1	NA	NA	NA	NA	NA	NA	NA	NA
JA-PEND	0.93485	1.15703	0.690781	0.605061	1	0.978504	PEND	NA	NA	NA	NA	NA	NA
JA-PPARG	0.420002	1.33593	1	0.931484	0.537273	1.20512	PPARG	189.562	1890.4	-3.31795	1.12e-54	4.98e-53	2.27e-50
JA-PPARG-RXRA	0.520228	1.25989	0.86026	0.878464	0.710873	1.13652	PPARG	189.562	1890.4	-3.31795	1.12e-54	4.98e-53	2.27e-50
JA-Prrx2	1	NA	1	NA	1	NA	NA	NA	NA	NA	NA	NA	NA
JA-REL	0.38866	1.30083	0.690781	1.17156	0.259575	1.25902	REL	150.251	140.762	0.0941153	0.37698	0.418385	1
JA-RELA	0.646967	1.19595	0.251734	1.35506	0.262377	1.24741	RELA	2101.25	1997.97	0.0727131	0.0934457	0.114061	1
JA-REST	0.882574	1.07458	0.226455	1.22731	0.408609	1.12398	REST	422.284	451.329	-0.095967	0.0542906	0.0680691	1
JA-Roaz	0.0526225	1.40782	0.804767	1.10827	0.1036	1.31093	ZNF423	195.249	447.302	-1.19593	1.03e-35	8.27e-35	2.08e-31
JA-RORA_1	0.257594	0.523283	0.571951	1.32914	0.635147	0.783928	RORA	355.11	644.162	-0.859159	3.24e-30	1.9e-29	6.56e-26
JA-RORA_2	0.327201	0.433922	0.916175	0.777996	0.261045	0.545209	RORA	355.11	644.162	-0.859159	3.24e-30	1.9e-29	6.56e-26
JA-RREB1	0.38866	0.693417	0.939354	1.06652	0.540122	0.814093	RREB1	1222.5	1380.06	-0.174895	1.71e-05	2.85e-05	0.346945
JA-RUNX1	0.995717	1.094	0.0400927	0.120441	0.728891	0.779109	RUNX1	4121.24	3737.88	0.140858	0.344697	0.385706	1
JA-RUSH1-alfa	0.49768	0.34065	0.840079	1.1876	0.643155	0.614587	RUSH1-ALFA	NA	NA	NA	NA	NA	NA
JA-RXRA-VDR	0.810166	1.23	0.690781	0.6861	0.977325	1.05408	RXRA-VDR	NA	NA	NA	NA	NA	NA
JA-sna	1	NA	1	NA	1	NA	NA	NA	NA	NA	NA	NA	NA
JA-Sox17	1	1.04451	0.812789	0.759955	1	0.952474	SOX17	70.3154	296.611	-2.07666	5.5e-48	1.1e-46	1.11e-43
JA-Sox5	1	NA	1	NA	1	NA	NA	NA	NA	NA	NA	NA	NA
JA-SOX9	0.950222	0.818883	0.129008	0.244702	0.434511	0.63317	SOX9	2180.67	2708.25	-0.31259	8.02e-06	1.36e-05	0.162448
JA-SP1	0.858541	1.07788	0.17541	1.2421	0.329629	1.131	SP1	3238.93	3986.3	-0.29953	1.02e-16	3.05e-16	2.07e-12
JA-SPI1	1	NA	1	NA	1	NA	NA	NA	NA	NA	NA	NA	NA
JA-SPIB	0.647193	0.785601	0.250698	0.605423	0.245197	0.727324	NA	NA	NA	NA	NA	NA	NA
JA-Spz1	0.937808	0.874056	0.829393	0.840039	0.712813	0.863053	SPZ1	0.148035	0.00787818	4.23193	0.0424038	0.0539167	1
JA-SQUA	0.949831	1.15477	0.353401	0.381397	0.981148	0.904632	SQUA	NA	NA	NA	NA	NA	NA
JA-SRF	0.934394	1.22359	0.704197	0.548455	1	1.00522	SRF	1403.51	1977.74	-0.494813	8.96e-21	3.27e-20	1.81e-16
JA-SRY	0.327201	0.400748	0.745965	1.25741	0.579503	0.677825	SRY	0.00398679	0.0473073	-3.56876	0.668205	0.699826	1
JA-Staf	1	0.947945	0.0061153	1.51271	0.504755	1.13061	ZNF143	365.858	393.787	-0.106133	2.45e-05	4.03e-05	0.496712
JA-STAT1	0.647193	1.22378	0.78853	0.821086	0.841625	1.09353	STAT1	8245.43	3704.45	1.15433	5.68e-18	1.8e-17	1.15e-13
JA-TP53	0.890696	1.14033	0.617917	1.2445	0.628528	1.17402	TP53	1703.58	1558.75	0.128183	0.369183	0.410466	1
JA-Ubx	1	NA	1	NA	1	NA	NA	NA	NA	NA	NA	NA	NA
JA-USF1	0.890696	1.14072	0.86026	0.87653	0.954013	1.05527	USF1	1147.86	688.585	0.737237	2.23e-35	1.75e-34	4.52e-31
JA-usp	1	1.00984	0.0856336	1.40823	0.540122	1.1387	USP	NA	NA	NA	NA	NA	NA
JA-YY1	1	NA	1	NA	1	NA	NA	NA	NA	NA	NA	NA	NA
JA-ZEB1	1	NA	1	NA	1	NA	NA	NA	NA	NA	NA	NA	NA
JA-ZNF354C	1	NA	1	NA	1	NA	NA	NA	NA	NA	NA	NA	NA
TR-ACAAT_B	0.630879	0.73114	1	0.941153	0.579503	0.799067	ACAAT	NA	NA	NA	NA	NA	NA
TR-AFP1_Q6	1	0.878022	0.728174	0.612205	0.840001	0.792046	AFP1	NA	NA	NA	NA	NA	NA
TR-AHR_01	0.69704	0.823503	0.0835826	1.48614	0.963786	1.03783	AHR	1956.82	3291.99	-0.750445	1.43e-25	6.56e-25	2.9e-21
TR-AHR_Q5	0.520228	0.717109	0.784002	1.13795	0.710873	0.853225	AHR	1956.82	3291.99	-0.750445	1.43e-25	6.56e-25	2.9e-21
TR-AHRARNT_01	1	1.04604	1	0.965328	1	1.01994	AHRARNT	NA	NA	NA	NA	NA	NA
TR-AHRARNT_02	0.949831	0.888498	0.135072	1.49589	0.851913	1.08495	AHRARNT	NA	NA	NA	NA	NA	NA
TR-AHRHIF_Q6	1	0.970264	0.427648	1.29154	0.857581	1.07418	AHRHIF	NA	NA	NA	NA	NA	NA
TR-AIRE_01	0.539703	0.534877	0.812789	0.639336	0.425902	0.568663	AIRE	0.264691	0.177239	0.578612	0.0938147	0.114463	1
TR-AIRE_02	0.704791	1.39072	0.979844	1.0909	0.649616	1.29375	AIRE	0.264691	0.177239	0.578612	0.0938147	0.114463	1
TR-ALPHACP1_01	0.949831	0.876405	0.0634285	1.66658	0.713671	1.13198	ALPHACP1	NA	NA	NA	NA	NA	NA
TR-ALX4_01	0.890696	1.1835	0.111003	0.341462	0.954013	0.911149	ALX4	7.70985	40.2548	-2.38439	8.77e-41	9.83e-40	1.78e-36
TR-AMEF2_Q6	0.932791	0.763253	0.584982	0.532182	0.556597	0.688515	AMEF2	NA	NA	NA	NA	NA	NA
TR-AML_Q6	0.504424	1.26468	0.812789	0.85467	0.678183	1.13206	AML	NA	NA	NA	NA	NA	NA
TR-AML1_01	1	NA	1	NA	1	NA	NA	NA	NA	NA	NA	NA	NA
TR-AML1_Q6	1	NA	1	NA	1	NA	NA	NA	NA	NA	NA	NA	NA
TR-AP1_01	1	0.936788	0.515482	0.703424	0.710873	0.861309	JUN	4418.74	11794.5	-1.4164	2.96e-38	2.82e-37	6e-34
TR-AP1_C	1	0.977629	0.647106	0.681657	0.896904	0.8819	JUN	4418.74	11794.5	-1.4164	2.96e-38	2.82e-37	6e-34
TR-AP1_Q2	0.721339	1.22298	0.690781	0.748737	0.954013	1.06959	JUN	4418.74	11794.5	-1.4164	2.96e-38	2.82e-37	6e-34
TR-AP1_Q2_01	0.820954	1.18504	0.648282	0.749409	0.977325	1.04414	JUN	4418.74	11794.5	-1.4164	2.96e-38	2.82e-37	6e-34
TR-AP1_Q4	1	0.940659	0.972148	0.894381	0.954013	0.925691	JUN	4418.74	11794.5	-1.4164	2.96e-38	2.82e-37	6e-34
TR-AP1_Q4_01	1	0.925852	0.436854	0.564861	0.710873	0.809093	JUN	4418.74	11794.5	-1.4164	2.96e-38	2.82e-37	6e-34
TR-AP1_Q6	1	0.966925	0.976412	0.898924	0.977325	0.94493	JUN	4418.74	11794.5	-1.4164	2.96e-38	2.82e-37	6e-34
TR-AP1_Q6_01	1	0.942955	0.33804	0.572644	0.679324	0.823182	JUN	4418.74	11794.5	-1.4164	2.96e-38	2.82e-37	6e-34
TR-AP1FJ_Q2	1	0.967563	1	1.01196	1	0.981922	AP1FJ	NA	NA	NA	NA	NA	NA
TR-AP2_Q3	0.837821	0.937336	1.09937e-16	1.80482	0.00232763	1.21791	TFAP2	NA	NA	NA	NA	NA	NA
TR-AP2_Q6	0.257594	0.854267	7.56795e-16	1.7709	0.0748933	1.15074	TFAP2	NA	NA	NA	NA	NA	NA
TR-AP2_Q6_01	0.257594	0.879671	1.57679e-23	1.7756	0.0030744	1.16945	TFAP2	NA	NA	NA	NA	NA	NA
TR-AP2ALPHA_01	0.949831	0.955196	2.22625e-10	1.69834	0.0222709	1.19556	TFAP2A	2433.01	1383.74	0.814171	2.71e-15	7.54e-15	5.49e-11
TR-AP2ALPHA_02	0.934394	0.939298	1.67133e-05	1.57443	0.261045	1.14473	TFAP2A	2433.01	1383.74	0.814171	2.71e-15	7.54e-15	5.49e-11
TR-AP2ALPHA_03	0.646967	0.819901	6.78448e-06	1.98584	0.363321	1.19701	TFAP2A	2433.01	1383.74	0.814171	2.71e-15	7.54e-15	5.49e-11
TR-AP2GAMMA_01	0.890696	0.943225	3.00027e-11	1.69642	0.0222709	1.18684	TFAP2G	NA	NA	NA	NA	NA	NA
TR-AP2REP_01	0.923212	1.08016	1	0.968333	0.954013	1.04399	AP2REP	NA	NA	NA	NA	NA	NA
TR-AP3_Q6	0.989716	0.824763	0.119397	0.143767	0.465873	0.604502	TFAP3	NA	NA	NA	NA	NA	NA
TR-AP4_01	1	0.995546	0.784002	0.900041	0.954013	0.964656	TFAP4	314.872	208.558	0.594317	9.64e-15	2.61e-14	1.95e-10
TR-AP4_Q5	1	0.975438	0.83381	1.0707	1	1.00625	TFAP4	314.872	208.558	0.594317	9.64e-15	2.61e-14	1.95e-10
TR-AP4_Q6	0.69704	1.1234	0.704718	1.11018	0.539091	1.11913	TFAP4	314.872	208.558	0.594317	9.64e-15	2.61e-14	1.95e-10
TR-AP4_Q6_01	1	0.986532	0.832945	0.917153	0.954013	0.964092	TFAP4	314.872	208.558	0.594317	9.64e-15	2.61e-14	1.95e-10
TR-APOLYA_B	1	0.864646	1	0.973881	0.978168	0.899977	APOLYA	NA	NA	NA	NA	NA	NA
TR-AR_01	1	0.913023	1	0.990282	0.981148	0.938012	AR	687.394	581.355	0.241717	0.260059	0.297946	1
TR-AR_02	0.891193	1.15735	0.336938	0.529573	1	0.954302	AR	687.394	581.355	0.241717	0.260059	0.297946	1
TR-AR_03	0.93485	0.863121	1	0.967204	0.92828	0.896786	AR	687.394	581.355	0.241717	0.260059	0.297946	1
TR-AR_Q2	1	0.917198	0.514834	0.575569	0.734116	0.806701	AR	687.394	581.355	0.241717	0.260059	0.297946	1
TR-AR_Q6	1	0.996416	0.69449	0.78739	0.954013	0.928808	AR	687.394	581.355	0.241717	0.260059	0.297946	1
TR-AREB6_01	1	1.02534	0.502041	0.714927	0.943146	0.924943	TCF8	NA	NA	NA	NA	NA	NA
TR-AREB6_02	1	1.01724	0.666855	0.792719	0.954013	0.94462	TCF8	NA	NA	NA	NA	NA	NA
TR-AREB6_03	0.99235	0.937595	0.104413	0.637399	0.44437	0.8405	TCF8	NA	NA	NA	NA	NA	NA
TR-AREB6_04	0.737487	1.22258	0.619123	0.703269	0.954013	1.05461	TCF8	NA	NA	NA	NA	NA	NA
TR-ARNT_01	0.949831	0.885648	0.856052	1.08066	0.978168	0.948724	ARNT	1566.54	1915.01	-0.289766	7.14e-15	1.94e-14	1.45e-10
TR-ARNT_02	0.890696	1.19594	0.800803	1.20078	0.710873	1.1975	ARNT	1566.54	1915.01	-0.289766	7.14e-15	1.94e-14	1.45e-10
TR-ARP1_01	1	1.01583	0.984078	1.04161	1	1.02417	NR2F2	1936.33	1724.59	0.167072	0.260059	0.297946	1
TR-ATATA_B	0.784162	0.568972	0.972148	0.714093	0.643155	0.61591	ATATA	NA	NA	NA	NA	NA	NA
TR-ATF_01	1	0.943835	1	1.02118	1	0.968851	ATF	NA	NA	NA	NA	NA	NA
TR-ATF_B	1	1.03792	0.989793	0.844314	1	0.975303	ATF	NA	NA	NA	NA	NA	NA
TR-ATF1_Q6	1	1.0419	1	0.953492	1	1.01331	ATF1	440.534	500.05	-0.18282	8.61e-07	1.55e-06	0.0174282
TR-ATF3_Q6	0.93485	0.882325	0.284015	0.615205	0.482614	0.795928	ATF3	901.844	3992.52	-2.14635	3.08e-38	2.92e-37	6.24e-34
TR-ATF4_Q2	0.701054	1.2029	0.832945	1.09797	0.607782	1.16896	ATF4	5762.96	6256.2	-0.118477	3.29e-06	5.71e-06	0.0666746
TR-ATF6_01	1	1.07911	0.893589	0.752416	1	0.973445	ATF6	1968.87	1637.17	0.266165	2.94e-05	4.81e-05	0.594933
TR-BACH1_01	1	0.966872	0.618554	0.71765	0.879318	0.886264	BACH1	821.009	1035.93	-0.335461	1.25e-11	2.91e-11	2.54e-07
TR-BACH2_01	0.949831	0.871127	0.756088	1.17561	1	0.969608	BACH2	116.095	319.093	-1.45867	2.93e-43	3.89e-42	5.93e-39
TR-BARBIE_01	0.737487	0.792354	0.33804	0.60772	0.329629	0.732636	BARBIE	NA	NA	NA	NA	NA	NA
TR-BEL1_B	0.972135	0.913632	0.836949	0.875922	0.836134	0.901435	BEL1	NA	NA	NA	NA	NA	NA
TR-BLIMP1_Q6	0.890696	0.870933	0.48894	1.25025	1	0.993618	PRDM1	413.414	354.377	0.222304	0.0233975	0.0306111	1
TR-BRACH_01	0.949831	0.810606	0.756088	0.652153	0.710873	0.759356	BRACH	NA	NA	NA	NA	NA	NA
TR-BRCA_01	1	0.94111	0.838269	0.765559	0.954013	0.88433	BRCA	NA	NA	NA	NA	NA	NA
TR-BRN2_01	1	0.882909	0.290332	0.307806	0.649479	0.696898	BRN2	NA	NA	NA	NA	NA	NA
TR-CAAT_01	0.854611	0.816226	0.0948211	1.64848	0.896904	1.08541	CAAT	NA	NA	NA	NA	NA	NA
TR-CAAT_C	0.49534	0.696397	0.979844	1.0405	0.556597	0.807694	CAAT	NA	NA	NA	NA	NA	NA
TR-CACBINDINGPROTEIN_Q6	1	1.00618	0.418025	1.14999	0.761724	1.0527	CACBINDINGPROTEIN	NA	NA	NA	NA	NA	NA
TR-CACCCBINDINGFACTOR_Q6	0.45786	1.16875	0.428409	1.17765	0.208384	1.17163	CACCCBINDINGFACTOR	NA	NA	NA	NA	NA	NA
TR-CACD_01	0.50629	0.874728	3.57553e-06	1.54988	0.493212	1.0931	CACD	NA	NA	NA	NA	NA	NA
TR-CAP_01	0.478084	1.2612	0.657193	1.18022	0.281271	1.23501	CAP	NA	NA	NA	NA	NA	NA
TR-CART1_01	1	0.976181	0.502041	0.255243	0.857581	0.743001	CART1	NA	NA	NA	NA	NA	NA
TR-CBF_01	0.273727	1.5087	0.832945	1.12709	0.239371	1.38527	CBF	NA	NA	NA	NA	NA	NA
TR-CBF_02	0.784162	1.19041	1	0.926535	0.841625	1.10506	CBF	NA	NA	NA	NA	NA	NA
TR-CDC5_01	0.99235	0.750781	0.428409	0.224351	0.54114	0.580513	CDC5	NA	NA	NA	NA	NA	NA
TR-CDP_01	0.890696	0.550796	0.59649	0.288034	0.482614	0.465809	CDP	NA	NA	NA	NA	NA	NA
TR-CDP_02	0.995717	1.15619	0.602385	0	1	0.782232	CDP	NA	NA	NA	NA	NA	NA
TR-CDPCR1_01	0.923212	0.602009	0.829393	1.25926	0.978168	0.81459	CDPCR1	NA	NA	NA	NA	NA	NA
TR-CDPCR3_01	0.890696	1.25428	0.546218	0.462998	1	0.998347	CDPCR3	NA	NA	NA	NA	NA	NA
TR-CDPCR3HD_01	1	0.964638	0.853438	1.121	1	1.01521	CDPCR3HD	NA	NA	NA	NA	NA	NA
TR-CDX_Q5	1	0.983055	0.496563	0.373876	0.849077	0.786022	CDX1	7.95728	4.42235	0.847463	1.01e-08	2.01e-08	0.000204337
TR-CDX2_Q5	0.934394	1.21489	0.23147	0.181518	0.967607	0.880653	CDX2	1.82269	0.468507	1.95993	0.953719	0.959404	1
TR-CDXA_01	0.826	1.28272	0.290332	0.298127	1	0.964261	CDXA	NA	NA	NA	NA	NA	NA
TR-CDXA_02	1	NA	1	NA	1	NA	NA	NA	NA	NA	NA	NA	NA
TR-CEBP_01	0.99235	1.08321	0.756088	0.75527	1	0.977138	CEBP	NA	NA	NA	NA	NA	NA
TR-CEBP_C	1	1.05988	1	0.950155	1	1.02439	CEBP	NA	NA	NA	NA	NA	NA
TR-CEBP_Q2	0.890696	1.31349	0.853438	0.634042	0.958424	1.09373	CEBP	NA	NA	NA	NA	NA	NA
TR-CEBP_Q2_01	0.646967	1.36545	0.290332	0.372547	0.982612	1.0443	CEBP	NA	NA	NA	NA	NA	NA
TR-CEBP_Q3	0.49768	0.581593	0.290332	0.405518	0.161973	0.524643	CEBP	NA	NA	NA	NA	NA	NA
TR-CEBPA_01	0.949831	1.18546	0.728174	0.619926	1	1.00254	CEBPA	648.216	2657.95	-2.03577	3.55e-22	1.38e-21	7.18e-18
TR-CEBPB_01	1	0.989115	0.94534	0.862082	1	0.948028	CEBPB	1226.51	1312.87	-0.0981677	1.91e-07	3.57e-07	0.00387683
TR-CEBPB_02	0.768405	1.33184	1	0.879758	0.799601	1.18562	CEBPB	1226.51	1312.87	-0.0981677	1.91e-07	3.57e-07	0.00387683
TR-CEBPDELTA_Q6	0.99235	0.834578	0.989793	0.87287	0.913965	0.846963	CEBPD	774.13	1111.32	-0.521624	7.79e-14	2.01e-13	1.58e-09
TR-CEBPGAMMA_Q6	0.890696	1.19457	0.496563	0.520576	1	0.976576	CEBPG	1277.19	1193.93	0.0972522	0.260957	0.298924	1
TR-CETS168_Q6	1	1.04082	0.513842	1.19392	0.710873	1.09034	CETS168	NA	NA	NA	NA	NA	NA
TR-CETS1P54_01	0.801299	1.14155	0.502041	1.2262	0.488655	1.16893	CETS1P54	NA	NA	NA	NA	NA	NA
TR-CETS1P54_02	0.923212	1.13734	0.904524	0.876493	0.954013	1.05297	CETS1P54	NA	NA	NA	NA	NA	NA
TR-CETS1P54_03	0.646967	1.2069	0.673634	1.18084	0.484538	1.19847	CETS1P54	NA	NA	NA	NA	NA	NA
TR-CHCH_01	1	NA	1	NA	1	NA	NA	NA	NA	NA	NA	NA	NA
TR-CHOP_01	1	0.989372	0.511026	1.37969	0.896904	1.11562	CHOP	NA	NA	NA	NA	NA	NA
TR-CHX10_01	0.820849	0.522237	0.832945	0.546198	0.540122	0.529987	CHX10	NA	NA	NA	NA	NA	NA
TR-CIZ_01	0.955456	0.857878	1	0.897239	0.881059	0.870609	CIZ	NA	NA	NA	NA	NA	NA
TR-CLOCKBMAL_Q6	0.949831	1.08952	1	0.969795	0.954013	1.0508	CLOCKBMAL	NA	NA	NA	NA	NA	NA
TR-CLOX_01	1	0.639635	0.496563	0	0.610404	0.432751	CLOX	NA	NA	NA	NA	NA	NA
TR-CMAF_01	1	0.943712	0.488113	0.658008	0.730695	0.851304	MAF	657.192	1504.18	-1.19459	8.13e-41	9.14e-40	1.65e-36
TR-CMYB_01	0.890696	1.13259	0.292936	1.3936	0.468307	1.21701	MYB	1908.09	1000.68	0.931152	8.99e-12	2.1e-11	1.82e-07
TR-COMP1_01	0.86739	0.778358	1	0.895478	0.710873	0.816239	COMP1	NA	NA	NA	NA	NA	NA
TR-COREBINDINGFACTOR_Q6	0.721339	1.23278	0.0622107	0.348472	1	0.946763	COREBINDINGFACTOR	NA	NA	NA	NA	NA	NA
TR-COUP_01	0.832522	1.14723	0.0948211	0.528757	0.955654	0.947194	COUP	NA	NA	NA	NA	NA	NA
TR-COUP_DR1_Q6	0.721339	1.15593	0.717361	0.836978	0.938536	1.05277	COUP	NA	NA	NA	NA	NA	NA
TR-COUPTF_Q6	1	1.01273	0.20033	1.22919	0.626846	1.08274	COUPTF	NA	NA	NA	NA	NA	NA
TR-CP2_01	0.894996	1.08216	0.812789	1.08828	0.710873	1.08413	TFCP2	650.325	687.491	-0.080181	0.0334178	0.042974	1
TR-CP2_02	0.949831	1.0563	0.488113	0.834367	1	0.984517	TFCP2	650.325	687.491	-0.080181	0.0334178	0.042974	1
TR-CREB_01	1	0.85018	1	0.889188	0.954013	0.862797	CREB1	1196.71	1502.07	-0.32788	1.28e-17	4.01e-17	2.6e-13
TR-CREB_02	0.854611	0.803356	0.78853	0.770198	0.630698	0.792631	CREB1	1196.71	1502.07	-0.32788	1.28e-17	4.01e-17	2.6e-13
TR-CREB_Q2	0.972135	1.10085	0.409722	1.41135	0.645823	1.20128	CREB1	1196.71	1502.07	-0.32788	1.28e-17	4.01e-17	2.6e-13
TR-CREB_Q2_01	1	0.924344	0.836949	1.12268	1	0.988495	CREB1	1196.71	1502.07	-0.32788	1.28e-17	4.01e-17	2.6e-13
TR-CREB_Q3	1	NA	1	NA	1	NA	NA	NA	NA	NA	NA	NA	NA
TR-CREB_Q4	1	0.945264	0.532458	1.31818	0.954013	1.06588	CREB1	1196.71	1502.07	-0.32788	1.28e-17	4.01e-17	2.6e-13
TR-CREB_Q4_01	1	0.973876	0.769786	1.17526	1	1.03901	CREB1	1196.71	1502.07	-0.32788	1.28e-17	4.01e-17	2.6e-13
TR-CREBATF_Q6	1	1.06993	0.99826	0.875759	1	1.00713	CREBATF	NA	NA	NA	NA	NA	NA
TR-CREBP1_01	0.820954	1.46202	0.812453	0.382276	0.97311	1.11279	CREBP1	NA	NA	NA	NA	NA	NA
TR-CREBP1_Q2	0.737487	1.24807	0.94534	0.870221	0.841625	1.12586	CREBP1	NA	NA	NA	NA	NA	NA
TR-CREBP1CJUN_01	1	0.911187	0.704717	0.519815	0.857581	0.784602	CREBP1CJUN	NA	NA	NA	NA	NA	NA
TR-CREL_01	0.49534	1.26727	0.634766	1.19095	0.281271	1.24259	REL	150.251	140.762	0.0941153	0.37698	0.418385	1
TR-CRX_Q4	1	0.913718	0.866338	0.830992	0.932048	0.886961	CRX	0.0975446	0.120375	-0.303397	0.570767	0.608606	1
TR-DBP_Q6	0.93485	0.827703	0.0158124	0.173136	0.239371	0.61599	DBP	331.805	310.205	0.0971139	0.746125	0.772023	1
TR-DEAF1_01	0.38866	0.786332	2.10599e-11	2.1931	0.156925	1.24134	DEAF1	692.72	587.387	0.237961	0.0223102	0.0292454	1
TR-DEAF1_02	1	0.947229	0.000176031	2.02541	0.226283	1.29596	DEAF1	692.72	587.387	0.237961	0.0223102	0.0292454	1
TR-DEC_Q1	0.890696	1.11401	0.989793	0.951795	0.896904	1.06155	DEC	NA	NA	NA	NA	NA	NA
TR-DELTAEF1_01	1	0.9453	0.833106	1.09385	1	0.993347	DELTAEF1	NA	NA	NA	NA	NA	NA
TR-DR1_Q3	0.93485	1.08584	0.812789	0.873581	1	1.01718	DR1	1218.7	1088.03	0.163625	0.00487623	0.00677673	1
TR-DR3_Q4	0.383454	1.26326	0.423488	1.24863	0.191327	1.25853	DR3	NA	NA	NA	NA	NA	NA
TR-DR4_Q2	0.504424	0.76512	0.313177	1.32211	0.954013	0.945273	DR4	NA	NA	NA	NA	NA	NA
TR-DTYPEPA_B	1	0.820214	1	0.857847	0.922956	0.832386	DTYPEPA	NA	NA	NA	NA	NA	NA
TR-E12_Q6	1	1.01078	0.832945	0.925013	1	0.98304	TCF3	1735.86	956.427	0.859922	6.55e-29	3.59e-28	1.33e-24
TR-E2_01	1	1.05227	0.706195	0.660329	0.988998	0.925499	E2	NA	NA	NA	NA	NA	NA
TR-E2_Q6	1	1.06215	0.99826	0.869385	1	0.9998	E2	NA	NA	NA	NA	NA	NA
TR-E2_Q6_01	1	1.08121	0.496563	0.538486	0.963786	0.905673	E2	NA	NA	NA	NA	NA	NA
TR-E2A_Q2	0.646967	1.1261	0.759621	0.901114	0.840001	1.05333	E2A	NA	NA	NA	NA	NA	NA
TR-E2A_Q6	0.949831	1.06193	0.704717	0.877324	1	1.00222	E2A	NA	NA	NA	NA	NA	NA
TR-E2F_01	1	0.915874	0.989793	1.02176	1	0.95012	E2F	NA	NA	NA	NA	NA	NA
TR-E2F_02	1	0.996529	0.102415	1.64234	0.556597	1.20541	E2F	NA	NA	NA	NA	NA	NA
TR-E2F_03	1	0.990196	0.00852862	2.00221	0.329629	1.31752	E2F	NA	NA	NA	NA	NA	NA
TR-E2F_Q2	1	NA	1	NA	1	NA	NA	NA	NA	NA	NA	NA	NA
TR-E2F_Q3	0.646967	0.666323	0.00430768	2.23007	0.747991	1.1721	E2F	NA	NA	NA	NA	NA	NA
TR-E2F_Q3_01	0.721339	0.786298	0.219624	1.48558	1	1.01247	E2F	NA	NA	NA	NA	NA	NA
TR-E2F_Q4	1	1.06218	0.290332	1.46006	0.630698	1.19087	E2F	NA	NA	NA	NA	NA	NA
TR-E2F_Q4_01	0.871075	0.836438	0.00298681	1.89149	0.556597	1.17769	E2F	NA	NA	NA	NA	NA	NA
TR-E2F_Q6	0.504424	0.658213	0.00852862	1.9964	0.913965	1.09104	E2F	NA	NA	NA	NA	NA	NA
TR-E2F_Q6_01	0.737976	0.803245	0.00127384	1.96823	0.556597	1.18005	E2F	NA	NA	NA	NA	NA	NA
TR-E2F1_Q3	0.949831	0.87296	0.000426547	2.21732	0.329629	1.30778	E2F1	466.347	73.1675	2.67213	2.55e-53	9.24e-52	5.15e-49
TR-E2F1_Q3_01	0.00371674	0.664088	4.25075e-24	2.48819	0.0222709	1.25408	E2F1	466.347	73.1675	2.67213	2.55e-53	9.24e-52	5.15e-49
TR-E2F1_Q4	0.890698	0.804112	0.182785	1.60556	0.958424	1.06333	E2F1	466.347	73.1675	2.67213	2.55e-53	9.24e-52	5.15e-49
TR-E2F1_Q4_01	0.526552	0.730779	0.220641	1.47591	1	0.971783	E2F1	466.347	73.1675	2.67213	2.55e-53	9.24e-52	5.15e-49
TR-E2F1_Q6	0.504424	0.658213	0.00852862	1.9964	0.913965	1.09104	E2F1	466.347	73.1675	2.67213	2.55e-53	9.24e-52	5.15e-49
TR-E2F1_Q6_01	0.890696	0.84285	0.0830055	1.60748	0.857581	1.09016	E2F1	466.347	73.1675	2.67213	2.55e-53	9.24e-52	5.15e-49
TR-E2F1DP1_01	1	1.02703	0.00541319	1.85535	0.259575	1.29494	E2F1DP1	NA	NA	NA	NA	NA	NA
TR-E2F1DP1RB_01	0.840189	0.768801	0.17541	1.69749	0.954013	1.06918	E2F1DP1RB	NA	NA	NA	NA	NA	NA
TR-E2F1DP2_01	1	0.926259	0.0317192	1.81252	0.540122	1.21291	E2F1DP2	NA	NA	NA	NA	NA	NA
TR-E2F4DP1_01	0.840189	0.768801	0.17541	1.69749	0.954013	1.06918	E2F4DP1	NA	NA	NA	NA	NA	NA
TR-E2F4DP2_01	0.890696	0.816835	0.00877373	1.98201	0.635405	1.1937	E2F4DP2	NA	NA	NA	NA	NA	NA
TR-E47_01	0.891193	0.92655	0.418025	1.17419	1	1.00665	E47	NA	NA	NA	NA	NA	NA
TR-E47_02	0.93872	1.0762	0.436854	0.759427	1	0.973743	E47	NA	NA	NA	NA	NA	NA
TR-E4BP4_01	0.660223	1.6253	0.409722	0	0.977325	1.09961	NFIL3	518.27	1015.67	-0.970658	4.31e-29	2.38e-28	8.72e-25
TR-E4F1_Q6	1	0.928864	1	0.971483	1	0.942649	E4F1	616.627	309.532	0.994308	1.01e-27	5.21e-27	2.05e-23
TR-EBF_Q6	1	1.01701	0.64359	1.15338	0.865316	1.06112	EBF	NA	NA	NA	NA	NA	NA
TR-EBOX_Q6_01	0.832522	1.10869	1	0.990695	0.825356	1.07053	EBOX	NA	NA	NA	NA	NA	NA
TR-EFC_Q6	1	0.927657	0.514834	0.582132	0.790676	0.815901	RFX1	415.566	345.547	0.266196	2.06e-06	3.61e-06	0.0416772
TR-EGR_Q6	0.00371674	0.744355	2.21397e-10	1.65602	0.840001	1.03922	EGR	NA	NA	NA	NA	NA	NA
TR-EGR1_01	0.721339	0.87159	0.00148743	1.59265	0.628528	1.10481	EGR1	4937.79	32056.3	-2.69867	1.83e-50	4.71e-49	3.7e-46
TR-EGR2_01	0.890696	0.887963	0.859731	1.07037	0.954013	0.946961	EGR2	434.716	2090.93	-2.266	1.3e-41	1.56e-40	2.63e-37
TR-EGR3_01	0.520228	0.811403	2.70082e-05	1.82206	0.537273	1.13829	EGR3	608.05	2857.49	-2.23249	7.01e-37	6.08e-36	1.42e-32
TR-ELF1_Q6	0.949831	0.897203	0.345557	0.652778	0.537273	0.818146	ELF1	1791.23	1960.29	-0.130121	0.000356887	0.000542483	1
TR-ELK1_01	1	1.05029	0.478482	1.26604	0.707858	1.12007	ELK1	897.427	623.734	0.524863	1.43e-34	1.07e-33	2.89e-30
TR-ELK1_02	0.737487	1.15403	0.0948211	1.48286	0.226283	1.26038	ELK1	897.427	623.734	0.524863	1.43e-34	1.07e-33	2.89e-30
TR-EN1_01	0.99235	0.765797	0.851486	1.14419	0.991967	0.888185	EN1	301.475	59.7198	2.33576	0.00652729	0.00896302	1
TR-ER_Q6	1	1.04781	0.979844	1.04824	0.954013	1.04795	ESR1	10749.8	3449.89	1.63969	7.28e-09	1.46e-08	0.000147336
TR-ER_Q6_02	0.93485	0.900481	1	1.00907	0.947861	0.935602	ESR1	10749.8	3449.89	1.63969	7.28e-09	1.46e-08	0.000147336
TR-ERR1_Q2	0.891193	0.841238	0.812789	0.82118	0.707858	0.83475	ESRRA	612.795	518.032	0.242363	0.0297318	0.0384733	1
TR-ETF_Q6	0.000641491	0.704271	2.66251e-30	2.22365	0.0222709	1.1957	ETF	NA	NA	NA	NA	NA	NA
TR-ETS_Q4	1	0.948442	0.264406	1.27388	0.875773	1.0537	ETS	NA	NA	NA	NA	NA	NA
TR-ETS_Q6	0.980437	1.04815	0.838269	0.923152	1	1.00772	ETS	NA	NA	NA	NA	NA	NA
TR-ETS1_B	0.972135	1.05592	0.833106	1.07281	0.841625	1.06138	ETS1	2248.14	3803.93	-0.75876	5.41e-27	2.67e-26	1.1e-22
TR-ETS2_B	0.890696	1.11864	0.359534	0.698485	1	0.982743	ETS2	1108.78	2651.69	-1.25794	3.28e-49	7.44e-48	6.64e-45
TR-EVI1_01	0.651843	1.37819	0.48894	0.432427	0.978168	1.07229	EVI1	NA	NA	NA	NA	NA	NA
TR-EVI1_02	1	0.941421	0.494373	0.421978	0.745993	0.773412	EVI1	NA	NA	NA	NA	NA	NA
TR-EVI1_03	1	0.875868	0.357514	0.203568	0.678183	0.658419	EVI1	NA	NA	NA	NA	NA	NA
TR-EVI1_04	0.49534	1.54653	0.290332	0.308092	0.875773	1.14597	EVI1	NA	NA	NA	NA	NA	NA
TR-EVI1_05	1	0.789637	0.496563	0.367052	0.610404	0.652956	EVI1	NA	NA	NA	NA	NA	NA
TR-EVI1_06	0.972135	1.16962	1	0.917462	0.978168	1.08806	EVI1	NA	NA	NA	NA	NA	NA
TR-FAC1_01	1	0.954805	0.17541	1.58401	0.710873	1.15831	FALZ	NA	NA	NA	NA	NA	NA
TR-FOX_Q2	0.388944	0.479062	0.832945	0.751564	0.281271	0.5672	FOX	NA	NA	NA	NA	NA	NA
TR-FOXD3_01	0.923212	0.752771	0.567644	1.43147	1	0.97229	FOXD3	12.1542	1.42957	3.0878	9.44e-14	2.43e-13	1.91e-09
TR-FOXJ2_01	0.972135	0.776453	0.984078	0.812079	0.836134	0.787976	FOXJ2	903.384	1145.02	-0.34196	6.09e-25	2.71e-24	1.23e-20
TR-FOXJ2_02	0.972135	0.789594	0.428409	0.330329	0.540122	0.641049	FOXJ2	903.384	1145.02	-0.34196	6.09e-25	2.71e-24	1.23e-20
TR-FOXM1_01	0.932791	1.16639	0.11076	0.292778	0.945566	0.883831	FOXM1	1232.14	103.134	3.57856	2.07e-58	2.03e-56	4.18e-54
TR-FOXO1_01	0.559823	0.654479	0.94534	0.855635	0.487374	0.719541	FOXO1A	NA	NA	NA	NA	NA	NA
TR-FOXO1_02	0.820954	0.74256	0.728174	0.679552	0.540122	0.72218	FOXO1A	NA	NA	NA	NA	NA	NA
TR-FOXO3_01	0.387157	0.519322	0.938093	1.0863	0.508288	0.702706	FOXO3A	NA	NA	NA	NA	NA	NA
TR-FOXO4_01	0.49768	0.642802	0.711992	0.746995	0.292123	0.676503	FOXO4	492.923	1004.17	-1.02656	5.34e-49	1.18e-47	1.08e-44
TR-FOXO4_02	0.936459	0.836989	0.756088	0.750336	0.710873	0.808962	FOXO4	492.923	1004.17	-1.02656	5.34e-49	1.18e-47	1.08e-44
TR-FOXP1_01	0.727982	0.241813	0.42408	2.02326	1	0.818005	FOXP1	1797.62	2105.45	-0.228036	5.2e-08	9.98e-08	0.00105212
TR-FOXP3_Q4	0.950222	0.856794	0.496563	0.597404	0.643155	0.772897	FOXP3	97.4107	18.5517	2.39253	7.5e-40	7.88e-39	1.52e-35
TR-FREAC2_01	0.38866	0.494686	0.83381	1.14974	0.556597	0.706557	FOXF2	66.5301	53.9087	0.30349	0.604391	0.640077	1
TR-FREAC3_01	0.273727	0.438961	1	0.918202	0.281271	0.593966	FOXC1	566.07	650.676	-0.20096	4.59e-27	2.28e-26	9.3e-23
TR-FREAC4_01	0.520228	0.604111	0.64359	0.631829	0.281271	0.613076	FOXD1	49.6669	6.91622	2.84423	0.0015242	0.00221097	1
TR-FREAC7_01	0.612543	0.547537	0.984078	0.818085	0.540122	0.635043	FOXL1	40.8419	27.2859	0.581891	0.389698	0.431223	1
TR-FXR_IR1_Q6	1	1.00832	0.496563	0.590569	0.878483	0.873205	FXR	NA	NA	NA	NA	NA	NA
TR-FXR_Q3	0.949831	0.833045	0.999685	1.00884	0.947861	0.889903	FXR	NA	NA	NA	NA	NA	NA
TR-GABP_B	1	1.00443	0.198341	1.28293	0.648468	1.09451	GABPA	803.689	1166.8	-0.537845	2.54e-28	1.35e-27	5.14e-24
TR-GATA1_01	1	0.935088	0.785496	1.15353	1	1.00574	GATA1	1.61475	1.53389	0.0741153	0.0755741	0.0933326	1
TR-GATA1_02	0.972135	0.781425	0.812789	0.653823	0.710873	0.740154	GATA1	1.61475	1.53389	0.0741153	0.0755741	0.0933326	1
TR-GATA1_03	0.972135	1.11152	0.623883	1.32859	0.752473	1.18173	GATA1	1.61475	1.53389	0.0741153	0.0755741	0.0933326	1
TR-GATA1_04	0.891193	0.763771	0.832945	0.737367	0.710873	0.755231	GATA1	1.61475	1.53389	0.0741153	0.0755741	0.0933326	1
TR-GATA1_05	0.684724	0.597755	0.81314	0.625182	0.482614	0.606626	GATA1	1.61475	1.53389	0.0741153	0.0755741	0.0933326	1
TR-GATA1_06	0.582953	0.564769	0.828984	1.18136	0.729797	0.7642	GATA1	1.61475	1.53389	0.0741153	0.0755741	0.0933326	1
TR-GATA2_01	1	0.930074	0.887978	1.08083	1	0.978835	GATA2	338.699	213.924	0.662906	0.814399	0.833371	1
TR-GATA2_02	0.923212	0.745694	0.829393	0.709007	0.710873	0.733828	GATA2	338.699	213.924	0.662906	0.814399	0.833371	1
TR-GATA2_03	0.684724	0.630733	0.756088	0.659673	0.487374	0.640093	GATA2	338.699	213.924	0.662906	0.814399	0.833371	1
TR-GATA3_01	0.646967	0.656328	0.567644	1.37288	0.954013	0.88809	GATA3	11339.2	3409.09	1.73386	2.26e-24	9.8e-24	4.58e-20
TR-GATA3_02	0.662062	0.595356	0.988756	0.83023	0.54114	0.671324	GATA3	11339.2	3409.09	1.73386	2.26e-24	9.8e-24	4.58e-20
TR-GATA3_03	0.684724	0.602867	0.546218	0.472896	0.377397	0.560829	GATA3	11339.2	3409.09	1.73386	2.26e-24	9.8e-24	4.58e-20
TR-GATA4_Q3	0.890696	0.834578	0.690781	0.748174	0.630698	0.806631	GATA4	29.3959	0.801755	5.19631	7.45e-05	0.000118452	1
TR-GATA6_01	1	0.8498	0.572184	0.395018	0.713671	0.702706	GATA6	149.059	197.333	-0.404752	1.53e-14	4.1e-14	3.1e-10
TR-GFI1_01	0.955456	0.854517	0.57003	0.649981	0.649616	0.788362	GFI1	33.2406	26.9287	0.303802	0.34951	0.390745	1
TR-GFI1_Q6	1	1.02947	1	1.01337	1	1.02426	GFI1	33.2406	26.9287	0.303802	0.34951	0.390745	1
TR-GFI1B_01	0.38866	0.567112	0.94534	0.847332	0.306113	0.657746	GFI1B	2.33004	0.903589	1.36662	0.112671	0.136181	1
TR-GLI_Q2	1	0.981328	0.33804	1.23162	0.8332	1.06228	GLI	NA	NA	NA	NA	NA	NA
TR-GR_01	0.891193	1.14974	0.713121	0.728784	1	1.01359	NR3C1	1181.11	3915.51	-1.72906	1.15e-58	1.21e-56	2.33e-54
TR-GR_Q6	1	1.06431	0.380625	0.643149	0.952531	0.928089	NR3C1	1181.11	3915.51	-1.72906	1.15e-58	1.21e-56	2.33e-54
TR-GR_Q6_01	0.989716	1.0859	1	0.920857	0.988998	1.03252	NR3C1	1181.11	3915.51	-1.72906	1.15e-58	1.21e-56	2.33e-54
TR-GRE_C	1	1.04939	0.921897	1.07202	0.954013	1.05671	GRE	NA	NA	NA	NA	NA	NA
TR-GZF1_01	0.810428	0.603153	0.979844	1.05138	0.840001	0.748128	ZNF336	NA	NA	NA	NA	NA	NA
TR-HAND1E47_01	0.721339	1.19651	0.979844	0.914489	0.795882	1.10529	HAND1	1.24262	0.199697	2.6375	0.282236	0.321498	1
TR-HEB_Q6	0.70724	1.1159	0.928486	0.946738	0.801623	1.06119	TCF12	1746.74	2047.21	-0.228994	2.92e-09	6e-09	5.92e-05
TR-HELIOSA_01	1	0.900572	0.584837	0.538224	0.76042	0.783374	HELIOSA	NA	NA	NA	NA	NA	NA
TR-HELIOSA_02	1	0.90107	0.548968	0.599718	0.710873	0.803601	HELIOSA	NA	NA	NA	NA	NA	NA
TR-HEN1_01	1	0.967925	0.829393	0.897006	0.938536	0.944987	NHLH1	5.65573	3.95702	0.515299	0.0948136	0.115571	1
TR-HEN1_02	1	1.0351	0.946033	0.942258	1	1.00507	NHLH1	5.65573	3.95702	0.515299	0.0948136	0.115571	1
TR-HES1_Q2	1	1.00249	0.197317	1.31944	0.65461	1.105	HES1	1352.93	1195.32	0.178683	0.3229	0.363707	1
TR-HFH1_01	0.520228	0.586726	0.623883	1.33886	0.841625	0.829998	FOXQ1	41.8765	24.003	0.802925	0.430536	0.472283	1
TR-HFH3_01	0.675029	0.646807	0.785496	1.24022	0.875773	0.83874	FOXI1	287.824	359.571	-0.32109	2.05e-09	4.24e-09	4.14e-05
TR-HFH4_01	0.949831	0.799605	0.756088	0.643302	0.702519	0.749051	FOXJ1	147.077	6.54281	4.49052	1.22e-14	3.29e-14	2.47e-10
TR-HFH8_01	1	0.987661	0.83381	1.14775	0.988768	1.03944	HFH8	NA	NA	NA	NA	NA	NA
TR-HIC1_02	0.513196	0.900305	2.71488e-11	1.61312	0.156925	1.13086	HIC1	167.155	269.511	-0.689158	6.38e-19	2.13e-18	1.29e-14
TR-HIC1_03	1	0.983861	4.67798e-09	1.62925	0.0222709	1.19261	HIC1	167.155	269.511	-0.689158	6.38e-19	2.13e-18	1.29e-14
TR-HIF1_Q3	0.439417	0.740472	0.704197	1.16167	0.710873	0.876705	HIF1A	2692.33	2197.74	0.292831	0.644448	0.678243	1
TR-HIF1_Q5	0.520228	0.760721	0.812789	1.11387	0.710873	0.874945	HIF1A	2692.33	2197.74	0.292831	0.644448	0.678243	1
TR-HLF_01	0.348214	1.98464	0.951908	0.593057	0.482614	1.53455	HLF	173.587	1316.58	-2.92306	1.92e-61	6.08e-59	3.89e-57
TR-HMEF2_Q6	0.586764	1.40432	0.690781	0.61198	0.836134	1.14804	HMEF2	NA	NA	NA	NA	NA	NA
TR-HMGIY_Q3	1	0.908431	0.279386	0.452434	0.630698	0.760943	HMGIY	NA	NA	NA	NA	NA	NA
TR-HMGIY_Q6	1	0.90934	0.995999	0.845389	0.954013	0.888656	HMGIY	NA	NA	NA	NA	NA	NA
TR-HMX1_01	0.478084	1.314	0.979844	0.916195	0.562285	1.18534	HMX1	3.32217	1.01106	1.71626	0.168266	0.198647	1
TR-HNF1_01	1	1.0696	0.704717	0.51631	1	0.890641	TCF2	NA	NA	NA	NA	NA	NA
TR-HNF1_C	1	0.918703	0.356917	0.320285	0.710873	0.725151	TCF2	NA	NA	NA	NA	NA	NA
TR-HNF1_Q6	0.55674	1.49817	0.704197	0.553025	0.806002	1.19247	TCF2	NA	NA	NA	NA	NA	NA
TR-HNF1_Q6_01	1	1.03836	0.618554	0.501232	0.954013	0.864631	TCF2	NA	NA	NA	NA	NA	NA
TR-HNF3_Q6	0.142598	0.439904	0.812789	0.73614	0.157997	0.535719	FOXA2	2.14724	0.89998	1.25452	0.240562	0.277078	1
TR-HNF3_Q6_01	0.354203	0.505028	0.64359	0.63384	0.202097	0.546691	FOXA2	2.14724	0.89998	1.25452	0.240562	0.277078	1
TR-HNF3ALPHA_Q6	0.34002	0.52657	1	0.917885	0.337122	0.653137	FOXA2	2.14724	0.89998	1.25452	0.240562	0.277078	1
TR-HNF3B_01	0.504424	0.535107	0.919809	1.11932	0.628528	0.724063	FOXA2	2.14724	0.89998	1.25452	0.240562	0.277078	1
TR-HNF4_01	0.49534	1.26391	0.648282	0.796762	0.710873	1.11282	HNF4A	0.527854	0.466686	0.177685	0.13754	0.164386	1
TR-HNF4_01_B	0.99235	1.06061	0.577561	0.76641	1	0.965457	HNF4A	0.527854	0.466686	0.177685	0.13754	0.164386	1
TR-HNF4_DR1_Q3	0.923212	1.10136	0.133522	0.584545	0.945566	0.934204	HNF4	NA	NA	NA	NA	NA	NA
TR-HNF4_Q6	0.989716	0.913037	0.832945	0.863984	0.836134	0.897171	HNF4A	0.527854	0.466686	0.177685	0.13754	0.164386	1
TR-HNF4_Q6_01	0.469121	1.24798	0.164107	0.629034	0.952531	1.04779	HNF4A	0.527854	0.466686	0.177685	0.13754	0.164386	1
TR-HNF4_Q6_02	1	NA	1	NA	1	NA	NA	NA	NA	NA	NA	NA	NA
TR-HNF4_Q6_03	1	NA	1	NA	1	NA	NA	NA	NA	NA	NA	NA	NA
TR-HNF4ALPHA_Q6	0.159071	1.52865	0.550543	0.666162	0.504755	1.24969	HNF4ALPHA	NA	NA	NA	NA	NA	NA
TR-HNF6_Q6	0.50629	0.44634	0.0634285	0	0.0748933	0.301976	ONECUT2	85.2708	8.88546	3.26253	0.000614827	0.000919449	1
TR-HOX13_01	1	1.00489	0.729275	0.600571	0.954013	0.874118	HOX13	NA	NA	NA	NA	NA	NA
TR-HOXA3_01	1	0.874259	1	0.812775	0.959443	0.854372	HOXA3	52.684	192.322	-1.86809	5.81e-53	1.99e-51	1.18e-48
TR-HOXA4_Q2	0.949831	1.19495	1	0.833183	0.959443	1.07794	HOXA4	33.7243	179.492	-2.41206	1.38e-60	3.09e-58	2.78e-56
TR-HOXA7_01	1	1.09284	0.502041	1.58258	0.710873	1.25124	HOXA7	104.399	386.948	-1.89003	5.77e-56	3.01e-54	1.17e-51
TR-HP1SITEFACTOR_Q6	1	0.950176	0.795749	0.732253	0.938975	0.879691	HP1SITEFACTOR	NA	NA	NA	NA	NA	NA
TR-HSF_Q6	0.504424	1.25116	0.893589	0.897303	0.649616	1.13671	HSF	NA	NA	NA	NA	NA	NA
TR-HSF1_01	1	0.990273	0.989793	1.03571	1	1.00497	HSF1	1963.06	1190.86	0.721105	1.05e-20	3.8e-20	2.12e-16
TR-HSF1_Q6	0.890696	0.862002	0.502041	1.27537	1	0.995701	HSF1	1963.06	1190.86	0.721105	1.05e-20	3.8e-20	2.12e-16
TR-HSF2_01	1	0.862477	0.746817	1.24899	1	0.987491	HSF2	358.622	407.953	-0.185939	7.12e-09	1.43e-08	0.000144186
TR-HTF_01	0.801299	0.632304	0.428409	0.330658	0.345342	0.53474	HTF	NA	NA	NA	NA	NA	NA
TR-ICSBP_Q6	1	1.01758	0.146043	0.473008	0.710873	0.841444	IRF8	375.581	354.971	0.0814204	0.0192298	0.0253666	1
TR-IK1_01	1	1.04856	0.735472	0.810585	1	0.971591	IK1	NA	NA	NA	NA	NA	NA
TR-IK2_01	0.646967	1.214	0.502041	0.712815	0.954013	1.0519	IK2	NA	NA	NA	NA	NA	NA
TR-IK3_01	1	0.933114	0.832945	0.807664	0.91865	0.892538	IK3	NA	NA	NA	NA	NA	NA
TR-IPF1_Q4	1	0.991997	0.290332	0.188639	0.729797	0.732159	IPF1	NA	NA	NA	NA	NA	NA
TR-IPF1_Q4_01	1	0.867617	1	0.907426	0.977325	0.880493	IPF1	NA	NA	NA	NA	NA	NA
TR-IRF_Q6	1	1.03398	0.264406	0.540709	0.81406	0.874435	IRF	NA	NA	NA	NA	NA	NA
TR-IRF_Q6_01	0.989716	1.08369	0.29037	0.551392	0.938536	0.911526	IRF	NA	NA	NA	NA	NA	NA
TR-IRF1_01	0.721339	1.23046	0.0622107	0.347815	1	0.944976	IRF1	1378.52	852.166	0.693917	5.31e-09	1.08e-08	0.000107561
TR-IRF1_Q6	0.949831	1.12442	0.944166	1.08555	0.869909	1.11184	IRF1	1378.52	852.166	0.693917	5.31e-09	1.08e-08	0.000107561
TR-IRF2_01	0.520228	1.31549	0.313177	0.536918	0.954013	1.06367	IRF2	859.889	954.179	-0.150108	6.4e-07	1.16e-06	0.0129691
TR-IRF7_01	0.890696	1.16501	0.829393	0.786106	0.978168	1.04246	IRF7	834.675	221.295	1.91525	1.3e-42	1.65e-41	2.62e-38
TR-ISRE_01	0.520228	1.28528	0.66273	0.752781	0.801623	1.11305	ISRE	NA	NA	NA	NA	NA	NA
TR-KAISO_01	1	0.996223	0.278065	0.673248	0.710873	0.89176	KAISO	NA	NA	NA	NA	NA	NA
TR-KROX_Q6	0.0152395	0.802687	1.28099e-18	1.78575	0.179256	1.12065	KROX	NA	NA	NA	NA	NA	NA
TR-LBP1_Q6	0.923212	1.07345	0.390373	0.785893	1	0.980444	UBP1	2156.37	2100.73	0.0377197	0.747729	0.772684	1
TR-LDSPOLYA_B	0.99342	1.0631	0.0830055	0.516228	0.773711	0.886218	LDSPOLYA	NA	NA	NA	NA	NA	NA
TR-LEF1_Q2	1	NA	1	NA	1	NA	NA	NA	NA	NA	NA	NA	NA
TR-LEF1_Q2_01	0.880147	0.815414	0.796308	0.787225	0.645823	0.806296	LEF1	530.285	138.008	1.94202	3.07e-36	2.55e-35	6.22e-32
TR-LEF1TCF1_Q4	0.801299	1.20901	0.33804	0.52067	1	0.986374	LEF1TCF1	NA	NA	NA	NA	NA	NA
TR-LFA1_Q6	1	1.03351	0.648282	1.13341	0.836134	1.06582	LFA1	NA	NA	NA	NA	NA	NA
TR-LHX3_01	0.732744	0.580351	0.571951	0.404653	0.434511	0.523523	LHX3	1.01164	0.0132691	6.25248	7.48e-06	1.27e-05	0.151459
TR-LMO2COM_01	1	1.01399	0.250698	0.771284	0.762023	0.93549	LMO2	272.003	632.546	-1.21755	1.44e-47	2.78e-46	2.92e-43
TR-LMO2COM_02	0.49534	0.42989	1	0.899228	0.482614	0.581693	LMO2	272.003	632.546	-1.21755	1.44e-47	2.78e-46	2.92e-43
TR-LPOLYA_B	0.950222	0.805517	0.690781	0.601769	0.663769	0.739617	LPOLYA	NA	NA	NA	NA	NA	NA
TR-LRF_Q2	0.932791	0.937046	3.81076e-06	1.63111	0.217986	1.16154	FBI1	NA	NA	NA	NA	NA	NA
TR-LUN1_01	1	0.91554	0.483487	1.31033	0.959443	1.04323	LUN1	NA	NA	NA	NA	NA	NA
TR-LXR_DR4_Q3	0.891706	1.12454	0.119397	1.53618	0.329629	1.25768	LXR	NA	NA	NA	NA	NA	NA
TR-LXR_Q3	0.727982	1.15651	0.00202117	1.73263	0.0661592	1.34285	NR1H2	1263.06	1165.46	0.116025	0.190606	0.222979	1
TR-LYF1_01	0.891193	1.10438	0.829393	0.87504	0.978168	1.0302	LYF1	NA	NA	NA	NA	NA	NA
TR-MAF_Q6	0.934394	0.901047	0.717262	1.13087	1	0.97538	MAF	657.192	1504.18	-1.19459	8.13e-41	9.14e-40	1.65e-36
TR-MAF_Q6_01	0.646967	1.21593	0.756088	0.833916	0.830364	1.09237	MAF	657.192	1504.18	-1.19459	8.13e-41	9.14e-40	1.65e-36
TR-MAX_01	1	0.938635	0.829393	0.785362	0.938536	0.88906	MAX	1445.09	1307.52	0.144323	0.00323943	0.0045745	1
TR-MAZ_Q6	0.167525	0.83829	1.0991e-08	1.56893	0.540122	1.07461	MAZ	5548.41	2088.16	1.40985	2.63e-57	1.82e-55	5.32e-53
TR-MAZR_01	0.515313	0.878563	0.00165134	1.39712	0.836134	1.04628	ZNF278	NA	NA	NA	NA	NA	NA
TR-MEF2_01	1	1.01191	0.577561	0.604767	0.943146	0.880225	MEF2A	1361.92	2019.88	-0.568631	1.28e-33	9.12e-33	2.59e-29
TR-MEF2_02	0.513196	1.50217	0.728174	1.25688	0.434511	1.42283	MEF2A	1361.92	2019.88	-0.568631	1.28e-33	9.12e-33	2.59e-29
TR-MEF2_03	1	1.10513	0.980746	1.06693	0.954013	1.09278	MEF2A	1361.92	2019.88	-0.568631	1.28e-33	9.12e-33	2.59e-29
TR-MEF2_04	1	0.913851	0.546218	0.47789	0.779153	0.772844	MEF2A	1361.92	2019.88	-0.568631	1.28e-33	9.12e-33	2.59e-29
TR-MEF2_Q6_01	1	1.01072	0.786599	1.224	0.954013	1.0797	MEF2A	1361.92	2019.88	-0.568631	1.28e-33	9.12e-33	2.59e-29
TR-MEF3_B	0.891193	0.868041	1	0.971208	0.841625	0.901409	MEF3	NA	NA	NA	NA	NA	NA
TR-MEIS1_01	1	1.00938	0.185238	0.563035	0.710873	0.865013	MEIS1	173.976	350.901	-1.01218	9.96e-41	1.11e-39	2.02e-36
TR-MEIS1AHOXA9_01	0.34002	0.477639	1	0.999109	0.434511	0.646304	HOXA9	84.4458	239.324	-1.50287	8.12e-48	1.6e-46	1.64e-43
TR-MEIS1BHOXA9_02	0.995717	1.10401	1	0.972353	0.958424	1.06143	HOXA9	84.4458	239.324	-1.50287	8.12e-48	1.6e-46	1.64e-43
TR-MIF1_01	0.784162	1.18522	0.786599	1.14043	0.610404	1.17073	MIF1	NA	NA	NA	NA	NA	NA
TR-MINI19_B	0.932791	0.945248	0.000247936	1.45289	0.388751	1.10944	MINI19	NA	NA	NA	NA	NA	NA
TR-MINI20_B	0.93485	0.945836	8.24505e-05	1.50798	0.299921	1.12765	MINI20	NA	NA	NA	NA	NA	NA
TR-MMEF2_Q6	1	0.90853	0.353401	0.380086	0.649616	0.73761	MMEF2	NA	NA	NA	NA	NA	NA
TR-MOVOB_01	0.0514687	0.747611	1.0512e-07	1.73442	0.712813	1.06679	MOVOB	NA	NA	NA	NA	NA	NA
TR-MRF2_01	0.890696	0.734395	0.829393	0.698265	0.67417	0.722709	MRF2	NA	NA	NA	NA	NA	NA
TR-MSX1_01	0.582953	0.553922	0.562611	1.44834	0.943146	0.843213	MSX1	72.8834	144.247	-0.984878	6.78e-16	1.94e-15	1.37e-11
TR-MTATA_B	1	1.08418	0.182785	1.84263	0.540122	1.32949	MTATA	NA	NA	NA	NA	NA	NA
TR-MTF1_Q4	1	0.965714	0.00918841	1.41705	0.504755	1.11169	MTF1	613.684	764.482	-0.316985	1.64e-15	4.61e-15	3.32e-11
TR-MUSCLE_INI_B	1	0.991205	2.08014e-13	1.642	0.00232763	1.2017	PHF5A	496.734	418.147	0.248462	0.000388657	0.000588478	1
TR-MYB_Q3	1	0.945758	0.520165	1.31887	0.954013	1.06644	MYB	1908.09	1000.68	0.931152	8.99e-12	2.1e-11	1.82e-07
TR-MYB_Q5_01	0.50629	1.35978	0.146043	1.64673	0.161973	1.45259	MYB	1908.09	1000.68	0.931152	8.99e-12	2.1e-11	1.82e-07
TR-MYB_Q6	0.923212	1.13371	0.623883	1.24813	0.649616	1.17072	MYB	1908.09	1000.68	0.931152	8.99e-12	2.1e-11	1.82e-07
TR-MYC_Q2	0.949831	1.09626	1	0.963113	0.954013	1.0532	MYC	2165.85	4392.32	-1.02005	1.33e-27	6.81e-27	2.69e-23
TR-MYCMAX_01	1	0.997865	1	0.978421	1	0.991576	MYCMAX	NA	NA	NA	NA	NA	NA
TR-MYCMAX_02	0.520228	1.29646	0.0906699	0.42185	1	1.01358	MYCMAX	NA	NA	NA	NA	NA	NA
TR-MYCMAX_03	1	1.04836	0.891991	1.09646	0.954013	1.06391	MYCMAX	NA	NA	NA	NA	NA	NA
TR-MYCMAX_B	0.469121	0.788147	1.46974e-05	1.84547	0.556597	1.13013	MYCMAX	NA	NA	NA	NA	NA	NA
TR-MYOD	0.890696	0.907536	0.00149981	1.58544	0.537273	1.1268	MYOD1	1.00095	9.34303	-3.22252	0.00685346	0.00939816	1
TR-MYOD_	1	0.996416	0.69449	0.78739	0.954013	0.928808	NA	NA	NA	NA	NA	NA	NA
TR-MYOD_0	0.351561	0.862452	5.50881e-12	1.69183	0.193418	1.13071	MYOD1	1.00095	9.34303	-3.22252	0.00685346	0.00939816	1
TR-MYOD_01	0.784162	1.13232	0.550455	0.789518	1	1.02145	MYOD1	1.00095	9.34303	-3.22252	0.00685346	0.00939816	1
TR-MYOD_Q6	0.949831	1.05614	0.673634	0.868577	1	0.995478	MYOD1	1.00095	9.34303	-3.22252	0.00685346	0.00939816	1
TR-MYOD_Q6_01	0.646967	1.11288	0.976607	1.02169	0.628528	1.08339	MYOD1	1.00095	9.34303	-3.22252	0.00685346	0.00939816	1
TR-MYOGENIN_Q6	0.801299	1.09963	0.593082	0.853847	0.991967	1.02013	MYOG	2.22897	20.4504	-3.19768	2.21e-05	3.64e-05	0.44726
TR-MYOGNF1_01	1	0.992631	0.735276	0.837825	0.954013	0.942561	MYOGNF1	NA	NA	NA	NA	NA	NA
TR-MZF1_01	0.504424	0.829356	0.0117001	1.44866	0.958424	1.02966	ZNF42	NA	NA	NA	NA	NA	NA
TR-MZF1_02	0.0859122	0.723107	0.0856336	1.35744	0.787948	0.928274	ZNF42	NA	NA	NA	NA	NA	NA
TR-NANOG_01	1	1.01861	0.474236	0.675583	0.881059	0.907659	NANOG	2.09931	3.45101	-0.717105	0.00351551	0.00494815	1
TR-NCX_01	0.950115	1.13349	0.832945	0.748737	1	1.00905	TLX2	1.26276	0.215134	2.55327	2.16e-09	4.47e-09	4.38e-05
TR-NERF_Q2	0.989716	0.947636	0.619123	1.13022	1	1.00669	ELF2	831.693	1012.35	-0.283586	3.22e-16	9.39e-16	6.53e-12
TR-NF1_Q6	0.949831	1.06826	0.603338	0.795867	1	0.980158	NFIA	1751.53	2565.68	-0.550725	2.3e-18	7.48e-18	4.66e-14
TR-NF1_Q6_01	0.949831	1.08468	0.623883	1.19415	0.710873	1.12009	NFIA	1751.53	2565.68	-0.550725	2.3e-18	7.48e-18	4.66e-14
TR-NFAT_Q4_01	0.704791	1.22546	1	0.968388	0.71222	1.14231	NFATC1	459.184	629.084	-0.454178	7.59e-17	2.28e-16	1.54e-12
TR-NFAT_Q6	1	1.02754	0.226455	0.522818	0.786922	0.86429	NFATC1	459.184	629.084	-0.454178	7.59e-17	2.28e-16	1.54e-12
TR-NFE2_01	0.890696	1.14374	0.381651	0.634726	1	0.979103	NFE2	26.9859	10.2939	1.39041	0.00235025	0.00335679	1
TR-NFKAPPAB_01	1	1.02851	0.251734	1.34073	0.635147	1.1295	NFKB1	1437.51	1563.12	-0.120849	9.83e-07	1.76e-06	0.0199015
TR-NFKAPPAB50_01	0.351518	1.22247	0.0150345	1.45559	0.0222709	1.29787	NFKAPPAB50	NA	NA	NA	NA	NA	NA
TR-NFKAPPAB65_01	0.890696	1.12366	0.761518	1.13469	0.710873	1.12722	NFKAPPAB65	NA	NA	NA	NA	NA	NA
TR-NFKB_C	0.478084	1.25564	0.612641	1.19068	0.281271	1.23463	NFKB1	1437.51	1563.12	-0.120849	9.83e-07	1.76e-06	0.0199015
TR-NFKB_Q6	0.93485	1.09225	1	1.01997	0.891174	1.06887	NFKB1	1437.51	1563.12	-0.120849	9.83e-07	1.76e-06	0.0199015
TR-NFKB_Q6_01	0.989716	1.0548	0.585453	1.18594	0.710873	1.09722	NFKB1	1437.51	1563.12	-0.120849	9.83e-07	1.76e-06	0.0199015
TR-NFMUE1_Q6	0.99235	1.06645	0.00775095	1.74405	0.22579	1.28561	NFMUE1	NA	NA	NA	NA	NA	NA
TR-NFY_01	0.509008	0.690068	3.44233e-07	2.64634	0.263017	1.32281	NFYA	1347	991.275	0.442396	1.2e-09	2.52e-09	2.44e-05
TR-NFY_C	1	1.0389	0.0201029	1.94833	0.329629	1.33305	NFYA	1347	991.275	0.442396	1.2e-09	2.52e-09	2.44e-05
TR-NFY_Q6	0.594713	0.704572	0.00010232	2.38615	0.525999	1.24846	NFYA	1347	991.275	0.442396	1.2e-09	2.52e-09	2.44e-05
TR-NFY_Q6_01	0.811001	0.796275	0.00107885	2.08202	0.540122	1.21214	NFYA	1347	991.275	0.442396	1.2e-09	2.52e-09	2.44e-05
TR-NGFIC_01	0.0514687	0.697017	3.0055e-05	1.72124	0.963786	1.02829	EGR4	7.87689	2.72863	1.52945	0.365241	0.406403	1
TR-NKX22_01	1	1.0113	0.548968	0.4533	0.878483	0.830819	NKX2-2	24.4133	0.522632	5.54573	2.59e-09	5.33e-09	5.24e-05
TR-NKX25_01	1	0.962168	0.756088	0.670876	0.947861	0.867952	NKX2-5	20.651	2.79126	2.88722	0.240308	0.276821	1
TR-NKX25_02	0.949831	1.20402	0.853438	0.629631	1	1.01824	NKX2-5	20.651	2.79126	2.88722	0.240308	0.276821	1
TR-NKX25_Q5	0.934394	1.10915	0.746817	1.16004	0.710873	1.12561	NKX2-5	20.651	2.79126	2.88722	0.240308	0.276821	1
TR-NKX3A_01	0.38866	1.85459	0.502041	0.258625	0.678183	1.33839	NKX3-1	388.86	209.03	0.895538	0.0435546	0.0552688	1
TR-NKX61_01	0.727982	0.624833	0.188113	0.163375	0.251721	0.475579	NKX6-1	20.3888	2.91536	2.80603	2.79e-14	7.37e-14	5.65e-10
TR-NKX62_Q2	0.574397	0.515588	0.501467	0.359497	0.259575	0.465102	NKX6-2	0.0112188	0.00424	1.40378	0.339539	0.380529	1
TR-NMYC_01	0.949831	1.08908	0.618554	1.20118	0.707858	1.12534	MYCN	61.8038	19.8993	1.63498	0.00557456	0.00770229	1
TR-NRF1_Q6	0.646967	0.786528	2.35713e-05	2.08664	0.438185	1.20704	NFE2L1	7094.85	9105.58	-0.359977	1.1e-13	2.83e-13	2.23e-09
TR-NRF2_01	0.99235	0.938003	0.395784	1.24182	0.954013	1.03627	NFE2L2	2363.37	3426.7	-0.535972	1.07e-41	1.29e-40	2.17e-37
TR-NRF2_Q4	0.836469	0.82258	0.29037	0.591471	0.408609	0.74783	NFE2L2	2363.37	3426.7	-0.535972	1.07e-41	1.29e-40	2.17e-37
TR-NRSE_B	0.949831	0.907606	0.264406	1.32594	0.954013	1.04291	NRSE	NA	NA	NA	NA	NA	NA
TR-NRSF_01	1	0.970404	0.571951	1.15721	0.956181	1.03082	REST	422.284	451.329	-0.095967	0.0542906	0.0680691	1
TR-NRSF_Q4	0.788141	0.912127	1	1.00228	0.752473	0.941287	REST	422.284	451.329	-0.095967	0.0542906	0.0680691	1
TR-OCT_C	1	1.04602	0.706195	0.65641	0.988998	0.920007	OCT	NA	NA	NA	NA	NA	NA
TR-OCT_Q6	1	0.993067	0.550543	0.546648	0.878483	0.848677	OCT	NA	NA	NA	NA	NA	NA
TR-OCT1_01	0.923212	1.2104	0.657193	0.562637	1	1.00089	POU2F1	143.409	108.547	0.401808	3.17e-08	6.15e-08	0.000641241
TR-OCT1_02	0.854611	0.662681	0.182785	0.173272	0.281271	0.504387	POU2F1	143.409	108.547	0.401808	3.17e-08	6.15e-08	0.000641241
TR-OCT1_03	1	0.89229	0.853541	0.622154	0.947861	0.804917	POU2F1	143.409	108.547	0.401808	3.17e-08	6.15e-08	0.000641241
TR-OCT1_04	1	0.901873	0.6652	0.419223	0.840001	0.745765	POU2F1	143.409	108.547	0.401808	3.17e-08	6.15e-08	0.000641241
TR-OCT1_05	1	0.967947	0.29037	0.357303	0.710873	0.77044	POU2F1	143.409	108.547	0.401808	3.17e-08	6.15e-08	0.000641241
TR-OCT1_06	0.520228	0.541166	0.988756	0.848994	0.508288	0.64073	POU2F1	143.409	108.547	0.401808	3.17e-08	6.15e-08	0.000641241
TR-OCT1_07	1	0.834093	0.812789	0.634446	0.779153	0.769519	POU2F1	143.409	108.547	0.401808	3.17e-08	6.15e-08	0.000641241
TR-OCT1_B	0.93485	1.13157	0.546218	0.613661	1	0.964058	POU2F1	143.409	108.547	0.401808	3.17e-08	6.15e-08	0.000641241
TR-OCT1_Q5_01	0.890696	1.2006	0.496563	0.523203	1	0.981503	POU2F1	143.409	108.547	0.401808	3.17e-08	6.15e-08	0.000641241
TR-OCT1_Q6	1	1.06836	0.605244	0.625729	0.977325	0.925192	POU2F1	143.409	108.547	0.401808	3.17e-08	6.15e-08	0.000641241
TR-OCT4_01	0.594713	1.38945	0.290332	0.363301	0.983406	1.05756	POU5F1	5.53155	5.64812	-0.0300855	4.78e-12	1.13e-11	9.69e-08
TR-OCT4_02	0.881141	1.20985	0.0383169	0.19467	0.945566	0.881497	POU5F1	5.53155	5.64812	-0.0300855	4.78e-12	1.13e-11	9.69e-08
TR-OLF1_01	0.837821	1.10224	0.541592	1.17457	0.540122	1.12564	OLF1	NA	NA	NA	NA	NA	NA
TR-OSF2_Q6	1	0.935472	0.133522	0.419312	0.540122	0.768525	RUNX2	418.724	182.729	1.1963	2.28e-20	8.15e-20	4.61e-16
TR-OTX_Q1	1	0.690443	0.395784	0	0.584885	0.467126	OTX1	41.9148	8.44346	2.31155	1.78e-23	7.36e-23	3.6e-19
TR-P300_01	0.949831	0.918129	0.623883	1.16313	1	0.99737	P300	NA	NA	NA	NA	NA	NA
TR-P53_01	0.727982	1.1949	0.0634285	1.6323	0.202097	1.33637	TP53	1703.58	1558.75	0.128183	0.369183	0.410466	1
TR-P53_02	1	0.907565	0.608206	1.28821	1	1.03068	TP53	1703.58	1558.75	0.128183	0.369183	0.410466	1
TR-P53_DECAMER_Q2	1	1.00511	0.738475	1.16803	0.954013	1.05781	TP53	1703.58	1558.75	0.128183	0.369183	0.410466	1
TR-PADS_C	0.664895	1.22475	0.921897	1.07599	0.601337	1.17663	PADS	NA	NA	NA	NA	NA	NA
TR-PAX_Q6	0.99235	1.06688	0.941375	0.909196	1	1.01588	PAX	NA	NA	NA	NA	NA	NA
TR-PAX1_B	0.646967	1.47361	0.293934	1.8132	0.279728	1.58344	PAX1	18.5311	2.13776	3.11578	3.71e-14	9.74e-14	7.51e-10
TR-PAX2_01	1	0.899883	1	0.941172	0.963786	0.913237	PAX2	39.2511	7.14986	2.45675	3.26e-09	6.67e-09	6.6e-05
TR-PAX2_02	0.901656	1.13076	0.496563	0.675795	1	0.983606	PAX2	39.2511	7.14986	2.45675	3.26e-09	6.67e-09	6.6e-05
TR-PAX3_01	0.910224	0.739531	0.984078	0.773462	0.714586	0.750506	PAX3	6.64459	17.4453	-1.39259	3.39e-22	1.32e-21	6.87e-18
TR-PAX3_B	1	1.01647	0.832945	0.75043	1	0.930423	PAX3	6.64459	17.4453	-1.39259	3.39e-22	1.32e-21	6.87e-18
TR-PAX4_01	0.784162	0.895108	0.00199788	1.51491	0.629771	1.09557	PAX4	0.0298774	0.0264927	0.17346	0.330186	0.37114	1
TR-PAX4_02	0.801299	0.643527	0.183666	0.168263	0.264604	0.489808	PAX4	0.0298774	0.0264927	0.17346	0.330186	0.37114	1
TR-PAX4_03	0.932791	0.932539	0.00518642	1.44726	0.574479	1.09902	PAX4	0.0298774	0.0264927	0.17346	0.330186	0.37114	1
TR-PAX4_04	0.721339	0.757574	0.428409	1.37797	1	0.958235	PAX4	0.0298774	0.0264927	0.17346	0.330186	0.37114	1
TR-PAX5_01	0.540712	1.14165	1	1.01453	0.556597	1.10053	PAX5	18.4214	8.69206	1.08361	0.935641	0.943703	1
TR-PAX5_02	1	1.04875	0.275162	1.42848	0.630698	1.17157	PAX5	18.4214	8.69206	1.08361	0.935641	0.943703	1
TR-PAX6_01	1	1.05006	0.734133	0.585729	0.978168	0.899878	PAX6	68.9922	63.3571	0.122926	3.54e-20	1.25e-19	7.17e-16
TR-PAX6_Q2	0.689663	1.14958	0.828984	0.888674	0.843591	1.06519	PAX6	68.9922	63.3571	0.122926	3.54e-20	1.25e-19	7.17e-16
TR-PAX8_01	0.890696	0.80309	1	0.959929	0.836134	0.853818	PAX8	67.5837	59.799	0.176553	0.578255	0.615326	1
TR-PAX8_B	1	0.920804	0.0571961	0.262651	0.482614	0.707931	PAX8	67.5837	59.799	0.176553	0.578255	0.615326	1
TR-PAX9_B	0.38866	1.24532	0.603166	1.17222	0.235081	1.22168	PAX9	190.534	61.3466	1.63499	4.19e-16	1.21e-15	8.49e-12
TR-PBX_Q3	1	1.00759	0.604728	0.641455	0.947861	0.889166	PBX	NA	NA	NA	NA	NA	NA
TR-PBX1_01	1	0.77145	0.571951	0.403423	0.635147	0.652415	PBX1	7311.8	4382.41	0.738501	2.2e-10	4.79e-10	4.46e-06
TR-PBX1_02	0.891193	0.722502	0.618554	0.503768	0.574479	0.651755	PBX1	7311.8	4382.41	0.738501	2.2e-10	4.79e-10	4.46e-06
TR-PBX1_03	1	1.00145	0.415767	0.418959	0.843591	0.813048	PBX1	7311.8	4382.41	0.738501	2.2e-10	4.79e-10	4.46e-06
TR-PEA3_Q6	1	NA	1	NA	1	NA	NA	NA	NA	NA	NA	NA	NA
TR-PEBP_Q6	0.520228	1.26344	0.395784	0.660705	0.938536	1.06849	PEBP	NA	NA	NA	NA	NA	NA
TR-PIT1_Q6	0.949831	1.16438	0.0906699	0.143271	0.88534	0.834111	PIT1	NA	NA	NA	NA	NA	NA
TR-PITX2_Q2	1	0.968236	0.0433722	0.253165	0.540122	0.736954	PITX2	23.0794	30.4359	-0.399168	0.00242699	0.00346199	1
TR-PLZF_02	1	0.827488	0.0480813	0	0.438185	0.559845	ZNF145	NA	NA	NA	NA	NA	NA
TR-POLY_C	1	0.935866	0.838269	0.761294	0.954013	0.879403	POLY	NA	NA	NA	NA	NA	NA
TR-POU1F1_Q6	1	1.01453	0.290332	0.303166	0.840001	0.784448	POU1F1	0.141562	0.148291	-0.067	0.320466	0.361246	1
TR-POU3F2_01	0.520228	0.472111	0.78853	0.592527	0.388751	0.511059	POU3F2	16.3608	0.40097	5.35061	0.000216663	0.000333872	1
TR-POU3F2_02	1	0.951586	0.571951	0.398099	0.841625	0.772566	POU3F2	16.3608	0.40097	5.35061	0.000216663	0.000333872	1
TR-POU6F1_01	1	0.813484	0.792136	0.567206	0.799601	0.733828	POU6F1	156.835	362.395	-1.20832	1.89e-56	1.08e-54	3.84e-52
TR-PPAR_DR1_Q2	0.93485	1.08232	0.921897	0.928804	0.977325	1.03267	PPAR	NA	NA	NA	NA	NA	NA
TR-PPARA_01	0.537805	1.30173	0.244454	0.506588	0.96906	1.04455	PPARA	335.057	910.946	-1.44296	6.06e-47	1.1e-45	1.23e-42
TR-PPARA_02	0.597956	1.17542	0.994875	1.02671	0.585193	1.12732	PPARA	335.057	910.946	-1.44296	6.06e-47	1.1e-45	1.23e-42
TR-PPARG_01	0.890696	1.16486	0.130815	0.437339	0.954013	0.929547	PPARG	189.562	1890.4	-3.31795	1.12e-54	4.98e-53	2.27e-50
TR-PPARG_02	0.863944	1.21948	0.849984	1.12238	0.718273	1.18807	PPARG	189.562	1890.4	-3.31795	1.12e-54	4.98e-53	2.27e-50
TR-PPARG_03	0.159071	1.46626	1	0.935716	0.268114	1.29466	PPARG	189.562	1890.4	-3.31795	1.12e-54	4.98e-53	2.27e-50
TR-PR_01	1	1.02797	0.678534	0.739159	0.963786	0.93456	PGR	3129.71	2063.15	0.601181	0.00251484	0.00358227	1
TR-PR_02	1	0.994219	0.832945	1.14741	0.981148	1.04377	PGR	3129.71	2063.15	0.601181	0.00251484	0.00358227	1
TR-PR_Q2	1	0.945088	0.313177	0.608277	0.649616	0.83615	PGR	3129.71	2063.15	0.601181	0.00251484	0.00358227	1
TR-PTF1BETA_Q6	0.989368	0.927186	0.0623259	1.46162	0.710873	1.10004	PTF1A	0.0830702	0.19277	-1.21448	6.44e-11	1.44e-10	1.3e-06
TR-PU1_Q6	0.890696	0.893787	1	0.972188	0.799601	0.919145	PU1	NA	NA	NA	NA	NA	NA
TR-PXR_Q2	1	1.05863	0.891541	1.1072	0.947861	1.07434	NR1I2	4.15932	4.45067	-0.0976753	5.3e-06	9.08e-06	0.107382
TR-R_01	0.890696	0.907536	0.00149981	1.58544	0.537273	1.1268	R	NA	NA	NA	NA	NA	NA
TR-RBPJK_01	0.647193	1.21846	1	0.961783	0.710873	1.13544	RBPSUH	NA	NA	NA	NA	NA	NA
TR-RBPJK_Q4	1	0.978351	0.979844	1.04704	1	1.00057	RBPSUH	NA	NA	NA	NA	NA	NA
TR-RFX_Q6	1	0.913473	0.436854	1.38366	0.954013	1.06555	RFX	NA	NA	NA	NA	NA	NA
TR-RFX1_01	0.0314811	0.381046	0.870378	1.11588	0.22579	0.618721	RFX1	415.566	345.547	0.266196	2.06e-06	3.61e-06	0.0416772
TR-RFX1_02	0.972135	0.877898	0.101106	1.6951	0.77824	1.14221	RFX1	415.566	345.547	0.266196	2.06e-06	3.61e-06	0.0416772
TR-ROAZ_01	0.27721	1.35581	0.713136	0.810294	0.537273	1.17937	ZNF423	195.249	447.302	-1.19593	1.03e-35	8.27e-35	2.08e-31
TR-RORA1_01	0.327201	0.501703	0.941375	0.858636	0.271126	0.61715	RORA1	NA	NA	NA	NA	NA	NA
TR-RORA2_01	0.50629	0.521807	0.829393	0.682186	0.329629	0.57368	RORA2	NA	NA	NA	NA	NA	NA
TR-RP58_01	0.520228	1.22061	0.853438	0.897078	0.702519	1.11596	ZNF238	1693.7	890.145	0.928066	0.259419	0.297297	1
TR-RREB1_01	0.826	0.862116	0.182785	1.38471	0.981148	1.03114	RREB1	1222.5	1380.06	-0.174895	1.71e-05	2.85e-05	0.346945
TR-RSRFC4_01	1	0.997099	0.86358	1.13765	1	1.04256	MEF2A	1361.92	2019.88	-0.568631	1.28e-33	9.12e-33	2.59e-29
TR-RSRFC4_Q2	1	1.10691	1	0.89054	1	1.03693	MEF2A	1361.92	2019.88	-0.568631	1.28e-33	9.12e-33	2.59e-29
TR-RUSH1A_02	0.49768	0.34065	0.840079	1.1876	0.643155	0.614587	RUSH1A	NA	NA	NA	NA	NA	NA
TR-S8_01	0.890696	0.62013	0.833106	0.518867	0.628528	0.587378	S8	NA	NA	NA	NA	NA	NA
TR-SEF1_C	1	0.962601	0.378661	0.683842	0.702519	0.872439	SEF1	NA	NA	NA	NA	NA	NA
TR-SF1_Q6	0.99235	1.06436	0.220641	0.588102	0.857581	0.910317	SF1	4337.88	4695.25	-0.114213	6.22e-07	1.13e-06	0.0125893
TR-SMAD_Q6	0.820954	0.806072	0.704717	0.755843	0.556597	0.789826	MADH1	NA	NA	NA	NA	NA	NA
TR-SMAD_Q6_01	1	1.05355	0.264406	0.623713	0.88534	0.914526	MADH1	NA	NA	NA	NA	NA	NA
TR-SMAD3_Q6	0.965849	1.06782	0.133522	0.584182	0.836134	0.911395	MADH3	NA	NA	NA	NA	NA	NA
TR-SMAD4_Q6	0.949831	0.924297	0.124445	1.38474	0.836134	1.07322	MADH4	NA	NA	NA	NA	NA	NA
TR-SOX_Q6	1	1.066	0.238015	0.428813	0.843591	0.85991	SOX1	0.415692	0.188985	1.13724	0.00012892	0.000201937	1
TR-SOX5_01	0.520228	0.493404	0.704717	0.516042	0.281271	0.500726	SOX5	30.1619	117.028	-1.95605	3.24e-37	2.88e-36	6.57e-33
TR-SOX9_B1	0.646967	0.647467	0.995999	1.04181	0.708333	0.775012	SOX9	2180.67	2708.25	-0.31259	8.02e-06	1.36e-05	0.162448
TR-SP1_01	0.670418	0.906982	1.69252e-09	1.6552	0.161973	1.14899	SP1	3238.93	3986.3	-0.29953	1.02e-16	3.05e-16	2.07e-12
TR-SP1_Q2_01	0.00180457	0.769826	1.36016e-16	1.70502	0.487374	1.0723	SP1	3238.93	3986.3	-0.29953	1.02e-16	3.05e-16	2.07e-12
TR-SP1_Q4_01	0.00421485	0.789057	3.21583e-18	1.74484	0.262377	1.09819	SP1	3238.93	3986.3	-0.29953	1.02e-16	3.05e-16	2.07e-12
TR-SP1_Q6	0.0309865	0.825441	4.39578e-17	1.69441	0.202097	1.1065	SP1	3238.93	3986.3	-0.29953	1.02e-16	3.05e-16	2.07e-12
TR-SP1_Q6_01	0.00999133	0.802395	8.63462e-18	1.73235	0.235081	1.10318	SP1	3238.93	3986.3	-0.29953	1.02e-16	3.05e-16	2.07e-12
TR-SP3_Q3	1	0.957111	0.0623259	1.34564	0.678183	1.08278	SP3	2337.21	2414.99	-0.0472314	0.101455	0.123273	1
TR-SPZ1_01	0.684724	0.877314	0.108633	1.31081	0.994114	1.01752	SPZ1	0.148035	0.00787818	4.23193	0.0424038	0.0539167	1
TR-SREBP_Q3	0.91905	0.890509	0.436854	0.745094	0.540122	0.843476	SREBF1	6347.71	2805.86	1.17779	5.44e-19	1.82e-18	1.1e-14
TR-SREBP1_01	0.327201	0.583315	0.795346	1.15237	0.540122	0.767371	SREBF1	6347.71	2805.86	1.17779	5.44e-19	1.82e-18	1.1e-14
TR-SREBP1_02	0.854611	1.13636	1	0.965659	0.840001	1.08115	SREBF1	6347.71	2805.86	1.17779	5.44e-19	1.82e-18	1.1e-14
TR-SREBP1_Q6	0.704791	1.15994	0.961591	1.03563	0.646652	1.11974	SREBF1	6347.71	2805.86	1.17779	5.44e-19	1.82e-18	1.1e-14
TR-SRF_01	0.582953	1.4887	0.704717	0.519002	0.857581	1.17506	SRF	1403.51	1977.74	-0.494813	8.96e-21	3.27e-20	1.81e-16
TR-SRF_C	1	1.02573	1	0.965515	1	1.00625	SRF	1403.51	1977.74	-0.494813	8.96e-21	3.27e-20	1.81e-16
TR-SRF_Q4	0.949831	0.861367	0.956652	0.864853	0.841625	0.862495	SRF	1403.51	1977.74	-0.494813	8.96e-21	3.27e-20	1.81e-16
TR-SRF_Q5_01	1	0.891978	0.586117	0.671691	0.710873	0.820728	SRF	1403.51	1977.74	-0.494813	8.96e-21	3.27e-20	1.81e-16
TR-SRF_Q5_02	0.949831	1.11862	0.605244	0.629972	1	0.960574	SRF	1403.51	1977.74	-0.494813	8.96e-21	3.27e-20	1.81e-16
TR-SRF_Q6	1	1.03174	0.510605	0.616614	0.938701	0.897469	SRF	1403.51	1977.74	-0.494813	8.96e-21	3.27e-20	1.81e-16
TR-SRY_01	1	0.787025	0.979844	1.09751	1	0.88745	NA	NA	NA	NA	NA	NA	NA
TR-SRY_02	0.0514687	0.315053	0.550543	0.549181	0.0222709	0.39078	SRY	0.00398679	0.0473073	-3.56876	0.668205	0.699826	1
TR-STAF_01	0.504424	1.21611	0.546218	1.20203	0.281271	1.21156	ZNF143	365.858	393.787	-0.106133	2.45e-05	4.03e-05	0.496712
TR-STAF_02	1	1.02095	0.111003	1.35698	0.540122	1.12963	ZNF143	365.858	393.787	-0.106133	2.45e-05	4.03e-05	0.496712
TR-STAT_01	0.934394	1.16016	0.205931	1.68008	0.425902	1.32832	STAT	NA	NA	NA	NA	NA	NA
TR-STAT_Q6	1	1.04372	0.988756	1.02338	0.963786	1.03714	STAT	NA	NA	NA	NA	NA	NA
TR-STAT1_01	0.727982	1.22519	0.380625	1.41628	0.411952	1.287	STAT1	8245.43	3704.45	1.15433	5.68e-18	1.8e-17	1.15e-13
TR-STAT1_02	1	1.03146	0.0175787	1.70807	0.329629	1.2503	STAT1	8245.43	3704.45	1.15433	5.68e-18	1.8e-17	1.15e-13
TR-STAT1_03	0.949831	1.10068	0.496563	1.31564	0.635147	1.17021	STAT1	8245.43	3704.45	1.15433	5.68e-18	1.8e-17	1.15e-13
TR-STAT3_01	0.622227	1.30679	0.140926	1.67047	0.193418	1.42441	STAT3	6453.62	6750.36	-0.0648556	0.00191582	0.00275771	1
TR-STAT3_02	0.949831	1.06638	0.0400927	1.44752	0.281271	1.18966	STAT3	6453.62	6750.36	-0.0648556	0.00191582	0.00275771	1
TR-STAT4_01	1	0.965461	0.819163	1.14147	1	1.02239	STAT4	69.0804	98.911	-0.517855	2.29e-15	6.39e-15	4.65e-11
TR-STAT5A_01	0.582953	1.30928	0.124835	1.65764	0.191327	1.42195	STAT5A	1091.14	2881.82	-1.40115	4.49e-49	1e-47	9.09e-45
TR-STAT5A_02	1	0.911227	0.502041	1.35013	0.956181	1.05319	STAT5A	1091.14	2881.82	-1.40115	4.49e-49	1e-47	9.09e-45
TR-STAT5A_03	1	1.04173	0.66273	0.762669	0.993564	0.95147	STAT5A	1091.14	2881.82	-1.40115	4.49e-49	1e-47	9.09e-45
TR-STAT5A_04	1	NA	1	NA	1	NA	NA	NA	NA	NA	NA	NA	NA
TR-STAT5B_01	0.801299	1.26378	0.423488	1.48037	0.44751	1.33383	STAT5B	1625.5	3788.69	-1.22082	5.4e-60	9.04e-58	1.09e-55
TR-STAT6_01	1	0.9408	0.550543	0.546648	0.806002	0.813316	STAT6	2817.99	3892.37	-0.465981	3.41e-30	2e-29	6.91e-26
TR-STAT6_02	0.49768	1.26474	0.7155	1.16244	0.329629	1.23165	STAT6	2817.99	3892.37	-0.465981	3.41e-30	2e-29	6.91e-26
TR-STRA13_01	0.91905	1.12721	0.920832	1.07175	0.801623	1.10927	STRA13	746.017	281.075	1.40825	6.23e-40	6.58e-39	1.26e-35
TR-SZF11_01	1	1.01361	0.290332	1.282	0.696118	1.10041	SZF11	NA	NA	NA	NA	NA	NA
TR-T3R_01	0.784162	0.823942	0.657193	0.775571	0.508288	0.808297	T3R	NA	NA	NA	NA	NA	NA
TR-T3R_Q6	0.891193	1.1062	0.948522	0.925566	0.954013	1.04778	T3R	NA	NA	NA	NA	NA	NA
TR-TAACC_B	1	1.02298	0.418025	0.57062	0.869909	0.876665	TAACC	NA	NA	NA	NA	NA	NA
TR-TAL1_Q6	1	1.01537	0.979844	1.03042	1	1.02024	TAL1	54.0235	212.459	-1.97552	9.79e-54	3.86e-52	1.98e-49
TR-TAL1ALPHAE47_01	0.99235	0.927657	0.265825	0.657776	0.540122	0.840367	TAL1	54.0235	212.459	-1.97552	9.79e-54	3.86e-52	1.98e-49
TR-TAL1BETAE47_01	1	0.954922	0.81314	0.861654	0.937483	0.924755	TAL1	54.0235	212.459	-1.97552	9.79e-54	3.86e-52	1.98e-49
TR-TAL1BETAITF2_01	0.93485	1.09716	0.756088	0.834546	1	1.01222	TAL1	54.0235	212.459	-1.97552	9.79e-54	3.86e-52	1.98e-49
TR-TATA_01	1	0.830125	0.984078	0.789285	0.875773	0.816916	TATA	NA	NA	NA	NA	NA	NA
TR-TATA_C	1	0.864727	0.135145	0.301468	0.470629	0.682546	TATA	NA	NA	NA	NA	NA	NA
TR-TAXCREB_01	0.504424	1.35639	0.957131	1.06397	0.487374	1.26181	TAXCREB	NA	NA	NA	NA	NA	NA
TR-TAXCREB_02	0.93485	1.11818	0.853438	0.850536	0.994114	1.03161	TAXCREB	NA	NA	NA	NA	NA	NA
TR-TBP_01	0.257594	0.270237	0.979844	0.753697	0.236863	0.426608	TBP	272.778	286.255	-0.0695754	0.000517199	0.000777411	1
TR-TBP_Q6	0.721339	1.44584	0.853438	0.648077	0.839828	1.18781	TBP	272.778	286.255	-0.0695754	0.000517199	0.000777411	1
TR-TBX5_01	0.894996	1.12894	0.648282	0.748759	1	1.00597	TBX5	67.4052	108.104	-0.681484	1.13e-09	2.37e-09	2.29e-05
TR-TBX5_02	1	0.985888	0.856052	1.08268	1	1.01719	TBX5	67.4052	108.104	-0.681484	1.13e-09	2.37e-09	2.29e-05
TR-TBX5_Q5	0.0526225	1.46608	0.0353803	0.44978	0.649616	1.13737	TBX5	67.4052	108.104	-0.681484	1.13e-09	2.37e-09	2.29e-05
TR-TCF11_01	1	1.06491	0.0212366	0.178204	0.661587	0.778115	TCF11	NA	NA	NA	NA	NA	NA
TR-TCF11MAFG_01	0.387445	1.50896	0.380625	0.493186	0.729797	1.18042	TCF11MAFG	NA	NA	NA	NA	NA	NA
TR-TCF4_Q5	0.934394	1.13282	0.418025	0.574448	1	0.952221	TCF4	1554.22	2930.22	-0.914816	8.85e-26	4.09e-25	1.79e-21
TR-TEF_Q6	0.721339	0.579544	0.704717	0.519544	0.438185	0.560137	TEF	580.36	1541.08	-1.40892	1.79e-48	3.73e-47	3.63e-44
TR-TEF1_Q6	1	NA	1	NA	1	NA	NA	NA	NA	NA	NA	NA	NA
TR-TEL2_Q6	1	0.997124	0.164107	0.544108	0.678183	0.8506	TEL2	NA	NA	NA	NA	NA	NA
TR-TFE_Q6	0.732744	1.25143	0.174012	0.361061	1	0.963448	TFE3	1319.61	1991.13	-0.59348	4.37e-16	1.26e-15	8.86e-12
TR-TFIIA_Q6	1	1.05277	0.832945	1.1366	0.945566	1.07989	TFIIA	NA	NA	NA	NA	NA	NA
TR-TFIII_Q6	0.810428	0.893144	0.182785	1.28213	0.989987	1.01896	TFIII	NA	NA	NA	NA	NA	NA
TR-TGIF_01	0.93485	1.12216	0.796308	0.782429	1	1.01228	TGIF	NA	NA	NA	NA	NA	NA
TR-TITF1_Q3	0.478084	1.48898	0.202448	0.333706	0.878483	1.11532	TITF1	NA	NA	NA	NA	NA	NA
TR-TST1_01	0.949831	0.802405	0.756088	0.645555	0.702519	0.751674	TST1	NA	NA	NA	NA	NA	NA
TR-TTF1_Q6	0.388944	1.27846	0.657193	0.809306	0.663769	1.12671	NKX2-1	4.01858	2.21515	0.859279	0.594278	0.630668	1
TR-UF1H3BETA_Q6	0.00954034	0.77052	9.65058e-07	1.50089	1	1.00675	UF1H3BETA	NA	NA	NA	NA	NA	NA
TR-USF_01	0.810428	0.774788	0.603686	1.26835	0.981148	0.934426	USF1	1147.86	688.585	0.737237	2.23e-35	1.75e-34	4.52e-31
TR-USF_02	0.820954	0.739962	0.728174	0.677174	0.540122	0.719654	USF1	1147.86	688.585	0.737237	2.23e-35	1.75e-34	4.52e-31
TR-USF_C	0.854611	1.14496	0.832945	0.870906	0.954013	1.05632	USF1	1147.86	688.585	0.737237	2.23e-35	1.75e-34	4.52e-31
TR-USF_Q6	0.890696	0.878523	0.830274	1.1026	0.954013	0.950998	USF1	1147.86	688.585	0.737237	2.23e-35	1.75e-34	4.52e-31
TR-USF_Q6_01	1	1.04427	0.794837	0.884147	1	0.992479	USF1	1147.86	688.585	0.737237	2.23e-35	1.75e-34	4.52e-31
TR-USF2_Q6	1	NA	1	NA	1	NA	NA	NA	NA	NA	NA	NA	NA
TR-VBP_01	0.836469	1.34952	0.833106	0.513249	0.988768	1.07903	VBP	NA	NA	NA	NA	NA	NA
TR-VMYB_01	1	0.835869	0.690781	1.3599	1	1.00536	VMYB	NA	NA	NA	NA	NA	NA
TR-VMYB_02	0.890696	0.731624	0.188885	1.80864	0.954013	1.07997	VMYB	NA	NA	NA	NA	NA	NA
TR-WHN_B	1	0.8695	0.922669	0.79572	0.875773	0.845636	WHN	NA	NA	NA	NA	NA	NA
TR-WT1_Q6	0.351561	0.862452	5.50881e-12	1.69183	0.193418	1.13071	WT1	107.409	4.36101	4.62231	1.05e-30	6.38e-30	2.14e-26
TR-XBP1_01	0.890696	1.20784	0.795749	0.736899	0.963786	1.05552	XBP1	40622.1	20697.5	0.972807	1.96e-14	5.21e-14	3.96e-10
TR-XFD1_01	0.582953	0.5968	1	0.998692	0.628528	0.726788	XFD1	NA	NA	NA	NA	NA	NA
TR-XFD2_01	0.520228	0.541628	0.740329	1.27458	0.801623	0.778694	XFD2	NA	NA	NA	NA	NA	NA
TR-XFD3_01	0.520228	0.58106	0.290332	0.364632	0.203769	0.511059	XFD3	NA	NA	NA	NA	NA	NA
TR-XPF1_Q6	0.646967	1.19356	0.949985	0.923419	0.713671	1.10619	XPF1	NA	NA	NA	NA	NA	NA
TR-XVENT1_01	0.684724	1.29621	0.99913	1.02845	0.649616	1.20961	XVENT1	NA	NA	NA	NA	NA	NA
TR-YY1_01	0.949831	1.1212	0.111003	1.73725	0.414465	1.32046	YY1	1451.84	1241.06	0.226306	1.49e-09	3.1e-09	3.01e-05
TR-YY1_02	0.388944	1.2888	0.290332	1.34793	0.179256	1.30792	YY1	1451.84	1241.06	0.226306	1.49e-09	3.1e-09	3.01e-05
TR-YY1_Q6	0.950222	0.894695	0.542697	1.26326	1	1.0139	YY1	1451.84	1241.06	0.226306	1.49e-09	3.1e-09	3.01e-05
TR-YY1_Q6_02	1	0.998454	0.0334616	1.72304	0.44751	1.23281	YY1	1451.84	1241.06	0.226306	1.49e-09	3.1e-09	3.01e-05
TR-ZBRK1_01	1	0.974906	0.931329	1.04513	1	0.997618	ZNF350	344.587	294.671	0.225767	0.271237	0.309933	1
TR-ZEC_01	0.93485	1.1394	0.488113	1.41236	0.607042	1.22768	ZEC	NA	NA	NA	NA	NA	NA
TR-ZF5_01	0.0364618	0.711234	9.61112e-18	2.31613	0.0748933	1.23032	ZFP161	391.948	475.445	-0.278617	6.97e-18	2.2e-17	1.41e-13
TR-ZF5_B	0.317062	0.743781	7.5809e-06	1.88203	0.646652	1.11194	ZFP161	391.948	475.445	-0.278617	6.97e-18	2.2e-17	1.41e-13
TR-ZIC1_01	0.934394	1.08408	0.293934	1.29203	0.493212	1.15134	ZIC1	69.5068	11.9796	2.53657	0.0646849	0.0805033	1
TR-ZIC2_01	0.923212	1.08358	0.470747	1.22244	0.556597	1.12849	ZIC2	50.2981	6.74654	2.89828	0.0760695	0.0938929	1
TR-ZIC3_01	1	0.992968	0.395784	1.22837	0.826745	1.06911	ZIC3	2.95035	0.308498	3.25755	0.253522	0.29105	1
TR-ZID_01	1	1.01676	0.608489	1.18157	0.843591	1.07007	ZID	NA	NA	NA	NA	NA	NA
TR-ZNF219_01	0.0152395	0.783666	3.39998e-07	1.52034	0.954013	1.02193	ZNF219	430.663	809.245	-0.910017	6.41e-24	2.71e-23	1.3e-19
TR-ZTA_Q2	0.526552	1.28242	0.226455	0.52484	0.989987	1.03739	ZTA	NA	NA	NA	NA	NA	NA
