# Supplementary material for: Regulators Associated with Clinical Outcomes Revealed by DNA Methylation Data in Breast Cancer
Source: PLoS Comput Biol. 2015 May 21;11(5):e1004269. doi: 10.1371/journal.pcbi.1004269 (PMC4440643; doi:10.1371/journal.pcbi.1004269)
Supplement: S16 Table — (XLS) [file pcbi.1004269.s016.xls]

## Sheet: CpG_enrichment_BASAL.txt
Enrichment/Depletion of TF binding motifs in survival-associated CpG regions in basal breast cancers
	Protective CpGs		Hazardous CpGs		Protective + Hazardous CpGs		mRNA expression levels of corresponding TF genes (TCGA RNA-seq)
Transcription Factor Motif	p-value (FDR)	Relative Enrichment	p-value (FDR)	Relative Enrichment	p-value (FDR)	Relative Enrichment	Transcription Factor Gene	Tumor Mean Count	Normal Mean Count	log2 Fold Change	p-value	Benjamini p-value	Bonferroni p-value
JA-ABI4	0.733303	243392	7.1968e-06	243392	0.0377882	243392	ABI4	NA	NA	NA	NA	NA	NA
JA-Agamous	0.974781	273427	0.715093	273427	1	273427	AGAMOUS	NA	NA	NA	NA	NA	NA
JA-AGL3	0.817342	274302	1	274302	0.934304	274302	AGL3	NA	NA	NA	NA	NA	NA
JA-Ar	0.587577	271986	1	271986	0.492652	271986	AR	687.394	581.355	0.241717	0.260059	0.297946	1
JA-Arnt	1	276144	1	276144	1	276144	NA	NA	NA	NA	NA	NA	NA
JA-Arnt-Ahr	1	276144	1	276144	1	276144	NA	NA	NA	NA	NA	NA	NA
JA-ARR10	0.962965	272398	0.324425	272398	0.402434	272398	ARR10	NA	NA	NA	NA	NA	NA
JA-Athb-1	0.666475	274467	1	274467	0.662088	274467	ATHB-1	NA	NA	NA	NA	NA	NA
JA-ATHB5	1	274548	1	274548	0.973975	274548	ATHB5	NA	NA	NA	NA	NA	NA
JA-Bapx1	0.68448	271536	0.707457	271536	1	271536	BAPX1	NA	NA	NA	NA	NA	NA
JA-BRCA1	1	273715	1	273715	0.960494	273715	BRCA1	432.814	209.321	1.04803	3.98e-21	1.47e-20	8.07e-17
JA-Broad-complex_1	1	273553	0.54608	273553	0.812027	273553	BROAD-COMPLEX_1	NA	NA	NA	NA	NA	NA
JA-Broad-complex_2	0.933334	274008	0.83651	274008	1	274008	BROAD-COMPLEX_2	NA	NA	NA	NA	NA	NA
JA-Broad-complex_3	0.813058	273782	1	273782	0.902981	273782	BROAD-COMPLEX_3	NA	NA	NA	NA	NA	NA
JA-Broad-complex_4	0.758751	273728	0.609363	273728	0.414116	273728	BROAD-COMPLEX_4	NA	NA	NA	NA	NA	NA
JA-bZIP910	1	273978	1	273978	1	273978	BZIP910	NA	NA	NA	NA	NA	NA
JA-bZIP911	1	270210	0.547203	270210	0.751895	270210	BZIP911	NA	NA	NA	NA	NA	NA
JA-Cebpa	0.982838	273952	0.661879	273952	1	273952	CEBPA	648.216	2657.95	-2.03577	3.55e-22	1.38e-21	7.18e-18
JA-CF2-II	1	275739	0.788235	275739	0.912551	275739	CF2-II	NA	NA	NA	NA	NA	NA
JA-CREB1	1	271797	0.390694	271797	0.674157	271797	CREB1	1196.71	1502.07	-0.32788	1.28e-17	4.01e-17	2.6e-13
JA-Ddit3-Cebpa	0.733303	273108	1	273108	0.82118	273108	DDIT3-CEBPA	NA	NA	NA	NA	NA	NA
JA-dl_1	1	269635	0.67719	269635	0.82118	269635	DL_1	NA	NA	NA	NA	NA	NA
JA-Dl_2	1	266036	0.501948	266036	0.809105	266036	DL_2	NA	NA	NA	NA	NA	NA
JA-Dof2	1	276144	1	276144	1	276144	NA	NA	NA	NA	NA	NA	NA
JA-Dof3	1	276144	1	276144	1	276144	NA	NA	NA	NA	NA	NA	NA
JA-E2F1	0.666475	270961	0.161735	270961	0.831361	270961	E2F1	466.347	73.1675	2.67213	2.55e-53	9.24e-52	5.15e-49
JA-Eip74EF	1	267844	0.000789006	267844	0.0384087	267844	EIP74EF	NA	NA	NA	NA	NA	NA
JA-ELF5	1	270420	0.17919	270420	0.674157	270420	ELF5	778.556	1854.94	-1.2525	2.71e-22	1.06e-21	5.49e-18
JA-ELK1	1	267681	0.00226547	267681	0.0333817	267681	ELK1	897.427	623.734	0.524863	1.43e-34	1.07e-33	2.89e-30
JA-ELK4	1	270099	8.30032e-05	270099	0.0245019	270099	ELK4	186.615	191.903	-0.0403173	0.077975	0.0961278	1
JA-EMBP1	1	271320	0.879956	271320	1	271320	EMBP1	NA	NA	NA	NA	NA	NA
JA-En1	1	271642	1	271642	1	271642	EN1	301.475	59.7198	2.33576	0.00652729	0.00896302	1
JA-ESR1	0.982838	259601	0.171213	259601	0.261546	259601	ESR1	10749.8	3449.89	1.63969	7.28e-09	1.46e-08	0.000147336
JA-ETS1	1	276144	1	276144	1	276144	NA	NA	NA	NA	NA	NA	NA
JA-Evi1	1	273799	0.165328	273799	0.451993	273799	EVI1	NA	NA	NA	NA	NA	NA
JA-Fos	0.879276	272812	0.26221	272812	0.833736	272812	FOS	5037.05	29120.6	-2.53139	1.62e-43	2.2e-42	3.28e-39
JA-Foxa2	1	273289	0.73318	273289	0.842884	273289	FOXA2	2.14724	0.89998	1.25452	0.240562	0.277078	1
JA-FOXC1	1	274555	0.876272	274555	1	274555	FOXC1	566.07	650.676	-0.20096	4.59e-27	2.28e-26	9.3e-23
JA-FOXD1	1	273502	0.547203	273502	0.812929	273502	FOXD1	49.6669	6.91622	2.84423	0.0015242	0.00221097	1
JA-Foxd3	0.888424	273602	0.44302	273602	0.304472	273602	FOXD3	12.1542	1.42957	3.0878	9.44e-14	2.43e-13	1.91e-09
JA-FOXF2	1	273364	0.798371	273364	0.783428	273364	FOXF2	66.5301	53.9087	0.30349	0.604391	0.640077	1
JA-FOXI1	0.853205	273051	0.825898	273051	0.620324	273051	FOXI1	287.824	359.571	-0.32109	2.05e-09	4.24e-09	4.14e-05
JA-FOXL1	1	275163	0.926962	275163	1	275163	FOXL1	40.8419	27.2859	0.581891	0.389698	0.431223	1
JA-Foxq1	0.587577	273754	0.685238	273754	0.192491	273754	FOXQ1	41.8765	24.003	0.802925	0.430536	0.472283	1
JA-GABPA	1	263188	0.158918	263188	0.566021	263188	GABPA	803.689	1166.8	-0.537845	2.54e-28	1.35e-27	5.14e-24
JA-GAMYB	1	272549	0.909854	272549	0.911087	272549	GAMYB	NA	NA	NA	NA	NA	NA
JA-Gata1	1	276144	1	276144	1	276144	NA	NA	NA	NA	NA	NA	NA
JA-GATA2	1	276144	1	276144	1	276144	NA	NA	NA	NA	NA	NA	NA
JA-GATA3	1	276144	1	276144	1	276144	NA	NA	NA	NA	NA	NA	NA
JA-Gfi	0.813058	271104	0.551667	271104	1	271104	GFI1	33.2406	26.9287	0.303802	0.34951	0.390745	1
JA-Hand1-Tcfe2a	0.991296	269581	0.734259	269581	0.740769	269581	HAND1	1.24262	0.199697	2.6375	0.282236	0.321498	1
JA-hb	0.603768	273454	0.796387	273454	0.918933	273454	HB	NA	NA	NA	NA	NA	NA
JA-HLF	1	274861	0.523472	274861	0.880508	274861	HLF	173.587	1316.58	-2.92306	1.92e-61	6.08e-59	3.89e-57
JA-HMG-1	0.974865	273080	1	273080	0.889984	273080	HMG-1	NA	NA	NA	NA	NA	NA
JA-HMG-IY	1	273495	1	273495	0.918933	273495	HMG-IY	NA	NA	NA	NA	NA	NA
JA-HNF1A	0.925607	274147	0.501948	274147	0.436975	274147	HNF1A	21.8038	19.1372	0.188195	0.000374176	0.000567485	1
JA-HNF4A	0.671482	265550	0.898625	265550	0.631888	265550	HNF4A	0.527854	0.466686	0.177685	0.13754	0.164386	1
JA-id1	0.603768	270468	0.285097	270468	1	270468	ID1	274.978	594.952	-1.11345	5.81e-23	2.35e-22	1.18e-18
JA-IRF1	1	270785	1	270785	1	270785	IRF1	1378.52	852.166	0.693917	5.31e-09	1.08e-08	0.000107561
JA-IRF2	0.666475	271962	0.685238	271962	1	271962	IRF2	859.889	954.179	-0.150108	6.4e-07	1.16e-06	0.0129691
JA-Klf4	0.984213	266859	1	266859	0.902615	266859	KLF4	598.727	3483.62	-2.54062	8.27e-51	2.21e-49	1.67e-46
JA-Lhx3	1	274521	1	274521	1	274521	LHX3	1.01164	0.0132691	6.25248	7.48e-06	1.27e-05	0.151459
JA-Macho-1	1	259664	1	259664	1	259664	MACHO-1	NA	NA	NA	NA	NA	NA
JA-Mafb	1	268043	1	268043	1	268043	MAFB	1320.94	1449.06	-0.133547	0.0045858	0.00638977	1
JA-MAX	0.974781	269555	1	269555	0.973975	269555	MAX	1445.09	1307.52	0.144323	0.00323943	0.0045745	1
JA-MEF2A	0.794722	274038	0.451393	274038	1	274038	MEF2A	1361.92	2019.88	-0.568631	1.28e-33	9.12e-33	2.59e-29
JA-MIZF	1	273943	0.845208	273943	1	273943	MIZF	NA	NA	NA	NA	NA	NA
JA-MNB1A	1	276144	1	276144	1	276144	NA	NA	NA	NA	NA	NA	NA
JA-Myb	0.843512	272079	1	272079	0.812027	272079	MYB	1908.09	1000.68	0.931152	8.99e-12	2.1e-11	1.82e-07
JA-MYB.ph3	1	274932	0.954287	274932	0.952319	274932	MYB	1908.09	1000.68	0.931152	8.99e-12	2.1e-11	1.82e-07
JA-MYC-MAX	0.843512	269454	0.688396	269454	1	269454	MYC	2165.85	4392.32	-1.02005	1.33e-27	6.81e-27	2.69e-23
JA-Mycn	1	276144	1	276144	1	276144	NA	NA	NA	NA	NA	NA	NA
JA-Myf	0.587577	253766	1	253766	0.751895	253766	MYF5	0.579079	1.11881	-0.950135	0.918449	0.928629	1
JA-MZF1_1-4	1	276144	1	276144	1	276144	NA	NA	NA	NA	NA	NA	NA
JA-MZF1_5-13	0.603768	263095	0.715093	263095	0.945402	263095	ZNF42	NA	NA	NA	NA	NA	NA
JA-NF-kappaB	1	265033	1	265033	1	265033	NF-KAPPAB	NA	NA	NA	NA	NA	NA
JA-NFIL3	1	274922	1	274922	1	274922	NFIL3	518.27	1015.67	-0.970658	4.31e-29	2.38e-28	8.72e-25
JA-NFKB1	1	260231	0.92447	260231	1	260231	NFKB1	1437.51	1563.12	-0.120849	9.83e-07	1.76e-06	0.0199015
JA-NFYA	1	271009	9.24194e-08	271009	0.000349803	271009	NFYA	1347	991.275	0.442396	1.2e-09	2.52e-09	2.44e-05
JA-NHLH1	0.665863	257944	0.420681	257944	0.208352	257944	NHLH1	5.65573	3.95702	0.515299	0.0948136	0.115571	1
JA-Nkx2-5	1	274426	0.877387	274426	0.789109	274426	NKX2-5	20.651	2.79126	2.88722	0.240308	0.276821	1
JA-NKX3-1	1	275041	1	275041	0.945402	275041	NKX3-1	388.86	209.03	0.895538	0.0435546	0.0552688	1
JA-Nobox	1	274617	0.661879	274617	0.813886	274617	NOBOX	0.564271	0.276669	1.02823	0.248441	0.285524	1
JA-NR1H2-RXRA	0.925633	271510	0.947042	271510	0.809105	271510	NR1H2	1263.06	1165.46	0.116025	0.190606	0.222979	1
JA-NR2F1	0.603768	268203	1	268203	0.597711	268203	NR2F1	283.841	472.685	-0.7358	1.21e-31	7.72e-31	2.45e-27
JA-NR3C1	0.671483	272459	0.44302	272459	0.18681	272459	NR3C1	1181.11	3915.51	-1.72906	1.15e-58	1.21e-56	2.33e-54
JA-ovo	0.653709	274217	1	274217	0.696269	274217	OVO	NA	NA	NA	NA	NA	NA
JA-Pax2	1	273104	0.877387	273104	1	273104	PAX2	39.2511	7.14986	2.45675	3.26e-09	6.67e-09	6.6e-05
JA-Pax4	0.94324	271271	1	271271	0.910553	271271	PAX4	0.0298774	0.0264927	0.17346	0.330186	0.37114	1
JA-Pax5	0.813058	260247	0.116497	260247	0.696269	260247	PAX5	18.4214	8.69206	1.08361	0.935641	0.943703	1
JA-Pax6	1	273783	0.856597	273783	0.902981	273783	PAX6	68.9922	63.3571	0.122926	3.54e-20	1.25e-19	7.17e-16
JA-PBF	1	276144	1	276144	1	276144	NA	NA	NA	NA	NA	NA	NA
JA-PBX1	0.773186	274217	0.719366	274217	0.508327	274217	PBX1	7311.8	4382.41	0.738501	2.2e-10	4.79e-10	4.46e-06
JA-Pdx1	1	276144	1	276144	1	276144	NA	NA	NA	NA	NA	NA	NA
JA-PEND	0.974781	273415	0.876272	273415	1	273415	PEND	NA	NA	NA	NA	NA	NA
JA-PPARG	1	269899	0.992011	269899	1	269899	PPARG	189.562	1890.4	-3.31795	1.12e-54	4.98e-53	2.27e-50
JA-PPARG-RXRA	0.974781	269541	1	269541	0.952319	269541	PPARG	189.562	1890.4	-3.31795	1.12e-54	4.98e-53	2.27e-50
JA-Prrx2	1	276144	1	276144	1	276144	NA	NA	NA	NA	NA	NA	NA
JA-REL	1	267549	1	267549	1	267549	REL	150.251	140.762	0.0941153	0.37698	0.418385	1
JA-RELA	1	266718	0.249899	266718	0.703829	266718	RELA	2101.25	1997.97	0.0727131	0.0934457	0.114061	1
JA-REST	0.496518	252696	0.534146	252696	0.831361	252696	REST	422.284	451.329	-0.095967	0.0542906	0.0680691	1
JA-Roaz	0.603768	265932	0.741645	265932	0.883086	265932	ZNF423	195.249	447.302	-1.19593	1.03e-35	8.27e-35	2.08e-31
JA-RORA_1	1	271993	0.485034	271993	0.812929	271993	RORA	355.11	644.162	-0.859159	3.24e-30	1.9e-29	6.56e-26
JA-RORA_2	1	273640	1	273640	1	273640	RORA	355.11	644.162	-0.859159	3.24e-30	1.9e-29	6.56e-26
JA-RREB1	1	268610	0.812969	268610	0.902642	268610	RREB1	1222.5	1380.06	-0.174895	1.71e-05	2.85e-05	0.346945
JA-RUNX1	0.701265	273424	0.518328	273424	0.223699	273424	RUNX1	4121.24	3737.88	0.140858	0.344697	0.385706	1
JA-RUSH1-alfa	0.788992	274744	1	274744	0.740769	274744	RUSH1-ALFA	NA	NA	NA	NA	NA	NA
JA-RXRA-VDR	0.982838	272321	0.85837	272321	0.809105	272321	RXRA-VDR	NA	NA	NA	NA	NA	NA
JA-sna	1	276144	1	276144	1	276144	NA	NA	NA	NA	NA	NA	NA
JA-Sox17	1	272669	0.776708	272669	0.861483	272669	SOX17	70.3154	296.611	-2.07666	5.5e-48	1.1e-46	1.11e-43
JA-Sox5	1	276144	1	276144	1	276144	NA	NA	NA	NA	NA	NA	NA
JA-SOX9	1	273440	1	273440	1	273440	SOX9	2180.67	2708.25	-0.31259	8.02e-06	1.36e-05	0.162448
JA-SP1	1	252295	0.638257	252295	0.793817	252295	SP1	3238.93	3986.3	-0.29953	1.02e-16	3.05e-16	2.07e-12
JA-SPI1	1	276144	1	276144	1	276144	NA	NA	NA	NA	NA	NA	NA
JA-SPIB	0.1816	268553	0.518328	268553	0.0333817	268553	NA	NA	NA	NA	NA	NA	NA
JA-Spz1	0.974781	269578	0.876272	269578	0.82118	269578	SPZ1	0.148035	0.00787818	4.23193	0.0424038	0.0539167	1
JA-SQUA	0.888424	273535	1	273535	0.812027	273535	SQUA	NA	NA	NA	NA	NA	NA
JA-SRF	0.817342	274329	0.609363	274329	0.412492	274329	SRF	1403.51	1977.74	-0.494813	8.96e-21	3.27e-20	1.81e-16
JA-SRY	0.813058	273774	1	273774	0.742106	273774	SRY	0.00398679	0.0473073	-3.56876	0.668205	0.699826	1
JA-Staf	0.812973	260252	1	260252	0.751895	260252	ZNF143	365.858	393.787	-0.106133	2.45e-05	4.03e-05	0.496712
JA-STAT1	0.587577	269370	0.595439	269370	0.973975	269370	STAT1	8245.43	3704.45	1.15433	5.68e-18	1.8e-17	1.15e-13
JA-TP53	0.817342	269949	0.612767	269949	1	269949	TP53	1703.58	1558.75	0.128183	0.369183	0.410466	1
JA-Ubx	1	276144	1	276144	1	276144	NA	NA	NA	NA	NA	NA	NA
JA-USF1	1	269550	0.83872	269550	1	269550	USF1	1147.86	688.585	0.737237	2.23e-35	1.75e-34	4.52e-31
JA-usp	0.603768	263263	0.788235	263263	0.915572	263263	USP	NA	NA	NA	NA	NA	NA
JA-YY1	1	276144	1	276144	1	276144	NA	NA	NA	NA	NA	NA	NA
JA-ZEB1	1	276144	1	276144	1	276144	NA	NA	NA	NA	NA	NA	NA
JA-ZNF354C	1	276144	1	276144	1	276144	NA	NA	NA	NA	NA	NA	NA
TR-ACAAT_B	1	270694	0.744643	270694	0.842813	270694	ACAAT	NA	NA	NA	NA	NA	NA
TR-AFP1_Q6	0.853205	274016	1	274016	0.952319	274016	AFP1	NA	NA	NA	NA	NA	NA
TR-AHR_01	0.974865	266615	0.159475	266615	0.21408	266615	AHR	1956.82	3291.99	-0.750445	1.43e-25	6.56e-25	2.9e-21
TR-AHR_Q5	0.813058	269990	0.611788	269990	0.566381	269990	AHR	1956.82	3291.99	-0.750445	1.43e-25	6.56e-25	2.9e-21
TR-AHRARNT_01	1	271124	0.954287	271124	0.874583	271124	AHRARNT	NA	NA	NA	NA	NA	NA
TR-AHRARNT_02	0.974865	269052	0.882232	269052	1	269052	AHRARNT	NA	NA	NA	NA	NA	NA
TR-AHRHIF_Q6	0.587577	267437	0.876272	267437	0.390981	267437	AHRHIF	NA	NA	NA	NA	NA	NA
TR-AIRE_01	0.603768	274094	1	274094	0.553646	274094	AIRE	0.264691	0.177239	0.578612	0.0938147	0.114463	1
TR-AIRE_02	0.978757	274323	0.609363	274323	0.566021	274323	AIRE	0.264691	0.177239	0.578612	0.0938147	0.114463	1
TR-ALPHACP1_01	0.982838	270333	0.866434	270333	1	270333	ALPHACP1	NA	NA	NA	NA	NA	NA
TR-ALX4_01	0.827784	272309	1	272309	0.82118	272309	ALX4	7.70985	40.2548	-2.38439	8.77e-41	9.83e-40	1.78e-36
TR-AMEF2_Q6	1	273680	0.784514	273680	0.751895	273680	AMEF2	NA	NA	NA	NA	NA	NA
TR-AML_Q6	1	268111	0.158918	268111	0.21408	268111	AML	NA	NA	NA	NA	NA	NA
TR-AML1_01	1	276144	1	276144	1	276144	NA	NA	NA	NA	NA	NA	NA
TR-AML1_Q6	1	276144	1	276144	1	276144	NA	NA	NA	NA	NA	NA	NA
TR-AP1_01	0.888424	269677	0.784514	269677	1	269677	JUN	4418.74	11794.5	-1.4164	2.96e-38	2.82e-37	6e-34
TR-AP1_C	1	271784	0.626155	271784	0.703829	271784	JUN	4418.74	11794.5	-1.4164	2.96e-38	2.82e-37	6e-34
TR-AP1_Q2	1	270876	0.162048	270876	0.620324	270876	JUN	4418.74	11794.5	-1.4164	2.96e-38	2.82e-37	6e-34
TR-AP1_Q2_01	1	270448	0.206722	270448	0.620105	270448	JUN	4418.74	11794.5	-1.4164	2.96e-38	2.82e-37	6e-34
TR-AP1_Q4	1	270668	0.0856571	270668	0.428463	270668	JUN	4418.74	11794.5	-1.4164	2.96e-38	2.82e-37	6e-34
TR-AP1_Q4_01	1	272054	0.743997	272054	0.831361	272054	JUN	4418.74	11794.5	-1.4164	2.96e-38	2.82e-37	6e-34
TR-AP1_Q6	0.971795	270291	0.496416	270291	0.902615	270291	JUN	4418.74	11794.5	-1.4164	2.96e-38	2.82e-37	6e-34
TR-AP1_Q6_01	1	270983	1	270983	0.98062	270983	JUN	4418.74	11794.5	-1.4164	2.96e-38	2.82e-37	6e-34
TR-AP1FJ_Q2	0.974781	270004	0.194658	270004	0.751895	270004	AP1FJ	NA	NA	NA	NA	NA	NA
TR-AP2_Q3	0.733303	237177	0.161735	237177	0.113517	237177	TFAP2	NA	NA	NA	NA	NA	NA
TR-AP2_Q6	1	236253	0.00358787	236253	0.170505	236253	TFAP2	NA	NA	NA	NA	NA	NA
TR-AP2_Q6_01	0.587577	221556	0.00144551	221556	0.000762427	221556	TFAP2	NA	NA	NA	NA	NA	NA
TR-AP2ALPHA_01	0.733303	244258	0.390694	244258	0.239812	244258	TFAP2A	2433.01	1383.74	0.814171	2.71e-15	7.54e-15	5.49e-11
TR-AP2ALPHA_02	0.587577	251723	0.161735	251723	0.0333817	251723	TFAP2A	2433.01	1383.74	0.814171	2.71e-15	7.54e-15	5.49e-11
TR-AP2ALPHA_03	0.925633	265580	0.187975	265580	0.752749	265580	TFAP2A	2433.01	1383.74	0.814171	2.71e-15	7.54e-15	5.49e-11
TR-AP2GAMMA_01	0.603768	241593	0.48006	241593	0.208352	241593	TFAP2G	NA	NA	NA	NA	NA	NA
TR-AP2REP_01	0.536338	263235	0.712751	263235	0.809105	263235	AP2REP	NA	NA	NA	NA	NA	NA
TR-AP3_Q6	0.982838	273863	0.187975	273863	0.208352	273863	TFAP3	NA	NA	NA	NA	NA	NA
TR-AP4_01	0.888424	257788	1	257788	0.84447	257788	TFAP4	314.872	208.558	0.594317	9.64e-15	2.61e-14	1.95e-10
TR-AP4_Q5	0.869012	260185	0.954287	260185	1	260185	TFAP4	314.872	208.558	0.594317	9.64e-15	2.61e-14	1.95e-10
TR-AP4_Q6	0.817342	258672	1	258672	0.831361	258672	TFAP4	314.872	208.558	0.594317	9.64e-15	2.61e-14	1.95e-10
TR-AP4_Q6_01	0.603768	258006	0.390694	258006	1	258006	TFAP4	314.872	208.558	0.594317	9.64e-15	2.61e-14	1.95e-10
TR-APOLYA_B	1	273737	0.856597	273737	0.861483	273737	APOLYA	NA	NA	NA	NA	NA	NA
TR-AR_01	0.877873	271597	1	271597	0.861483	271597	AR	687.394	581.355	0.241717	0.260059	0.297946	1
TR-AR_02	1	271838	0.528271	271838	0.81782	271838	AR	687.394	581.355	0.241717	0.260059	0.297946	1
TR-AR_03	1	271098	0.523472	271098	0.631888	271098	AR	687.394	581.355	0.241717	0.260059	0.297946	1
TR-AR_Q2	1	272743	0.412647	272743	0.833736	272743	AR	687.394	581.355	0.241717	0.260059	0.297946	1
TR-AR_Q6	0.603768	269142	0.237582	269142	1	269142	AR	687.394	581.355	0.241717	0.260059	0.297946	1
TR-AREB6_01	1	268885	0.708053	268885	0.831361	268885	TCF8	NA	NA	NA	NA	NA	NA
TR-AREB6_02	0.773186	268351	0.626155	268351	0.428463	268351	TCF8	NA	NA	NA	NA	NA	NA
TR-AREB6_03	0.666475	262984	0.146869	262984	0.858821	262984	TCF8	NA	NA	NA	NA	NA	NA
TR-AREB6_04	0.978757	271073	1	271073	0.952569	271073	TCF8	NA	NA	NA	NA	NA	NA
TR-ARNT_01	0.761404	269922	1	269922	0.751895	269922	ARNT	1566.54	1915.01	-0.289766	7.14e-15	1.94e-14	1.45e-10
TR-ARNT_02	0.863974	272913	0.761689	272913	1	272913	ARNT	1566.54	1915.01	-0.289766	7.14e-15	1.94e-14	1.45e-10
TR-ARP1_01	1	268334	0.821232	268334	1	268334	NR2F2	1936.33	1724.59	0.167072	0.260059	0.297946	1
TR-ATATA_B	0.788992	274744	1	274744	0.842884	274744	ATATA	NA	NA	NA	NA	NA	NA
TR-ATF_01	0.817342	271439	0.045913	271439	0.0580464	271439	ATF	NA	NA	NA	NA	NA	NA
TR-ATF_B	1	273524	0.451393	273524	0.812027	273524	ATF	NA	NA	NA	NA	NA	NA
TR-ATF1_Q6	1	271434	1	271434	1	271434	ATF1	440.534	500.05	-0.18282	8.61e-07	1.55e-06	0.0174282
TR-ATF3_Q6	0.812973	268824	1	268824	0.861483	268824	ATF3	901.844	3992.52	-2.14635	3.08e-38	2.92e-37	6.24e-34
TR-ATF4_Q2	1	269059	0.33046	269059	0.631888	269059	ATF4	5762.96	6256.2	-0.118477	3.29e-06	5.71e-06	0.0666746
TR-ATF6_01	0.853205	273991	0.925455	273991	1	273991	ATF6	1968.87	1637.17	0.266165	2.94e-05	4.81e-05	0.594933
TR-BACH1_01	0.758751	271092	0.848816	271092	1	271092	BACH1	821.009	1035.93	-0.335461	1.25e-11	2.91e-11	2.54e-07
TR-BACH2_01	1	270541	1	270541	1	270541	BACH2	116.095	319.093	-1.45867	2.93e-43	3.89e-42	5.93e-39
TR-BARBIE_01	0.661116	270228	1	270228	0.828154	270228	BARBIE	NA	NA	NA	NA	NA	NA
TR-BEL1_B	0.925607	268020	1	268020	0.973975	268020	BEL1	NA	NA	NA	NA	NA	NA
TR-BLIMP1_Q6	0.869012	266996	1	266996	1	266996	PRDM1	413.414	354.377	0.222304	0.0233975	0.0306111	1
TR-BRACH_01	1	273687	0.692068	273687	0.910553	273687	BRACH	NA	NA	NA	NA	NA	NA
TR-BRCA_01	1	273143	1	273143	1	273143	BRCA	NA	NA	NA	NA	NA	NA
TR-BRN2_01	0.706598	274015	1	274015	0.763194	274015	BRN2	NA	NA	NA	NA	NA	NA
TR-CAAT_01	1	270734	9.90414e-05	270734	0.021419	270734	CAAT	NA	NA	NA	NA	NA	NA
TR-CAAT_C	0.587577	269876	1	269876	0.568185	269876	CAAT	NA	NA	NA	NA	NA	NA
TR-CACBINDINGPROTEIN_Q6	0.603768	246442	0.788235	246442	0.883603	246442	CACBINDINGPROTEIN	NA	NA	NA	NA	NA	NA
TR-CACCCBINDINGFACTOR_Q6	1	254501	1	254501	1	254501	CACCCBINDINGFACTOR	NA	NA	NA	NA	NA	NA
TR-CACD_01	0.817342	246203	0.34295	246203	0.902981	246203	CACD	NA	NA	NA	NA	NA	NA
TR-CAP_01	0.603768	266731	0.482118	266731	0.170505	266731	CAP	NA	NA	NA	NA	NA	NA
TR-CART1_01	0.755556	274883	1	274883	0.874583	274883	CART1	NA	NA	NA	NA	NA	NA
TR-CBF_01	0.666475	271819	1	271819	0.81782	271819	CBF	NA	NA	NA	NA	NA	NA
TR-CBF_02	0.684619	270495	0.697309	270495	0.492652	270495	CBF	NA	NA	NA	NA	NA	NA
TR-CDC5_01	0.794722	274685	1	274685	0.689652	274685	CDC5	NA	NA	NA	NA	NA	NA
TR-CDP_01	1	275034	0.692068	275034	1	275034	CDP	NA	NA	NA	NA	NA	NA
TR-CDP_02	1	275468	0.876272	275468	1	275468	CDP	NA	NA	NA	NA	NA	NA
TR-CDPCR1_01	0.912164	275124	0.803242	275124	0.812027	275124	CDPCR1	NA	NA	NA	NA	NA	NA
TR-CDPCR3_01	0.853205	274064	0.832795	274064	1	274064	CDPCR3	NA	NA	NA	NA	NA	NA
TR-CDPCR3HD_01	1	274718	1	274718	1	274718	CDPCR3HD	NA	NA	NA	NA	NA	NA
TR-CDX_Q5	1	274386	0.206722	274386	0.239812	274386	CDX1	7.95728	4.42235	0.847463	1.01e-08	2.01e-08	0.000204337
TR-CDX2_Q5	1	274326	1	274326	1	274326	CDX2	1.82269	0.468507	1.95993	0.953719	0.959404	1
TR-CDXA_01	1	273951	0.390694	273951	0.722298	273951	CDXA	NA	NA	NA	NA	NA	NA
TR-CDXA_02	1	276144	1	276144	1	276144	NA	NA	NA	NA	NA	NA	NA
TR-CEBP_01	0.839709	272240	0.454491	272240	0.358523	272240	CEBP	NA	NA	NA	NA	NA	NA
TR-CEBP_C	0.853205	273021	0.758984	273021	0.620324	273021	CEBP	NA	NA	NA	NA	NA	NA
TR-CEBP_Q2	1	274558	1	274558	1	274558	CEBP	NA	NA	NA	NA	NA	NA
TR-CEBP_Q2_01	0.603768	273454	1	273454	0.520811	273454	CEBP	NA	NA	NA	NA	NA	NA
TR-CEBP_Q3	0.813058	272885	0.890453	272885	0.631888	272885	CEBP	NA	NA	NA	NA	NA	NA
TR-CEBPA_01	0.706598	273995	0.65045	273995	1	273995	CEBPA	648.216	2657.95	-2.03577	3.55e-22	1.38e-21	7.18e-18
TR-CEBPB_01	0.889704	272274	0.454491	272274	0.412492	272274	CEBPB	1226.51	1312.87	-0.0981677	1.91e-07	3.57e-07	0.00387683
TR-CEBPB_02	0.982838	273861	0.765001	273861	1	273861	CEBPB	1226.51	1312.87	-0.0981677	1.91e-07	3.57e-07	0.00387683
TR-CEBPDELTA_Q6	1	273532	1	273532	1	273532	CEBPD	774.13	1111.32	-0.521624	7.79e-14	2.01e-13	1.58e-09
TR-CEBPGAMMA_Q6	0.813058	272908	0.091721	272908	0.061445	272908	CEBPG	1277.19	1193.93	0.0972522	0.260957	0.298924	1
TR-CETS168_Q6	0.814113	262288	0.518328	262288	1	262288	CETS168	NA	NA	NA	NA	NA	NA
TR-CETS1P54_01	0.666475	266112	0.187975	266112	0.880508	266112	CETS1P54	NA	NA	NA	NA	NA	NA
TR-CETS1P54_02	1	270988	0.161735	270988	0.358523	270988	CETS1P54	NA	NA	NA	NA	NA	NA
TR-CETS1P54_03	0.587577	268232	0.126837	268232	0.858821	268232	CETS1P54	NA	NA	NA	NA	NA	NA
TR-CHCH_01	1	276144	1	276144	1	276144	NA	NA	NA	NA	NA	NA	NA
TR-CHOP_01	0.773186	272781	1	272781	0.7678	272781	CHOP	NA	NA	NA	NA	NA	NA
TR-CHX10_01	1	274952	0.832061	274952	1	274952	CHX10	NA	NA	NA	NA	NA	NA
TR-CIZ_01	0.982838	272135	0.542952	272135	0.927909	272135	CIZ	NA	NA	NA	NA	NA	NA
TR-CLOCKBMAL_Q6	1	269509	0.929542	269509	0.973975	269509	CLOCKBMAL	NA	NA	NA	NA	NA	NA
TR-CLOX_01	1	275411	0.876272	275411	0.82118	275411	CLOX	NA	NA	NA	NA	NA	NA
TR-CMAF_01	0.962965	270726	0.159475	270726	0.696269	270726	MAF	657.192	1504.18	-1.19459	8.13e-41	9.14e-40	1.65e-36
TR-CMYB_01	0.817236	269185	0.501948	269185	1	269185	MYB	1908.09	1000.68	0.931152	8.99e-12	2.1e-11	1.82e-07
TR-COMP1_01	0.982838	272130	0.798371	272130	1	272130	COMP1	NA	NA	NA	NA	NA	NA
TR-COREBINDINGFACTOR_Q6	1	271413	0.515098	271413	0.696269	271413	COREBINDINGFACTOR	NA	NA	NA	NA	NA	NA
TR-COUP_01	0.603768	268203	1	268203	0.597711	268203	COUP	NA	NA	NA	NA	NA	NA
TR-COUP_DR1_Q6	0.971795	265721	1	265721	1	265721	COUP	NA	NA	NA	NA	NA	NA
TR-COUPTF_Q6	0.982838	251536	0.812969	251536	1	251536	COUPTF	NA	NA	NA	NA	NA	NA
TR-CP2_01	0.697045	261280	0.57909	261280	1	261280	TFCP2	650.325	687.491	-0.080181	0.0334178	0.042974	1
TR-CP2_02	1	255309	0.501948	255309	0.672101	255309	TFCP2	650.325	687.491	-0.080181	0.0334178	0.042974	1
TR-CREB_01	0.706598	274041	0.575217	274041	1	274041	CREB1	1196.71	1502.07	-0.32788	1.28e-17	4.01e-17	2.6e-13
TR-CREB_02	1	271592	0.534146	271592	0.861483	271592	CREB1	1196.71	1502.07	-0.32788	1.28e-17	4.01e-17	2.6e-13
TR-CREB_Q2	0.813058	271815	0.215951	271815	0.208352	271815	CREB1	1196.71	1502.07	-0.32788	1.28e-17	4.01e-17	2.6e-13
TR-CREB_Q2_01	1	271058	0.00118809	271058	0.021419	271058	CREB1	1196.71	1502.07	-0.32788	1.28e-17	4.01e-17	2.6e-13
TR-CREB_Q3	1	276144	1	276144	1	276144	NA	NA	NA	NA	NA	NA	NA
TR-CREB_Q4	0.813058	271787	0.167405	271787	0.187142	271787	CREB1	1196.71	1502.07	-0.32788	1.28e-17	4.01e-17	2.6e-13
TR-CREB_Q4_01	0.912164	272091	0.00303379	272091	0.021419	272091	CREB1	1196.71	1502.07	-0.32788	1.28e-17	4.01e-17	2.6e-13
TR-CREBATF_Q6	1	272867	0.215505	272867	0.428463	272867	CREBATF	NA	NA	NA	NA	NA	NA
TR-CREBP1_01	1	275297	1	275297	1	275297	CREBP1	NA	NA	NA	NA	NA	NA
TR-CREBP1_Q2	1	272482	0.159475	272482	0.428463	272482	CREBP1	NA	NA	NA	NA	NA	NA
TR-CREBP1CJUN_01	1	274329	0.215951	274329	0.620324	274329	CREBP1CJUN	NA	NA	NA	NA	NA	NA
TR-CREL_01	1	267691	1	267691	1	267691	REL	150.251	140.762	0.0941153	0.37698	0.418385	1
TR-CRX_Q4	0.971795	272127	0.171213	272127	0.208352	272127	CRX	0.0975446	0.120375	-0.303397	0.570767	0.608606	1
TR-DBP_Q6	1	272409	0.529518	272409	0.674157	272409	DBP	331.805	310.205	0.0971139	0.746125	0.772023	1
TR-DEAF1_01	0.974781	261521	0.105742	261521	0.173582	261521	DEAF1	692.72	587.387	0.237961	0.0223102	0.0292454	1
TR-DEAF1_02	0.587577	268808	0.255231	268808	1	268808	DEAF1	692.72	587.387	0.237961	0.0223102	0.0292454	1
TR-DEC_Q1	0.974865	266406	0.296644	266406	0.371949	266406	DEC	NA	NA	NA	NA	NA	NA
TR-DELTAEF1_01	1	268467	0.537063	268467	0.711501	268467	DELTAEF1	NA	NA	NA	NA	NA	NA
TR-DR1_Q3	1	265030	0.908306	265030	0.952319	265030	DR1	1218.7	1088.03	0.163625	0.00487623	0.00677673	1
TR-DR3_Q4	0.982838	265066	0.501948	265066	0.620105	265066	DR3	NA	NA	NA	NA	NA	NA
TR-DR4_Q2	1	266946	1	266946	1	266946	DR4	NA	NA	NA	NA	NA	NA
TR-DTYPEPA_B	0.917934	274253	0.534303	274253	0.984733	274253	DTYPEPA	NA	NA	NA	NA	NA	NA
TR-E12_Q6	0.666475	256777	1	256777	0.854015	256777	TCF3	1735.86	956.427	0.859922	6.55e-29	3.59e-28	1.33e-24
TR-E2_01	1	273206	0.876272	273206	0.973975	273206	E2	NA	NA	NA	NA	NA	NA
TR-E2_Q6	1	272838	0.131881	272838	0.263032	272838	E2	NA	NA	NA	NA	NA	NA
TR-E2_Q6_01	0.733303	273135	1	273135	0.751895	273135	E2	NA	NA	NA	NA	NA	NA
TR-E2A_Q2	1	255868	1	255868	0.974188	255868	E2A	NA	NA	NA	NA	NA	NA
TR-E2A_Q6	0.794722	258998	1	258998	0.831361	258998	E2A	NA	NA	NA	NA	NA	NA
TR-E2F_01	0.888424	273585	0.00151679	273585	0.154557	273585	E2F	NA	NA	NA	NA	NA	NA
TR-E2F_02	0.666475	270961	0.161735	270961	0.831361	270961	E2F	NA	NA	NA	NA	NA	NA
TR-E2F_03	0.883001	271470	0.708053	271470	1	271470	E2F	NA	NA	NA	NA	NA	NA
TR-E2F_Q2	1	276144	1	276144	1	276144	NA	NA	NA	NA	NA	NA	NA
TR-E2F_Q3	0.496518	272613	0.433012	272613	1	272613	E2F	NA	NA	NA	NA	NA	NA
TR-E2F_Q3_01	0.817342	270050	0.0394571	270050	0.520811	270050	E2F	NA	NA	NA	NA	NA	NA
TR-E2F_Q4	0.841735	270957	0.528271	270957	1	270957	E2F	NA	NA	NA	NA	NA	NA
TR-E2F_Q4_01	0.603768	269322	0.178317	269322	0.952569	269322	E2F	NA	NA	NA	NA	NA	NA
TR-E2F_Q6	0.666475	271390	0.645421	271390	1	271390	E2F	NA	NA	NA	NA	NA	NA
TR-E2F_Q6_01	0.496518	269458	0.0980529	269458	0.973975	269458	E2F	NA	NA	NA	NA	NA	NA
TR-E2F1_Q3	0.653709	271145	0.493654	271145	1	271145	E2F1	466.347	73.1675	2.67213	2.55e-53	9.24e-52	5.15e-49
TR-E2F1_Q3_01	0.00573094	255068	1.00747e-05	255068	0.597711	255068	E2F1	466.347	73.1675	2.67213	2.55e-53	9.24e-52	5.15e-49
TR-E2F1_Q4	1	271952	0.252351	271952	0.599864	271952	E2F1	466.347	73.1675	2.67213	2.55e-53	9.24e-52	5.15e-49
TR-E2F1_Q4_01	0.817342	270013	0.120232	270013	0.662923	270013	E2F1	466.347	73.1675	2.67213	2.55e-53	9.24e-52	5.15e-49
TR-E2F1_Q6	0.666475	271390	0.645421	271390	1	271390	E2F1	466.347	73.1675	2.67213	2.55e-53	9.24e-52	5.15e-49
TR-E2F1_Q6_01	0.982838	269965	0.00303379	269965	0.153159	269965	E2F1	466.347	73.1675	2.67213	2.55e-53	9.24e-52	5.15e-49
TR-E2F1DP1_01	1	269464	0.256658	269464	0.653505	269464	E2F1DP1	NA	NA	NA	NA	NA	NA
TR-E2F1DP1RB_01	0.671483	272462	0.583642	272462	1	272462	E2F1DP1RB	NA	NA	NA	NA	NA	NA
TR-E2F1DP2_01	1	270919	0.17919	270919	0.620324	270919	E2F1DP2	NA	NA	NA	NA	NA	NA
TR-E2F4DP1_01	0.671483	272462	0.583642	272462	1	272462	E2F4DP1	NA	NA	NA	NA	NA	NA
TR-E2F4DP2_01	1	271365	0.308503	271365	0.696269	271365	E2F4DP2	NA	NA	NA	NA	NA	NA
TR-E47_01	0.666475	253500	1	253500	0.842884	253500	E47	NA	NA	NA	NA	NA	NA
TR-E47_02	0.982838	264295	0.194658	264295	0.711205	264295	E47	NA	NA	NA	NA	NA	NA
TR-E4BP4_01	1	275179	1	275179	1	275179	NFIL3	518.27	1015.67	-0.970658	4.31e-29	2.38e-28	8.72e-25
TR-E4F1_Q6	0.917934	273145	1	273145	0.941952	273145	E4F1	616.627	309.532	0.994308	1.01e-27	5.21e-27	2.05e-23
TR-EBF_Q6	1	263433	0.674713	263433	0.854015	263433	EBF	NA	NA	NA	NA	NA	NA
TR-EBOX_Q6_01	0.813058	261916	1	261916	0.973975	261916	EBOX	NA	NA	NA	NA	NA	NA
TR-EFC_Q6	0.700146	272806	0.896043	272806	0.637302	272806	RFX1	415.566	345.547	0.266196	2.06e-06	3.61e-06	0.0416772
TR-EGR_Q6	0.903729	240590	0.0138675	240590	0.0384087	240590	EGR	NA	NA	NA	NA	NA	NA
TR-EGR1_01	1	260691	0.518328	260691	0.7678	260691	EGR1	4937.79	32056.3	-2.69867	1.83e-50	4.71e-49	3.7e-46
TR-EGR2_01	1	265805	0.743997	265805	0.84447	265805	EGR2	434.716	2090.93	-2.266	1.3e-41	1.56e-40	2.63e-37
TR-EGR3_01	1	263232	0.523472	263232	0.809105	263232	EGR3	608.05	2857.49	-2.23249	7.01e-37	6.08e-36	1.42e-32
TR-ELF1_Q6	0.496518	268035	1	268035	0.443844	268035	ELF1	1791.23	1960.29	-0.130121	0.000356887	0.000542483	1
TR-ELK1_01	0.603768	267436	0.161735	267436	0.890194	267436	ELK1	897.427	623.734	0.524863	1.43e-34	1.07e-33	2.89e-30
TR-ELK1_02	0.603768	266851	0.0590391	266851	0.751895	266851	ELK1	897.427	623.734	0.524863	1.43e-34	1.07e-33	2.89e-30
TR-EN1_01	1	274726	1	274726	1	274726	EN1	301.475	59.7198	2.33576	0.00652729	0.00896302	1
TR-ER_Q6	0.666475	269408	0.931542	269408	0.620324	269408	ESR1	10749.8	3449.89	1.63969	7.28e-09	1.46e-08	0.000147336
TR-ER_Q6_02	0.701265	266656	0.719366	266656	0.566021	266656	ESR1	10749.8	3449.89	1.63969	7.28e-09	1.46e-08	0.000147336
TR-ERR1_Q2	0.813058	270593	0.171589	270593	0.842813	270593	ESRRA	612.795	518.032	0.242363	0.0297318	0.0384733	1
TR-ETF_Q6	0.603768	241444	4.09595e-14	241444	7.03231e-05	241444	ETF	NA	NA	NA	NA	NA	NA
TR-ETS_Q4	0.666475	260544	1	260544	0.861483	260544	ETS	NA	NA	NA	NA	NA	NA
TR-ETS_Q6	1	259125	1	259125	1	259125	ETS	NA	NA	NA	NA	NA	NA
TR-ETS1_B	1	260519	0.856597	260519	1	260519	ETS1	2248.14	3803.93	-0.75876	5.41e-27	2.67e-26	1.1e-22
TR-ETS2_B	0.587577	266748	1	266748	0.740769	266748	ETS2	1108.78	2651.69	-1.25794	3.28e-49	7.44e-48	6.64e-45
TR-EVI1_01	1	273851	1	273851	1	273851	EVI1	NA	NA	NA	NA	NA	NA
TR-EVI1_02	1	273838	0.528271	273838	0.740769	273838	EVI1	NA	NA	NA	NA	NA	NA
TR-EVI1_03	1	274521	0.512404	274521	0.703829	274521	EVI1	NA	NA	NA	NA	NA	NA
TR-EVI1_04	1	274018	0.57909	274018	0.842884	274018	EVI1	NA	NA	NA	NA	NA	NA
TR-EVI1_05	0.978757	274350	0.609363	274350	0.620105	274350	EVI1	NA	NA	NA	NA	NA	NA
TR-EVI1_06	1	275067	1	275067	1	275067	EVI1	NA	NA	NA	NA	NA	NA
TR-FAC1_01	1	271380	0.877387	271380	1	271380	FALZ	NA	NA	NA	NA	NA	NA
TR-FOX_Q2	1	273538	0.224372	273538	0.431621	273538	FOX	NA	NA	NA	NA	NA	NA
TR-FOXD3_01	0.982838	273859	0.187975	273859	0.208352	273859	FOXD3	12.1542	1.42957	3.0878	9.44e-14	2.43e-13	1.91e-09
TR-FOXJ2_01	1	274150	0.501948	274150	0.599864	274150	FOXJ2	903.384	1145.02	-0.34196	6.09e-25	2.71e-24	1.23e-20
TR-FOXJ2_02	1	274137	1	274137	0.945402	274137	FOXJ2	903.384	1145.02	-0.34196	6.09e-25	2.71e-24	1.23e-20
TR-FOXM1_01	0.813058	272822	1	272822	0.861483	272822	FOXM1	1232.14	103.134	3.57856	2.07e-58	2.03e-56	4.18e-54
TR-FOXO1_01	0.666475	272285	0.85837	272285	0.508327	272285	FOXO1A	NA	NA	NA	NA	NA	NA
TR-FOXO1_02	0.883001	272757	0.626155	272757	0.566021	272757	FOXO1A	NA	NA	NA	NA	NA	NA
TR-FOXO3_01	0.813058	272832	1	272832	0.861483	272832	FOXO3A	NA	NA	NA	NA	NA	NA
TR-FOXO4_01	0.974781	271792	0.761689	271792	0.703829	271792	FOXO4	492.923	1004.17	-1.02656	5.34e-49	1.18e-47	1.08e-44
TR-FOXO4_02	0.745775	272198	0.666073	272198	0.455308	272198	FOXO4	492.923	1004.17	-1.02656	5.34e-49	1.18e-47	1.08e-44
TR-FOXP1_01	1	275503	1	275503	0.861483	275503	FOXP1	1797.62	2105.45	-0.228036	5.2e-08	9.98e-08	0.00105212
TR-FOXP3_Q4	1	272315	0.215951	272315	0.715113	272315	FOXP3	97.4107	18.5517	2.39253	7.5e-40	7.88e-39	1.52e-35
TR-FREAC2_01	1	273307	1	273307	1	273307	FOXF2	66.5301	53.9087	0.30349	0.604391	0.640077	1
TR-FREAC3_01	0.912164	273300	1	273300	0.842884	273300	FOXC1	566.07	650.676	-0.20096	4.59e-27	2.28e-26	9.3e-23
TR-FREAC4_01	0.813058	273057	1	273057	0.945402	273057	FOXD1	49.6669	6.91622	2.84423	0.0015242	0.00221097	1
TR-FREAC7_01	1	274161	0.501948	274161	0.751895	274161	FOXL1	40.8419	27.2859	0.581891	0.389698	0.431223	1
TR-FXR_IR1_Q6	0.888424	272320	1	272320	0.918933	272320	FXR	NA	NA	NA	NA	NA	NA
TR-FXR_Q3	0.603768	272645	0.485034	272645	1	272645	FXR	NA	NA	NA	NA	NA	NA
TR-GABP_B	0.794722	258911	0.224372	258911	0.842884	258911	GABPA	803.689	1166.8	-0.537845	2.54e-28	1.35e-27	5.14e-24
TR-GATA1_01	0.933334	269711	1	269711	0.973975	269711	GATA1	1.61475	1.53389	0.0741153	0.0755741	0.0933326	1
TR-GATA1_02	0.925607	274140	0.832061	274140	1	274140	GATA1	1.61475	1.53389	0.0741153	0.0755741	0.0933326	1
TR-GATA1_03	0.912164	273216	0.349027	273216	0.84447	273216	GATA1	1.61475	1.53389	0.0741153	0.0755741	0.0933326	1
TR-GATA1_04	0.773186	273518	1	273518	0.861483	273518	GATA1	1.61475	1.53389	0.0741153	0.0755741	0.0933326	1
TR-GATA1_05	1	274109	0.501948	274109	0.813134	274109	GATA1	1.61475	1.53389	0.0741153	0.0755741	0.0933326	1
TR-GATA1_06	1	273971	0.57909	273971	0.896157	273971	GATA1	1.61475	1.53389	0.0741153	0.0755741	0.0933326	1
TR-GATA2_01	0.925607	271671	0.529518	271671	0.973975	271671	GATA2	338.699	213.924	0.662906	0.814399	0.833371	1
TR-GATA2_02	1	273884	0.927635	273884	0.952569	273884	GATA2	338.699	213.924	0.662906	0.814399	0.833371	1
TR-GATA2_03	0.603768	273719	1	273719	0.751895	273719	GATA2	338.699	213.924	0.662906	0.814399	0.833371	1
TR-GATA3_01	0.603768	273104	1	273104	0.662923	273104	GATA3	11339.2	3409.09	1.73386	2.26e-24	9.8e-24	4.58e-20
TR-GATA3_02	1	273806	0.528271	273806	0.631888	273806	GATA3	11339.2	3409.09	1.73386	2.26e-24	9.8e-24	4.58e-20
TR-GATA3_03	1	274070	0.642301	274070	0.763194	274070	GATA3	11339.2	3409.09	1.73386	2.26e-24	9.8e-24	4.58e-20
TR-GATA4_Q3	1	270901	0.67719	270901	0.79388	270901	GATA4	29.3959	0.801755	5.19631	7.45e-05	0.000118452	1
TR-GATA6_01	0.974781	274493	0.249899	274493	0.82118	274493	GATA6	149.059	197.333	-0.404752	1.53e-14	4.1e-14	3.1e-10
TR-GFI1_01	1	272196	0.414557	272196	0.696053	272196	GFI1	33.2406	26.9287	0.303802	0.34951	0.390745	1
TR-GFI1_Q6	0.764684	270998	0.501948	270998	0.304472	270998	GFI1	33.2406	26.9287	0.303802	0.34951	0.390745	1
TR-GFI1B_01	0.888424	272323	0.788235	272323	1	272323	GFI1B	2.33004	0.903589	1.36662	0.112671	0.136181	1
TR-GLI_Q2	1	259545	1	259545	1	259545	GLI	NA	NA	NA	NA	NA	NA
TR-GR_01	1	271675	0.501948	271675	0.56727	271675	NR3C1	1181.11	3915.51	-1.72906	1.15e-58	1.21e-56	2.33e-54
TR-GR_Q6	0.684619	269530	0.349027	269530	1	269530	NR3C1	1181.11	3915.51	-1.72906	1.15e-58	1.21e-56	2.33e-54
TR-GR_Q6_01	1	270748	1	270748	1	270748	NR3C1	1181.11	3915.51	-1.72906	1.15e-58	1.21e-56	2.33e-54
TR-GRE_C	0.813058	269737	0.784514	269737	1	269737	GRE	NA	NA	NA	NA	NA	NA
TR-GZF1_01	0.666475	274607	0.66557	274607	0.48382	274607	ZNF336	NA	NA	NA	NA	NA	NA
TR-HAND1E47_01	0.95352	269324	0.412647	269324	0.414116	269324	HAND1	1.24262	0.199697	2.6375	0.282236	0.321498	1
TR-HEB_Q6	0.971795	256412	0.742366	256412	1	256412	TCF12	1746.74	2047.21	-0.228994	2.92e-09	6e-09	5.92e-05
TR-HELIOSA_01	1	273712	0.856597	273712	1	273712	HELIOSA	NA	NA	NA	NA	NA	NA
TR-HELIOSA_02	0.982838	272259	1	272259	0.877522	272259	HELIOSA	NA	NA	NA	NA	NA	NA
TR-HEN1_01	0.603768	263590	1	263590	0.662923	263590	NHLH1	5.65573	3.95702	0.515299	0.0948136	0.115571	1
TR-HEN1_02	0.773186	260110	0.954287	260110	0.718318	260110	NHLH1	5.65573	3.95702	0.515299	0.0948136	0.115571	1
TR-HES1_Q2	0.603768	262481	0.408698	262481	0.154557	262481	HES1	1352.93	1195.32	0.178683	0.3229	0.363707	1
TR-HFH1_01	0.912164	273218	0.270462	273218	0.21408	273218	FOXQ1	41.8765	24.003	0.802925	0.430536	0.472283	1
TR-HFH3_01	1	273268	0.582269	273268	0.82118	273268	FOXI1	287.824	359.571	-0.32109	2.05e-09	4.24e-09	4.14e-05
TR-HFH4_01	0.817236	273624	0.00455659	273624	0.620105	273624	FOXJ1	147.077	6.54281	4.49052	1.22e-14	3.29e-14	2.47e-10
TR-HFH8_01	1	273297	0.171213	273297	0.241004	273297	HFH8	NA	NA	NA	NA	NA	NA
TR-HIC1_02	0.684619	233513	0.0471389	233513	0.0333817	233513	HIC1	167.155	269.511	-0.689158	6.38e-19	2.13e-18	1.29e-14
TR-HIC1_03	1	242520	0.161735	242520	0.293156	242520	HIC1	167.155	269.511	-0.689158	6.38e-19	2.13e-18	1.29e-14
TR-HIF1_Q3	0.697045	267031	0.876272	267031	0.973975	267031	HIF1A	2692.33	2197.74	0.292831	0.644448	0.678243	1
TR-HIF1_Q5	0.625182	268082	0.296644	268082	1	268082	HIF1A	2692.33	2197.74	0.292831	0.644448	0.678243	1
TR-HLF_01	0.925607	275023	0.697309	275023	1	275023	HLF	173.587	1316.58	-2.92306	1.92e-61	6.08e-59	3.89e-57
TR-HMEF2_Q6	1	273462	1	273462	1	273462	HMEF2	NA	NA	NA	NA	NA	NA
TR-HMGIY_Q3	0.671483	272502	0.44302	272502	0.208352	272502	HMGIY	NA	NA	NA	NA	NA	NA
TR-HMGIY_Q6	0.853205	273019	0.971307	273019	0.703829	273019	HMGIY	NA	NA	NA	NA	NA	NA
TR-HMX1_01	1	269785	0.832061	269785	0.973975	269785	HMX1	3.32217	1.01106	1.71626	0.168266	0.198647	1
TR-HNF1_01	0.982838	274206	0.719366	274206	0.631888	274206	TCF2	NA	NA	NA	NA	NA	NA
TR-HNF1_C	0.982838	274126	0.501948	274126	0.880988	274126	TCF2	NA	NA	NA	NA	NA	NA
TR-HNF1_Q6	0.631411	274369	0.454491	274369	1	274369	TCF2	NA	NA	NA	NA	NA	NA
TR-HNF1_Q6_01	0.697045	274175	0.90604	274175	0.989713	274175	TCF2	NA	NA	NA	NA	NA	NA
TR-HNF3_Q6	1	272667	0.626155	272667	0.861483	272667	FOXA2	2.14724	0.89998	1.25452	0.240562	0.277078	1
TR-HNF3_Q6_01	1	273107	0.666073	273107	0.82118	273107	FOXA2	2.14724	0.89998	1.25452	0.240562	0.277078	1
TR-HNF3ALPHA_Q6	0.982838	272646	0.485034	272646	0.520811	272646	FOXA2	2.14724	0.89998	1.25452	0.240562	0.277078	1
TR-HNF3B_01	1	273492	0.00343142	273492	0.0974169	273492	FOXA2	2.14724	0.89998	1.25452	0.240562	0.277078	1
TR-HNF4_01	1	267220	0.537461	267220	0.809105	267220	HNF4A	0.527854	0.466686	0.177685	0.13754	0.164386	1
TR-HNF4_01_B	0.788992	268162	0.779159	268162	1	268162	HNF4A	0.527854	0.466686	0.177685	0.13754	0.164386	1
TR-HNF4_DR1_Q3	0.958233	266707	1	266707	1	266707	HNF4	NA	NA	NA	NA	NA	NA
TR-HNF4_Q6	0.666475	268920	0.390694	268920	1	268920	HNF4A	0.527854	0.466686	0.177685	0.13754	0.164386	1
TR-HNF4_Q6_01	0.925607	265823	1	265823	0.861483	265823	HNF4A	0.527854	0.466686	0.177685	0.13754	0.164386	1
TR-HNF4_Q6_02	1	276144	1	276144	1	276144	NA	NA	NA	NA	NA	NA	NA
TR-HNF4_Q6_03	1	276144	1	276144	1	276144	NA	NA	NA	NA	NA	NA	NA
TR-HNF4ALPHA_Q6	1	271278	0.715405	271278	0.812027	271278	HNF4ALPHA	NA	NA	NA	NA	NA	NA
TR-HNF6_Q6	1	274397	0.609363	274397	0.620105	274397	ONECUT2	85.2708	8.88546	3.26253	0.000614827	0.000919449	1
TR-HOX13_01	1	273989	0.925455	273989	1	273989	HOX13	NA	NA	NA	NA	NA	NA
TR-HOXA3_01	1	274539	0.512404	274539	0.703829	274539	HOXA3	52.684	192.322	-1.86809	5.81e-53	1.99e-51	1.18e-48
TR-HOXA4_Q2	0.888424	274570	0.67719	274570	1	274570	HOXA4	33.7243	179.492	-2.41206	1.38e-60	3.09e-58	2.78e-56
TR-HOXA7_01	1	274290	1	274290	1	274290	HOXA7	104.399	386.948	-1.89003	5.77e-56	3.01e-54	1.17e-51
TR-HP1SITEFACTOR_Q6	1	273011	1	273011	0.945402	273011	HP1SITEFACTOR	NA	NA	NA	NA	NA	NA
TR-HSF_Q6	1	267454	0.788235	267454	0.973975	267454	HSF	NA	NA	NA	NA	NA	NA
TR-HSF1_01	0.817342	273607	0.501948	273607	0.428463	273607	HSF1	1963.06	1190.86	0.721105	1.05e-20	3.8e-20	2.12e-16
TR-HSF1_Q6	1	268778	0.529518	268778	0.703829	268778	HSF1	1963.06	1190.86	0.721105	1.05e-20	3.8e-20	2.12e-16
TR-HSF2_01	1	273781	0.255231	273781	0.631888	273781	HSF2	358.622	407.953	-0.185939	7.12e-09	1.43e-08	0.000144186
TR-HTF_01	1	274171	1	274171	0.989713	274171	HTF	NA	NA	NA	NA	NA	NA
TR-ICSBP_Q6	0.587577	270621	1	270621	0.740769	270621	IRF8	375.581	354.971	0.0814204	0.0192298	0.0253666	1
TR-IK1_01	0.697045	269292	0.454491	269292	1	269292	IK1	NA	NA	NA	NA	NA	NA
TR-IK2_01	1	268830	0.856597	268830	1	268830	IK2	NA	NA	NA	NA	NA	NA
TR-IK3_01	1	271259	0.54608	271259	0.631888	271259	IK3	NA	NA	NA	NA	NA	NA
TR-IPF1_Q4	0.817342	274377	0.454491	274377	0.239812	274377	IPF1	NA	NA	NA	NA	NA	NA
TR-IPF1_Q4_01	0.982838	273972	0.926962	273972	1	273972	IPF1	NA	NA	NA	NA	NA	NA
TR-IRF_Q6	0.68448	270650	0.534146	270650	1	270650	IRF	NA	NA	NA	NA	NA	NA
TR-IRF_Q6_01	0.176621	270811	1	270811	0.418038	270811	IRF	NA	NA	NA	NA	NA	NA
TR-IRF1_01	0.666475	271381	0.877387	271381	0.508327	271381	IRF1	1378.52	852.166	0.693917	5.31e-09	1.08e-08	0.000107561
TR-IRF1_Q6	0.711471	272525	0.785329	272525	1	272525	IRF1	1378.52	852.166	0.693917	5.31e-09	1.08e-08	0.000107561
TR-IRF2_01	1	271235	0.389652	271235	0.672101	271235	IRF2	859.889	954.179	-0.150108	6.4e-07	1.16e-06	0.0129691
TR-IRF7_01	0.666475	271972	0.612767	271972	1	271972	IRF7	834.675	221.295	1.91525	1.3e-42	1.65e-41	2.62e-38
TR-ISRE_01	0.817342	270001	0.224372	270001	0.831361	270001	ISRE	NA	NA	NA	NA	NA	NA
TR-KAISO_01	1	266053	0.937096	266053	1	266053	KAISO	NA	NA	NA	NA	NA	NA
TR-KROX_Q6	1	230909	0.000340873	230909	0.043479	230909	KROX	NA	NA	NA	NA	NA	NA
TR-LBP1_Q6	0.94324	258998	1	258998	1	258998	UBP1	2156.37	2100.73	0.0377197	0.747729	0.772684	1
TR-LDSPOLYA_B	0.974781	267906	0.60804	267906	0.991223	267906	LDSPOLYA	NA	NA	NA	NA	NA	NA
TR-LEF1_Q2	1	276144	1	276144	1	276144	NA	NA	NA	NA	NA	NA	NA
TR-LEF1_Q2_01	1	271120	0.611788	271120	0.850955	271120	LEF1	530.285	138.008	1.94202	3.07e-36	2.55e-35	6.22e-32
TR-LEF1TCF1_Q4	1	271698	0.629724	271698	0.82118	271698	LEF1TCF1	NA	NA	NA	NA	NA	NA
TR-LFA1_Q6	1	260855	1	260855	1	260855	LFA1	NA	NA	NA	NA	NA	NA
TR-LHX3_01	1	274570	1	274570	1	274570	LHX3	1.01164	0.0132691	6.25248	7.48e-06	1.27e-05	0.151459
TR-LMO2COM_01	0.956316	254519	0.821232	254519	1	254519	LMO2	272.003	632.546	-1.21755	1.44e-47	2.78e-46	2.92e-43
TR-LMO2COM_02	0.978757	274350	0.707457	274350	1	274350	LMO2	272.003	632.546	-1.21755	1.44e-47	2.78e-46	2.92e-43
TR-LPOLYA_B	0.603768	273403	0.638257	273403	0.208352	273403	LPOLYA	NA	NA	NA	NA	NA	NA
TR-LRF_Q2	1	252478	0.551897	252478	0.842813	252478	FBI1	NA	NA	NA	NA	NA	NA
TR-LUN1_01	0.813058	269605	0.929542	269605	0.763194	269605	LUN1	NA	NA	NA	NA	NA	NA
TR-LXR_DR4_Q3	1	269443	1	269443	0.952319	269443	LXR	NA	NA	NA	NA	NA	NA
TR-LXR_Q3	1	266339	1	266339	1	266339	NR1H2	1263.06	1165.46	0.116025	0.190606	0.222979	1
TR-LYF1_01	0.700146	266823	0.503919	266823	0.241004	266823	LYF1	NA	NA	NA	NA	NA	NA
TR-MAF_Q6	0.971795	265752	1	265752	1	265752	MAF	657.192	1504.18	-1.19459	8.13e-41	9.14e-40	1.65e-36
TR-MAF_Q6_01	0.823805	268303	1	268303	0.903954	268303	MAF	657.192	1504.18	-1.19459	8.13e-41	9.14e-40	1.65e-36
TR-MAX_01	0.666475	272094	1	272094	0.854015	272094	MAX	1445.09	1307.52	0.144323	0.00323943	0.0045745	1
TR-MAZ_Q6	0.978757	237779	0.533115	237779	0.631888	237779	MAZ	5548.41	2088.16	1.40985	2.63e-57	1.82e-55	5.32e-53
TR-MAZR_01	0.666475	246110	0.171213	246110	0.861483	246110	ZNF278	NA	NA	NA	NA	NA	NA
TR-MEF2_01	1	272870	0.690633	272870	0.812027	272870	MEF2A	1361.92	2019.88	-0.568631	1.28e-33	9.12e-33	2.59e-29
TR-MEF2_02	0.603768	274039	0.451393	274039	1	274039	MEF2A	1361.92	2019.88	-0.568631	1.28e-33	9.12e-33	2.59e-29
TR-MEF2_03	0.504914	274297	0.534146	274297	0.831361	274297	MEF2A	1361.92	2019.88	-0.568631	1.28e-33	9.12e-33	2.59e-29
TR-MEF2_04	0.587577	274102	0.642301	274102	0.842884	274102	MEF2A	1361.92	2019.88	-0.568631	1.28e-33	9.12e-33	2.59e-29
TR-MEF2_Q6_01	1	273187	0.529518	273187	0.696269	273187	MEF2A	1361.92	2019.88	-0.568631	1.28e-33	9.12e-33	2.59e-29
TR-MEF3_B	0.813058	268440	0.324425	268440	0.941952	268440	MEF3	NA	NA	NA	NA	NA	NA
TR-MEIS1_01	1	269247	1	269247	0.918933	269247	MEIS1	173.976	350.901	-1.01218	9.96e-41	1.11e-39	2.02e-36
TR-MEIS1AHOXA9_01	1	273190	0.588131	273190	0.747692	273190	HOXA9	84.4458	239.324	-1.50287	8.12e-48	1.6e-46	1.64e-43
TR-MEIS1BHOXA9_02	0.974781	273478	0.873545	273478	1	273478	HOXA9	84.4458	239.324	-1.50287	8.12e-48	1.6e-46	1.64e-43
TR-MIF1_01	0.813058	269587	0.215951	269587	0.21408	269587	MIF1	NA	NA	NA	NA	NA	NA
TR-MINI19_B	1	246778	0.390694	246778	0.620324	246778	MINI19	NA	NA	NA	NA	NA	NA
TR-MINI20_B	0.817342	249462	1	249462	0.82118	249462	MINI20	NA	NA	NA	NA	NA	NA
TR-MMEF2_Q6	0.888424	273526	0.708053	273526	0.56727	273526	MMEF2	NA	NA	NA	NA	NA	NA
TR-MOVOB_01	1	253548	0.776533	253548	0.833736	253548	MOVOB	NA	NA	NA	NA	NA	NA
TR-MRF2_01	0.666475	273817	1	273817	0.740769	273817	MRF2	NA	NA	NA	NA	NA	NA
TR-MSX1_01	1	273899	1	273899	1	273899	MSX1	72.8834	144.247	-0.984878	6.78e-16	1.94e-15	1.37e-11
TR-MTATA_B	1	273793	1	273793	1	273793	MTATA	NA	NA	NA	NA	NA	NA
TR-MTF1_Q4	1	254735	0.697309	254735	0.915572	254735	MTF1	613.684	764.482	-0.316985	1.64e-15	4.61e-15	3.32e-11
TR-MUSCLE_INI_B	0.863974	229965	0.876272	229965	1	229965	PHF5A	496.734	418.147	0.248462	0.000388657	0.000588478	1
TR-MYB_Q3	1	270745	0.529518	270745	0.861483	270745	MYB	1908.09	1000.68	0.931152	8.99e-12	2.1e-11	1.82e-07
TR-MYB_Q5_01	1	271867	1	271867	1	271867	MYB	1908.09	1000.68	0.931152	8.99e-12	2.1e-11	1.82e-07
TR-MYB_Q6	1	271000	0.612767	271000	0.831361	271000	MYB	1908.09	1000.68	0.931152	8.99e-12	2.1e-11	1.82e-07
TR-MYC_Q2	0.956316	269133	0.796387	269133	1	269133	MYC	2165.85	4392.32	-1.02005	1.33e-27	6.81e-27	2.69e-23
TR-MYCMAX_01	0.700146	271242	1	271242	0.812027	271242	MYCMAX	NA	NA	NA	NA	NA	NA
TR-MYCMAX_02	0.711471	270792	0.215951	270792	0.113517	270792	MYCMAX	NA	NA	NA	NA	NA	NA
TR-MYCMAX_03	1	271474	0.776708	271474	1	271474	MYCMAX	NA	NA	NA	NA	NA	NA
TR-MYCMAX_B	0.711471	263080	0.609363	263080	0.436384	263080	MYCMAX	NA	NA	NA	NA	NA	NA
TR-MYOD	0.974781	260667	0.612767	260667	1	260667	MYOD1	1.00095	9.34303	-3.22252	0.00685346	0.00939816	1
TR-MYOD_	0.603768	269142	0.237582	269142	1	269142	NA	NA	NA	NA	NA	NA	NA
TR-MYOD_0	0.745775	238789	0.159475	238789	0.813134	238789	MYOD1	1.00095	9.34303	-3.22252	0.00685346	0.00939816	1
TR-MYOD_01	0.724791	264290	1	264290	0.842884	264290	MYOD1	1.00095	9.34303	-3.22252	0.00685346	0.00939816	1
TR-MYOD_Q6	0.603768	259133	0.776708	259133	0.931326	259133	MYOD1	1.00095	9.34303	-3.22252	0.00685346	0.00939816	1
TR-MYOD_Q6_01	0.711471	251454	1	251454	0.72681	251454	MYOD1	1.00095	9.34303	-3.22252	0.00685346	0.00939816	1
TR-MYOGENIN_Q6	0.587577	257743	1	257743	0.696269	257743	MYOG	2.22897	20.4504	-3.19768	2.21e-05	3.64e-05	0.44726
TR-MYOGNF1_01	0.982838	267287	0.426246	267287	0.84447	267287	MYOGNF1	NA	NA	NA	NA	NA	NA
TR-MZF1_01	1	258032	0.572304	258032	0.82118	258032	ZNF42	NA	NA	NA	NA	NA	NA
TR-MZF1_02	0.556528	259381	1	259381	0.566021	259381	ZNF42	NA	NA	NA	NA	NA	NA
TR-NANOG_01	0.925633	269886	1	269886	0.973975	269886	NANOG	2.09931	3.45101	-0.717105	0.00351551	0.00494815	1
TR-NCX_01	0.971795	273556	1	273556	0.915572	273556	TLX2	1.26276	0.215134	2.55327	2.16e-09	4.47e-09	4.38e-05
TR-NERF_Q2	0.888424	257630	1	257630	1	257630	ELF2	831.693	1012.35	-0.283586	3.22e-16	9.39e-16	6.53e-12
TR-NF1_Q6	0.853205	265550	1	265550	0.861483	265550	NFIA	1751.53	2565.68	-0.550725	2.3e-18	7.48e-18	4.66e-14
TR-NF1_Q6_01	1	267989	1	267989	1	267989	NFIA	1751.53	2565.68	-0.550725	2.3e-18	7.48e-18	4.66e-14
TR-NFAT_Q4_01	1	270276	1	270276	1	270276	NFATC1	459.184	629.084	-0.454178	7.59e-17	2.28e-16	1.54e-12
TR-NFAT_Q6	1	270493	1	270493	0.991223	270493	NFATC1	459.184	629.084	-0.454178	7.59e-17	2.28e-16	1.54e-12
TR-NFE2_01	1	269436	0.518328	269436	0.842813	269436	NFE2	26.9859	10.2939	1.39041	0.00235025	0.00335679	1
TR-NFKAPPAB_01	0.982838	265656	1	265656	1	265656	NFKB1	1437.51	1563.12	-0.120849	9.83e-07	1.76e-06	0.0199015
TR-NFKAPPAB50_01	0.974865	259653	0.528271	259653	0.620105	259653	NFKAPPAB50	NA	NA	NA	NA	NA	NA
TR-NFKAPPAB65_01	0.982838	268008	0.784514	268008	1	268008	NFKAPPAB65	NA	NA	NA	NA	NA	NA
TR-NFKB_C	1	266778	0.92921	266778	1	266778	NFKB1	1437.51	1563.12	-0.120849	9.83e-07	1.76e-06	0.0199015
TR-NFKB_Q6	1	268050	0.433012	268050	0.698527	268050	NFKB1	1437.51	1563.12	-0.120849	9.83e-07	1.76e-06	0.0199015
TR-NFKB_Q6_01	0.958233	264250	0.923473	264250	1	264250	NFKB1	1437.51	1563.12	-0.120849	9.83e-07	1.76e-06	0.0199015
TR-NFMUE1_Q6	0.925607	268217	0.501948	268217	0.520811	268217	NFMUE1	NA	NA	NA	NA	NA	NA
TR-NFY_01	1	270866	3.13504e-07	270866	0.000762427	270866	NFYA	1347	991.275	0.442396	1.2e-09	2.52e-09	2.44e-05
TR-NFY_C	0.863974	271803	0.091721	271803	0.619684	271803	NFYA	1347	991.275	0.442396	1.2e-09	2.52e-09	2.44e-05
TR-NFY_Q6	1	271621	8.68747e-05	271621	0.021419	271621	NFYA	1347	991.275	0.442396	1.2e-09	2.52e-09	2.44e-05
TR-NFY_Q6_01	1	270805	3.86326e-07	270805	0.00226388	270805	NFYA	1347	991.275	0.442396	1.2e-09	2.52e-09	2.44e-05
TR-NGFIC_01	0.813058	260215	0.523472	260215	1	260215	EGR4	7.87689	2.72863	1.52945	0.365241	0.406403	1
TR-NKX22_01	0.982838	273942	1	273942	1	273942	NKX2-2	24.4133	0.522632	5.54573	2.59e-09	5.33e-09	5.24e-05
TR-NKX25_01	0.813058	273728	0.426246	273728	0.348521	273728	NKX2-5	20.651	2.79126	2.88722	0.240308	0.276821	1
TR-NKX25_02	0.888424	274558	0.993459	274558	0.754447	274558	NKX2-5	20.651	2.79126	2.88722	0.240308	0.276821	1
TR-NKX25_Q5	0.758751	268831	0.947042	268831	0.95576	268831	NKX2-5	20.651	2.79126	2.88722	0.240308	0.276821	1
TR-NKX3A_01	0.82821	274850	1	274850	0.831361	274850	NKX3-1	388.86	209.03	0.895538	0.0435546	0.0552688	1
TR-NKX61_01	1	274105	1	274105	1	274105	NKX6-1	20.3888	2.91536	2.80603	2.79e-14	7.37e-14	5.65e-10
TR-NKX62_Q2	1	274316	0.609363	274316	0.689652	274316	NKX6-2	0.0112188	0.00424	1.40378	0.339539	0.380529	1
TR-NMYC_01	0.971795	268350	0.537461	268350	0.966613	268350	MYCN	61.8038	19.8993	1.63498	0.00557456	0.00770229	1
TR-NRF1_Q6	1	268144	0.00156138	268144	0.065271	268144	NFE2L1	7094.85	9105.58	-0.359977	1.1e-13	2.83e-13	2.23e-09
TR-NRF2_01	1	263188	0.158918	263188	0.566021	263188	NFE2L2	2363.37	3426.7	-0.535972	1.07e-41	1.29e-40	2.17e-37
TR-NRF2_Q4	0.982838	270058	1	270058	1	270058	NFE2L2	2363.37	3426.7	-0.535972	1.07e-41	1.29e-40	2.17e-37
TR-NRSE_B	1	265431	0.788235	265431	0.861483	265431	NRSE	NA	NA	NA	NA	NA	NA
TR-NRSF_01	0.671483	259119	0.776708	259119	1	259119	REST	422.284	451.329	-0.095967	0.0542906	0.0680691	1
TR-NRSF_Q4	0.536338	249508	1	249508	0.620324	249508	REST	422.284	451.329	-0.095967	0.0542906	0.0680691	1
TR-OCT_C	0.974781	273165	0.741645	273165	0.751895	273165	OCT	NA	NA	NA	NA	NA	NA
TR-OCT_Q6	0.974781	273185	0.820912	273185	0.82118	273185	OCT	NA	NA	NA	NA	NA	NA
TR-OCT1_01	1	273833	0.402329	273833	0.79388	273833	POU2F1	143.409	108.547	0.401808	3.17e-08	6.15e-08	0.000641241
TR-OCT1_02	0.817342	274277	0.534146	274277	0.348521	274277	POU2F1	143.409	108.547	0.401808	3.17e-08	6.15e-08	0.000641241
TR-OCT1_03	0.706598	274571	1	274571	0.854015	274571	POU2F1	143.409	108.547	0.401808	3.17e-08	6.15e-08	0.000641241
TR-OCT1_04	0.974781	274574	0.67719	274574	1	274574	POU2F1	143.409	108.547	0.401808	3.17e-08	6.15e-08	0.000641241
TR-OCT1_05	1	273384	0.798371	273384	0.869754	273384	POU2F1	143.409	108.547	0.401808	3.17e-08	6.15e-08	0.000641241
TR-OCT1_06	1	273795	0.528271	273795	0.740769	273795	POU2F1	143.409	108.547	0.401808	3.17e-08	6.15e-08	0.000641241
TR-OCT1_07	1	274057	0.642301	274057	0.842884	274057	POU2F1	143.409	108.547	0.401808	3.17e-08	6.15e-08	0.000641241
TR-OCT1_B	1	272477	1	272477	0.994025	272477	POU2F1	143.409	108.547	0.401808	3.17e-08	6.15e-08	0.000641241
TR-OCT1_Q5_01	1	273021	0.885677	273021	0.974188	273021	POU2F1	143.409	108.547	0.401808	3.17e-08	6.15e-08	0.000641241
TR-OCT1_Q6	0.958233	272522	1	272522	0.863916	272522	POU2F1	143.409	108.547	0.401808	3.17e-08	6.15e-08	0.000641241
TR-OCT4_01	1	273425	1	273425	1	273425	POU5F1	5.53155	5.64812	-0.0300855	4.78e-12	1.13e-11	9.69e-08
TR-OCT4_02	0.982838	272718	0.626155	272718	0.645827	272718	POU5F1	5.53155	5.64812	-0.0300855	4.78e-12	1.13e-11	9.69e-08
TR-OLF1_01	0.666475	261334	0.947042	261334	0.861483	261334	OLF1	NA	NA	NA	NA	NA	NA
TR-OSF2_Q6	0.974781	271449	0.642301	271449	0.659934	271449	RUNX2	418.724	182.729	1.1963	2.28e-20	8.15e-20	4.61e-16
TR-OTX_Q1	0.773186	275247	1	275247	0.620324	275247	OTX1	41.9148	8.44346	2.31155	1.78e-23	7.36e-23	3.6e-19
TR-P300_01	1	264205	0.776708	264205	0.952569	264205	P300	NA	NA	NA	NA	NA	NA
TR-P53_01	1	269819	0.876272	269819	1	269819	TP53	1703.58	1558.75	0.128183	0.369183	0.410466	1
TR-P53_02	0.817342	271414	0.947042	271414	0.809105	271414	TP53	1703.58	1558.75	0.128183	0.369183	0.410466	1
TR-P53_DECAMER_Q2	1	269224	1	269224	1	269224	TP53	1703.58	1558.75	0.128183	0.369183	0.410466	1
TR-PADS_C	0.974781	269758	0.721493	269758	0.672101	269758	PADS	NA	NA	NA	NA	NA	NA
TR-PAX_Q6	1	268381	1	268381	1	268381	PAX	NA	NA	NA	NA	NA	NA
TR-PAX1_B	1	274318	1	274318	0.980452	274318	PAX1	18.5311	2.13776	3.11578	3.71e-14	9.74e-14	7.51e-10
TR-PAX2_01	0.813058	273028	0.758984	273028	1	273028	PAX2	39.2511	7.14986	2.45675	3.26e-09	6.67e-09	6.6e-05
TR-PAX2_02	0.982838	270304	0.982264	270304	1	270304	PAX2	39.2511	7.14986	2.45675	3.26e-09	6.67e-09	6.6e-05
TR-PAX3_01	1	274071	0.508246	274071	0.703829	274071	PAX3	6.64459	17.4453	-1.39259	3.39e-22	1.32e-21	6.87e-18
TR-PAX3_B	1	273525	1	273525	1	273525	PAX3	6.64459	17.4453	-1.39259	3.39e-22	1.32e-21	6.87e-18
TR-PAX4_01	1	257282	0.767153	257282	0.842813	257282	PAX4	0.0298774	0.0264927	0.17346	0.330186	0.37114	1
TR-PAX4_02	0.603768	274206	0.325842	274206	0.0831353	274206	PAX4	0.0298774	0.0264927	0.17346	0.330186	0.37114	1
TR-PAX4_03	1	255614	0.454491	255614	0.620105	255614	PAX4	0.0298774	0.0264927	0.17346	0.330186	0.37114	1
TR-PAX4_04	0.603768	271393	1	271393	0.696269	271393	PAX4	0.0298774	0.0264927	0.17346	0.330186	0.37114	1
TR-PAX5_01	0.717229	255384	0.442176	255384	0.282382	255384	PAX5	18.4214	8.69206	1.08361	0.935641	0.943703	1
TR-PAX5_02	1	269834	1	269834	1	269834	PAX5	18.4214	8.69206	1.08361	0.935641	0.943703	1
TR-PAX6_01	1	273908	0.761689	273908	0.898634	273908	PAX6	68.9922	63.3571	0.122926	3.54e-20	1.25e-19	7.17e-16
TR-PAX6_Q2	1	263815	0.292912	263815	0.620105	263815	PAX6	68.9922	63.3571	0.122926	3.54e-20	1.25e-19	7.17e-16
TR-PAX8_01	0.971795	272056	0.547203	272056	1	272056	PAX8	67.5837	59.799	0.176553	0.578255	0.615326	1
TR-PAX8_B	1	272386	0.390694	272386	0.82118	272386	PAX8	67.5837	59.799	0.176553	0.578255	0.615326	1
TR-PAX9_B	0.666475	263661	1	263661	0.82118	263661	PAX9	190.534	61.3466	1.63499	4.19e-16	1.21e-15	8.49e-12
TR-PBX_Q3	0.666475	272584	0.296644	272584	1	272584	PBX	NA	NA	NA	NA	NA	NA
TR-PBX1_01	1	274522	0.877387	274522	1	274522	PBX1	7311.8	4382.41	0.738501	2.2e-10	4.79e-10	4.46e-06
TR-PBX1_02	1	274246	0.178317	274246	0.351184	274246	PBX1	7311.8	4382.41	0.738501	2.2e-10	4.79e-10	4.46e-06
TR-PBX1_03	1	273845	0.929107	273845	0.854015	273845	PBX1	7311.8	4382.41	0.738501	2.2e-10	4.79e-10	4.46e-06
TR-PEA3_Q6	1	276144	1	276144	1	276144	NA	NA	NA	NA	NA	NA	NA
TR-PEBP_Q6	1	269224	0.64215	269224	0.82118	269224	PEBP	NA	NA	NA	NA	NA	NA
TR-PIT1_Q6	0.666475	273829	0.528271	273829	0.208352	273829	PIT1	NA	NA	NA	NA	NA	NA
TR-PITX2_Q2	0.971795	272205	0.187975	272205	0.222913	272205	PITX2	23.0794	30.4359	-0.399168	0.00242699	0.00346199	1
TR-PLZF_02	1	274228	1	274228	1	274228	ZNF145	NA	NA	NA	NA	NA	NA
TR-POLY_C	0.974865	273081	0.970222	273081	0.82118	273081	POLY	NA	NA	NA	NA	NA	NA
TR-POU1F1_Q6	0.982838	273987	1	273987	0.952319	273987	POU1F1	0.141562	0.148291	-0.067	0.320466	0.361246	1
TR-POU3F2_01	0.888424	274479	0.788235	274479	1	274479	POU3F2	16.3608	0.40097	5.35061	0.000216663	0.000333872	1
TR-POU3F2_02	1	274519	0.446208	274519	0.763194	274519	POU3F2	16.3608	0.40097	5.35061	0.000216663	0.000333872	1
TR-POU6F1_01	0.666475	274403	0.454491	274403	0.163619	274403	POU6F1	156.835	362.395	-1.20832	1.89e-56	1.08e-54	3.84e-52
TR-PPAR_DR1_Q2	0.556528	265036	1	265036	0.495696	265036	PPAR	NA	NA	NA	NA	NA	NA
TR-PPARA_01	0.958233	270950	0.896043	270950	0.79388	270950	PPARA	335.057	910.946	-1.44296	6.06e-47	1.1e-45	1.23e-42
TR-PPARA_02	0.812973	264197	1	264197	0.861483	264197	PPARA	335.057	910.946	-1.44296	6.06e-47	1.1e-45	1.23e-42
TR-PPARG_01	0.813058	271007	0.788235	271007	0.643871	271007	PPARG	189.562	1890.4	-3.31795	1.12e-54	4.98e-53	2.27e-50
TR-PPARG_02	1	272958	1	272958	1	272958	PPARG	189.562	1890.4	-3.31795	1.12e-54	4.98e-53	2.27e-50
TR-PPARG_03	0.817342	269903	1	269903	0.81782	269903	PPARG	189.562	1890.4	-3.31795	1.12e-54	4.98e-53	2.27e-50
TR-PR_01	1	271340	0.517465	271340	0.599955	271340	PGR	3129.71	2063.15	0.601181	0.00251484	0.00358227	1
TR-PR_02	1	271588	0.159475	271588	0.343028	271588	PGR	3129.71	2063.15	0.601181	0.00251484	0.00358227	1
TR-PR_Q2	0.813058	269681	0.876272	269681	1	269681	PGR	3129.71	2063.15	0.601181	0.00251484	0.00358227	1
TR-PTF1BETA_Q6	0.794722	264642	0.187975	264642	0.18681	264642	PTF1A	0.0830702	0.19277	-1.21448	6.44e-11	1.44e-10	1.3e-06
TR-PU1_Q6	0.666475	262927	1	262927	0.82118	262927	PU1	NA	NA	NA	NA	NA	NA
TR-PXR_Q2	0.974781	271436	1	271436	0.842884	271436	NR1I2	4.15932	4.45067	-0.0976753	5.3e-06	9.08e-06	0.107382
TR-R_01	0.974781	260667	0.612767	260667	1	260667	R	NA	NA	NA	NA	NA	NA
TR-RBPJK_01	1	269364	0.523366	269364	0.696053	269364	RBPSUH	NA	NA	NA	NA	NA	NA
TR-RBPJK_Q4	1	269273	0.501948	269273	0.82118	269273	RBPSUH	NA	NA	NA	NA	NA	NA
TR-RFX_Q6	0.888424	271204	0.609363	271204	0.631888	271204	RFX	NA	NA	NA	NA	NA	NA
TR-RFX1_01	0.971795	272076	0.871385	272076	1	272076	RFX1	415.566	345.547	0.266196	2.06e-06	3.61e-06	0.0416772
TR-RFX1_02	1	271525	0.414846	271525	0.809105	271525	RFX1	415.566	345.547	0.266196	2.06e-06	3.61e-06	0.0416772
TR-ROAZ_01	1	268097	0.954531	268097	0.945402	268097	ZNF423	195.249	447.302	-1.19593	1.03e-35	8.27e-35	2.08e-31
TR-RORA1_01	1	272749	0.518328	272749	0.566021	272749	RORA1	NA	NA	NA	NA	NA	NA
TR-RORA2_01	0.962965	273760	0.856597	273760	0.696269	273760	RORA2	NA	NA	NA	NA	NA	NA
TR-RP58_01	0.877873	266726	0.17749	266726	0.79388	266726	ZNF238	1693.7	890.145	0.928066	0.259419	0.297297	1
TR-RREB1_01	0.603768	266073	1	266073	0.698527	266073	RREB1	1222.5	1380.06	-0.174895	1.71e-05	2.85e-05	0.346945
TR-RSRFC4_01	0.817342	274427	0.691407	274427	1	274427	MEF2A	1361.92	2019.88	-0.568631	1.28e-33	9.12e-33	2.59e-29
TR-RSRFC4_Q2	1	274313	1	274313	1	274313	MEF2A	1361.92	2019.88	-0.568631	1.28e-33	9.12e-33	2.59e-29
TR-RUSH1A_02	0.788992	274744	1	274744	0.740769	274744	RUSH1A	NA	NA	NA	NA	NA	NA
TR-S8_01	0.603768	274882	0.847599	274882	0.952569	274882	S8	NA	NA	NA	NA	NA	NA
TR-SEF1_C	0.706598	267634	0.529518	267634	1	267634	SEF1	NA	NA	NA	NA	NA	NA
TR-SF1_Q6	0.982838	268443	0.582407	268443	0.941952	268443	SF1	4337.88	4695.25	-0.114213	6.22e-07	1.13e-06	0.0125893
TR-SMAD_Q6	0.912164	270559	0.535137	270559	1	270559	MADH1	NA	NA	NA	NA	NA	NA
TR-SMAD_Q6_01	0.883001	268344	0.537461	268344	1	268344	MADH1	NA	NA	NA	NA	NA	NA
TR-SMAD3_Q6	0.551086	266692	0.215951	266692	1	266692	MADH3	NA	NA	NA	NA	NA	NA
TR-SMAD4_Q6	1	263718	1	263718	1	263718	MADH4	NA	NA	NA	NA	NA	NA
TR-SOX_Q6	0.745775	272238	0.337624	272238	0.180683	272238	SOX1	0.415692	0.188985	1.13724	0.00012892	0.000201937	1
TR-SOX5_01	1	274261	0.719366	274261	0.869754	274261	SOX5	30.1619	117.028	-1.95605	3.24e-37	2.88e-36	6.57e-33
TR-SOX9_B1	1	272978	0.832061	272978	1	272978	SOX9	2180.67	2708.25	-0.31259	8.02e-06	1.36e-05	0.162448
TR-SP1_01	1	243014	0.0185406	243014	0.197982	243014	SP1	3238.93	3986.3	-0.29953	1.02e-16	3.05e-16	2.07e-12
TR-SP1_Q2_01	0.762792	228707	3.42674e-06	228707	0.0333817	228707	SP1	3238.93	3986.3	-0.29953	1.02e-16	3.05e-16	2.07e-12
TR-SP1_Q4_01	0.627765	228499	1.33395e-07	228499	0.0215866	228499	SP1	3238.93	3986.3	-0.29953	1.02e-16	3.05e-16	2.07e-12
TR-SP1_Q6	0.733303	226248	1.33395e-07	226248	0.0140024	226248	SP1	3238.93	3986.3	-0.29953	1.02e-16	3.05e-16	2.07e-12
TR-SP1_Q6_01	0.603768	228486	0.000170918	228486	0.239812	228486	SP1	3238.93	3986.3	-0.29953	1.02e-16	3.05e-16	2.07e-12
TR-SP3_Q3	0.202213	256515	0.512404	256515	0.0333817	256515	SP3	2337.21	2414.99	-0.0472314	0.101455	0.123273	1
TR-SPZ1_01	0.733303	256454	0.832061	256454	1	256454	SPZ1	0.148035	0.00787818	4.23193	0.0424038	0.0539167	1
TR-SREBP_Q3	1	265790	0.476482	265790	0.751895	265790	SREBF1	6347.71	2805.86	1.17779	5.44e-19	1.82e-18	1.1e-14
TR-SREBP1_01	0.796079	271412	0.472989	271412	1	271412	SREBF1	6347.71	2805.86	1.17779	5.44e-19	1.82e-18	1.1e-14
TR-SREBP1_02	0.982838	267450	1	267450	0.973975	267450	SREBF1	6347.71	2805.86	1.17779	5.44e-19	1.82e-18	1.1e-14
TR-SREBP1_Q6	0.813058	265218	1	265218	0.86436	265218	SREBF1	6347.71	2805.86	1.17779	5.44e-19	1.82e-18	1.1e-14
TR-SRF_01	1	274223	1	274223	1	274223	SRF	1403.51	1977.74	-0.494813	8.96e-21	3.27e-20	1.81e-16
TR-SRF_C	1	273064	1	273064	1	273064	SRF	1403.51	1977.74	-0.494813	8.96e-21	3.27e-20	1.81e-16
TR-SRF_Q4	0.974781	271610	0.769361	271610	0.751895	271610	SRF	1403.51	1977.74	-0.494813	8.96e-21	3.27e-20	1.81e-16
TR-SRF_Q5_01	1	271727	0.333495	271727	0.566381	271727	SRF	1403.51	1977.74	-0.494813	8.96e-21	3.27e-20	1.81e-16
TR-SRF_Q5_02	1	272476	0.20679	272476	0.672101	272476	SRF	1403.51	1977.74	-0.494813	8.96e-21	3.27e-20	1.81e-16
TR-SRF_Q6	1	271947	1	271947	1	271947	SRF	1403.51	1977.74	-0.494813	8.96e-21	3.27e-20	1.81e-16
TR-SRY_01	0.631411	274338	0.609363	274338	0.241004	274338	NA	NA	NA	NA	NA	NA	NA
TR-SRY_02	1	273153	0.529518	273153	0.566381	273153	SRY	0.00398679	0.0473073	-3.56876	0.668205	0.699826	1
TR-STAF_01	1	264545	0.386726	264545	0.558655	264545	ZNF143	365.858	393.787	-0.106133	2.45e-05	4.03e-05	0.496712
TR-STAF_02	0.912164	261524	1	261524	0.952569	261524	ZNF143	365.858	393.787	-0.106133	2.45e-05	4.03e-05	0.496712
TR-STAT_01	0.88756	272629	0.524348	272629	1	272629	STAT	NA	NA	NA	NA	NA	NA
TR-STAT_Q6	1	266581	1	266581	1	266581	STAT	NA	NA	NA	NA	NA	NA
TR-STAT1_01	1	271329	0.158918	271329	0.566021	271329	STAT1	8245.43	3704.45	1.15433	5.68e-18	1.8e-17	1.15e-13
TR-STAT1_02	1	268903	0.122812	268903	0.412492	268903	STAT1	8245.43	3704.45	1.15433	5.68e-18	1.8e-17	1.15e-13
TR-STAT1_03	1	270187	0.547203	270187	0.902981	270187	STAT1	8245.43	3704.45	1.15433	5.68e-18	1.8e-17	1.15e-13
TR-STAT3_01	0.996108	271858	0.876272	271858	1	271858	STAT3	6453.62	6750.36	-0.0648556	0.00191582	0.00275771	1
TR-STAT3_02	1	262471	0.612767	262471	0.831361	262471	STAT3	6453.62	6750.36	-0.0648556	0.00191582	0.00275771	1
TR-STAT4_01	0.888424	272406	1	272406	0.869754	272406	STAT4	69.0804	98.911	-0.517855	2.29e-15	6.39e-15	4.65e-11
TR-STAT5A_01	1	271589	1	271589	1	271589	STAT5A	1091.14	2881.82	-1.40115	4.49e-49	1e-47	9.09e-45
TR-STAT5A_02	0.912164	272015	0.92921	272015	1	272015	STAT5A	1091.14	2881.82	-1.40115	4.49e-49	1e-47	9.09e-45
TR-STAT5A_03	0.587577	270050	1	270050	0.481214	270050	STAT5A	1091.14	2881.82	-1.40115	4.49e-49	1e-47	9.09e-45
TR-STAT5A_04	1	276144	1	276144	1	276144	NA	NA	NA	NA	NA	NA	NA
TR-STAT5B_01	1	272985	1	272985	1	272985	STAT5B	1625.5	3788.69	-1.22082	5.4e-60	9.04e-58	1.09e-55
TR-STAT6_01	1	273079	1	273079	0.974188	273079	STAT6	2817.99	3892.37	-0.465981	3.41e-30	2e-29	6.91e-26
TR-STAT6_02	1	268008	1	268008	1	268008	STAT6	2817.99	3892.37	-0.465981	3.41e-30	2e-29	6.91e-26
TR-STRA13_01	0.974781	270145	0.712751	270145	0.696053	270145	STRA13	746.017	281.075	1.40825	6.23e-40	6.58e-39	1.26e-35
TR-SZF11_01	0.603768	262992	0.832061	262992	0.422705	262992	SZF11	NA	NA	NA	NA	NA	NA
TR-T3R_01	0.587577	268727	1	268727	0.418038	268727	T3R	NA	NA	NA	NA	NA	NA
TR-T3R_Q6	0.603768	267038	0.848816	267038	0.428463	267038	T3R	NA	NA	NA	NA	NA	NA
TR-TAACC_B	1	271594	1	271594	1	271594	TAACC	NA	NA	NA	NA	NA	NA
TR-TAL1_Q6	0.603768	260821	1	260821	0.620105	260821	TAL1	54.0235	212.459	-1.97552	9.79e-54	3.86e-52	1.98e-49
TR-TAL1ALPHAE47_01	0.602389	266321	0.642301	266321	0.90491	266321	TAL1	54.0235	212.459	-1.97552	9.79e-54	3.86e-52	1.98e-49
TR-TAL1BETAE47_01	0.701265	267896	0.528271	267896	1	267896	TAL1	54.0235	212.459	-1.97552	9.79e-54	3.86e-52	1.98e-49
TR-TAL1BETAITF2_01	0.661116	268398	0.859367	268398	0.902981	268398	TAL1	54.0235	212.459	-1.97552	9.79e-54	3.86e-52	1.98e-49
TR-TATA_01	0.926087	274052	1	274052	0.842884	274052	TATA	NA	NA	NA	NA	NA	NA
TR-TATA_C	0.556528	272865	0.259764	272865	0.0333817	272865	TATA	NA	NA	NA	NA	NA	NA
TR-TAXCREB_01	0.68448	271568	0.294765	271568	0.946554	271568	TAXCREB	NA	NA	NA	NA	NA	NA
TR-TAXCREB_02	0.666475	270030	0.825898	270030	0.973975	270030	TAXCREB	NA	NA	NA	NA	NA	NA
TR-TBP_01	1	274394	0.454491	274394	0.620105	274394	TBP	272.778	286.255	-0.0695754	0.000517199	0.000777411	1
TR-TBP_Q6	1	274615	0.551667	274615	0.751895	274615	TBP	272.778	286.255	-0.0695754	0.000517199	0.000777411	1
TR-TBX5_01	0.684619	270520	1	270520	0.809105	270520	TBX5	67.4052	108.104	-0.681484	1.13e-09	2.37e-09	2.29e-05
TR-TBX5_02	0.974781	269910	0.876272	269910	1	269910	TBX5	67.4052	108.104	-0.681484	1.13e-09	2.37e-09	2.29e-05
TR-TBX5_Q5	0.603768	268210	0.454491	268210	1	268210	TBX5	67.4052	108.104	-0.681484	1.13e-09	2.37e-09	2.29e-05
TR-TCF11_01	1	272495	0.997517	272495	0.842884	272495	TCF11	NA	NA	NA	NA	NA	NA
TR-TCF11MAFG_01	1	272810	0.98435	272810	1	272810	TCF11MAFG	NA	NA	NA	NA	NA	NA
TR-TCF4_Q5	1	271548	1	271548	0.861483	271548	TCF4	1554.22	2930.22	-0.914816	8.85e-26	4.09e-25	1.79e-21
TR-TEF_Q6	0.982838	274241	1	274241	0.809105	274241	TEF	580.36	1541.08	-1.40892	1.79e-48	3.73e-47	3.63e-44
TR-TEF1_Q6	1	276144	1	276144	1	276144	NA	NA	NA	NA	NA	NA	NA
TR-TEL2_Q6	1	268978	0.609363	268978	0.974188	268978	TEL2	NA	NA	NA	NA	NA	NA
TR-TFE_Q6	0.817342	272558	1	272558	0.952569	272558	TFE3	1319.61	1991.13	-0.59348	4.37e-16	1.26e-15	8.86e-12
TR-TFIIA_Q6	1	271571	1	271571	1	271571	TFIIA	NA	NA	NA	NA	NA	NA
TR-TFIII_Q6	1	258445	1	258445	1	258445	TFIII	NA	NA	NA	NA	NA	NA
TR-TGIF_01	0.888424	271175	1	271175	0.952569	271175	TGIF	NA	NA	NA	NA	NA	NA
TR-TITF1_Q3	1	273215	0.876272	273215	0.973975	273215	TITF1	NA	NA	NA	NA	NA	NA
TR-TST1_01	1	273604	0.866357	273604	0.861483	273604	TST1	NA	NA	NA	NA	NA	NA
TR-TTF1_Q6	1	266882	1	266882	1	266882	NKX2-1	4.01858	2.21515	0.859279	0.594278	0.630668	1
TR-UF1H3BETA_Q6	0.888424	238406	0.512404	238406	0.974188	238406	UF1H3BETA	NA	NA	NA	NA	NA	NA
TR-USF_01	0.974781	271628	0.876272	271628	0.82118	271628	USF1	1147.86	688.585	0.737237	2.23e-35	1.75e-34	4.52e-31
TR-USF_02	0.813058	272834	1	272834	0.812027	272834	USF1	1147.86	688.585	0.737237	2.23e-35	1.75e-34	4.52e-31
TR-USF_C	1	268757	0.856597	268757	1	268757	USF1	1147.86	688.585	0.737237	2.23e-35	1.75e-34	4.52e-31
TR-USF_Q6	0.587577	266512	1	266512	0.696269	266512	USF1	1147.86	688.585	0.737237	2.23e-35	1.75e-34	4.52e-31
TR-USF_Q6_01	0.701265	263823	0.399771	263823	1	263823	USF1	1147.86	688.585	0.737237	2.23e-35	1.75e-34	4.52e-31
TR-USF2_Q6	1	276144	1	276144	1	276144	NA	NA	NA	NA	NA	NA	NA
TR-VBP_01	0.827784	274874	0.848816	274874	1	274874	VBP	NA	NA	NA	NA	NA	NA
TR-VMYB_01	0.666475	274465	0.599462	274465	1	274465	VMYB	NA	NA	NA	NA	NA	NA
TR-VMYB_02	1	273775	0.929542	273775	0.95576	273775	VMYB	NA	NA	NA	NA	NA	NA
TR-WHN_B	0.603768	273313	0.159475	273313	0.0384087	273313	WHN	NA	NA	NA	NA	NA	NA
TR-WT1_Q6	0.745775	238789	0.159475	238789	0.813134	238789	WT1	107.409	4.36101	4.62231	1.05e-30	6.38e-30	2.14e-26
TR-XBP1_01	1	273086	0.377024	273086	0.82118	273086	XBP1	40622.1	20697.5	0.972807	1.96e-14	5.21e-14	3.96e-10
TR-XFD1_01	0.556528	273570	0.708053	273570	0.187142	273570	XFD1	NA	NA	NA	NA	NA	NA
TR-XFD2_01	0.813058	273819	0.187975	273819	0.113517	273819	XFD2	NA	NA	NA	NA	NA	NA
TR-XFD3_01	1	273483	0.947042	273483	1	273483	XFD3	NA	NA	NA	NA	NA	NA
TR-XPF1_Q6	0.912164	266636	0.604204	266636	1	266636	XPF1	NA	NA	NA	NA	NA	NA
TR-XVENT1_01	1	272687	0.523366	272687	0.740769	272687	XVENT1	NA	NA	NA	NA	NA	NA
TR-YY1_01	0.603768	272367	0.856597	272367	0.869754	272367	YY1	1451.84	1241.06	0.226306	1.49e-09	3.1e-09	3.01e-05
TR-YY1_02	0.603768	267545	1	267545	0.743441	267545	YY1	1451.84	1241.06	0.226306	1.49e-09	3.1e-09	3.01e-05
TR-YY1_Q6	1	269246	0.54608	269246	0.842884	269246	YY1	1451.84	1241.06	0.226306	1.49e-09	3.1e-09	3.01e-05
TR-YY1_Q6_02	1	269927	0.00156138	269927	0.0435942	269927	YY1	1451.84	1241.06	0.226306	1.49e-09	3.1e-09	3.01e-05
TR-ZBRK1_01	1	263439	0.856597	263439	0.974188	263439	ZNF350	344.587	294.671	0.225767	0.271237	0.309933	1
TR-ZEC_01	1	272436	0.856597	272436	0.95576	272436	ZEC	NA	NA	NA	NA	NA	NA
TR-ZF5_01	0.962965	257069	1.53177e-09	257069	0.000269192	257069	ZFP161	391.948	475.445	-0.278617	6.97e-18	2.2e-17	1.41e-13
TR-ZF5_B	0.817342	263364	0.00983375	263364	0.0329137	263364	ZFP161	391.948	475.445	-0.278617	6.97e-18	2.2e-17	1.41e-13
TR-ZIC1_01	1	263919	1	263919	0.973975	263919	ZIC1	69.5068	11.9796	2.53657	0.0646849	0.0805033	1
TR-ZIC2_01	0.888424	263456	0.786792	263456	0.666713	263456	ZIC2	50.2981	6.74654	2.89828	0.0760695	0.0938929	1
TR-ZIC3_01	1	261643	1	261643	1	261643	ZIC3	2.95035	0.308498	3.25755	0.253522	0.29105	1
TR-ZID_01	0.587577	265197	0.454491	265197	0.154557	265197	ZID	NA	NA	NA	NA	NA	NA
TR-ZNF219_01	0.817342	238209	0.171213	238209	0.806163	238209	ZNF219	430.663	809.245	-0.910017	6.41e-24	2.71e-23	1.3e-19
TR-ZTA_Q2	0.587577	270555	0.638257	270555	0.892842	270555	ZTA	NA	NA	NA	NA	NA	NA
