# Supplementary material for: Regulators Associated with Clinical Outcomes Revealed by DNA Methylation Data in Breast Cancer
Source: PLoS Comput Biol. 2015 May 21;11(5):e1004269. doi: 10.1371/journal.pcbi.1004269 (PMC4440643; doi:10.1371/journal.pcbi.1004269)
Supplement: S17 Table — (XLS) [file pcbi.1004269.s017.xls]

## Sheet: Fisher_CpG_Her2enriched_filtere
Enrichment/Depletion of TF binding motifs in survival-associated CpG regions in HER2-enriched breast cancers
	Protective CpGs		Hazardous CpGs		Protective + Hazardous CpGs		mRNA expression levels of corresponding TF genes (TCGA RNA-seq)
Transcription Factor Motif	p-value (FDR)	Relative Enrichment	p-value (FDR)	Relative Enrichment	p-value (FDR)	Relative Enrichment	Transcription Factor Gene	Tumor Mean Count	Normal Mean Count	log2 Fold Change	p-value	Benjamini p-value	Bonferroni p-value
JA-ABI4	1	1.44167	0.77311	1.33602	0.632445	1.37391	ABI4	NA	NA	NA	NA	NA	NA
JA-Agamous	1	0.500785	1	0.84016	1	0.718441	AGAMOUS	NA	NA	NA	NA	NA	NA
JA-AGL3	1	0	1	0.416704	1	0.26725	AGL3	NA	NA	NA	NA	NA	NA
JA-Ar	1	1.29307	1	1.44624	1	1.39131	AR	687.394	581.355	0.241717	0.260059	0.297946	1
JA-Arnt	1	NA	1	NA	1	NA	NA	NA	NA	NA	NA	NA	NA
JA-Arnt-Ahr	1	NA	1	NA	1	NA	NA	NA	NA	NA	NA	NA	NA
JA-ARR10	1	2.18896	0.837237	1.83619	0.905129	1.96272	ARR10	NA	NA	NA	NA	NA	NA
JA-Athb-1	1	0	1	1.85008	1	1.18654	ATHB-1	NA	NA	NA	NA	NA	NA
JA-ATHB5	1	0.877069	1	0.980964	1	0.943702	ATHB5	NA	NA	NA	NA	NA	NA
JA-Bapx1	1	0.293806	1	0.821525	1	0.632255	BAPX1	NA	NA	NA	NA	NA	NA
JA-BRCA1	1	1.1239	1	1.25703	1	1.20928	BRCA1	432.814	209.321	1.04803	3.98e-21	1.47e-20	8.07e-17
JA-Broad-complex_1	1	0.533082	0.798167	2.0868	1	1.52955	BROAD-COMPLEX_1	NA	NA	NA	NA	NA	NA
JA-Broad-complex_2	1	1.29366	1	0.72345	1	0.927959	BROAD-COMPLEX_2	NA	NA	NA	NA	NA	NA
JA-Broad-complex_3	1	0	1	0.660358	1	0.423516	BROAD-COMPLEX_3	NA	NA	NA	NA	NA	NA
JA-Broad-complex_4	1	0	1	0.972366	1	0.62362	BROAD-COMPLEX_4	NA	NA	NA	NA	NA	NA
JA-bZIP910	1	1.86906	1	0.69682	1	1.11725	BZIP910	NA	NA	NA	NA	NA	NA
JA-bZIP911	1	1.82507	1	1.02063	1	1.30915	BZIP911	NA	NA	NA	NA	NA	NA
JA-Cebpa	1	0.624113	1	1.04707	1	0.89537	CEBPA	648.216	2657.95	-2.03577	3.55e-22	1.38e-21	7.18e-18
JA-CF2-II	1	0	1	1.92511	1	1.23466	CF2-II	NA	NA	NA	NA	NA	NA
JA-CREB1	1	2.19451	1	0.525957	1	1.1244	CREB1	1196.71	1502.07	-0.32788	1.28e-17	4.01e-17	2.6e-13
JA-Ddit3-Cebpa	1	1.81865	0.700266	2.28834	0.905129	2.11988	DDIT3-CEBPA	NA	NA	NA	NA	NA	NA
JA-dl_1	1	0.830086	1	0.58026	1	0.669861	DL_1	NA	NA	NA	NA	NA	NA
JA-Dl_2	1	0.804752	1	1.05009	1	0.962101	DL_2	NA	NA	NA	NA	NA	NA
JA-Dof2	1	NA	1	NA	1	NA	NA	NA	NA	NA	NA	NA	NA
JA-Dof3	1	NA	1	NA	1	NA	NA	NA	NA	NA	NA	NA	NA
JA-E2F1	1	0.779599	1	0.435974	1	0.559218	E2F1	466.347	73.1675	2.67213	2.55e-53	9.24e-52	5.15e-49
JA-Eip74EF	1	1.13376	0.935813	1.53978	1	1.39416	EIP74EF	NA	NA	NA	NA	NA	NA
JA-ELF5	1	0.723036	0.637614	2.02171	1	1.55593	ELF5	778.556	1854.94	-1.2525	2.71e-22	1.06e-21	5.49e-18
JA-ELK1	1	1.44094	0.637614	1.7907	0.905129	1.66526	ELK1	897.427	623.734	0.524863	1.43e-34	1.07e-33	2.89e-30
JA-ELK4	1	0.884297	1	1.35994	1	1.18935	ELK4	186.615	191.903	-0.0403173	0.077975	0.0961278	1
JA-EMBP1	1	0.846603	1	0.63126	1	0.708494	EMBP1	NA	NA	NA	NA	NA	NA
JA-En1	1	0.302238	1	1.01412	1	0.7588	EN1	301.475	59.7198	2.33576	0.00652729	0.00896302	1
JA-ESR1	1	1.13615	1	1.13458	1	1.13515	ESR1	10749.8	3449.89	1.63969	7.28e-09	1.46e-08	0.000147336
JA-ETS1	1	NA	1	NA	1	NA	NA	NA	NA	NA	NA	NA	NA
JA-Evi1	1	0	1	0.66256	1	0.424928	EVI1	NA	NA	NA	NA	NA	NA
JA-Fos	1	2.06887	1	0.694184	1	1.18723	FOS	5037.05	29120.6	-2.53139	1.62e-43	2.2e-42	3.28e-39
JA-Foxa2	1	0.970464	1	0.814067	1	0.870159	FOXA2	2.14724	0.89998	1.25452	0.240562	0.277078	1
JA-FOXC1	1	1.72645	0.798167	2.4137	1	2.16721	FOXC1	566.07	650.676	-0.20096	4.59e-27	2.28e-26	9.3e-23
JA-FOXD1	1	1.028	1	0.862334	1	0.921752	FOXD1	49.6669	6.91622	2.84423	0.0015242	0.00221097	1
JA-Foxd3	1	1.07788	1	0.602784	1	0.773182	FOXD3	12.1542	1.42957	3.0878	9.44e-14	2.43e-13	1.91e-09
JA-FOXF2	1	0.992481	1	0.555024	1	0.711921	FOXF2	66.5301	53.9087	0.30349	0.604391	0.640077	1
JA-FOXI1	1	1.32789	1	0.990127	1	1.11127	FOXI1	287.824	359.571	-0.32109	2.05e-09	4.24e-09	4.14e-05
JA-FOXL1	1	0	1	0	1	0	FOXL1	40.8419	27.2859	0.581891	0.389698	0.431223	1
JA-Foxq1	1	0	1	0.643262	1	0.412551	FOXQ1	41.8765	24.003	0.802925	0.430536	0.472283	1
JA-GABPA	1	1.154	1	1.2907	1	1.24167	GABPA	803.689	1166.8	-0.537845	2.54e-28	1.35e-27	5.14e-24
JA-GAMYB	1	1.13406	1	1.05699	1	1.08463	GAMYB	NA	NA	NA	NA	NA	NA
JA-Gata1	1	NA	1	NA	1	NA	NA	NA	NA	NA	NA	NA	NA
JA-GATA2	1	NA	1	NA	1	NA	NA	NA	NA	NA	NA	NA	NA
JA-GATA3	1	NA	1	NA	1	NA	NA	NA	NA	NA	NA	NA	NA
JA-Gfi	1	0.814433	1	1.67	1	1.36314	GFI1	33.2406	26.9287	0.303802	0.34951	0.390745	1
JA-Hand1-Tcfe2a	1	2.07855	1	0.81367	1	1.26733	HAND1	1.24262	0.199697	2.6375	0.282236	0.321498	1
JA-hb	1	1.02467	1	1.14605	1	1.10252	HB	NA	NA	NA	NA	NA	NA
JA-HLF	1	1.06656	1	1.78936	1	1.53012	HLF	173.587	1316.58	-2.92306	1.92e-61	6.08e-59	3.89e-57
JA-HMG-1	1	0.446103	1	0.249473	1	0.319996	HMG-1	NA	NA	NA	NA	NA	NA
JA-HMG-IY	1	0	0.798167	0	0.905129	0	HMG-IY	NA	NA	NA	NA	NA	NA
JA-HNF1A	1	0	1	1.94299	1	1.24612	HNF1A	21.8038	19.1372	0.188195	0.000374176	0.000567485	1
JA-HNF4A	1	1.27624	1	0.78508	1	0.961237	HNF4A	0.527854	0.466686	0.177685	0.13754	0.164386	1
JA-id1	1	0.477812	1	0.534412	1	0.514112	ID1	274.978	594.952	-1.11345	5.81e-23	2.35e-22	1.18e-18
JA-IRF1	1	0.511229	1	1.42947	1	1.10014	IRF1	1378.52	852.166	0.693917	5.31e-09	1.08e-08	0.000107561
JA-IRF2	1	0.987769	1	1.28891	1	1.1809	IRF2	859.889	954.179	-0.150108	6.4e-07	1.16e-06	0.0129691
JA-Klf4	1	1.02388	1	0.899772	1	0.944284	KLF4	598.727	3483.62	-2.54062	8.27e-51	2.21e-49	1.67e-46
JA-Lhx3	1	0.853891	1	0.47752	1	0.612509	LHX3	1.01164	0.0132691	6.25248	7.48e-06	1.27e-05	0.151459
JA-Macho-1	1	1.06595	1	1.14636	1	1.11752	MACHO-1	NA	NA	NA	NA	NA	NA
JA-Mafb	1	1.836	1	0.933402	1	1.25712	MAFB	1320.94	1449.06	-0.133547	0.0045858	0.00638977	1
JA-MAX	1	1.02756	1	0.919424	1	0.958207	MAX	1445.09	1307.52	0.144323	0.00323943	0.0045745	1
JA-MEF2A	1	1.29838	1	0.363046	1	0.698512	MEF2A	1361.92	2019.88	-0.568631	1.28e-33	9.12e-33	2.59e-29
JA-MIZF	1	1.85604	1	0.691968	1	1.10947	MIZF	NA	NA	NA	NA	NA	NA
JA-MNB1A	1	NA	1	NA	1	NA	NA	NA	NA	NA	NA	NA	NA
JA-Myb	1	1.99915	1	0.558991	1	1.07551	MYB	1908.09	1000.68	0.931152	8.99e-12	2.1e-11	1.82e-07
JA-MYB.ph3	1	0	1	1.26002	1	0.808104	MYB	1908.09	1000.68	0.931152	8.99e-12	2.1e-11	1.82e-07
JA-MYC-MAX	1	1.20554	1	0.786532	1	0.936811	MYC	2165.85	4392.32	-1.02005	1.33e-27	6.81e-27	2.69e-23
JA-Mycn	1	NA	1	NA	1	NA	NA	NA	NA	NA	NA	NA	NA
JA-Myf	1	1.45371	1	1.0162	1	1.17311	MYF5	0.579079	1.11881	-0.950135	0.918449	0.928629	1
JA-MZF1_1-4	1	NA	1	NA	1	NA	NA	NA	NA	NA	NA	NA	NA
JA-MZF1_5-13	1	1.03602	1	1.27462	1	1.18904	ZNF42	NA	NA	NA	NA	NA	NA
JA-NF-kappaB	1	1.21901	1	0.818045	1	0.961853	NF-KAPPAB	NA	NA	NA	NA	NA	NA
JA-NFIL3	1	0	1	0	1	0	NFIL3	518.27	1015.67	-0.970658	4.31e-29	2.38e-28	8.72e-25
JA-NFKB1	1	1.10048	1	0.994135	1	1.03227	NFKB1	1437.51	1563.12	-0.120849	9.83e-07	1.76e-06	0.0199015
JA-NFYA	1	0.780741	0.528675	2.3286	0.905129	1.77345	NFYA	1347	991.275	0.442396	1.2e-09	2.52e-09	2.44e-05
JA-NHLH1	1	0.810984	1	0.907051	1	0.872596	NHLH1	5.65573	3.95702	0.515299	0.0948136	0.115571	1
JA-Nkx2-5	1	0	1	0.907098	1	0.581761	NKX2-5	20.651	2.79126	2.88722	0.240308	0.276821	1
JA-NKX3-1	1	0	1	0.699271	1	0.448473	NKX3-1	388.86	209.03	0.895538	0.0435546	0.0552688	1
JA-Nobox	1	0	1	0.500675	1	0.321104	NOBOX	0.564271	0.276669	1.02823	0.248441	0.285524	1
JA-NR1H2-RXRA	1	1.15918	1	1.29649	1	1.24724	NR1H2	1263.06	1165.46	0.116025	0.190606	0.222979	1
JA-NR2F1	1	1.01095	1	0.753801	1	0.846028	NR2F1	283.841	472.685	-0.7358	1.21e-31	7.72e-31	2.45e-27
JA-NR3C1	1	1.11537	0.97664	0.207916	1	0.533382	NR3C1	1181.11	3915.51	-1.72906	1.15e-58	1.21e-56	2.33e-54
JA-ovo	1	0.713719	0.528675	3.19306	0.905129	2.30383	OVO	NA	NA	NA	NA	NA	NA
JA-Pax2	1	1.32748	1	0.247455	1	0.634813	PAX2	39.2511	7.14986	2.45675	3.26e-09	6.67e-09	6.6e-05
JA-Pax4	1	0.279813	1	1.40831	1	1.00357	PAX4	0.0298774	0.0264927	0.17346	0.330186	0.37114	1
JA-Pax5	1	0.511229	1	0.810033	1	0.702865	PAX5	18.4214	8.69206	1.08361	0.935641	0.943703	1
JA-Pax6	1	0.567783	0.917537	0	1	0.20364	PAX6	68.9922	63.3571	0.122926	3.54e-20	1.25e-19	7.17e-16
JA-PBF	1	NA	1	NA	1	NA	NA	NA	NA	NA	NA	NA	NA
JA-PBX1	1	0.7098	1	0.793881	1	0.763725	PBX1	7311.8	4382.41	0.738501	2.2e-10	4.79e-10	4.46e-06
JA-Pdx1	1	NA	1	NA	1	NA	NA	NA	NA	NA	NA	NA	NA
JA-PEND	1	2.00738	1	1.40323	1	1.61992	PEND	NA	NA	NA	NA	NA	NA
JA-PPARG	1	1.08297	1	0.847883	1	0.9322	PPARG	189.562	1890.4	-3.31795	1.12e-54	4.98e-53	2.27e-50
JA-PPARG-RXRA	1	0.612462	1	1.02752	1	0.878656	PPARG	189.562	1890.4	-3.31795	1.12e-54	4.98e-53	2.27e-50
JA-Prrx2	1	NA	1	NA	1	NA	NA	NA	NA	NA	NA	NA	NA
JA-REL	1	0.947293	1	0.971215	1	0.962635	REL	150.251	140.762	0.0941153	0.37698	0.418385	1
JA-RELA	1	1.15529	1	1.21138	1	1.19127	RELA	2101.25	1997.97	0.0727131	0.0934457	0.114061	1
JA-REST	1	1.32361	1	0.933296	1	1.07328	REST	422.284	451.329	-0.095967	0.0542906	0.0680691	1
JA-Roaz	1	1.45182	1	0.590473	1	0.899402	ZNF423	195.249	447.302	-1.19593	1.03e-35	8.27e-35	2.08e-31
JA-RORA_1	1	0.32721	1	0.914927	1	0.704138	RORA	355.11	644.162	-0.859159	3.24e-30	1.9e-29	6.56e-26
JA-RORA_2	1	0.541611	1	1.21154	1	0.971264	RORA	355.11	644.162	-0.859159	3.24e-30	1.9e-29	6.56e-26
JA-RREB1	1	1.61295	1	0.701563	1	1.02844	RREB1	1222.5	1380.06	-0.174895	1.71e-05	2.85e-05	0.346945
JA-RUNX1	1	1.01083	1	0.847926	1	0.906352	RUNX1	4121.24	3737.88	0.140858	0.344697	0.385706	1
JA-RUSH1-alfa	1	1.99261	1	1.11433	1	1.42933	RUSH1-ALFA	NA	NA	NA	NA	NA	NA
JA-RXRA-VDR	1	0	1	0.793287	1	0.508769	RXRA-VDR	NA	NA	NA	NA	NA	NA
JA-sna	1	NA	1	NA	1	NA	NA	NA	NA	NA	NA	NA	NA
JA-Sox17	1	0.793819	0.97664	1.7757	1	1.42354	SOX17	70.3154	296.611	-2.07666	5.5e-48	1.1e-46	1.11e-43
JA-Sox5	1	NA	1	NA	1	NA	NA	NA	NA	NA	NA	NA	NA
JA-SOX9	1	1.0188	1	0.854609	1	0.913496	SOX9	2180.67	2708.25	-0.31259	8.02e-06	1.36e-05	0.162448
JA-SP1	1	1.01973	1	0.982117	1	0.995607	SP1	3238.93	3986.3	-0.29953	1.02e-16	3.05e-16	2.07e-12
JA-SPI1	1	NA	1	NA	1	NA	NA	NA	NA	NA	NA	NA	NA
JA-SPIB	1	0.361441	1	0.707449	1	0.583351	NA	NA	NA	NA	NA	NA	NA
JA-Spz1	1	1.24078	1	1.04082	1	1.11254	SPZ1	0.148035	0.00787818	4.23193	0.0424038	0.0539167	1
JA-SQUA	1	0.524236	1	1.75901	1	1.31615	SQUA	NA	NA	NA	NA	NA	NA
JA-SRF	1	0	1	0.852624	1	0.546824	SRF	1403.51	1977.74	-0.494813	8.96e-21	3.27e-20	1.81e-16
JA-SRY	1	0.591401	1	0.992186	1	0.848442	SRY	0.00398679	0.0473073	-3.56876	0.668205	0.699826	1
JA-Staf	1	1.11013	1	1.00285	1	1.04133	ZNF143	365.858	393.787	-0.106133	2.45e-05	4.03e-05	0.496712
JA-STAT1	1	0.812069	1	0.681198	1	0.728136	STAT1	8245.43	3704.45	1.15433	5.68e-18	1.8e-17	1.15e-13
JA-TP53	1	1.31156	1	1.10019	1	1.176	TP53	1703.58	1558.75	0.128183	0.369183	0.410466	1
JA-Ubx	1	NA	1	NA	1	NA	NA	NA	NA	NA	NA	NA	NA
JA-USF1	1	1.23022	1	0.917302	1	1.02953	USF1	1147.86	688.585	0.737237	2.23e-35	1.75e-34	4.52e-31
JA-usp	1	1.15434	1	1.05634	1	1.09149	USP	NA	NA	NA	NA	NA	NA
JA-YY1	1	NA	1	NA	1	NA	NA	NA	NA	NA	NA	NA	NA
JA-ZEB1	1	NA	1	NA	1	NA	NA	NA	NA	NA	NA	NA	NA
JA-ZNF354C	1	NA	1	NA	1	NA	NA	NA	NA	NA	NA	NA	NA
TR-ACAAT_B	1	1.48277	1	1.10561	1	1.24088	ACAAT	NA	NA	NA	NA	NA	NA
TR-AFP1_Q6	1	0	1	0.359598	1	0.230626	AFP1	NA	NA	NA	NA	NA	NA
TR-AHR_01	1	1.41255	1	1.34289	1	1.36788	AHR	1956.82	3291.99	-0.750445	1.43e-25	6.56e-25	2.9e-21
TR-AHR_Q5	1	0.21739	1	0.972565	1	0.701716	AHR	1956.82	3291.99	-0.750445	1.43e-25	6.56e-25	2.9e-21
TR-AHRARNT_01	1	0.802179	1	1.04674	1	0.959025	AHRARNT	NA	NA	NA	NA	NA	NA
TR-AHRARNT_02	1	0.94744	0.97664	0.423869	1	0.611651	AHRARNT	NA	NA	NA	NA	NA	NA
TR-AHRHIF_Q6	1	1.39568	0.548764	0.260167	1	0.667426	AHRHIF	NA	NA	NA	NA	NA	NA
TR-AIRE_01	1	1.33936	1	1.49802	1	1.44111	AIRE	0.264691	0.177239	0.578612	0.0938147	0.114463	1
TR-AIRE_02	1	0	1	1.27279	1	0.816297	AIRE	0.264691	0.177239	0.578612	0.0938147	0.114463	1
TR-ALPHACP1_01	1	0.467443	1	1.17633	1	0.922086	ALPHACP1	NA	NA	NA	NA	NA	NA
TR-ALX4_01	1	0.713004	1	1.1962	1	1.0229	ALX4	7.70985	40.2548	-2.38439	8.77e-41	9.83e-40	1.78e-36
TR-AMEF2_Q6	1	1.10126	0.917537	0	1	0.394976	AMEF2	NA	NA	NA	NA	NA	NA
TR-AML_Q6	1	1.01734	1	1.04303	1	1.03381	AML	NA	NA	NA	NA	NA	NA
TR-AML1_01	1	NA	1	NA	1	NA	NA	NA	NA	NA	NA	NA	NA
TR-AML1_Q6	1	NA	1	NA	1	NA	NA	NA	NA	NA	NA	NA	NA
TR-AP1_01	1	1.88809	1	0.821234	1	1.20387	JUN	4418.74	11794.5	-1.4164	2.96e-38	2.82e-37	6e-34
TR-AP1_C	1	1.2632	1	0.529812	1	0.792846	JUN	4418.74	11794.5	-1.4164	2.96e-38	2.82e-37	6e-34
TR-AP1_Q2	1	1.04099	1	0.727688	1	0.840055	JUN	4418.74	11794.5	-1.4164	2.96e-38	2.82e-37	6e-34
TR-AP1_Q2_01	1	2.16324	1	0.537665	1	1.12069	JUN	4418.74	11794.5	-1.4164	2.96e-38	2.82e-37	6e-34
TR-AP1_Q4	1	0.745532	1	1.11179	1	0.980431	JUN	4418.74	11794.5	-1.4164	2.96e-38	2.82e-37	6e-34
TR-AP1_Q4_01	1	1.00689	1	0.93847	1	0.963009	JUN	4418.74	11794.5	-1.4164	2.96e-38	2.82e-37	6e-34
TR-AP1_Q6	1	0.703014	1	0.786291	1	0.756423	JUN	4418.74	11794.5	-1.4164	2.96e-38	2.82e-37	6e-34
TR-AP1_Q6_01	1	1.33146	1	0.893506	1	1.05058	JUN	4418.74	11794.5	-1.4164	2.96e-38	2.82e-37	6e-34
TR-AP1FJ_Q2	1	1.10865	1	0.99198	1	1.03382	AP1FJ	NA	NA	NA	NA	NA	NA
TR-AP2_Q3	1	1.1027	1	0.924995	1	0.988731	TFAP2	NA	NA	NA	NA	NA	NA
TR-AP2_Q6	1	1.01095	1	1.14955	1	1.09984	TFAP2	NA	NA	NA	NA	NA	NA
TR-AP2_Q6_01	1	1.13232	1	1.03244	1	1.06826	TFAP2	NA	NA	NA	NA	NA	NA
TR-AP2ALPHA_01	1	1.13479	1	0.893154	1	0.97982	TFAP2A	2433.01	1383.74	0.814171	2.71e-15	7.54e-15	5.49e-11
TR-AP2ALPHA_02	1	1.20328	1	0.887015	1	1.00045	TFAP2A	2433.01	1383.74	0.814171	2.71e-15	7.54e-15	5.49e-11
TR-AP2ALPHA_03	1	0.76273	1	0.995261	1	0.911862	TFAP2A	2433.01	1383.74	0.814171	2.71e-15	7.54e-15	5.49e-11
TR-AP2GAMMA_01	1	1.20098	1	0.909941	1	1.01432	TFAP2G	NA	NA	NA	NA	NA	NA
TR-AP2REP_01	1	1.24832	0.917537	0.581746	1	0.820816	AP2REP	NA	NA	NA	NA	NA	NA
TR-AP3_Q6	1	0	1	1.01154	1	0.648745	TFAP3	NA	NA	NA	NA	NA	NA
TR-AP4_01	1	0.813642	0.798167	0.579106	1	0.663224	TFAP4	314.872	208.558	0.594317	9.64e-15	2.61e-14	1.95e-10
TR-AP4_Q5	1	1.18337	1	0.661772	1	0.848845	TFAP4	314.872	208.558	0.594317	9.64e-15	2.61e-14	1.95e-10
TR-AP4_Q6	1	1.31213	1	0.820106	1	0.996573	TFAP4	314.872	208.558	0.594317	9.64e-15	2.61e-14	1.95e-10
TR-AP4_Q6_01	1	1.25902	1	0.911162	1	1.03592	TFAP4	314.872	208.558	0.594317	9.64e-15	2.61e-14	1.95e-10
TR-APOLYA_B	1	0	1	0.6464	1	0.414564	APOLYA	NA	NA	NA	NA	NA	NA
TR-AR_01	1	0.886549	1	1.15683	1	1.05989	AR	687.394	581.355	0.241717	0.260059	0.297946	1
TR-AR_02	1	1.58286	1	0.885183	1	1.13541	AR	687.394	581.355	0.241717	0.260059	0.297946	1
TR-AR_03	1	0.537922	1	0.752054	1	0.675254	AR	687.394	581.355	0.241717	0.260059	0.297946	1
TR-AR_Q2	1	0	1	0.450466	1	0.288903	AR	687.394	581.355	0.241717	0.260059	0.297946	1
TR-AR_Q6	1	1.16535	1	0.868931	1	0.975244	AR	687.394	581.355	0.241717	0.260059	0.297946	1
TR-AREB6_01	1	0.562096	1	1.15258	1	0.9408	TCF8	NA	NA	NA	NA	NA	NA
TR-AREB6_02	1	0.700704	1	1.17556	1	1.00525	TCF8	NA	NA	NA	NA	NA	NA
TR-AREB6_03	1	1.23387	0.917537	0.575014	1	0.811318	TCF8	NA	NA	NA	NA	NA	NA
TR-AREB6_04	1	0	0.618526	2.11214	1	1.35461	TCF8	NA	NA	NA	NA	NA	NA
TR-ARNT_01	1	1.52827	1	1.22093	1	1.33116	ARNT	1566.54	1915.01	-0.289766	7.14e-15	1.94e-14	1.45e-10
TR-ARNT_02	1	0.847024	1	1.1842	1	1.06327	ARNT	1566.54	1915.01	-0.289766	7.14e-15	1.94e-14	1.45e-10
TR-ARP1_01	1	1.04054	1	0.775869	1	0.870796	NR2F2	1936.33	1724.59	0.167072	0.260059	0.297946	1
TR-ATATA_B	1	0	1	1.65525	1	1.06158	ATATA	NA	NA	NA	NA	NA	NA
TR-ATF_01	1	1.7261	1	1.12616	1	1.34133	ATF	NA	NA	NA	NA	NA	NA
TR-ATF_B	1	2.56167	1	0.859537	1	1.47002	ATF	NA	NA	NA	NA	NA	NA
TR-ATF1_Q6	1	0.574668	1	1.1248	1	0.92749	ATF1	440.534	500.05	-0.18282	8.61e-07	1.55e-06	0.0174282
TR-ATF3_Q6	1	0.919023	1	1.13068	1	1.05477	ATF3	901.844	3992.52	-2.14635	3.08e-38	2.92e-37	6.24e-34
TR-ATF4_Q2	1	1.14965	1	0.85722	1	0.962101	ATF4	5762.96	6256.2	-0.118477	3.29e-06	5.71e-06	0.0666746
TR-ATF6_01	1	2.52527	1	0.353051	1	1.13213	ATF6	1968.87	1637.17	0.266165	2.94e-05	4.81e-05	0.594933
TR-BACH1_01	1	1.08014	1	0.453032	1	0.677948	BACH1	821.009	1035.93	-0.335461	1.25e-11	2.91e-11	2.54e-07
TR-BACH2_01	1	1.45818	1	0.543639	1	0.871647	BACH2	116.095	319.093	-1.45867	2.93e-43	3.89e-42	5.93e-39
TR-BARBIE_01	1	0.460032	1	0.900421	1	0.742472	BARBIE	NA	NA	NA	NA	NA	NA
TR-BEL1_B	1	1.00298	1	1.12179	1	1.07918	BEL1	NA	NA	NA	NA	NA	NA
TR-BLIMP1_Q6	1	1.5013	1	1.00748	1	1.18459	PRDM1	413.414	354.377	0.222304	0.0233975	0.0306111	1
TR-BRACH_01	1	1.1288	1	0.94689	1	1.01213	BRACH	NA	NA	NA	NA	NA	NA
TR-BRCA_01	1	1.3772	1	1.28362	1	1.31718	BRCA	NA	NA	NA	NA	NA	NA
TR-BRN2_01	1	1.2972	1	0.72543	1	0.930499	BRN2	NA	NA	NA	NA	NA	NA
TR-CAAT_01	1	0	0.798167	1.80951	1	1.16052	CAAT	NA	NA	NA	NA	NA	NA
TR-CAAT_C	1	0.435712	1	1.21831	1	0.937628	CAAT	NA	NA	NA	NA	NA	NA
TR-CACBINDINGPROTEIN_Q6	1	1.08882	1	0.811867	1	0.911199	CACBINDINGPROTEIN	NA	NA	NA	NA	NA	NA
TR-CACCCBINDINGFACTOR_Q6	1	1.31018	0.97664	0.697799	1	0.917432	CACCCBINDINGFACTOR	NA	NA	NA	NA	NA	NA
TR-CACD_01	1	0.904206	1	0.78377	1	0.826966	CACD	NA	NA	NA	NA	NA	NA
TR-CAP_01	1	0.726484	1	0.893795	1	0.833788	CAP	NA	NA	NA	NA	NA	NA
TR-CART1_01	1	0	0.917537	2.43327	1	1.56056	CART1	NA	NA	NA	NA	NA	NA
TR-CBF_01	1	1.5864	0.798167	1.95175	0.905129	1.82071	CBF	NA	NA	NA	NA	NA	NA
TR-CBF_02	1	0.967163	1	0.676081	1	0.78048	CBF	NA	NA	NA	NA	NA	NA
TR-CDC5_01	1	0	1	1.04753	1	0.671823	CDC5	NA	NA	NA	NA	NA	NA
TR-CDP_01	1	0	1	1.35678	1	0.870159	CDP	NA	NA	NA	NA	NA	NA
TR-CDP_02	1	0	1	0	1	0	CDP	NA	NA	NA	NA	NA	NA
TR-CDPCR1_01	1	0	1	0.752909	1	0.482873	CDPCR1	NA	NA	NA	NA	NA	NA
TR-CDPCR3_01	1	0.656688	1	1.46895	1	1.17763	CDPCR3	NA	NA	NA	NA	NA	NA
TR-CDPCR3HD_01	1	0.972455	1	0	1	0.348778	CDPCR3HD	NA	NA	NA	NA	NA	NA
TR-CDX_Q5	1	0	1	0.872267	1	0.559422	CDX1	7.95728	4.42235	0.847463	1.01e-08	2.01e-08	0.000204337
TR-CDX2_Q5	1	0	1	0	1	0	CDX2	1.82269	0.468507	1.95993	0.953719	0.959404	1
TR-CDXA_01	1	0.633569	1	0	1	0.227234	CDXA	NA	NA	NA	NA	NA	NA
TR-CDXA_02	1	NA	1	NA	1	NA	NA	NA	NA	NA	NA	NA	NA
TR-CEBP_01	1	1.05106	1	0.979635	1	1.00525	CEBP	NA	NA	NA	NA	NA	NA
TR-CEBP_C	1	0	1	1.46918	1	0.942248	CEBP	NA	NA	NA	NA	NA	NA
TR-CEBP_Q2	1	0.877611	1	1.96314	1	1.57381	CEBP	NA	NA	NA	NA	NA	NA
TR-CEBP_Q2_01	1	0.51363	1	0.861711	1	0.736869	CEBP	NA	NA	NA	NA	NA	NA
TR-CEBP_Q3	1	0.843256	1	0.943145	1	0.907319	CEBP	NA	NA	NA	NA	NA	NA
TR-CEBPA_01	1	1.27911	1	1.43063	1	1.37628	CEBPA	648.216	2657.95	-2.03577	3.55e-22	1.38e-21	7.18e-18
TR-CEBPB_01	1	1.06951	1	0.797464	1	0.895034	CEBPB	1226.51	1312.87	-0.0981677	1.91e-07	3.57e-07	0.00387683
TR-CEBPB_02	1	1.21515	1	1.01932	1	1.08956	CEBPB	1226.51	1312.87	-0.0981677	1.91e-07	3.57e-07	0.00387683
TR-CEBPDELTA_Q6	1	1.57155	1	0.292952	1	0.75153	CEBPD	774.13	1111.32	-0.521624	7.79e-14	2.01e-13	1.58e-09
TR-CEBPGAMMA_Q6	1	0	1	0.955902	1	0.613061	CEBPG	1277.19	1193.93	0.0972522	0.260957	0.298924	1
TR-CETS168_Q6	1	0.88416	0.798167	1.48334	1	1.26844	CETS168	NA	NA	NA	NA	NA	NA
TR-CETS1P54_01	1	0.948181	1	1.212	1	1.11738	CETS1P54	NA	NA	NA	NA	NA	NA
TR-CETS1P54_02	1	1.06696	0.618526	2.08837	0.905129	1.72203	CETS1P54	NA	NA	NA	NA	NA	NA
TR-CETS1P54_03	1	1.03323	0.798167	1.63714	1	1.42054	CETS1P54	NA	NA	NA	NA	NA	NA
TR-CHCH_01	1	NA	1	NA	1	NA	NA	NA	NA	NA	NA	NA	NA
TR-CHOP_01	1	1.63747	1	1.14465	1	1.3214	CHOP	NA	NA	NA	NA	NA	NA
TR-CHX10_01	1	1.14103	1	0	1	0.40924	CHX10	NA	NA	NA	NA	NA	NA
TR-CIZ_01	1	1.02974	1	1.34367	1	1.23108	CIZ	NA	NA	NA	NA	NA	NA
TR-CLOCKBMAL_Q6	1	1.02209	1	0.800216	1	0.879793	CLOCKBMAL	NA	NA	NA	NA	NA	NA
TR-CLOX_01	1	0	1	0	1	0	CLOX	NA	NA	NA	NA	NA	NA
TR-CMAF_01	1	1.7469	1	0.697799	1	1.07407	MAF	657.192	1504.18	-1.19459	8.13e-41	9.14e-40	1.65e-36
TR-CMYB_01	1	0.975792	1	1.4188	1	1.25991	MYB	1908.09	1000.68	0.931152	8.99e-12	2.1e-11	1.82e-07
TR-COMP1_01	1	0	1	0.950133	1	0.609361	COMP1	NA	NA	NA	NA	NA	NA
TR-COREBINDINGFACTOR_Q6	1	0.290623	1	0.650099	1	0.521171	COREBINDINGFACTOR	NA	NA	NA	NA	NA	NA
TR-COUP_01	1	1.01095	1	0.753801	1	0.846028	COUP	NA	NA	NA	NA	NA	NA
TR-COUP_DR1_Q6	1	0.908204	1	1.01579	1	0.977202	COUP	NA	NA	NA	NA	NA	NA
TR-COUPTF_Q6	1	1.15177	1	0.828136	1	0.944211	COUPTF	NA	NA	NA	NA	NA	NA
TR-CP2_01	1	1.09203	1	0.712475	1	0.848605	TFCP2	650.325	687.491	-0.080181	0.0334178	0.042974	1
TR-CP2_02	1	1.29319	0.528675	0.506231	1	0.788478	TFCP2	650.325	687.491	-0.080181	0.0334178	0.042974	1
TR-CREB_01	1	1.27911	1	0.715314	1	0.917523	CREB1	1196.71	1502.07	-0.32788	1.28e-17	4.01e-17	2.6e-13
TR-CREB_02	1	2.66741	1	0.828718	1	1.48818	CREB1	1196.71	1502.07	-0.32788	1.28e-17	4.01e-17	2.6e-13
TR-CREB_Q2	1	1.55789	1	0.348486	1	0.782247	CREB1	1196.71	1502.07	-0.32788	1.28e-17	4.01e-17	2.6e-13
TR-CREB_Q2_01	1	1.3135	1	0.440727	1	0.753752	CREB1	1196.71	1502.07	-0.32788	1.28e-17	4.01e-17	2.6e-13
TR-CREB_Q3	1	NA	1	NA	1	NA	NA	NA	NA	NA	NA	NA	NA
TR-CREB_Q4	1	1.2312	1	0.516392	1	0.772763	CREB1	1196.71	1502.07	-0.32788	1.28e-17	4.01e-17	2.6e-13
TR-CREB_Q4_01	1	0.995376	1	0.556643	1	0.713998	CREB1	1196.71	1502.07	-0.32788	1.28e-17	4.01e-17	2.6e-13
TR-CREBATF_Q6	1	1.64695	1	0.460511	1	0.886035	CREBATF	NA	NA	NA	NA	NA	NA
TR-CREBP1_01	1	0	1	0	1	0	CREBP1	NA	NA	NA	NA	NA	NA
TR-CREBP1_Q2	1	1.45669	1	0.814623	1	1.0449	CREBP1	NA	NA	NA	NA	NA	NA
TR-CREBP1CJUN_01	1	2.93897	1	1.23267	1	1.84465	CREBP1CJUN	NA	NA	NA	NA	NA	NA
TR-CREL_01	1	0.962036	1	0.98633	1	0.977617	REL	150.251	140.762	0.0941153	0.37698	0.418385	1
TR-CRX_Q4	1	0.689156	1	0.770792	1	0.741512	CRX	0.0975446	0.120375	-0.303397	0.570767	0.608606	1
TR-DBP_Q6	1	2.19798	1	1.22918	1	1.57665	DBP	331.805	310.205	0.0971139	0.746125	0.772023	1
TR-DEAF1_01	1	1.28597	1	0.873253	1	1.02128	DEAF1	692.72	587.387	0.237961	0.0223102	0.0292454	1
TR-DEAF1_02	1	0.736743	1	1.03002	1	0.924833	DEAF1	692.72	587.387	0.237961	0.0223102	0.0292454	1
TR-DEC_Q1	1	1.37618	1	0.923518	1	1.08587	DEC	NA	NA	NA	NA	NA	NA
TR-DELTAEF1_01	1	0.882075	1	1.47985	1	1.26545	DELTAEF1	NA	NA	NA	NA	NA	NA
TR-DR1_Q3	1	0.977301	1	0.888119	1	0.920105	DR1	1218.7	1088.03	0.163625	0.00487623	0.00677673	1
TR-DR3_Q4	1	1.22079	1	0.750969	1	0.919473	DR3	NA	NA	NA	NA	NA	NA
TR-DR4_Q2	1	1.02652	1	0.738076	1	0.841528	DR4	NA	NA	NA	NA	NA	NA
TR-DTYPEPA_B	1	1.44558	1	1.21262	1	1.29617	DTYPEPA	NA	NA	NA	NA	NA	NA
TR-E12_Q6	1	1.17756	1	0.774735	1	0.919211	TCF3	1735.86	956.427	0.859922	6.55e-29	3.59e-28	1.33e-24
TR-E2_01	1	0.923501	1	1.54934	1	1.32488	E2	NA	NA	NA	NA	NA	NA
TR-E2_Q6	1	0.819677	1	0.68758	1	0.734957	E2	NA	NA	NA	NA	NA	NA
TR-E2_Q6_01	1	0.454517	0.822852	2.03343	1	1.46714	E2	NA	NA	NA	NA	NA	NA
TR-E2A_Q2	1	0.929278	1	0.742398	1	0.809424	E2A	NA	NA	NA	NA	NA	NA
TR-E2A_Q6	1	0.941127	1	0.745599	1	0.815726	E2A	NA	NA	NA	NA	NA	NA
TR-E2F_01	1	1.60708	1	0.59915	1	0.960651	E2F	NA	NA	NA	NA	NA	NA
TR-E2F_02	1	0.779599	1	0.435974	1	0.559218	E2F	NA	NA	NA	NA	NA	NA
TR-E2F_03	1	0.579234	1	0.80981	1	0.727112	E2F	NA	NA	NA	NA	NA	NA
TR-E2F_Q2	1	NA	1	NA	1	NA	NA	NA	NA	NA	NA	NA	NA
TR-E2F_Q3	1	0.386025	1	0.863504	1	0.692253	E2F	NA	NA	NA	NA	NA	NA
TR-E2F_Q3_01	1	1.77356	1	0.867847	1	1.19269	E2F	NA	NA	NA	NA	NA	NA
TR-E2F_Q4	1	0.260438	1	0.873865	1	0.653855	E2F	NA	NA	NA	NA	NA	NA
TR-E2F_Q4_01	1	0.987449	1	0.662652	1	0.779143	E2F	NA	NA	NA	NA	NA	NA
TR-E2F_Q6	1	0.569375	1	0.636821	1	0.612631	E2F	NA	NA	NA	NA	NA	NA
TR-E2F_Q6_01	1	0.813812	1	0.910214	1	0.875638	E2F	NA	NA	NA	NA	NA	NA
TR-E2F1_Q3	1	0.541199	1	0.605308	1	0.582315	E2F1	466.347	73.1675	2.67213	2.55e-53	9.24e-52	5.15e-49
TR-E2F1_Q3_01	1	1.08544	1	1.10689	1	1.0992	E2F1	466.347	73.1675	2.67213	2.55e-53	9.24e-52	5.15e-49
TR-E2F1_Q4	1	1.2794	1	0.536606	1	0.803013	E2F1	466.347	73.1675	2.67213	2.55e-53	9.24e-52	5.15e-49
TR-E2F1_Q4_01	1	1.53558	1	0.736064	1	1.02282	E2F1	466.347	73.1675	2.67213	2.55e-53	9.24e-52	5.15e-49
TR-E2F1_Q6	1	0.569375	1	0.636821	1	0.612631	E2F1	466.347	73.1675	2.67213	2.55e-53	9.24e-52	5.15e-49
TR-E2F1_Q6_01	1	0.866248	1	1.08997	1	1.00973	E2F1	466.347	73.1675	2.67213	2.55e-53	9.24e-52	5.15e-49
TR-E2F1DP1_01	1	1.01683	1	1.02355	1	1.02114	E2F1DP1	NA	NA	NA	NA	NA	NA
TR-E2F1DP1RB_01	1	0.368419	1	0.618091	1	0.528545	E2F1DP1RB	NA	NA	NA	NA	NA	NA
TR-E2F1DP2_01	1	1.03248	1	0.577394	1	0.740615	E2F1DP2	NA	NA	NA	NA	NA	NA
TR-E2F4DP1_01	1	0.368419	1	0.618091	1	0.528545	E2F4DP1	NA	NA	NA	NA	NA	NA
TR-E2F4DP2_01	1	1.13218	1	0.633145	1	0.812126	E2F4DP2	NA	NA	NA	NA	NA	NA
TR-E47_01	1	1.06879	1	1.02937	1	1.04351	E47	NA	NA	NA	NA	NA	NA
TR-E47_02	1	0.798212	1	0.765228	1	0.777058	E47	NA	NA	NA	NA	NA	NA
TR-E4BP4_01	1	0	1	0.791904	1	0.507882	NFIL3	518.27	1015.67	-0.970658	4.31e-29	2.38e-28	8.72e-25
TR-E4F1_Q6	1	1.83154	1	0.768185	1	1.14956	E4F1	616.627	309.532	0.994308	1.01e-27	5.21e-27	2.05e-23
TR-EBF_Q6	1	0.639267	1	1.13207	1	0.955323	EBF	NA	NA	NA	NA	NA	NA
TR-EBOX_Q6_01	1	0.949655	1	1.06215	1	1.0218	EBOX	NA	NA	NA	NA	NA	NA
TR-EFC_Q6	1	1.65125	1	1.616	1	1.62864	RFX1	415.566	345.547	0.266196	2.06e-06	3.61e-06	0.0416772
TR-EGR_Q6	1	1.32328	1	1.01488	1	1.12549	EGR	NA	NA	NA	NA	NA	NA
TR-EGR1_01	1	1.05352	1	0.932837	1	0.976122	EGR1	4937.79	32056.3	-2.69867	1.83e-50	4.71e-49	3.7e-46
TR-EGR2_01	1	1.7142	1	0.589925	1	0.993154	EGR2	434.716	2090.93	-2.266	1.3e-41	1.56e-40	2.63e-37
TR-EGR3_01	1	1.57143	1	0.878791	1	1.12721	EGR3	608.05	2857.49	-2.23249	7.01e-37	6.08e-36	1.42e-32
TR-ELF1_Q6	1	0.342132	1	0.95665	1	0.736248	ELF1	1791.23	1960.29	-0.130121	0.000356887	0.000542483	1
TR-ELK1_01	1	1.89438	0.798167	1.67737	0.776114	1.7552	ELK1	897.427	623.734	0.524863	1.43e-34	1.07e-33	2.89e-30
TR-ELK1_02	1	1.01864	1	1.22068	1	1.14822	ELK1	897.427	623.734	0.524863	1.43e-34	1.07e-33	2.89e-30
TR-EN1_01	1	1.9317	1	0.54013	1	1.03923	EN1	301.475	59.7198	2.33576	0.00652729	0.00896302	1
TR-ER_Q6	1	0.803464	1	1.23563	1	1.08063	ESR1	10749.8	3449.89	1.63969	7.28e-09	1.46e-08	0.000147336
TR-ER_Q6_02	1	1.69843	1	1.02896	1	1.26907	ESR1	10749.8	3449.89	1.63969	7.28e-09	1.46e-08	0.000147336
TR-ERR1_Q2	1	0.495031	1	0.553671	1	0.532639	ESRRA	612.795	518.032	0.242363	0.0297318	0.0384733	1
TR-ETF_Q6	1	0.974107	0.798167	1.28561	1	1.17389	ETF	NA	NA	NA	NA	NA	NA
TR-ETS_Q4	1	0.96252	1	1.3212	1	1.19256	ETS	NA	NA	NA	NA	NA	NA
TR-ETS_Q6	1	0.882663	1	1.03209	1	0.9785	ETS	NA	NA	NA	NA	NA	NA
TR-ETS1_B	1	1.13522	1	1.22086	1	1.19014	ETS1	2248.14	3803.93	-0.75876	5.41e-27	2.67e-26	1.1e-22
TR-ETS2_B	1	0.87491	1	1.38628	1	1.20287	ETS2	1108.78	2651.69	-1.25794	3.28e-49	7.44e-48	6.64e-45
TR-EVI1_01	1	0	1	1.70251	1	1.09189	EVI1	NA	NA	NA	NA	NA	NA
TR-EVI1_02	1	0.59412	1	0.996747	1	0.852342	EVI1	NA	NA	NA	NA	NA	NA
TR-EVI1_03	1	0	1	0.482446	1	0.309413	EVI1	NA	NA	NA	NA	NA	NA
TR-EVI1_04	1	0	1	0.721808	1	0.462926	EVI1	NA	NA	NA	NA	NA	NA
TR-EVI1_05	1	0	1	0.867509	1	0.55637	EVI1	NA	NA	NA	NA	NA	NA
TR-EVI1_06	1	1.26601	1	0	1	0.454064	EVI1	NA	NA	NA	NA	NA	NA
TR-FAC1_01	1	0.862002	1	1.44617	1	1.23665	FALZ	NA	NA	NA	NA	NA	NA
TR-FOX_Q2	1	0.530694	1	0.890338	1	0.761349	FOX	NA	NA	NA	NA	NA	NA
TR-FOXD3_01	1	1.21205	1	0.67781	1	0.869418	FOXD3	12.1542	1.42957	3.0878	9.44e-14	2.43e-13	1.91e-09
TR-FOXJ2_01	1	0.694882	1	0.388598	1	0.498449	FOXJ2	903.384	1145.02	-0.34196	6.09e-25	2.71e-24	1.23e-20
TR-FOXJ2_02	1	1.38435	1	0	1	0.496508	FOXJ2	903.384	1145.02	-0.34196	6.09e-25	2.71e-24	1.23e-20
TR-FOXM1_01	1	0.819913	1	1.1463	1	1.02924	FOXM1	1232.14	103.134	3.57856	2.07e-58	2.03e-56	4.18e-54
TR-FOXO1_01	1	0.723158	1	0.808822	1	0.778098	FOXO1A	NA	NA	NA	NA	NA	NA
TR-FOXO1_02	1	1.21932	1	0.68188	1	0.874637	FOXO1A	NA	NA	NA	NA	NA	NA
TR-FOXO3_01	1	1.24386	1	0.927468	1	1.04094	FOXO3A	NA	NA	NA	NA	NA	NA
TR-FOXO4_01	1	0.631739	1	1.2365	1	1.0196	FOXO4	492.923	1004.17	-1.02656	5.34e-49	1.18e-47	1.08e-44
TR-FOXO4_02	1	0	1	0.974352	1	0.624894	FOXO4	492.923	1004.17	-1.02656	5.34e-49	1.18e-47	1.08e-44
TR-FOXP1_01	1	0	1	1.21944	1	0.782076	FOXP1	1797.62	2105.45	-0.228036	5.2e-08	9.98e-08	0.00105212
TR-FOXP3_Q4	1	1.06924	1	0.597948	1	0.766979	FOXP3	97.4107	18.5517	2.39253	7.5e-40	7.88e-39	1.52e-35
TR-FREAC2_01	1	0.485066	1	0.542526	1	0.521918	FOXF2	66.5301	53.9087	0.30349	0.604391	0.640077	1
TR-FREAC3_01	1	0.483581	1	0.540865	1	0.52032	FOXC1	566.07	650.676	-0.20096	4.59e-27	2.28e-26	9.3e-23
TR-FREAC4_01	1	0.88471	1	0.247378	1	0.475962	FOXD1	49.6669	6.91622	2.84423	0.0015242	0.00221097	1
TR-FREAC7_01	1	0	1	0	1	0	FOXL1	40.8419	27.2859	0.581891	0.389698	0.431223	1
TR-FXR_IR1_Q6	1	1.0655	1	1.19171	1	1.14645	FXR	NA	NA	NA	NA	NA	NA
TR-FXR_Q3	1	2.33773	1	0.87155	1	1.39741	FXR	NA	NA	NA	NA	NA	NA
TR-GABP_B	1	0.863128	1	1.27254	1	1.1257	GABPA	803.689	1166.8	-0.537845	2.54e-28	1.35e-27	5.14e-24
TR-GATA1_01	1	0.634512	1	0.946232	1	0.834431	GATA1	1.61475	1.53389	0.0741153	0.0755741	0.0933326	1
TR-GATA1_02	1	1.38435	1	1.93542	1	1.73778	GATA1	1.61475	1.53389	0.0741153	0.0755741	0.0933326	1
TR-GATA1_03	1	0.928325	1	1.29786	1	1.16533	GATA1	1.61475	1.53389	0.0741153	0.0755741	0.0933326	1
TR-GATA1_04	1	1.03511	1	0.578865	1	0.742502	GATA1	1.61475	1.53389	0.0741153	0.0755741	0.0933326	1
TR-GATA1_05	1	0.664049	1	0.742711	1	0.714498	GATA1	1.61475	1.53389	0.0741153	0.0755741	0.0933326	1
TR-GATA1_06	1	0.627418	1	0.35087	1	0.450056	GATA1	1.61475	1.53389	0.0741153	0.0755741	0.0933326	1
TR-GATA2_01	1	0.915473	1	0.341306	1	0.547235	GATA2	338.699	213.924	0.662906	0.814399	0.833371	1
TR-GATA2_02	1	0	1	1.01369	1	0.650123	GATA2	338.699	213.924	0.662906	0.814399	0.833371	1
TR-GATA2_03	1	1.11596	1	0.312038	1	0.600369	GATA2	338.699	213.924	0.662906	0.814399	0.833371	1
TR-GATA3_01	1	1.79398	1	0.501622	1	0.965136	GATA3	11339.2	3409.09	1.73386	2.26e-24	9.8e-24	4.58e-20
TR-GATA3_02	1	0	1	0.656	1	0.420721	GATA3	11339.2	3409.09	1.73386	2.26e-24	9.8e-24	4.58e-20
TR-GATA3_03	1	0	1	0	0.905129	0	GATA3	11339.2	3409.09	1.73386	2.26e-24	9.8e-24	4.58e-20
TR-GATA4_Q3	1	0.78117	1	0.58247	1	0.653735	GATA4	29.3959	0.801755	5.19631	7.45e-05	0.000118452	1
TR-GATA6_01	1	1.65799	1	0.463599	1	0.891977	GATA6	149.059	197.333	-0.404752	1.53e-14	4.1e-14	3.1e-10
TR-GFI1_01	1	0.683524	1	1.14674	1	0.980603	GFI1	33.2406	26.9287	0.303802	0.34951	0.390745	1
TR-GFI1_Q6	1	0.265744	1	1.18889	1	0.857798	GFI1	33.2406	26.9287	0.303802	0.34951	0.390745	1
TR-GFI1B_01	1	1.07192	1	0.999085	1	1.02521	GFI1B	2.33004	0.903589	1.36662	0.112671	0.136181	1
TR-GLI_Q2	1	0.898898	1	0.731184	1	0.791336	GLI	NA	NA	NA	NA	NA	NA
TR-GR_01	1	1.22801	1	1.20179	1	1.2112	NR3C1	1181.11	3915.51	-1.72906	1.15e-58	1.21e-56	2.33e-54
TR-GR_Q6	1	0.824788	1	0.922491	1	0.887449	NR3C1	1181.11	3915.51	-1.72906	1.15e-58	1.21e-56	2.33e-54
TR-GR_Q6_01	1	1.78705	1	1.42767	1	1.55657	NR3C1	1181.11	3915.51	-1.72906	1.15e-58	1.21e-56	2.33e-54
TR-GRE_C	1	0.635646	1	0.829434	1	0.759931	GRE	NA	NA	NA	NA	NA	NA
TR-GZF1_01	1	1.78497	0.798167	2.49552	1	2.24067	ZNF336	NA	NA	NA	NA	NA	NA
TR-HAND1E47_01	1	1.6015	1	1.00755	1	1.22058	HAND1	1.24262	0.199697	2.6375	0.282236	0.321498	1
TR-HEB_Q6	1	1.09238	0.798167	0.610889	1	0.783578	TCF12	1746.74	2047.21	-0.228994	2.92e-09	6e-09	5.92e-05
TR-HELIOSA_01	1	1.12345	1	0.628267	1	0.805869	HELIOSA	NA	NA	NA	NA	NA	NA
TR-HELIOSA_02	1	0.355521	1	1.39172	1	1.02008	HELIOSA	NA	NA	NA	NA	NA	NA
TR-HEN1_01	1	1.61243	1	0.661257	1	1.0024	NHLH1	5.65573	3.95702	0.515299	0.0948136	0.115571	1
TR-HEN1_02	1	1.26189	1	0.940913	1	1.05603	NHLH1	5.65573	3.95702	0.515299	0.0948136	0.115571	1
TR-HES1_Q2	1	1.27995	1	0.991087	1	1.09469	HES1	1352.93	1195.32	0.178683	0.3229	0.363707	1
TR-HFH1_01	1	1.41513	1	0.527586	1	0.845908	FOXQ1	41.8765	24.003	0.802925	0.430536	0.472283	1
TR-HFH3_01	1	1.9058	1	1.33222	1	1.53794	FOXI1	287.824	359.571	-0.32109	2.05e-09	4.24e-09	4.14e-05
TR-HFH4_01	1	2.19065	1	0.612536	1	1.17854	FOXJ1	147.077	6.54281	4.49052	1.22e-14	3.29e-14	2.47e-10
TR-HFH8_01	1	0.480314	1	0.805816	1	0.689072	HFH8	NA	NA	NA	NA	NA	NA
TR-HIC1_02	1	1.23244	1	0.989642	1	1.07672	HIC1	167.155	269.511	-0.689158	6.38e-19	2.13e-18	1.29e-14
TR-HIC1_03	1	1.20106	1	0.985108	1	1.06256	HIC1	167.155	269.511	-0.689158	6.38e-19	2.13e-18	1.29e-14
TR-HIF1_Q3	1	1.18601	0.798167	0.414532	1	0.691228	HIF1A	2692.33	2197.74	0.292831	0.644448	0.678243	1
TR-HIF1_Q5	1	1.17249	0.528675	0.18734	1	0.540672	HIF1A	2692.33	2197.74	0.292831	0.644448	0.678243	1
TR-HLF_01	1	1.22987	0.640221	3.43889	0.905129	2.64661	HLF	173.587	1316.58	-2.92306	1.92e-61	6.08e-59	3.89e-57
TR-HMEF2_Q6	1	1.02136	1	0.571172	1	0.732634	HMEF2	NA	NA	NA	NA	NA	NA
TR-HMGIY_Q3	1	0	1	0.638099	1	0.40924	HMGIY	NA	NA	NA	NA	NA	NA
TR-HMGIY_Q6	1	0.882787	1	1.72788	1	1.42478	HMGIY	NA	NA	NA	NA	NA	NA
TR-HMX1_01	1	1.07252	1	1.07961	1	1.07707	HMX1	3.32217	1.01106	1.71626	0.168266	0.198647	1
TR-HNF1_01	1	0	1	1.60135	1	1.02702	TCF2	NA	NA	NA	NA	NA	NA
TR-HNF1_C	1	1.34633	1	0	1	0.482873	TCF2	NA	NA	NA	NA	NA	NA
TR-HNF1_Q6	1	1.5462	1	1.72936	1	1.66367	TCF2	NA	NA	NA	NA	NA	NA
TR-HNF1_Q6_01	1	1.40279	1	1.56896	1	1.50936	TCF2	NA	NA	NA	NA	NA	NA
TR-HNF3_Q6	1	1.56794	1	1.09605	1	1.26529	FOXA2	2.14724	0.89998	1.25452	0.240562	0.277078	1
TR-HNF3_Q6_01	1	1.34379	1	1.50297	1	1.44588	FOXA2	2.14724	0.89998	1.25452	0.240562	0.277078	1
TR-HNF3ALPHA_Q6	1	1.17921	1	1.31889	1	1.26879	FOXA2	2.14724	0.89998	1.25452	0.240562	0.277078	1
TR-HNF3B_01	1	1.05352	1	0.88374	1	0.944634	FOXA2	2.14724	0.89998	1.25452	0.240562	0.277078	1
TR-HNF4_01	1	0.90154	1	0.924306	1	0.916141	HNF4A	0.527854	0.466686	0.177685	0.13754	0.164386	1
TR-HNF4_01_B	1	1.35403	1	1.04117	1	1.15338	HNF4A	0.527854	0.466686	0.177685	0.13754	0.164386	1
TR-HNF4_DR1_Q3	1	1.14482	1	0.720246	1	0.872524	HNF4	NA	NA	NA	NA	NA	NA
TR-HNF4_Q6	1	0.378573	1	0.74098	1	0.611	HNF4A	0.527854	0.466686	0.177685	0.13754	0.164386	1
TR-HNF4_Q6_01	1	1.30975	0.528675	0.292979	1	0.65765	HNF4A	0.527854	0.466686	0.177685	0.13754	0.164386	1
TR-HNF4_Q6_02	1	NA	1	NA	1	NA	NA	NA	NA	NA	NA	NA	NA
TR-HNF4_Q6_03	1	NA	1	NA	1	NA	NA	NA	NA	NA	NA	NA	NA
TR-HNF4ALPHA_Q6	1	0.277519	1	0.465589	1	0.398137	HNF4ALPHA	NA	NA	NA	NA	NA	NA
TR-HNF6_Q6	1	0.785052	0.917537	2.19512	1	1.68939	ONECUT2	85.2708	8.88546	3.26253	0.000614827	0.000919449	1
TR-HOX13_01	1	0	1	1.76213	1	1.13013	HOX13	NA	NA	NA	NA	NA	NA
TR-HOXA3_01	1	0	1	1.42827	1	0.916012	HOXA3	52.684	192.322	-1.86809	5.81e-53	1.99e-51	1.18e-48
TR-HOXA4_Q2	1	0	1	0.49018	1	0.314373	HOXA4	33.7243	179.492	-2.41206	1.38e-60	3.09e-58	2.78e-56
TR-HOXA7_01	1	0	1	0.810471	1	0.519789	HOXA7	104.399	386.948	-1.89003	5.77e-56	3.01e-54	1.17e-51
TR-HP1SITEFACTOR_Q6	1	0.881419	1	1.47874	1	1.26451	HP1SITEFACTOR	NA	NA	NA	NA	NA	NA
TR-HSF_Q6	1	0.781342	1	1.22346	1	1.06489	HSF	NA	NA	NA	NA	NA	NA
TR-HSF1_01	1	2.1574	1	1.5081	1	1.74098	HSF1	1963.06	1190.86	0.721105	1.05e-20	3.8e-20	2.12e-16
TR-HSF1_Q6	1	0.554929	1	1.34477	1	1.06149	HSF1	1963.06	1190.86	0.721105	1.05e-20	3.8e-20	2.12e-16
TR-HSF2_01	1	1.73806	1	0.97197	1	1.24673	HSF2	358.622	407.953	-0.185939	7.12e-09	1.43e-08	0.000144186
TR-HTF_01	1	2.05948	1	0.767814	1	1.23108	HTF	NA	NA	NA	NA	NA	NA
TR-ICSBP_Q6	1	1.48691	1	0.83152	1	1.06658	IRF8	375.581	354.971	0.0814204	0.0192298	0.0253666	1
TR-IK1_01	1	0.795262	1	1.22302	1	1.0696	IK1	NA	NA	NA	NA	NA	NA
TR-IK2_01	1	0.746903	1	0.835379	1	0.803646	IK2	NA	NA	NA	NA	NA	NA
TR-IK3_01	1	0.839108	1	0.782089	1	0.802539	IK3	NA	NA	NA	NA	NA	NA
TR-IPF1_Q4	1	0	1	0	1	0	IPF1	NA	NA	NA	NA	NA	NA
TR-IPF1_Q4_01	1	0	1	0.706103	1	0.452854	IPF1	NA	NA	NA	NA	NA	NA
TR-IRF_Q6	1	1.00157	1	1.54029	1	1.34708	IRF	NA	NA	NA	NA	NA	NA
TR-IRF_Q6_01	1	0.772679	1	0.720174	1	0.739005	IRF	NA	NA	NA	NA	NA	NA
TR-IRF1_01	1	0.872583	1	0.975947	1	0.938875	IRF1	1378.52	852.166	0.693917	5.31e-09	1.08e-08	0.000107561
TR-IRF1_Q6	1	0.378724	1	1.27076	1	0.950824	IRF1	1378.52	852.166	0.693917	5.31e-09	1.08e-08	0.000107561
TR-IRF2_01	1	1.12568	1	0.944266	1	1.00933	IRF2	859.889	954.179	-0.150108	6.4e-07	1.16e-06	0.0129691
TR-IRF7_01	1	0.327965	0.798167	0.183408	0.905129	0.235254	IRF7	834.675	221.295	1.91525	1.3e-42	1.65e-41	2.62e-38
TR-ISRE_01	1	0.673273	1	1.00404	1	0.885406	ISRE	NA	NA	NA	NA	NA	NA
TR-KAISO_01	1	1.07331	1	1.05039	1	1.05861	KAISO	NA	NA	NA	NA	NA	NA
TR-KROX_Q6	1	1.13318	1	0.817151	1	0.930499	KROX	NA	NA	NA	NA	NA	NA
TR-LBP1_Q6	1	1.01972	1	0.833454	1	0.900261	UBP1	2156.37	2100.73	0.0377197	0.747729	0.772684	1
TR-LDSPOLYA_B	1	0.99329	0.637614	0.277738	1	0.534376	LDSPOLYA	NA	NA	NA	NA	NA	NA
TR-LEF1_Q2	1	NA	1	NA	1	NA	NA	NA	NA	NA	NA	NA	NA
TR-LEF1_Q2_01	1	1.36416	0.884329	0.305151	1	0.684973	LEF1	530.285	138.008	1.94202	3.07e-36	2.55e-35	6.22e-32
TR-LEF1TCF1_Q4	1	1.85726	1	0.519315	1	0.999177	LEF1TCF1	NA	NA	NA	NA	NA	NA
TR-LFA1_Q6	1	1.05424	1	1.27738	1	1.19735	LFA1	NA	NA	NA	NA	NA	NA
TR-LHX3_01	1	0.871692	1	0.487475	1	0.625277	LHX3	1.01164	0.0132691	6.25248	7.48e-06	1.27e-05	0.151459
TR-LMO2COM_01	1	0.997355	1	0.871483	1	0.916628	LMO2	272.003	632.546	-1.21755	1.44e-47	2.78e-46	2.92e-43
TR-LMO2COM_02	1	2.28819	1	0.426541	1	1.09423	LMO2	272.003	632.546	-1.21755	1.44e-47	2.78e-46	2.92e-43
TR-LPOLYA_B	1	1.0044	1	0.842534	1	0.900589	LPOLYA	NA	NA	NA	NA	NA	NA
TR-LRF_Q2	1	1.19828	1	0.861572	1	0.982334	FBI1	NA	NA	NA	NA	NA	NA
TR-LUN1_01	1	1.67583	1	1.28861	1	1.42749	LUN1	NA	NA	NA	NA	NA	NA
TR-LXR_DR4_Q3	1	0.80233	1	1.00954	1	0.935225	LXR	NA	NA	NA	NA	NA	NA
TR-LXR_Q3	1	1.50404	1	0.764639	1	1.02983	NR1H2	1263.06	1165.46	0.116025	0.190606	0.222979	1
TR-LYF1_01	1	1.17003	1	0.89968	1	0.996642	LYF1	NA	NA	NA	NA	NA	NA
TR-MAF_Q6	1	0.526615	1	1.17799	1	0.944372	MAF	657.192	1504.18	-1.19459	8.13e-41	9.14e-40	1.65e-36
TR-MAF_Q6_01	1	1.04488	1	0.681713	1	0.811964	MAF	657.192	1504.18	-1.19459	8.13e-41	9.14e-40	1.65e-36
TR-MAX_01	1	1.67815	1	1.12616	1	1.32414	MAX	1445.09	1307.52	0.144323	0.00323943	0.0045745	1
TR-MAZ_Q6	1	1.23579	1	0.947783	1	1.05108	MAZ	5548.41	2088.16	1.40985	2.63e-57	1.82e-55	5.32e-53
TR-MAZR_01	1	0.901312	1	0.831665	1	0.856644	ZNF278	NA	NA	NA	NA	NA	NA
TR-MEF2_01	1	2.11315	1	0.709041	1	1.21264	MEF2A	1361.92	2019.88	-0.568631	1.28e-33	9.12e-33	2.59e-29
TR-MEF2_02	1	1.27968	1	0.357818	1	0.688452	MEF2A	1361.92	2019.88	-0.568631	1.28e-33	9.12e-33	2.59e-29
TR-MEF2_03	1	1.49263	1	1.25208	1	1.33836	MEF2A	1361.92	2019.88	-0.568631	1.28e-33	9.12e-33	2.59e-29
TR-MEF2_04	1	2.70034	1	0.377527	1	1.21062	MEF2A	1361.92	2019.88	-0.568631	1.28e-33	9.12e-33	2.59e-29
TR-MEF2_Q6_01	1	0.46752	1	0.522901	1	0.503039	MEF2A	1361.92	2019.88	-0.568631	1.28e-33	9.12e-33	2.59e-29
TR-MEF3_B	1	0.88471	1	1.18741	1	1.07885	MEF3	NA	NA	NA	NA	NA	NA
TR-MEIS1_01	1	1.5786	0.798167	0.33105	1	0.778494	MEIS1	173.976	350.901	-1.01218	9.96e-41	1.11e-39	2.02e-36
TR-MEIS1AHOXA9_01	1	1.383	1	0.773416	1	0.992049	HOXA9	84.4458	239.324	-1.50287	8.12e-48	1.6e-46	1.64e-43
TR-MEIS1BHOXA9_02	1	1.52274	1	1.13541	1	1.27433	HOXA9	84.4458	239.324	-1.50287	8.12e-48	1.6e-46	1.64e-43
TR-MIF1_01	1	1.03897	1	0.929637	1	0.96885	MIF1	NA	NA	NA	NA	NA	NA
TR-MINI19_B	1	1.00592	0.798167	0.690388	1	0.803556	MINI19	NA	NA	NA	NA	NA	NA
TR-MINI20_B	1	0.907873	0.809904	0.705151	1	0.777859	MINI20	NA	NA	NA	NA	NA	NA
TR-MMEF2_Q6	1	1.05196	1	0.294144	1	0.565942	MMEF2	NA	NA	NA	NA	NA	NA
TR-MOVOB_01	1	1.36733	1	0.964126	1	1.10874	MOVOB	NA	NA	NA	NA	NA	NA
TR-MRF2_01	1	0	0.798167	2.296	1	1.47252	MRF2	NA	NA	NA	NA	NA	NA
TR-MSX1_01	1	1.22194	1	1.36669	1	1.31477	MSX1	72.8834	144.247	-0.984878	6.78e-16	1.94e-15	1.37e-11
TR-MTATA_B	1	1.17498	1	1.64271	1	1.47496	MTATA	NA	NA	NA	NA	NA	NA
TR-MTF1_Q4	1	0.948916	1	1.16745	1	1.08907	MTF1	613.684	764.482	-0.316985	1.64e-15	4.61e-15	3.32e-11
TR-MUSCLE_INI_B	1	0.991748	1	0.831921	1	0.889244	PHF5A	496.734	418.147	0.248462	0.000388657	0.000588478	1
TR-MYB_Q3	1	1.50236	1	0.42008	1	0.808246	MYB	1908.09	1000.68	0.931152	8.99e-12	2.1e-11	1.82e-07
TR-MYB_Q5_01	1	1.57585	1	0.352503	1	0.791264	MYB	1908.09	1000.68	0.931152	8.99e-12	2.1e-11	1.82e-07
TR-MYB_Q6	1	1.57068	1	0.439185	1	0.845005	MYB	1908.09	1000.68	0.931152	8.99e-12	2.1e-11	1.82e-07
TR-MYC_Q2	1	1.16091	1	0.757417	1	0.902133	MYC	2165.85	4392.32	-1.02005	1.33e-27	6.81e-27	2.69e-23
TR-MYCMAX_01	1	0.826907	1	0.92486	1	0.889729	MYCMAX	NA	NA	NA	NA	NA	NA
TR-MYCMAX_02	1	1.51705	1	0.848378	1	1.0882	MYCMAX	NA	NA	NA	NA	NA	NA
TR-MYCMAX_03	1	1.45252	1	0.974751	1	1.14611	MYCMAX	NA	NA	NA	NA	NA	NA
TR-MYCMAX_B	1	1.55075	1	0.69378	1	1.00114	MYCMAX	NA	NA	NA	NA	NA	NA
TR-MYOD	1	0.873942	1	0.87972	1	0.877648	MYOD1	1.00095	9.34303	-3.22252	0.00685346	0.00939816	1
TR-MYOD_	1	1.16535	1	0.868931	1	0.975244	NA	NA	NA	NA	NA	NA	NA
TR-MYOD_0	1	1.08482	1	0.930216	1	0.985666	MYOD1	1.00095	9.34303	-3.22252	0.00685346	0.00939816	1
TR-MYOD_01	1	1.1393	0.798167	0.509702	1	0.735511	MYOD1	1.00095	9.34303	-3.22252	0.00685346	0.00939816	1
TR-MYOD_Q6	1	1.50775	1	0.843177	1	1.08153	MYOD1	1.00095	9.34303	-3.22252	0.00685346	0.00939816	1
TR-MYOD_Q6_01	1	1.03501	1	0.731128	1	0.840119	MYOD1	1.00095	9.34303	-3.22252	0.00685346	0.00939816	1
TR-MYOGENIN_Q6	1	0.950843	1	0.818059	1	0.865683	MYOG	2.22897	20.4504	-3.19768	2.21e-05	3.64e-05	0.44726
TR-MYOGNF1_01	1	1.22589	1	1.02833	1	1.09919	MYOGNF1	NA	NA	NA	NA	NA	NA
TR-MZF1_01	1	0.821636	1	1.00251	1	0.937636	ZNF42	NA	NA	NA	NA	NA	NA
TR-MZF1_02	1	0.566265	1	0.904776	1	0.783366	ZNF42	NA	NA	NA	NA	NA	NA
TR-NANOG_01	1	1.29405	1	1.20612	1	1.23765	NANOG	2.09931	3.45101	-0.717105	0.00351551	0.00494815	1
TR-NCX_01	1	0	1	0.581193	1	0.372744	TLX2	1.26276	0.215134	2.55327	2.16e-09	4.47e-09	4.38e-05
TR-NERF_Q2	1	0.658242	1	1.18612	1	0.996796	ELF2	831.693	1012.35	-0.283586	3.22e-16	9.39e-16	6.53e-12
TR-NF1_Q6	1	1.40348	1	0.784868	1	1.00674	NFIA	1751.53	2565.68	-0.550725	2.3e-18	7.48e-18	4.66e-14
TR-NF1_Q6_01	1	1.3348	1	0.653151	1	0.89763	NFIA	1751.53	2565.68	-0.550725	2.3e-18	7.48e-18	4.66e-14
TR-NFAT_Q4_01	1	0.943104	1	0.527411	1	0.676502	NFATC1	459.184	629.084	-0.454178	7.59e-17	2.28e-16	1.54e-12
TR-NFAT_Q6	1	0.484323	0.798167	0.270847	0.905129	0.347412	NFATC1	459.184	629.084	-0.454178	7.59e-17	2.28e-16	1.54e-12
TR-NFE2_01	1	0.203017	1	0.567665	0.905129	0.436881	NFE2	26.9859	10.2939	1.39041	0.00235025	0.00335679	1
TR-NFKAPPAB_01	1	1.16344	1	0.795216	1	0.927284	NFKB1	1437.51	1563.12	-0.120849	9.83e-07	1.76e-06	0.0199015
TR-NFKAPPAB50_01	1	1.14728	1	0.96239	1	1.0287	NFKAPPAB50	NA	NA	NA	NA	NA	NA
TR-NFKAPPAB65_01	1	1.17679	1	1.12816	1	1.1456	NFKAPPAB65	NA	NA	NA	NA	NA	NA
TR-NFKB_C	1	1.16036	0.798167	1.54115	1	1.40458	NFKB1	1437.51	1563.12	-0.120849	9.83e-07	1.76e-06	0.0199015
TR-NFKB_Q6	1	1.1807	1	1.22623	1	1.2099	NFKB1	1437.51	1563.12	-0.120849	9.83e-07	1.76e-06	0.0199015
TR-NFKB_Q6_01	1	0.686384	1	1.02359	1	0.902647	NFKB1	1437.51	1563.12	-0.120849	9.83e-07	1.76e-06	0.0199015
TR-NFMUE1_Q6	1	1.36361	0.798167	1.62046	1	1.52833	NFMUE1	NA	NA	NA	NA	NA	NA
TR-NFY_01	1	0.50407	0.528675	2.39607	0.905129	1.71749	NFYA	1347	991.275	0.442396	1.2e-09	2.52e-09	2.44e-05
TR-NFY_C	1	0.931874	1	1.21597	1	1.11408	NFYA	1347	991.275	0.442396	1.2e-09	2.52e-09	2.44e-05
TR-NFY_Q6	1	0.29675	0.637248	2.15736	1	1.49004	NFYA	1347	991.275	0.442396	1.2e-09	2.52e-09	2.44e-05
TR-NFY_Q6_01	1	0.251278	1	1.2647	1	0.901226	NFYA	1347	991.275	0.442396	1.2e-09	2.52e-09	2.44e-05
TR-NGFIC_01	1	1.18725	1	1.04334	1	1.09495	EGR4	7.87689	2.72863	1.52945	0.365241	0.406403	1
TR-NKX22_01	1	0.633005	1	1.41598	1	1.13516	NKX2-2	24.4133	0.522632	5.54573	2.59e-09	5.33e-09	5.24e-05
TR-NKX25_01	1	0.560619	0.798167	2.1946	1	1.60856	NKX2-5	20.651	2.79126	2.88722	0.240308	0.276821	1
TR-NKX25_02	1	0	1	0.971376	1	0.622985	NKX2-5	20.651	2.79126	2.88722	0.240308	0.276821	1
TR-NKX25_Q5	1	0.368945	1	1.44427	1	1.0586	NKX2-5	20.651	2.79126	2.88722	0.240308	0.276821	1
TR-NKX3A_01	1	0	1	1.20557	1	0.773182	NKX3-1	388.86	209.03	0.895538	0.0435546	0.0552688	1
TR-NKX61_01	1	1.36051	1	0.760834	1	0.975911	NKX6-1	20.3888	2.91536	2.80603	2.79e-14	7.37e-14	5.65e-10
TR-NKX62_Q2	1	0.761097	1	0.851254	1	0.818919	NKX6-2	0.0112188	0.00424	1.40378	0.339539	0.380529	1
TR-NMYC_01	1	1.04194	0.798167	0.388456	1	0.622833	MYCN	61.8038	19.8993	1.63498	0.00557456	0.00770229	1
TR-NRF1_Q6	1	0.504875	1	1.50582	1	1.14682	NFE2L1	7094.85	9105.58	-0.359977	1.1e-13	2.83e-13	2.23e-09
TR-NRF2_01	1	1.154	1	1.2907	1	1.24167	NFE2L2	2363.37	3426.7	-0.535972	1.07e-41	1.29e-40	2.17e-37
TR-NRF2_Q4	1	0.674551	1	0.880199	1	0.806442	NFE2L2	2363.37	3426.7	-0.535972	1.07e-41	1.29e-40	2.17e-37
TR-NRSE_B	1	1.13941	1	1.13278	1	1.13516	NRSE	NA	NA	NA	NA	NA	NA
TR-NRSF_01	1	1.67131	1	0.890138	1	1.17031	REST	422.284	451.329	-0.095967	0.0542906	0.0680691	1
TR-NRSF_Q4	1	1.26421	1	0.961495	1	1.07007	REST	422.284	451.329	-0.095967	0.0542906	0.0680691	1
TR-OCT_C	1	0.918726	1	1.02756	1	0.988524	OCT	NA	NA	NA	NA	NA	NA
TR-OCT_Q6	1	0.925906	1	1.29448	1	1.16229	OCT	NA	NA	NA	NA	NA	NA
TR-OCT1_01	1	0.590419	1	1.32072	1	1.05879	POU2F1	143.409	108.547	0.401808	3.17e-08	6.15e-08	0.000641241
TR-OCT1_02	1	0.726855	1	0.406478	1	0.521384	POU2F1	143.409	108.547	0.401808	3.17e-08	6.15e-08	0.000641241
TR-OCT1_03	1	0	1	0.482154	1	0.309226	POU2F1	143.409	108.547	0.401808	3.17e-08	6.15e-08	0.000641241
TR-OCT1_04	1	0.88361	1	0.49414	1	0.633827	POU2F1	143.409	108.547	0.401808	3.17e-08	6.15e-08	0.000641241
TR-OCT1_05	1	1.99331	1	1.3934	1	1.60856	POU2F1	143.409	108.547	0.401808	3.17e-08	6.15e-08	0.000641241
TR-OCT1_06	1	0.590174	1	0.990127	1	0.846681	POU2F1	143.409	108.547	0.401808	3.17e-08	6.15e-08	0.000641241
TR-OCT1_07	1	0.669364	1	0	1	0.240072	POU2F1	143.409	108.547	0.401808	3.17e-08	6.15e-08	0.000641241
TR-OCT1_B	1	1.48445	1	0.830145	1	1.06482	POU2F1	143.409	108.547	0.401808	3.17e-08	6.15e-08	0.000641241
TR-OCT1_Q5_01	1	1.31764	1	0.73686	1	0.945159	POU2F1	143.409	108.547	0.401808	3.17e-08	6.15e-08	0.000641241
TR-OCT1_Q6	1	1.13105	1	1.68671	1	1.48742	POU2F1	143.409	108.547	0.401808	3.17e-08	6.15e-08	0.000641241
TR-OCT4_01	1	0	1	1.13785	1	0.729751	POU5F1	5.53155	5.64812	-0.0300855	4.78e-12	1.13e-11	9.69e-08
TR-OCT4_02	1	0	1	0.678775	1	0.435327	POU5F1	5.53155	5.64812	-0.0300855	4.78e-12	1.13e-11	9.69e-08
TR-OLF1_01	1	1.36094	0.777914	1.52215	0.905129	1.46433	OLF1	NA	NA	NA	NA	NA	NA
TR-OSF2_Q6	1	0.86832	1	1.13304	1	1.0381	RUNX2	418.724	182.729	1.1963	2.28e-20	8.15e-20	4.61e-16
TR-OTX_Q1	1	0	1	0.858609	1	0.550662	OTX1	41.9148	8.44346	2.31155	1.78e-23	7.36e-23	3.6e-19
TR-P300_01	1	1.35737	1	1.13862	1	1.21707	P300	NA	NA	NA	NA	NA	NA
TR-P53_01	1	1.07074	1	0.718546	1	0.844863	TP53	1703.58	1558.75	0.128183	0.369183	0.410466	1
TR-P53_02	1	1.99841	1	1.11757	1	1.43349	TP53	1703.58	1558.75	0.128183	0.369183	0.410466	1
TR-P53_DECAMER_Q2	1	1.17047	1	0.763653	1	0.90956	TP53	1703.58	1558.75	0.128183	0.369183	0.410466	1
TR-PADS_C	1	1.07414	1	0.961102	1	1.00164	PADS	NA	NA	NA	NA	NA	NA
TR-PAX_Q6	1	1.56981	1	0.877885	1	1.12605	PAX	NA	NA	NA	NA	NA	NA
TR-PAX1_B	1	0.755034	1	1.26671	1	1.08319	PAX1	18.5311	2.13776	3.11578	3.71e-14	9.74e-14	7.51e-10
TR-PAX2_01	1	0.880055	1	0.984304	1	0.946914	PAX2	39.2511	7.14986	2.45675	3.26e-09	6.67e-09	6.6e-05
TR-PAX2_02	1	0.943887	0.807679	1.71551	1	1.43876	PAX2	39.2511	7.14986	2.45675	3.26e-09	6.67e-09	6.6e-05
TR-PAX3_01	1	0.662811	1	1.11199	1	0.950888	PAX3	6.64459	17.4453	-1.39259	3.39e-22	1.32e-21	6.87e-18
TR-PAX3_B	1	1.57853	1	0.294253	1	0.754868	PAX3	6.64459	17.4453	-1.39259	3.39e-22	1.32e-21	6.87e-18
TR-PAX4_01	1	0.858316	1	0.799992	1	0.82091	PAX4	0.0298774	0.0264927	0.17346	0.330186	0.37114	1
TR-PAX4_02	1	0.704873	1	0.78837	1	0.758424	PAX4	0.0298774	0.0264927	0.17346	0.330186	0.37114	1
TR-PAX4_03	1	1.12113	1	0.774492	1	0.898818	PAX4	0.0298774	0.0264927	0.17346	0.330186	0.37114	1
TR-PAX4_04	1	0	0.777914	0.161207	0.632445	0.103389	PAX4	0.0298774	0.0264927	0.17346	0.330186	0.37114	1
TR-PAX5_01	1	1.17644	1	0.986849	1	1.05485	PAX5	18.4214	8.69206	1.08361	0.935641	0.943703	1
TR-PAX5_02	1	1.07723	1	0.963869	1	1.00453	PAX5	18.4214	8.69206	1.08361	0.935641	0.943703	1
TR-PAX6_01	1	1.20028	1	0.335615	1	0.645732	PAX6	68.9922	63.3571	0.122926	3.54e-20	1.25e-19	7.17e-16
TR-PAX6_Q2	0.696848	2.19606	1	0.85967	1	1.33898	PAX6	68.9922	63.3571	0.122926	3.54e-20	1.25e-19	7.17e-16
TR-PAX8_01	1	1.00122	1	0.373273	1	0.59849	PAX8	67.5837	59.799	0.176553	0.578255	0.615326	1
TR-PAX8_B	1	1.08391	1	0.808205	1	0.907089	PAX8	67.5837	59.799	0.176553	0.578255	0.615326	1
TR-PAX9_B	1	1.52476	1	0.66997	1	0.976546	PAX9	190.534	61.3466	1.63499	4.19e-16	1.21e-15	8.49e-12
TR-PBX_Q3	1	1.15058	0.97664	0.214478	1	0.550217	PBX	NA	NA	NA	NA	NA	NA
TR-PBX1_01	1	1.70778	0.807679	2.3876	1	2.14378	PBX1	7311.8	4382.41	0.738501	2.2e-10	4.79e-10	4.46e-06
TR-PBX1_02	1	0.720227	1	0.805544	1	0.774944	PBX1	7311.8	4382.41	0.738501	2.2e-10	4.79e-10	4.46e-06
TR-PBX1_03	1	1.18428	1	0.331142	1	0.637126	PBX1	7311.8	4382.41	0.738501	2.2e-10	4.79e-10	4.46e-06
TR-PEA3_Q6	1	NA	1	NA	1	NA	NA	NA	NA	NA	NA	NA	NA
TR-PEBP_Q6	1	0.393232	1	1.31944	1	0.987248	PEBP	NA	NA	NA	NA	NA	NA
TR-PIT1_Q6	1	0.600646	1	0.671797	1	0.646278	PIT1	NA	NA	NA	NA	NA	NA
TR-PITX2_Q2	1	1.056	1	0.984243	1	1.00998	PITX2	23.0794	30.4359	-0.399168	0.00242699	0.00346199	1
TR-PLZF_02	1	0.725742	1	1.21757	1	1.04117	ZNF145	NA	NA	NA	NA	NA	NA
TR-POLY_C	1	0.450057	1	0.755054	1	0.645664	POLY	NA	NA	NA	NA	NA	NA
TR-POU1F1_Q6	1	0	1	1.4358	1	0.920837	POU1F1	0.141562	0.148291	-0.067	0.320466	0.361246	1
TR-POU3F2_01	1	0.828513	1	0	1	0.297152	POU3F2	16.3608	0.40097	5.35061	0.000216663	0.000333872	1
TR-POU3F2_02	1	0.843756	1	1.41556	1	1.21048	POU3F2	16.3608	0.40097	5.35061	0.000216663	0.000333872	1
TR-POU6F1_01	1	0	1	1.33625	1	0.856997	POU6F1	156.835	362.395	-1.20832	1.89e-56	1.08e-54	3.84e-52
TR-PPAR_DR1_Q2	1	1.09467	1	0.748207	1	0.872467	PPAR	NA	NA	NA	NA	NA	NA
TR-PPARA_01	1	1.0547	1	0.73727	1	0.851117	PPARA	335.057	910.946	-1.44296	6.06e-47	1.1e-45	1.23e-42
TR-PPARA_02	1	1.35769	1	0.695988	1	0.933313	PPARA	335.057	910.946	-1.44296	6.06e-47	1.1e-45	1.23e-42
TR-PPARG_01	1	1.0547	1	0.73727	1	0.851117	PPARG	189.562	1890.4	-3.31795	1.12e-54	4.98e-53	2.27e-50
TR-PPARG_02	1	0.421378	1	1.17823	1	0.906781	PPARG	189.562	1890.4	-3.31795	1.12e-54	4.98e-53	2.27e-50
TR-PPARG_03	1	0.865984	1	1.33178	1	1.16472	PPARG	189.562	1890.4	-3.31795	1.12e-54	4.98e-53	2.27e-50
TR-PR_01	1	0.855261	1	1.116	1	1.02249	PGR	3129.71	2063.15	0.601181	0.00251484	0.00358227	1
TR-PR_02	1	1.50035	1	1.34246	1	1.39909	PGR	3129.71	2063.15	0.601181	0.00251484	0.00358227	1
TR-PR_Q2	1	0.844508	1	1.41682	1	1.21156	PGR	3129.71	2063.15	0.601181	0.00251484	0.00358227	1
TR-PTF1BETA_Q6	1	0.701684	1	0.915604	1	0.83888	PTF1A	0.0830702	0.19277	-1.21448	6.44e-11	1.44e-10	1.3e-06
TR-PU1_Q6	1	0.623019	1	1.04523	1	0.893801	PU1	NA	NA	NA	NA	NA	NA
TR-PXR_Q2	1	0.864799	1	1.45086	1	1.24067	NR1I2	4.15932	4.45067	-0.0976753	5.3e-06	9.08e-06	0.107382
TR-R_01	1	0.873942	1	0.87972	1	0.877648	R	NA	NA	NA	NA	NA	NA
TR-RBPJK_01	1	1.00094	0.935813	1.56731	1	1.36417	RBPSUH	NA	NA	NA	NA	NA	NA
TR-RBPJK_Q4	1	0.394486	1	0.882432	1	0.707427	RBPSUH	NA	NA	NA	NA	NA	NA
TR-RFX_Q6	1	0.544307	1	0.76098	1	0.683268	RFX	NA	NA	NA	NA	NA	NA
TR-RFX1_01	1	1.69213	1	0.946289	1	1.21379	RFX1	415.566	345.547	0.266196	2.06e-06	3.61e-06	0.0416772
TR-RFX1_02	1	0.883244	1	1.31716	1	1.16153	RFX1	415.566	345.547	0.266196	2.06e-06	3.61e-06	0.0416772
TR-ROAZ_01	1	1.84662	1	1.03268	1	1.32461	ZNF423	195.249	447.302	-1.19593	1.03e-35	8.27e-35	2.08e-31
TR-RORA1_01	1	0.406441	1	1.36376	1	1.02041	RORA1	NA	NA	NA	NA	NA	NA
TR-RORA2_01	1	0	1	1.6075	1	1.03096	RORA2	NA	NA	NA	NA	NA	NA
TR-RP58_01	1	1.00435	1	0.641899	1	0.771894	ZNF238	1693.7	890.145	0.928066	0.259419	0.297297	1
TR-RREB1_01	1	0.939587	1	0.750634	1	0.818403	RREB1	1222.5	1380.06	-0.174895	1.71e-05	2.85e-05	0.346945
TR-RSRFC4_01	1	0.790728	1	0.442198	1	0.567201	MEF2A	1361.92	2019.88	-0.568631	1.28e-33	9.12e-33	2.59e-29
TR-RSRFC4_Q2	1	1.50051	1	0.419563	1	0.807251	MEF2A	1361.92	2019.88	-0.568631	1.28e-33	9.12e-33	2.59e-29
TR-RUSH1A_02	1	1.99261	1	1.11433	1	1.42933	RUSH1A	NA	NA	NA	NA	NA	NA
TR-S8_01	1	0	1	0	1	0	S8	NA	NA	NA	NA	NA	NA
TR-SEF1_C	1	0.797023	1	0.534862	1	0.628888	SEF1	NA	NA	NA	NA	NA	NA
TR-SF1_Q6	1	0.879239	0.798167	0.393356	1	0.567622	SF1	4337.88	4695.25	-0.114213	6.22e-07	1.13e-06	0.0125893
TR-SMAD_Q6	1	0.732724	1	0.956107	1	0.875989	MADH1	NA	NA	NA	NA	NA	NA
TR-SMAD_Q6_01	1	0.350439	0.798167	0.391951	0.905129	0.377062	MADH1	NA	NA	NA	NA	NA	NA
TR-SMAD3_Q6	1	1.15506	1	0.807425	1	0.932105	MADH3	NA	NA	NA	NA	NA	NA
TR-SMAD4_Q6	1	1.09087	1	1.09808	1	1.09549	MADH4	NA	NA	NA	NA	NA	NA
TR-SOX_Q6	1	0	1	0.595262	1	0.381767	SOX1	0.415692	0.188985	1.13724	0.00012892	0.000201937	1
TR-SOX5_01	1	0.731342	1	1.22696	1	1.0492	SOX5	30.1619	117.028	-1.95605	3.24e-37	2.88e-36	6.57e-33
TR-SOX9_B1	1	0.433851	1	0.485244	1	0.466811	SOX9	2180.67	2708.25	-0.31259	8.02e-06	1.36e-05	0.162448
TR-SP1_01	1	1.05659	1	0.954495	1	0.991114	SP1	3238.93	3986.3	-0.29953	1.02e-16	3.05e-16	2.07e-12
TR-SP1_Q2_01	1	1.02416	1	1.05002	1	1.04074	SP1	3238.93	3986.3	-0.29953	1.02e-16	3.05e-16	2.07e-12
TR-SP1_Q4_01	1	0.963346	1	1.125	1	1.06702	SP1	3238.93	3986.3	-0.29953	1.02e-16	3.05e-16	2.07e-12
TR-SP1_Q6	1	1.19068	1	1.135	1	1.15497	SP1	3238.93	3986.3	-0.29953	1.02e-16	3.05e-16	2.07e-12
TR-SP1_Q6_01	1	0.963385	1	1.06166	1	1.02641	SP1	3238.93	3986.3	-0.29953	1.02e-16	3.05e-16	2.07e-12
TR-SP3_Q3	1	1.4431	1	0.845453	1	1.0598	SP3	2337.21	2414.99	-0.0472314	0.101455	0.123273	1
TR-SPZ1_01	1	0.959008	1	0.881072	1	0.909024	SPZ1	0.148035	0.00787818	4.23193	0.0424038	0.0539167	1
TR-SREBP_Q3	1	0.910448	1	1.2365	1	1.11956	SREBF1	6347.71	2805.86	1.17779	5.44e-19	1.82e-18	1.1e-14
TR-SREBP1_01	1	0.574784	1	1.60718	1	1.2369	SREBF1	6347.71	2805.86	1.17779	5.44e-19	1.82e-18	1.1e-14
TR-SREBP1_02	1	1.23938	1	0.606462	1	0.833464	SREBF1	6347.71	2805.86	1.17779	5.44e-19	1.82e-18	1.1e-14
TR-SREBP1_Q6	1	0.865777	1	1.17583	1	1.06463	SREBF1	6347.71	2805.86	1.17779	5.44e-19	1.82e-18	1.1e-14
TR-SRF_01	1	0	1	1.20526	1	0.772986	SRF	1403.51	1977.74	-0.494813	8.96e-21	3.27e-20	1.81e-16
TR-SRF_C	1	0.443459	1	0.743985	1	0.636199	SRF	1403.51	1977.74	-0.494813	8.96e-21	3.27e-20	1.81e-16
TR-SRF_Q4	1	0.601027	1	0.672223	1	0.646688	SRF	1403.51	1977.74	-0.494813	8.96e-21	3.27e-20	1.81e-16
TR-SRF_Q5_01	1	0.312331	1	0.698657	1	0.560098	SRF	1403.51	1977.74	-0.494813	8.96e-21	3.27e-20	1.81e-16
TR-SRF_Q5_02	1	0	1	0.623749	1	0.400037	SRF	1403.51	1977.74	-0.494813	8.96e-21	3.27e-20	1.81e-16
TR-SRF_Q6	1	0.325562	1	0.728254	1	0.583826	SRF	1403.51	1977.74	-0.494813	8.96e-21	3.27e-20	1.81e-16
TR-SRY_01	1	0.766018	1	0	1	0.274738	NA	NA	NA	NA	NA	NA	NA
TR-SRY_02	1	0	1	1.29829	1	0.832648	SRY	0.00398679	0.0473073	-3.56876	0.668205	0.699826	1
TR-STAF_01	1	1.054	1	1.17885	1	1.13407	ZNF143	365.858	393.787	-0.106133	2.45e-05	4.03e-05	0.496712
TR-STAF_02	1	0.651529	1	0.832808	1	0.767791	ZNF143	365.858	393.787	-0.106133	2.45e-05	4.03e-05	0.496712
TR-STAT_01	1	0.774573	1	1.73265	1	1.38903	STAT	NA	NA	NA	NA	NA	NA
TR-STAT_Q6	1	1.42844	0.724035	1.67753	0.905129	1.5882	STAT	NA	NA	NA	NA	NA	NA
TR-STAT1_01	1	0.562504	1	1.41556	1	1.1096	STAT1	8245.43	3704.45	1.15433	5.68e-18	1.8e-17	1.15e-13
TR-STAT1_02	1	0.937321	1	1.4677	1	1.27747	STAT1	8245.43	3704.45	1.15433	5.68e-18	1.8e-17	1.15e-13
TR-STAT1_03	1	0.918578	1	0.642119	1	0.741273	STAT1	8245.43	3704.45	1.15433	5.68e-18	1.8e-17	1.15e-13
TR-STAT3_01	1	0.634134	1	0.886565	1	0.796029	STAT3	6453.62	6750.36	-0.0648556	0.00191582	0.00275771	1
TR-STAT3_02	1	0.893295	1	1.05462	1	0.996759	STAT3	6453.62	6750.36	-0.0648556	0.00191582	0.00275771	1
TR-STAT4_01	1	0.368419	1	0.824122	1	0.660681	STAT4	69.0804	98.911	-0.517855	2.29e-15	6.39e-15	4.65e-11
TR-STAT5A_01	1	0.598875	0.798167	1.84199	1	1.39614	STAT5A	1091.14	2881.82	-1.40115	4.49e-49	1e-47	9.09e-45
TR-STAT5A_02	1	0	0.777914	2.04293	1	1.31022	STAT5A	1091.14	2881.82	-1.40115	4.49e-49	1e-47	9.09e-45
TR-STAT5A_03	1	0.456194	1	1.02047	1	0.818087	STAT5A	1091.14	2881.82	-1.40115	4.49e-49	1e-47	9.09e-45
TR-STAT5A_04	1	NA	1	NA	1	NA	NA	NA	NA	NA	NA	NA	NA
TR-STAT5B_01	1	0.874103	0.618526	2.44412	1	1.88102	STAT5B	1625.5	3788.69	-1.22082	5.4e-60	9.04e-58	1.09e-55
TR-STAT6_01	1	0.910198	1	0.509009	1	0.652898	STAT6	2817.99	3892.37	-0.465981	3.41e-30	2e-29	6.91e-26
TR-STAT6_02	1	1.33668	1	0.934389	1	1.07867	STAT6	2817.99	3892.37	-0.465981	3.41e-30	2e-29	6.91e-26
TR-STRA13_01	1	0.902542	1	1.00945	1	0.97111	STRA13	746.017	281.075	1.40825	6.23e-40	6.58e-39	1.26e-35
TR-SZF11_01	1	1.4459	1	1.03961	1	1.18533	SZF11	NA	NA	NA	NA	NA	NA
TR-T3R_01	1	1.2694	1	0.811298	1	0.9756	T3R	NA	NA	NA	NA	NA	NA
TR-T3R_Q6	1	0.5935	1	1.41058	1	1.11753	T3R	NA	NA	NA	NA	NA	NA
TR-TAACC_B	1	0.897745	1	0.669393	1	0.751293	TAACC	NA	NA	NA	NA	NA	NA
TR-TAL1_Q6	1	0.969681	1	0.838059	1	0.885266	TAL1	54.0235	212.459	-1.97552	9.79e-54	3.86e-52	1.98e-49
TR-TAL1ALPHAE47_01	1	1.37511	1	0.692102	1	0.937069	TAL1	54.0235	212.459	-1.97552	9.79e-54	3.86e-52	1.98e-49
TR-TAL1BETAE47_01	1	1.31505	1	1.01119	1	1.12017	TAL1	54.0235	212.459	-1.97552	9.79e-54	3.86e-52	1.98e-49
TR-TAL1BETAITF2_01	1	1.74296	1	0.779769	1	1.12522	TAL1	54.0235	212.459	-1.97552	9.79e-54	3.86e-52	1.98e-49
TR-TATA_01	1	0.652169	1	1.09414	1	0.935621	TATA	NA	NA	NA	NA	NA	NA
TR-TATA_C	1	1.68451	1	0.706521	1	1.05728	TATA	NA	NA	NA	NA	NA	NA
TR-TAXCREB_01	1	1.18108	0.97664	0.330248	1	0.635406	TAXCREB	NA	NA	NA	NA	NA	NA
TR-TAXCREB_02	1	1.32748	1	0.989818	1	1.11092	TAXCREB	NA	NA	NA	NA	NA	NA
TR-TBP_01	1	0	1	1.79474	1	1.15105	TBP	272.778	286.255	-0.0695754	0.000517199	0.000777411	1
TR-TBP_Q6	1	0	1	0.510643	1	0.327497	TBP	272.778	286.255	-0.0695754	0.000517199	0.000777411	1
TR-TBX5_01	1	0.968975	1	0.677348	1	0.781943	TBX5	67.4052	108.104	-0.681484	1.13e-09	2.37e-09	2.29e-05
TR-TBX5_02	1	0.868364	1	1.09263	1	1.0122	TBX5	67.4052	108.104	-0.681484	1.13e-09	2.37e-09	2.29e-05
TR-TBX5_Q5	1	1.54424	1	0.575722	1	0.923087	TBX5	67.4052	108.104	-0.681484	1.13e-09	2.37e-09	2.29e-05
TR-TCF11_01	1	1.11742	1	1.45808	1	1.3359	TCF11	NA	NA	NA	NA	NA	NA
TR-TCF11MAFG_01	1	0	1	0.456938	1	0.293054	TCF11MAFG	NA	NA	NA	NA	NA	NA
TR-TCF4_Q5	1	1.78946	1	0.333573	1	0.855739	TCF4	1554.22	2930.22	-0.914816	8.85e-26	4.09e-25	1.79e-21
TR-TEF_Q6	1	0	1	0.409198	1	0.262436	TEF	580.36	1541.08	-1.40892	1.79e-48	3.73e-47	3.63e-44
TR-TEF1_Q6	1	NA	1	NA	1	NA	NA	NA	NA	NA	NA	NA	NA
TR-TEL2_Q6	1	0.385188	0.798167	1.72327	1	1.24335	TEL2	NA	NA	NA	NA	NA	NA
TR-TFE_Q6	1	0.760486	1	1.27586	1	1.09102	TFE3	1319.61	1991.13	-0.59348	4.37e-16	1.26e-15	8.86e-12
TR-TFIIA_Q6	1	1.1865	1	0.829409	1	0.957484	TFIIA	NA	NA	NA	NA	NA	NA
TR-TFIII_Q6	1	0.461101	1	0.773583	1	0.661509	TFIII	NA	NA	NA	NA	NA	NA
TR-TGIF_01	1	1.908	1	0.609718	1	1.07535	TGIF	NA	NA	NA	NA	NA	NA
TR-TITF1_Q3	1	1.3998	1	0.260936	1	0.669397	TITF1	NA	NA	NA	NA	NA	NA
TR-TST1_01	1	1.60466	1	1.1965	1	1.34289	TST1	NA	NA	NA	NA	NA	NA
TR-TTF1_Q6	1	1.31954	1	0.573941	1	0.841355	NKX2-1	4.01858	2.21515	0.859279	0.594278	0.630668	1
TR-UF1H3BETA_Q6	1	1.1469	1	0.781683	1	0.912672	UF1H3BETA	NA	NA	NA	NA	NA	NA
TR-USF_01	1	1.79587	1	1.50645	1	1.61025	USF1	1147.86	688.585	0.737237	2.23e-35	1.75e-34	4.52e-31
TR-USF_02	1	1.64267	1	1.14828	1	1.3256	USF1	1147.86	688.585	0.737237	2.23e-35	1.75e-34	4.52e-31
TR-USF_C	1	1.10055	1	0.820613	1	0.921015	USF1	1147.86	688.585	0.737237	2.23e-35	1.75e-34	4.52e-31
TR-USF_Q6	1	1.26226	1	0.941192	1	1.05635	USF1	1147.86	688.585	0.737237	2.23e-35	1.75e-34	4.52e-31
TR-USF_Q6_01	1	1.31652	0.528675	0.368117	1	0.708268	USF1	1147.86	688.585	0.737237	2.23e-35	1.75e-34	4.52e-31
TR-USF2_Q6	1	NA	1	NA	1	NA	NA	NA	NA	NA	NA	NA	NA
TR-VBP_01	1	0	1	0.596453	1	0.382531	VBP	NA	NA	NA	NA	NA	NA
TR-VMYB_01	1	0.80233	1	0.448686	1	0.575523	VMYB	NA	NA	NA	NA	NA	NA
TR-VMYB_02	1	1.73735	1	1.61929	1	1.66163	VMYB	NA	NA	NA	NA	NA	NA
TR-WHN_B	1	0.475495	0.640221	2.39319	1	1.7054	WHN	NA	NA	NA	NA	NA	NA
TR-WT1_Q6	1	1.08482	1	0.930216	1	0.985666	WT1	107.409	4.36101	4.62231	1.05e-30	6.38e-30	2.14e-26
TR-XBP1_01	1	1.76229	1	1.23191	1	1.42213	XBP1	40622.1	20697.5	0.972807	1.96e-14	5.21e-14	3.96e-10
TR-XFD1_01	1	0.535088	1	0.598473	1	0.57574	XFD1	NA	NA	NA	NA	NA	NA
TR-XFD2_01	1	0.598119	1	0.334485	1	0.429039	XFD2	NA	NA	NA	NA	NA	NA
TR-XFD3_01	1	0.51718	1	0.578444	1	0.556472	XFD3	NA	NA	NA	NA	NA	NA
TR-XPF1_Q6	1	0.859657	1	1.04161	1	0.976353	XPF1	NA	NA	NA	NA	NA	NA
TR-XVENT1_01	1	0.782029	1	1.74933	1	1.4024	XVENT1	NA	NA	NA	NA	NA	NA
TR-YY1_01	1	0	0.840164	1.82635	1	1.17132	YY1	1451.84	1241.06	0.226306	1.49e-09	3.1e-09	3.01e-05
TR-YY1_02	1	1.26026	1	0.880966	1	1.017	YY1	1451.84	1241.06	0.226306	1.49e-09	3.1e-09	3.01e-05
TR-YY1_Q6	1	0.781814	1	1.20234	1	1.05151	YY1	1451.84	1241.06	0.226306	1.49e-09	3.1e-09	3.01e-05
TR-YY1_Q6_02	1	1.31115	1	1.58868	1	1.48914	YY1	1451.84	1241.06	0.226306	1.49e-09	3.1e-09	3.01e-05
TR-ZBRK1_01	1	1.1764	0.640221	1.61478	0.905129	1.45755	ZNF350	344.587	294.671	0.225767	0.271237	0.309933	1
TR-ZEC_01	1	0.732284	1	1.4333	1	1.18188	ZEC	NA	NA	NA	NA	NA	NA
TR-ZF5_01	1	1.34159	0.798167	1.42153	0.905129	1.39286	ZFP161	391.948	475.445	-0.278617	6.97e-18	2.2e-17	1.41e-13
TR-ZF5_B	1	1.9085	1	1.06729	1	1.369	ZFP161	391.948	475.445	-0.278617	6.97e-18	2.2e-17	1.41e-13
TR-ZIC1_01	1	1.10761	1	0.991052	1	1.03286	ZIC1	69.5068	11.9796	2.53657	0.0646849	0.0805033	1
TR-ZIC2_01	1	0.855948	1	0.957341	1	0.920975	ZIC2	50.2981	6.74654	2.89828	0.0760695	0.0938929	1
TR-ZIC3_01	1	1.21499	1	0.993056	1	1.07266	ZIC3	2.95035	0.308498	3.25755	0.253522	0.29105	1
TR-ZID_01	1	1.23543	1	1.10542	1	1.15205	ZID	NA	NA	NA	NA	NA	NA
TR-ZNF219_01	1	0.962724	1	0.857424	1	0.895191	ZNF219	430.663	809.245	-0.910017	6.41e-24	2.71e-23	1.3e-19
TR-ZTA_Q2	1	2.20233	1	0.547381	1	1.14094	ZTA	NA	NA	NA	NA	NA	NA
