# Supplementary material for: Regulators Associated with Clinical Outcomes Revealed by DNA Methylation Data in Breast Cancer
Source: PLoS Comput Biol. 2015 May 21;11(5):e1004269. doi: 10.1371/journal.pcbi.1004269 (PMC4440643; doi:10.1371/journal.pcbi.1004269)
Supplement: S18 Table — (XLS) [file pcbi.1004269.s018.xls]

pos.tar_C1	pos.nontar_C1	neg.tar_C1	neg.nontar_C1	Ratio_C1	Pvalue_C1	pos.tar_C2	pos.nontar_C2	neg.tar_C2	neg.nontar_C2	Ratio_C2	Pvalue_C2	pos.tar_C3	pos.nontar_C3	neg.tar_C3	neg.nontar_C3	Ratio_C3	Pvalue_C3	pos.tar_C4	pos.nontar_C4	neg.tar_C4	neg.nontar_C4	Ratio_C4	Pvalue_C4	pos.tar_C5	pos.nontar_C5	neg.tar_C5	neg.nontar_C5	Ratio_C5	Pvalue_C5
JA-ABI4	395	2685	46138	288178	0.929276118566942	0.124170934895334	216	2076	46138	288178	0.682869216162121	1.64622409283028e-09	138	1172	46138	288178	0.763319202697252	0.000719222034581435	65	648	46138	288178	0.660575137809937	0.000357838754918404	208	684	46138	288178	1.68965048702596	2.94135504537638e-16
JA-Agamous	19	3061	3178	331138	0.648942404354613	0.0703706479665946	23	2269	3178	331138	1.05564158915406	0.879151347244826	15	1295	3178	331138	1.20454556372773	0.561257271112719	5	708	3178	331138	0.737706726733671	0.622470695501625	4	888	3178	331138	0.471735332879917	0.170134712169114
JA-AGL3	14	3066	2112	332204	0.719516184573003	0.261574625221083	16	2276	2112	332204	1.10501612988524	0.789358177241572	12	1298	2112	332204	1.45001734906315	0.262505848603927	5	708	2112	332204	1.11005301967784	0.999999999999929	2	890	2112	332204	0.354918297323006	0.185608376473249
JA-Arnt-Ahr	0	3080	0	334316	NA	NA	0	2292	0	334316	NA	NA	0	1310	0	334316	NA	NA	0	713	0	334316	NA	NA	0	892	0	334316	NA	NA
JA-Arnt	0	3080	0	334316	NA	NA	0	2292	0	334316	NA	NA	0	1310	0	334316	NA	NA	0	713	0	334316	NA	NA	0	892	0	334316	NA	NA
JA-ARR10	38	3042	4684	329632	0.880588796344561	0.477866143687071	33	2259	4684	329632	1.02763669124255	0.945774635542411	18	1292	4684	329632	0.98071199014348	0.999999999998242	9	704	4684	329632	0.900934577200532	0.876410358943527	8	884	4684	329632	0.640125912849008	0.255357026116274
JA-Ar	51	3029	5065	329251	1.09294214176741	0.573776143419905	47	2245	5065	329251	1.3535084047005	0.045094055681567	17	1293	5065	329251	0.856555164540365	0.596448235702557	13	700	5065	329251	1.20345965284402	0.60338326912458	10	882	5065	329251	0.739967861743523	0.409369051637736
JA-Athb-1	15	3065	1795	332521	0.907054227109937	0.799872915822549	5	2287	1795	332521	0.406301195389559	0.0521737635262595	7	1303	1795	332521	0.995220821195433	0.999999999999958	6	707	1795	332521	1.56730828583372	0.392678142375236	1	891	1795	332521	0.208798730904231	0.132056447464896
JA-ATHB5	15	3065	1755	332561	0.927727827727828	0.869064655814238	7	2285	1755	332561	0.581786270093425	0.191432455741826	7	1303	1755	332561	1.01790391683521	0.999999999995578	4	709	1755	332561	1.06868694133771	0.99999999999999	3	889	1755	332561	0.640673029013836	0.58448256905431
JA-Bapx1	49	3031	5404	328912	0.984208666980688	0.968051134319467	39	2253	5404	328912	1.05266895570859	0.811135850561733	25	1285	5404	328912	1.18062108361915	0.467649457477886	9	704	5404	328912	0.780898882236731	0.548105170499046	11	881	5404	328912	0.762903579145825	0.43906974036529
JA-BRCA1	24	3056	2781	331535	0.936734894016447	0.825472607750914	17	2275	2781	331535	0.891641925732642	0.720156344003621	10	1300	2781	331535	0.917666499227309	0.904469498977352	9	704	2781	331535	1.51743170068583	0.290462856719678	7	885	2781	331535	0.943385851784128	0.999999999992291
JA-Broad-complex_1	16	3064	2815	331501	0.6169472445849	0.0637124344596657	17	2275	2815	331501	0.880872538352568	0.682366783398211	7	1303	2815	331501	0.634607948151262	0.286614982474078	3	710	2815	331501	0.499701309604179	0.305306145842606	3	889	2815	331501	0.399424925726211	0.141994843917443
JA-Broad-complex_2	10	3070	2312	332004	0.46948164292455	0.0191732835740679	12	2280	2312	332004	0.757069874454247	0.400090081194399	7	1303	2312	332004	0.772673604691091	0.60412975873717	8	705	2312	332004	1.62244427512776	0.246643802020612	0	892	2312	332004	0	0.0220357019929696
JA-Broad-complex_3	9	3071	2651	331665	0.368501472122747	0.00248147753666615	13	2279	2651	331665	0.715280150465134	0.272467137635068	7	1303	2651	331665	0.673866983796983	0.369307865863611	8	705	2651	331665	1.4149721479047	0.436623821219423	3	889	2651	331665	0.424134728751144	0.177778207670966
JA-Broad-complex_4	9	3071	2637	331679	0.370457869775276	0.00263584081714596	13	2279	2637	331679	0.719077618082318	0.281184067937487	5	1305	2637	331679	0.483888990206891	0.131707979534695	3	710	2637	331679	0.5334316217428	0.369072710304506	2	890	2637	331679	0.284257657924228	0.086228334145416
JA-bZIP910	16	3064	2875	331441	0.604071823828346	0.0520669356658021	21	2271	2875	331441	1.06542772592761	0.859349481517959	16	1294	2875	331441	1.42026047129107	0.206598354361254	3	710	2875	331441	0.489272760534179	0.286268185777077	13	879	2875	331441	1.69471943848703	0.0806854594369609
JA-bZIP911	70	3010	7692	326624	0.987791329835012	0.965592193526341	57	2235	7692	326624	1.08088161222784	0.60155662664086	33	1277	7692	326624	1.09486489383239	0.664664307420857	9	704	7692	326624	0.548619027510049	0.0848094120250455	28	864	7692	326624	1.36430372013087	0.119959490434569
JA-Cebpa	14	3066	2610	331706	0.582229188436085	0.0514056050747116	9	2283	2610	331706	0.502972859120178	0.0468346532576303	11	1299	2610	331706	1.07556842443918	0.932372311010115	8	705	2610	331706	1.43719967973003	0.411602298868644	10	882	2610	331706	1.43599127192756	0.335800264626785
JA-CF2-II	4	3076	444	333872	0.977875277875278	0.999999999999956	2	2290	444	333872	0.657036617769602	0.757070761150726	3	1307	444	333872	1.72434495564267	0.566433664465221	2	711	444	333872	2.11210088068433	0.571140769866098	0	892	444	333872	0	0.529856687037701
JA-CREB1	59	3021	6151	328165	1.04114862539509	0.807365504582764	39	2253	6151	328165	0.924828976857294	0.679500058013986	17	1293	6151	328165	0.705324647764095	0.175387142689775	10	703	6151	328165	0.762292953197726	0.46614924367395	15	877	6151	328165	0.913982414175973	0.820783761649987
JA-Ddit3-Cebpa	36	3044	3609	330707	1.08273472163746	0.69673104577196	20	2272	3609	330707	0.808324351038247	0.39283375762596	11	1299	3609	330707	0.777842501464744	0.480999725867557	4	709	3609	330707	0.519685669727815	0.247040206164491	7	885	3609	330707	0.726948200003231	0.49094115552721
JA-dl_1	58	3022	8128	326188	0.774552293179262	0.056240083953591	41	2251	8128	326188	0.735771074672603	0.0543938925847618	24	1286	8128	326188	0.753552323135181	0.188158191992662	13	700	8128	326188	0.749941331404402	0.351635805065783	34	858	8128	326188	1.56778869919847	0.0103899051315087
JA-Dl_2	111	2969	12407	321909	0.971097066067647	0.790529915788224	88	2204	12407	321909	1.03456656441903	0.788460943829712	38	1272	12407	321909	0.781632629204026	0.139946766606355	29	684	12407	321909	1.09597045779364	0.686685722290821	32	860	12407	321909	0.966663907724592	0.915163841358566
JA-Dof2	0	3080	0	334316	NA	NA	0	2292	0	334316	NA	NA	0	1310	0	334316	NA	NA	0	713	0	334316	NA	NA	0	892	0	334316	NA	NA
JA-Dof3	0	3080	0	334316	NA	NA	0	2292	0	334316	NA	NA	0	1310	0	334316	NA	NA	0	713	0	334316	NA	NA	0	892	0	334316	NA	NA
JA-E2F1	33	3047	7160	327156	0.500273343974461	5.56400883127976e-05	20	2272	7160	327156	0.407436114929753	3.81734521209315e-05	15	1295	7160	327156	0.534643268369653	0.0166940671226973	8	705	7160	327156	0.523895413979801	0.0800990697159233	33	859	7160	327156	1.72740123255756	0.00199534001475321
JA-Eip74EF	85	2995	12541	321775	0.735687205705545	0.00453528367603538	83	2209	12541	321775	0.965358162748002	0.786255038901913	31	1279	12541	321775	0.630834435570413	0.0104189341878852	9	704	12541	321775	0.336494502799401	0.000679786734329502	62	830	12541	321775	1.85289935111489	8.28306421747485e-07
JA-ELF5	45	3035	6846	327470	0.713480428423461	0.0259102561348731	41	2251	6846	327470	0.873553504957481	0.424501063841729	34	1276	6846	327470	1.26744139888897	0.194133360700559	24	689	6846	327470	1.64377351625564	0.0188286868350615	18	874	6846	327470	0.985434851813569	0.999999999999979
JA-ELK1	90	2990	12644	321672	0.772617369975801	0.0144676003178495	79	2213	12644	321672	0.911349905286561	0.433122253053649	34	1276	12644	321672	0.686246742865699	0.0295733192948384	8	705	12644	321672	0.296669658659868	0.000290330435868373	53	839	12644	321672	1.57102714841616	0.00101457245019678
JA-ELK4	62	3018	9478	324838	0.710037736055883	0.00725001525071231	52	2240	9478	324838	0.800256458697224	0.117402662522968	24	1286	9478	324838	0.646220012918627	0.0356439258514851	14	699	9478	324838	0.692594380372114	0.197717051192625	43	849	9478	324838	1.70037244617462	0.000531937180253881
JA-EMBP1	60	3020	6018	328298	1.082194973521	0.584717759800675	40	2252	6018	328298	0.969505677267209	0.90592783205744	24	1286	6018	328298	1.01775893692967	0.99999999999995	17	696	6018	328298	1.32453784042916	0.302684449858671	29	863	6018	328298	1.80608473533063	0.00177311827099135
JA-En1	65	3015	5499	328817	1.28302784685763	0.0513726854721545	41	2251	5499	328817	1.08753360518984	0.647268290105624	17	1293	5499	328817	0.788952883869239	0.380254768941338	13	700	5499	328817	1.10847847638752	0.82058935479241	12	880	5499	328817	0.817880462570855	0.568131822759598
JA-ESR1	220	2860	20724	313592	1.15227341660463	0.0337019847444479	147	2145	20724	313592	1.03463293689892	0.702994206305132	82	1228	20724	313592	1.00977853607795	0.973352302555056	50	663	20724	313592	1.13126422387551	0.410940507472879	83	809	20724	313592	1.50105572880558	0.000163235889079738
JA-ETS1	0	3080	0	334316	NA	NA	0	2292	0	334316	NA	NA	0	1310	0	334316	NA	NA	0	713	0	334316	NA	NA	0	892	0	334316	NA	NA
JA-Evi1	16	3064	2554	331762	0.67999471163136	0.147268396571395	17	2275	2554	331762	0.970891227667376	0.998806205474132	5	1305	2554	331762	0.49961443507266	0.153188293273699	7	706	2554	331762	1.28512324533416	0.651369052506672	2	890	2554	331762	0.293495475311742	0.0973321548217655
JA-Fos	13	3067	3700	330616	0.381371358371358	0.000402021065253323	35	2257	3700	330616	1.37977689731616	0.0696200940124854	17	1293	3700	330616	1.17255456983701	0.598246759018733	8	705	3700	330616	1.01380842272848	0.999999999992537	6	886	3700	330616	0.607773603199612	0.281070296421475
JA-Foxa2	11	3069	3206	331110	0.372422244006773	0.000874408590829116	11	2281	3206	331110	0.500462701370358	0.0249945765342509	8	1302	3206	331110	0.63681360807265	0.250252541884192	5	708	3206	331110	0.73126387322508	0.607845965316087	7	885	3206	331110	0.818326903871385	0.717893365148154
JA-FOXC1	18	3062	1913	332403	1.02132504192096	0.999999999999957	14	2278	1913	332403	1.06746984214737	0.91617940489995	9	1301	1913	332403	1.20064165233457	0.714225949131197	2	711	1913	332403	0.490210554638705	0.433348462862768	2	890	1913	332403	0.391838705669727	0.248182102150799
JA-FOXD1	10	3070	3079	331237	0.352530548373355	0.000769099381436601	14	2278	3079	331237	0.663225010726834	0.149555960937899	9	1301	3079	331237	0.745965404649572	0.459177212968838	4	709	3079	331237	0.60914114389337	0.418361875719929	7	885	3079	331237	0.852080563108691	0.802643224911164
JA-Foxd3	20	3060	2811	331505	0.772281436102141	0.288964212514182	11	2281	2811	331505	0.570787413942856	0.0761392165386348	6	1304	2811	331505	0.544723699968227	0.172556274376189	4	709	2811	331505	0.667216500194837	0.540329910973673	7	885	2811	331505	0.933317699683977	0.999999999999934
JA-FOXF2	13	3067	3170	331146	0.445133762136917	0.00357935538395939	13	2279	3170	331146	0.598172769363745	0.0767188265518005	8	1302	3170	331146	0.644045560719532	0.264421186110053	2	711	3170	331146	0.295827378871875	0.0998610884532539	4	888	3170	331146	0.472925832142706	0.17190368752462
JA-FOXI1	16	3064	3451	330865	0.503247317735872	0.00654344947231425	10	2282	3451	330865	0.422666268168217	0.00663189671689181	13	1297	3451	330865	0.961356040178641	0.995514161717274	7	706	3451	330865	0.951088023350753	0.999999999999958	9	883	3451	330865	0.977439437194392	0.999999999996885
JA-FOXL1	10	3070	1018	333298	1.06624907508994	0.969698977385491	6	2286	1018	333298	0.85969820714058	0.857281596801258	4	1306	1018	333298	1.00276248893955	0.999999999997987	2	711	1018	333298	0.921191346781771	0.999999999999973	1	891	1018	333298	0.368166720995181	0.460588653894058
JA-Foxq1	14	3066	2629	331687	0.578021370033542	0.0480719796080939	14	2278	2629	331687	0.77674773983565	0.406372910353106	7	1303	2629	331687	0.679506038054698	0.381818545049042	5	708	2629	331687	0.891758074385549	0.964242606505374	1	891	2629	331687	0.142561324447735	0.036667332722569
JA-GABPA	143	2937	17754	316562	0.874271391557637	0.108406169318284	114	2178	17754	316562	0.936593597077452	0.502962261219558	58	1252	17754	316562	0.833715055719085	0.173447100447087	33	680	17754	316562	0.871536051137401	0.466620042638476	53	839	17754	316562	1.11885024583609	0.444489737917244
JA-GAMYB	38	3042	4816	329500	0.856453056909868	0.377054543242808	29	2263	4816	329500	0.878322621511773	0.539110207784692	15	1295	4816	329500	0.794860008622657	0.435373621538788	4	709	4816	329500	0.389440527833822	0.0698698492037039	19	873	4816	329500	1.47862971708654	0.113140673674221
JA-Gata1	0	3080	0	334316	NA	NA	0	2292	0	334316	NA	NA	0	1310	0	334316	NA	NA	0	713	0	334316	NA	NA	0	892	0	334316	NA	NA
JA-GATA2	0	3080	0	334316	NA	NA	0	2292	0	334316	NA	NA	0	1310	0	334316	NA	NA	0	713	0	334316	NA	NA	0	892	0	334316	NA	NA
JA-GATA3	0	3080	0	334316	NA	NA	0	2292	0	334316	NA	NA	0	1310	0	334316	NA	NA	0	713	0	334316	NA	NA	0	892	0	334316	NA	NA
JA-Gfi	28	3052	6323	327993	0.480663666556439	8.63092355896984e-05	33	2259	6323	327993	0.761260519022632	0.132119140851858	23	1287	6323	327993	0.928304638463962	0.796397414801179	13	700	6323	327993	0.964023903472241	0.99999999999993	19	873	6323	327993	1.1262186806087	0.689469009033441
JA-Hand1-Tcfe2a	69	3011	7493	326823	0.99953913696073	0.999999999998616	57	2235	7493	326823	1.10958779677787	0.471134879938362	39	1271	7493	326823	1.32829562044167	0.0889276754426471	16	697	7493	326823	1.00122545418267	0.99999999999993	20	872	7493	326823	1.00038361663711	0.999999999996947
JA-hb	17	3063	3003	331313	0.614469080702847	0.052973175457267	13	2279	3003	331313	0.631437788505851	0.117578437050905	6	1304	3003	331313	0.509896210659569	0.123494038194836	5	708	3003	331313	0.780696629223978	0.720106294567223	9	883	3003	331313	1.12325790801127	0.863198379729619
JA-HLF	5	3075	1702	332614	0.318872373220199	0.0100976335123413	8	2284	1702	332614	0.685603427237846	0.354048084197139	9	1301	1702	332614	1.34948735658991	0.478873790276899	5	708	1702	332614	1.37745709609848	0.647929568039173	6	886	1702	332614	1.32124696347742	0.652943223492983
JA-HMG-1	45	3035	3543	330773	1.37863026051002	0.0381832998929686	23	2269	3543	330773	0.946889350926217	0.872925904119014	16	1294	3543	330773	1.15248344763247	0.663728705575511	4	709	3543	330773	0.529366520476344	0.264113455475864	6	886	3543	330773	0.634705710369338	0.334852243848005
JA-HMG-IY	20	3060	2912	331404	0.745495575852719	0.221727616138689	12	2280	2912	331404	0.601080202519993	0.0942085154047216	12	1298	2912	331404	1.05166093448536	0.979281996210648	8	705	2912	331404	1.28814943821956	0.604051001461624	6	886	2912	331404	0.772239811757749	0.648012279844592
JA-HNF1A	15	3065	2129	332187	0.764754503364179	0.353607738333046	11	2281	2129	332187	0.753632419254753	0.417960937399959	10	1300	2129	332187	1.19869917066752	0.688818849560383	10	703	2129	332187	2.20237856041297	0.0198618261084545	4	888	2129	332187	0.704168571109618	0.620003438747424
JA-HNF4A	123	2957	12665	321651	1.05415958695864	0.584951835280227	103	2189	12665	321651	1.18624550350728	0.0877585600282426	62	1248	12665	321651	1.2493161715734	0.0865672318703545	36	677	12665	321651	1.33279986091032	0.0963686773469482	36	856	12665	321651	1.06534338657966	0.765012454769143
JA-id1	38	3042	7015	327301	0.58797974655423	0.00105596410398094	37	2255	7015	327301	0.769336960564435	0.123746066535169	23	1287	7015	327301	0.83673132273808	0.443021209125973	18	695	7015	327301	1.20312973901847	0.507779603031697	19	873	7015	327301	1.01512198396134	0.999999999994625
JA-IRF1	29	3051	6227	328089	0.505505142039589	0.000211601607569766	35	2257	6227	328089	0.819844952636873	0.268154014214058	31	1279	6227	328089	1.2704825207144	0.213848058669714	17	696	6227	328089	1.28008169643531	0.373294992869493	14	878	6227	328089	0.842638848181037	0.60116164442908
JA-IRF2	21	3059	4912	329404	0.464052783535683	0.000386902891139013	17	2275	4912	329404	0.504816000704902	0.00506891475262556	22	1288	4912	329404	1.14301041847975	0.60609317191093	12	701	4912	329404	1.14548793691837	0.750452126832433	13	879	4912	329404	0.991921495449964	0.999999999998202
JA-Klf4	96	2984	10642	323674	0.979161714061169	0.875089050020108	80	2212	10642	323674	1.09650162860253	0.438384928345957	54	1256	10642	323674	1.29496005313815	0.0640078658128889	39	674	10642	323674	1.71833954378547	0.000765285126812921	24	868	10642	323674	0.845240493079709	0.458302424189584
JA-Lhx3	15	3065	1724	332592	0.944409708620846	0.924501637160997	11	2281	1724	332592	0.930674837931188	0.926819499696329	7	1303	1724	332592	1.03620729353005	0.999999999999968	3	710	1724	332592	0.815927602398935	0.926854555905577	2	890	1724	332592	0.43479550112888	0.326879208175462
JA-Macho-1	218	2862	20854	313462	1.13468044375304	0.0600309175275783	149	2143	20854	313462	1.04217211290797	0.634370581002847	67	1243	20854	313462	0.81991965954506	0.104984377890173	43	670	20854	313462	0.966822432483582	0.880169400933865	71	821	20854	313462	1.27603118155221	0.040020422254382
JA-Mafb	111	2969	9972	324344	1.2082231547033	0.0497663058456567	95	2197	9972	324344	1.38958105382681	0.00140567315756694	39	1271	9972	324344	0.998086550739016	0.999999999998505	24	689	9972	324344	1.12848711314542	0.623652014423794	28	864	9972	324344	1.05236905487832	0.860821576701633
JA-MAX	77	3003	8405	325911	0.994396192742415	0.999999999999977	69	2223	8405	325911	1.19744044152228	0.148484312396705	33	1277	8405	325911	1.00198700337404	0.999999999999962	27	686	8405	325911	1.5062382723167	0.0405919111568269	26	866	8405	325911	1.15938569557412	0.511681899743782
JA-MEF2A	11	3069	2383	331933	0.501043102931479	0.0255496054331756	10	2282	2383	331933	0.612094541103028	0.148325556931178	16	1294	2383	331933	1.71349091689544	0.0437503057407641	6	707	2383	331933	1.18057841924949	0.853025178992303	1	891	2383	331933	0.157278104059209	0.0532833908191739
JA-MIZF	30	3050	3070	331246	1.06069207665299	0.819774805186368	14	2278	3070	331246	0.665169318575871	0.152802354903991	7	1303	3070	331246	0.581896213044235	0.190212835107105	2	711	3070	331246	0.3054634498449	0.112255159739592	11	881	3070	331246	1.34290910153226	0.418785810988105
JA-MNB1A	0	3080	0	334316	NA	NA	0	2292	0	334316	NA	NA	0	1310	0	334316	NA	NA	0	713	0	334316	NA	NA	0	892	0	334316	NA	NA
JA-MYB.ph3	7	3073	1411	332905	0.538489788029122	0.12764936332479	4	2288	1411	332905	0.413500011750111	0.0962253022023237	1	1309	1411	332905	0.180866799032682	0.0862326874051379	3	710	1411	332905	0.996923590741151	0.99999999999719	1	891	1411	332905	0.265622765395531	0.242574017895526
JA-Myb	47	3033	5332	328984	0.956784569519003	0.816744361892445	36	2256	5332	328984	0.984815575621654	0.993153401721621	24	1286	5332	328984	1.14870091568694	0.566512505184203	12	701	5332	328984	1.05525820445294	0.969675934112947	22	870	5332	328984	1.54641070581547	0.0524254178523481
JA-MYC-MAX	107	2973	8338	325978	1.39292692196266	0.000655285137341653	65	2227	8338	325978	1.13708783814048	0.327866403255617	25	1285	8338	325978	0.765180659136227	0.204646794283323	23	690	8338	325978	1.29340214641091	0.258013113890537	21	871	8338	325978	0.94395156649496	0.872976497292089
JA-Mycn	0	3080	0	334316	NA	NA	0	2292	0	334316	NA	NA	0	1310	0	334316	NA	NA	0	713	0	334316	NA	NA	0	892	0	334316	NA	NA
JA-Myf	340	2740	26899	307417	1.37198457143437	1.57867361950321e-09	283	2009	26899	307417	1.53459171523079	6.68662968709862e-14	130	1180	26899	307417	1.23336915671828	0.0146166769301918	69	644	26899	307417	1.20276446300318	0.125860969282787	93	799	26899	307417	1.29580341810096	0.0108566585851656
JA-MZF1_1-4	0	3080	0	334316	NA	NA	0	2292	0	334316	NA	NA	0	1310	0	334316	NA	NA	0	713	0	334316	NA	NA	0	892	0	334316	NA	NA
JA-MZF1_5-13	143	2937	16054	318262	0.966850273185143	0.712108210607026	81	2211	16054	318262	0.735943220426871	0.0053870166811833	68	1242	16054	318262	1.0809647211653	0.553819329827359	38	675	16054	318262	1.10985941381917	0.56840288082159	52	840	16054	318262	1.213982405793	0.175521151387274
JA-NFIL3	12	3068	1394	332922	0.93438297713764	0.925001437458356	7	2285	1394	332922	0.73244971593541	0.506696742666952	2	1308	1394	332922	0.366144983407625	0.204662137657689	2	711	1394	332922	0.672720797004191	0.784021753913752	2	890	1394	332922	0.537724134825099	0.527095849811317
JA-NF-kappaB	111	2969	13806	320510	0.872693126082956	0.157082945708364	75	2217	13806	320510	0.792384447766469	0.0450097710634902	53	1257	13806	320510	0.979701711723966	0.934154181922373	21	692	13806	320510	0.713212683308007	0.135207127907617	53	839	13806	320510	1.4387995990565	0.00852304885663907
JA-NFKB1	187	2893	20172	314144	1.00623424265602	0.960711542760862	118	2174	20172	314144	0.853248623790031	0.0834423343563863	73	1237	20172	314144	0.923548626847281	0.521021168288354	37	676	20172	314144	0.860043457958611	0.385731276494308	73	819	20172	314144	1.35633262462998	0.00875075935888499
JA-NFYA	36	3044	8788	325528	0.444650615656533	5.83537485585972e-07	30	2262	8788	325528	0.497936262442598	0.000105859564455175	26	1284	8788	325528	0.755038619630516	0.171305594624545	19	694	8788	325528	1.01375074132072	0.999999999999948	61	831	8788	325528	2.60154950390973	1.0936458855314e-14
JA-NHLH1	278	2802	22726	311590	1.32778647032805	1.24882909803991e-06	226	2066	22726	311590	1.45053424213396	8.64147236122589e-09	99	1211	22726	311590	1.11172675746178	0.300777533307142	49	664	22726	311590	1.01097568336197	0.996335315670184	66	826	22726	311590	1.08846192247752	0.518341458529842
JA-Nkx2-5	6	3074	1840	332476	0.353948334274421	0.0110783091936844	14	2278	1840	332476	1.10982054784126	0.804093180951779	2	1308	1840	332476	0.277394623299038	0.0788788192778496	4	709	1840	332476	1.01931825111287	0.999999999992492	2	890	1840	332476	0.407384480405537	0.276062714365179
JA-NKX3-1	6	3074	1147	333169	0.56779854844371	0.211806920429907	4	2288	1147	333169	0.508673510531305	0.230830218478793	3	1307	1147	333169	0.667488369926193	0.639534467240426	2	711	1147	333169	0.817587437684257	0.999999999999977	5	887	1147	333169	1.63380000860111	0.411184711187952
JA-Nobox	12	3068	1746	332570	0.746007943946088	0.372316689961018	11	2281	1746	332570	0.918948121760234	0.892734637085687	7	1303	1746	332570	1.02315084424158	0.999999999999982	6	707	1746	332570	1.61129345536743	0.357164298279252	1	891	1746	332570	0.214658489102574	0.142596417524585
JA-NR1H2-RXRA	46	3034	5402	328914	0.924293070868413	0.642387593125058	42	2250	5402	328914	1.13406320327356	0.461559878246636	34	1276	5402	328914	1.60623913676303	0.00706855463073627	15	698	5402	328914	1.3019799949424	0.377059516499752	9	883	5402	328914	0.624424934794122	0.192473601590669
JA-NR2F1	80	3000	9493	324823	0.914730060837719	0.452595624326931	86	2206	9493	324823	1.32140978683843	0.0105955541849156	45	1265	9493	324823	1.20974796213843	0.225718154713707	17	696	9493	324823	0.839678576182731	0.536373630839039	18	874	9493	324823	0.710659116771905	0.169153581725427
JA-NR3C1	30	3050	4183	330133	0.778466334048452	0.194468940156618	31	2261	4183	330133	1.08097681173569	0.733462939503791	16	1294	4183	330133	0.976153204628695	0.999999999999982	3	710	4183	330133	0.336279987218686	0.0679334835304305	6	886	4183	330133	0.537595584948258	0.1607606665022
JA-ovo	13	3067	2265	332051	0.622990739944382	0.106835660278342	14	2278	2265	332051	0.901576074184514	0.794726546515578	8	1302	2265	332051	0.90137943818142	0.90011311868465	5	708	2265	332051	1.03506930576583	0.999999999999995	5	887	2265	332051	0.827359209653629	0.825109113310689
JA-Pax2	43	3037	4088	330228	1.14173158055252	0.430517966486841	30	2262	4088	330228	1.07041679900821	0.780714922506367	11	1299	4088	330228	0.686700975485876	0.256820328009806	5	708	4088	330228	0.573491188248436	0.273205561415399	11	881	4088	330228	1.00849582722701	0.999999999999991
JA-Pax4	31	3049	5780	328536	0.582157237226441	0.00271817284495959	34	2258	5780	328536	0.85801252438148	0.413044138420743	24	1286	5780	328536	1.05966665786207	0.857408892171312	13	700	5780	328536	1.05458877883304	0.960663751363638	18	874	5780	328536	1.16717768088507	0.594268300446395
JA-Pax5	196	2884	21526	312790	0.988323633998632	0.89470789889719	113	2179	21526	312790	0.765698252967028	0.00382720829141445	73	1237	21526	312790	0.865456791822139	0.22288810114934	30	683	21526	312790	0.653469844158582	0.0188113594838098	71	821	21526	312790	1.23619596116741	0.075189599122201
JA-Pax6	23	3057	2820	331496	0.885289214331767	0.627128054007569	19	2273	2820	331496	0.982759026153256	0.999999999995912	4	1306	2820	331496	0.361990146716474	0.0480664595002369	7	706	2820	331496	1.1639024002069	0.842865122987846	4	888	2820	331496	0.531622300671056	0.268775116677417
JA-PBF	0	3080	0	334316	NA	NA	0	2292	0	334316	NA	NA	0	1310	0	334316	NA	NA	0	713	0	334316	NA	NA	0	892	0	334316	NA	NA
JA-PBX1	14	3066	2212	332104	0.686988328127569	0.193105445074561	9	2283	2212	332104	0.593471592361512	0.145475470816443	7	1303	2212	332104	0.807604599478211	0.691649193688859	6	707	2212	332104	1.27184374912818	0.718505188362165	5	887	2212	332104	0.847182915852383	0.868746895218558
JA-Pdx1	0	3080	0	334316	NA	NA	0	2292	0	334316	NA	NA	0	1310	0	334316	NA	NA	0	713	0	334316	NA	NA	0	892	0	334316	NA	NA
JA-PEND	17	3063	3087	331229	0.597748833608892	0.0399368599082182	16	2276	3087	331229	0.75600714814306	0.310052416344379	11	1299	3087	331229	0.909372720371318	0.863938956218544	5	708	3087	331229	0.759453183530809	0.67189546640271	3	889	3087	331229	0.36423102232565	0.0975631363402581
JA-PPARG-RXRA	66	3014	7916	326400	0.904991698549051	0.448347738308677	63	2229	7916	326400	1.16085322588753	0.260314444186806	36	1274	7916	326400	1.16060004088733	0.416689637890633	21	692	7916	326400	1.24388760810388	0.373690521398367	21	871	7916	326400	0.994273390782589	0.999999999998231
JA-PPARG	76	3004	7279	327037	1.1333089496024	0.300168995470664	70	2222	7279	327037	1.4027131529248	0.00525476477712078	29	1281	7279	327037	1.01674523280922	0.99999999999996	11	702	7279	327037	0.708579523372872	0.302281276127555	17	875	7279	327037	0.875325356991702	0.659948555567892
JA-Prrx2	0	3080	0	334316	NA	NA	0	2292	0	334316	NA	NA	0	1310	0	334316	NA	NA	0	713	0	334316	NA	NA	0	892	0	334316	NA	NA
JA-RELA	96	2984	11579	322737	0.899925637882284	0.318224080706895	83	2209	11579	322737	1.0455615095451	0.723050660738528	31	1279	11579	322737	0.683245069219151	0.0363616519227403	25	688	11579	322737	1.01236375229277	0.999999999999869	31	861	11579	322737	1.00342044918956	0.999999999999995
JA-REL	83	2997	10792	323524	0.834800309031221	0.105921605733688	66	2226	10792	323524	0.892040448810249	0.377891054604939	38	1272	10792	323524	0.898602300827868	0.554669060743295	21	692	10792	323524	0.912399398234836	0.74841142365305	35	857	10792	323524	1.21550966169925	0.280652151335336
JA-REST	346	2734	28693	305623	1.30890035625685	2.10511523850476e-07	255	2037	28693	305623	1.29630373024561	1.78398333737587e-05	124	1186	28693	305623	1.10288846150469	0.276070839550225	69	644	28693	305623	1.12756286516999	0.329302616447793	80	812	28693	305623	1.04497604843856	0.725460687300882
JA-Roaz	125	2955	12502	321814	1.08526791557507	0.378635243037711	95	2197	12502	321814	1.10837484152623	0.335258123844119	56	1254	12502	321814	1.14312677910466	0.344230132824024	34	679	12502	321814	1.27516696907737	0.177825916592456	31	861	12502	321814	0.929339736135492	0.743611593613391
JA-RORA_1	40	3040	4758	329558	0.912519174814257	0.613928093194482	33	2259	4758	329558	1.01165411134512	0.999999999999955	16	1294	4758	329558	0.858185972039057	0.61791269698613	3	710	4758	329558	0.295640854673343	0.0356614151590832	4	888	4758	329558	0.315085096236313	0.020602792809894
JA-RORA_2	16	3064	2870	331446	0.605124213765329	0.0529564940538507	16	2276	2870	331446	0.813168664222169	0.473780492422634	10	1300	2870	331446	0.889209245418517	0.823982957715357	7	706	2870	331446	1.14362535490713	0.878177995370459	2	890	2870	331446	0.261180294057905	0.0613872691112005
JA-RREB1	88	2992	9227	325089	1.03521032993234	0.785302812796805	56	2236	9227	325089	0.885258397324341	0.39052824385273	32	1278	9227	325089	0.885065320247498	0.538482511975862	23	690	9227	325089	1.16878585637522	0.519607775637548	33	859	9227	325089	1.34043490030477	0.107914412606712
JA-RUNX1	13	3067	3160	331156	0.44654241328292	0.0037261922132003	6	2286	3160	331156	0.276953409768706	0.00107707507769348	17	1293	3160	331156	1.37292781911296	0.241175031320196	7	706	3160	331156	1.03867239512135	0.999999999997714	8	884	3160	331156	0.948844865754669	0.999999999998082
JA-RUSH1-alfa	9	3071	1583	332733	0.617117752746306	0.183707319717011	11	2281	1583	332733	1.01357133328703	0.99999999999996	3	1307	1583	332733	0.483644447444942	0.277472624038621	1	712	1583	332733	0.296201134246318	0.306513756224746	3	889	1583	332733	0.710285006897841	0.724860785626487
JA-RXRA-VDR	48	3032	4620	329696	1.12773148928993	0.448844679872685	43	2249	4620	329696	1.35759124528758	0.0539096015150808	11	1299	4620	329696	0.607626317702654	0.118653216906223	12	701	4620	329696	1.21788674158941	0.597991883850282	12	880	4620	329696	0.973490186943102	0.999999999997978
JA-sna	0	3080	0	334316	NA	NA	0	2292	0	334316	NA	NA	0	1310	0	334316	NA	NA	0	713	0	334316	NA	NA	0	892	0	334316	NA	NA
JA-Sox17	33	3047	3906	330410	0.917039719113452	0.678704618042719	38	2254	3906	330410	1.4190376107282	0.0381407912802554	21	1289	3906	330410	1.37205942707051	0.183014129396555	15	698	3906	330410	1.80063899966176	0.031894404360308	7	885	3906	330410	0.671673336869344	0.363273632447907
JA-Sox5	0	3080	0	334316	NA	NA	0	2292	0	334316	NA	NA	0	1310	0	334316	NA	NA	0	713	0	334316	NA	NA	0	892	0	334316	NA	NA
JA-SOX9	13	3067	3003	331313	0.469888120537471	0.00696191264123754	17	2275	3003	331313	0.825726338815344	0.49590776412636	11	1299	3003	331313	0.934809719542544	0.938224949007737	4	709	3003	331313	0.624557303379183	0.450223976155953	12	880	3003	331313	1.4976772106817	0.216928856333006
JA-SP1	272	2808	31498	302818	0.937329684094558	0.277526163093729	201	2091	31498	302818	0.930798398568645	0.303386183764108	114	1196	31498	302818	0.923650647393582	0.399662699422322	56	657	31498	302818	0.833628743052499	0.171535920213978	109	783	31498	302818	1.29698760858046	0.00513388707572503
JA-SPI1	0	3080	0	334316	NA	NA	0	2292	0	334316	NA	NA	0	1310	0	334316	NA	NA	0	713	0	334316	NA	NA	0	892	0	334316	NA	NA
JA-SPIB	55	3025	8720	325596	0.684624836173001	0.00513639110816171	70	2222	8720	325596	1.17091158717197	0.204792150210208	43	1267	8720	325596	1.2584554240493	0.149772936135827	32	681	8720	325596	1.72068402022723	0.00247781361293459	18	874	8720	325596	0.773656765540791	0.317343805374861
JA-Spz1	67	3013	7848	326468	0.926663919668507	0.569658938365718	60	2232	7848	326468	1.11515389254474	0.434019518364556	36	1274	7848	326468	1.17065620841796	0.387532548492145	15	698	7848	326468	0.896189593868351	0.75994955786041	14	878	7848	326468	0.668592266516733	0.154886446618917
JA-SQUA	17	3063	2841	331475	0.64950744433321	0.0897630176033449	19	2273	2841	331475	0.975494703890243	0.999999999997761	11	1299	2841	331475	0.98811460323346	0.999999999999069	3	710	2841	331475	0.495128189558523	0.296913308890106	9	883	2841	331475	1.18730851733821	0.73799699171004
JA-SRF	8	3072	2100	332216	0.413501546072975	0.0135854151805914	14	2278	2100	332216	0.972414194299011	0.999999999996811	6	1304	2100	332216	0.729151581243184	0.546507839470203	6	707	2100	332216	1.33967541574835	0.629152742729849	2	890	2100	332216	0.356946401879137	0.188890079426959
JA-SRY	13	3067	2584	331732	0.546081279401713	0.0345005978082214	11	2281	2584	331732	0.620930116328703	0.139284527761318	7	1303	2584	331732	0.691339541039397	0.408521502375706	4	709	2584	331732	0.725830333609786	0.666092261049644	5	887	2584	331732	0.725220050257535	0.59464771139302
JA-Staf	181	2899	19938	314378	0.985379286176758	0.868787167141373	154	2138	19938	314378	1.12663095036148	0.139763150433259	89	1221	19938	314378	1.13918506147684	0.227270652576557	41	672	19938	314378	0.964206149864017	0.871865002609579	52	840	19938	314378	0.977493908245606	0.92172058627367
JA-STAT1	35	3045	8137	326179	0.466885271543008	4.14704133074098e-06	34	2258	8137	326179	0.609476759361553	0.0039941454131811	25	1285	8137	326179	0.784082135415738	0.25322193710958	17	696	8137	326179	0.979607806771865	0.999999999999999	11	881	8137	326179	0.506664734140843	0.0266428664641319
JA-TP53	79	3001	7324	326992	1.17080670558278	0.177228979534319	74	2218	7324	326992	1.47375717595836	0.000946150328474145	44	1266	7324	326992	1.53316962740921	0.00535224729648544	9	704	7324	326992	0.576184811524753	0.117701927770811	24	868	7324	326992	1.22816074922915	0.366161387635173
JA-Ubx	0	3080	0	334316	NA	NA	0	2292	0	334316	NA	NA	0	1310	0	334316	NA	NA	0	713	0	334316	NA	NA	0	892	0	334316	NA	NA
JA-USF1	83	2997	8446	325870	1.06667830157056	0.592519343974255	73	2219	8446	325870	1.26070748609687	0.053102794834953	32	1278	8446	325870	0.966907140649262	0.916967522062524	26	687	8446	325870	1.44341064211579	0.0744504121016034	29	863	8446	325870	1.28688348771249	0.203988791011545
JA-usp	164	2916	16324	317992	1.09049507219073	0.275592705155511	107	2185	16324	317992	0.956092123162162	0.670049169059561	58	1252	16324	317992	0.906749393484234	0.484488214489172	21	692	16324	317992	0.603198622013621	0.0207772394735922	48	844	16324	317992	1.1020643625771	0.540622788749736
JA-YY1	0	3080	0	334316	NA	NA	0	2292	0	334316	NA	NA	0	1310	0	334316	NA	NA	0	713	0	334316	NA	NA	0	892	0	334316	NA	NA
JA-ZEB1	0	3080	0	334316	NA	NA	0	2292	0	334316	NA	NA	0	1310	0	334316	NA	NA	0	713	0	334316	NA	NA	0	892	0	334316	NA	NA
JA-ZNF354C	0	3080	0	334316	NA	NA	0	2292	0	334316	NA	NA	0	1310	0	334316	NA	NA	0	713	0	334316	NA	NA	0	892	0	334316	NA	NA
TR-ACAAT_B	57	3023	7316	327000	0.845683007533746	0.224701349829382	44	2248	7316	327000	0.877246266043394	0.420973185677633	25	1285	7316	327000	0.872071669748204	0.550669665489378	17	696	7316	327000	1.08953919132076	0.818797363102884	26	866	7316	327000	1.33196237989345	0.171991879272276
TR-AFP1_Q6	18	3062	2335	331981	0.836742957256876	0.5168645888648	14	2278	2335	331981	0.874548097656498	0.706689719168517	9	1301	2335	331981	0.983652026088236	0.999999999999975	3	710	2335	331981	0.602423634490691	0.506319476752084	1	891	2335	331981	0.160511229967064	0.0573344633903967
TR-AHR_01	139	2941	12472	321844	1.20972078755113	0.0256875231116903	92	2200	12472	321844	1.07595541062591	0.51058360839646	48	1262	12472	321844	0.982179807960672	0.957187477248733	27	686	12472	321844	1.01506836744884	0.999999999999445	54	838	12472	321844	1.62274382509197	0.00036365379375383
TR-AHRARNT_01	73	3007	6614	327702	1.1980228873032	0.136794254945176	48	2244	6614	327702	1.05857003310446	0.747692217769011	27	1283	6614	327702	1.04180260700757	0.908348464637233	4	709	6614	327702	0.283572056553929	0.0098178547065744	11	881	6614	327702	0.623333979695197	0.139831406852825
TR-AHRARNT_02	78	3002	9588	324728	0.883025047543195	0.29063748539417	39	2253	9588	324728	0.593306532816981	0.00105347266556795	36	1274	9588	324728	0.95820921189655	0.859913974082404	14	699	9588	324728	0.68464847070994	0.182367467039565	26	866	9588	324728	1.0163367512829	0.999999999998517
TR-AHRHIF_Q6	113	2967	11843	322473	1.03567420504852	0.742409368099716	72	2220	11843	322473	0.886774744442229	0.327612015879292	35	1275	11843	322473	0.754209817633117	0.103655328749292	19	694	11843	322473	0.752245336040404	0.243881619114524	43	849	11843	322473	1.36081483111062	0.0487468399274585
TR-AHR_Q5	91	2989	8536	325780	1.15716004941638	0.177963572125321	44	2248	8536	325780	0.751866645076555	0.0641074785355341	24	1286	8536	325780	0.717534358299291	0.117644897835768	10	703	8536	325780	0.549304587057078	0.0675556219378495	28	864	8536	325780	1.22940771031474	0.316821388165771
TR-AIRE_01	12	3068	2226	332090	0.585143697273077	0.076993888412733	14	2278	2226	332090	0.917371881414161	0.84620676444203	10	1300	2226	332090	1.14646475038237	0.79263160255727	6	707	2226	332090	1.26384473183806	0.729642054522564	6	886	2226	332090	1.01022566569567	0.999999999992471
TR-AIRE_02	14	3066	2018	332298	0.753031804667087	0.343419031595187	13	2279	2018	332298	0.939647016294882	0.928984856994821	8	1302	2018	332298	1.01170685207181	0.999999999996349	5	708	2018	332298	1.16176014745273	0.924932993327664	3	889	2018	332298	0.557175998968921	0.416028129017079
TR-ALPHACP1_01	50	3030	8046	326270	0.674522469824483	0.00563011834335976	53	2239	8046	326270	0.960811936947196	0.821772791758326	27	1283	8046	326270	0.856386085352733	0.46872345818477	11	702	8046	326270	0.641032854913141	0.167025647941623	53	839	8046	326270	2.46881273484638	1.40406440637424e-11
TR-ALX4_01	41	3039	4317	329999	1.0308803311583	0.908495490207762	30	2262	4317	329999	1.01363536584331	0.999999999999983	26	1284	4317	329999	1.53701167229858	0.0362629512160955	12	701	4317	329999	1.30336732595392	0.447706853078405	7	885	4317	329999	0.607726674498879	0.233908884877125
TR-AMEF2_Q6	13	3067	2731	331585	0.516687669708541	0.01992965493096	14	2278	2731	331585	0.747737022346365	0.328715605765637	11	1299	2731	331585	1.02791416616121	0.999999999998399	4	709	2731	331585	0.686761472738076	0.582185225247676	5	887	2731	331585	0.686184038764361	0.507012371779857
TR-AML1_01	0	3080	0	334316	NA	NA	0	2292	0	334316	NA	NA	0	1310	0	334316	NA	NA	0	713	0	334316	NA	NA	0	892	0	334316	NA	NA
TR-AML1_Q6	0	3080	0	334316	NA	NA	0	2292	0	334316	NA	NA	0	1310	0	334316	NA	NA	0	713	0	334316	NA	NA	0	892	0	334316	NA	NA
TR-AML_Q6	78	3002	9502	324814	0.891017065443502	0.329184333089571	70	2222	9502	324814	1.07454736267519	0.585656034489285	30	1280	9502	324814	0.805734750900172	0.263837506056579	19	694	9502	324814	0.93757540672769	0.863437236974884	30	862	9502	324814	1.18331000412469	0.404240629135542
TR-AP1_01	70	3010	7430	326886	1.02262327174844	0.898929762678842	74	2218	7430	326886	1.45273183805101	0.00146921491090146	46	1264	7430	326886	1.57999198627393	0.00220310157792341	21	692	7430	326886	1.32525091598255	0.237838116347226	20	872	7430	326886	1.00886600800295	0.999999999997179
TR-AP1_C	23	3057	4835	329481	0.516342416631972	0.00153593330268028	46	2246	4835	329481	1.38772656477005	0.0315254295544219	20	1290	4835	329481	1.05564861813905	0.898495675826656	11	702	4835	329481	1.06675291636632	0.953209344769553	8	884	4835	329481	0.62013439002787	0.217682327754564
TR-AP1FJ_Q2	61	3019	7348	326968	0.901087847916917	0.448596378444411	60	2232	7348	326968	1.19103534957691	0.195639923892345	33	1277	7348	326968	1.14612149746309	0.486001096927304	15	698	7348	326968	0.957171466069519	0.965377543675253	26	866	7348	326968	1.32616178161411	0.179120758489723
TR-AP1_Q2_01	54	3026	6618	327698	0.885673075790936	0.404843483148294	44	2248	6618	327698	0.96976936874788	0.896760806799624	36	1274	6618	327698	1.3882305717232	0.0584632842942944	19	694	6618	327698	1.34615314516871	0.239141032987342	11	881	6618	327698	0.622957229027506	0.139261751592061
TR-AP1_Q2	44	3036	6183	328133	0.772431320902937	0.0968662965111673	42	2250	6183	328133	0.990815045137275	0.999999999996718	25	1285	6183	328133	1.03187390196957	0.955889243322916	10	703	6183	328133	0.758347720381565	0.455749814564985	12	880	6183	328133	0.72740169233012	0.321184414792557
TR-AP1_Q4_01	18	3062	4517	329799	0.432542573653931	0.000318758638374907	40	2252	4517	329799	1.29167260699448	0.12445418045295	21	1289	4517	329799	1.18646538014997	0.50403389405493	9	704	4517	329799	0.934243426966414	0.965777191311267	8	884	4517	329799	0.663792290410616	0.303559833572663
TR-AP1_Q4	51	3029	6436	327880	0.860123049728395	0.308963136464963	43	2249	6436	327880	0.974529452024335	0.925108593258357	28	1282	6436	327880	1.11026810071212	0.647500399414997	12	701	6436	327880	0.874244367020363	0.738694635676994	14	878	6436	327880	0.815275343011703	0.515634366526873
TR-AP1_Q6_01	33	3047	5774	328542	0.620359740709585	0.00661751359938786	52	2240	5774	328542	1.31361806642402	0.057271985352921	30	1280	5774	328542	1.32595975113499	0.145998216813179	14	699	5774	328542	1.13689115641962	0.733759235244967	9	883	5774	328542	0.584195271520237	0.129448348520569
TR-AP1_Q6	52	3028	6761	327555	0.834831549163748	0.21220014873192	59	2233	6761	327555	1.27286875011777	0.0727577942494141	29	1281	6761	327555	1.09464406886826	0.694481841636455	16	697	6761	327555	1.10962613935671	0.7741837741381	19	873	6761	327555	1.05325849985043	0.913104487530053
TR-AP2ALPHA_01	452	2628	42669	291647	1.14982676982255	0.00170702393251558	290	2002	42669	291647	0.991352444444608	0.899407085033458	146	1164	42669	291647	0.873225193970487	0.0871683125394134	72	641	42669	291647	0.791202523538361	0.0380340673403529	169	723	42669	291647	1.48445332708648	4.40805683781589e-08
TR-AP2ALPHA_02	356	2724	32523	301793	1.18813514990989	0.000728140544658726	228	2064	32523	301793	1.02255528226259	0.750568643431541	107	1203	32523	301793	0.839612788413038	0.0634890940248692	54	659	32523	301793	0.77852182632733	0.0605895500657863	111	781	32523	301793	1.27915946065902	0.00745276700438884
TR-AP2ALPHA_03	133	2947	14013	320303	1.03021285429763	0.761200855402601	96	2196	14013	320303	0.999269563826858	0.999999999998797	47	1263	14013	320303	0.855958289549018	0.307950866469081	23	690	14013	320303	0.769598736656975	0.23319070119203	58	834	14013	320303	1.55127637725251	0.000798819641891942
TR-AP2GAMMA_01	476	2604	45880	288436	1.12613378774669	0.00593313572774657	324	1968	45880	288436	1.03006385882589	0.588110660597841	155	1155	45880	288436	0.862172477821333	0.0516673663561809	79	634	45880	288436	0.807367594713204	0.0460282498519119	174	718	45880	288436	1.42140600748296	6.98168707712734e-07
TR-AP2_Q3	530	2550	53007	281309	1.08529821716759	0.043375161313208	353	1939	53007	281309	0.971368528461008	0.572525112716492	188	1122	53007	281309	0.905129021559446	0.147071966534473	77	636	53007	281309	0.681122350904936	0.000270688386810404	236	656	53007	281309	1.66867240903372	7.60597393354687e-18
TR-AP2_Q6_01	692	2388	73753	260563	1.01843390566019	0.603108001392393	508	1784	73753	260563	1.00467725523822	0.925544040290314	246	1064	73753	260563	0.851218948992423	0.00470510265426561	113	600	73753	260563	0.718400101593794	7.75489465583466e-05	310	582	73753	260563	1.57534003785147	1.04268074780482e-19
TR-AP2_Q6	478	2602	55083	279233	0.941925938919567	0.161266720373017	341	1951	55083	279233	0.902982517989115	0.0425424236891433	167	1143	55083	279233	0.773721655023585	0.0003251827983862	72	641	55083	279233	0.612890011017162	5.70455765159634e-06	252	640	55083	279233	1.71464912835575	4.73788803664392e-21
TR-AP2REP_01	188	2892	15834	318482	1.28876476561206	0.000448149421146274	158	2134	15834	318482	1.45548922602542	1.67371126597153e-06	66	1244	15834	318482	1.06374899120358	0.653972186992526	25	688	15834	318482	0.740315769091704	0.145224603617467	33	859	15834	318482	0.781116131433126	0.168463815786527
TR-AP3_Q6	15	3065	2523	331793	0.645327918217336	0.10814537114857	12	2280	2523	331793	0.69375566775197	0.248400593358539	12	1298	2523	331793	1.21380762632635	0.607709280811808	2	711	2523	331793	0.371689572343973	0.212885175614033	2	890	2523	331793	0.297101642467772	0.101837786705993
TR-AP4_01	265	2815	22387	311929	1.28486180813424	2.98461646266191e-05	218	2074	22387	311929	1.42037540329556	1.01407523159792e-07	117	1193	22387	311929	1.33375428828822	0.00151098752026318	45	668	22387	311929	0.942506266942264	0.736971657603047	58	834	22387	311929	0.97101156360564	0.869280309056687
TR-AP4_Q5	234	2846	19279	315037	1.31746109588321	1.75639240097896e-05	190	2102	19279	315037	1.43751255446454	3.1914210518259e-07	106	1204	19279	315037	1.40316010499103	0.000399086707813306	54	659	19279	315037	1.31333914402426	0.0469748601292016	52	840	19279	315037	1.01090686978582	0.993167096198917
TR-AP4_Q6_01	303	2777	21889	312427	1.50253000231985	2.96158554292689e-13	229	2063	21889	312427	1.52599148312719	4.41850590029177e-11	122	1188	21889	312427	1.42239355471168	6.90018979239351e-05	60	653	21889	312427	1.28526582898786	0.0526568921208634	60	832	21889	312427	1.02734813460577	0.882237067112016
TR-AP4_Q6	256	2824	21328	312988	1.30285558402588	1.52616380275147e-05	221	2071	21328	312988	1.51141834869712	2.67609954799993e-10	110	1200	21328	312988	1.31621979922462	0.00346077442597521	62	651	21328	312988	1.36304184741838	0.0142753481887425	57	835	21328	312988	1.00165238899411	0.999999999999961
TR-APOLYA_B	11	3069	2621	331695	0.455545865809124	0.00995409124691673	16	2276	2621	331695	0.890421238579789	0.729305561145557	6	1304	2621	331695	0.584211492030022	0.238343897512921	7	706	2621	331695	1.25227194528174	0.699856918721778	2	890	2621	331695	0.285992920238912	0.0882652094945582
TR-AR_01	71	3009	5448	328868	1.41458059194843	0.00409180951494513	47	2245	5448	328868	1.25835537257857	0.132977579151454	15	1295	5448	328868	0.702651578841174	0.202703367665344	17	696	5448	328868	1.46311834135511	0.149530052339115	14	878	5448	328868	0.963126304629831	0.992695793458333
TR-AR_02	38	3042	4982	329334	0.827916082311907	0.273342077552303	47	2245	4982	329334	1.37605782212124	0.0342062028757533	21	1289	4982	329334	1.07572543599707	0.824181342431363	12	701	4982	329334	1.12939316462125	0.787352215037448	7	885	4982	329334	0.526606995947744	0.109760071598712
TR-AR_03	60	3020	5839	328477	1.11537067145904	0.435234750467851	48	2244	5839	328477	1.19907213546033	0.235798380576738	20	1290	5839	328477	0.87413273997299	0.616611266259389	11	702	5839	328477	0.883327684643113	0.78572907029896	9	883	5839	328477	0.57769198454493	0.120597046641634
TR-AREB6_01	84	2996	8574	325742	1.06341370316178	0.60937988268902	50	2242	8574	325742	0.850607237840283	0.275428600140801	31	1279	8574	325742	0.922707564321035	0.714759385468271	18	695	8574	325742	0.984366120738813	0.999999999999433	17	875	8574	325742	0.743117946529345	0.255373828017504
TR-AREB6_02	76	3004	9085	325231	0.908019355438178	0.427235611924097	52	2240	9085	325231	0.834874046838997	0.21020997874611	24	1286	9085	325231	0.674174274347028	0.0596748656262826	17	696	9085	325231	0.877387861717409	0.666190805764123	26	866	9085	325231	1.07260723954876	0.795769805128319
TR-AREB6_03	170	2910	15619	318697	1.18141407859059	0.0296998034123933	128	2164	15619	318697	1.19536158080165	0.044161931167395	54	1256	15619	318697	0.882320563768243	0.381204549931533	52	661	15619	318697	1.56105336875728	0.00127136417464226	31	861	15619	318697	0.743876392929504	0.10690252071283
TR-AREB6_04	57	3023	6111	328205	1.01243935249826	0.979093845757956	42	2250	6111	328205	1.00248886010207	0.999999999999965	14	1296	6111	328205	0.584657625280904	0.051715206950449	8	705	6111	328205	0.613826078235211	0.205464214877938	15	877	6111	328205	0.919964953296746	0.840996680853107
TR-ARNT_01	78	3002	8031	326285	1.05422041537096	0.681277186862795	57	2235	8031	326285	1.03525605295188	0.845049996810143	29	1281	8031	326285	0.921540100811645	0.72310851342039	20	693	8031	326285	1.16769118543624	0.562440419526361	31	861	8031	326285	1.44671963406374	0.0477315444571109
TR-ARNT_02	40	3040	4112	330204	1.05587700237506	0.793098470639727	28	2264	4112	330204	0.993224614799573	0.999999999995757	13	1297	4112	330204	0.806818991891169	0.51350398370401	8	705	4112	330204	0.912230341462882	0.927340058673985	12	880	4112	330204	1.09375599797596	0.872921503865718
TR-ARP1_01	91	2989	9301	325015	1.06198453734203	0.600214708377347	78	2214	9301	325015	1.22322826290705	0.082438149892119	41	1269	9301	325015	1.12496776592191	0.496928076907453	16	697	9301	325015	0.806599540715057	0.447943954218581	15	877	9301	325015	0.604441009525472	0.0581070720865028
TR-AR_Q2	35	3045	3801	330515	0.999485781253737	0.999999999997431	19	2273	3801	330515	0.72911877236311	0.197639557719094	9	1301	3801	330515	0.604269266223633	0.160465732369022	5	708	3801	330515	0.616793469497397	0.357724668478046	10	882	3801	330515	0.986039784196512	0.999999999999938
TR-AR_Q6	90	2990	8076	326240	1.20963026572239	0.0781557720993711	63	2229	8076	326240	1.13785464786103	0.333971160405248	30	1280	8076	326240	0.948005399090321	0.837275238961624	30	683	8076	326240	1.74177710071293	0.00280209350800281	8	884	8076	326240	0.371266688432981	0.00445977291317294
TR-ATATA_B	7	3073	1591	332725	0.477566996171647	0.061667093809218	11	2281	1591	332725	1.00847480866962	0.999999999999309	6	1304	1591	332725	0.962425091521488	0.999999999990966	3	710	1591	332725	0.884135252379487	0.999999999999981	2	890	1591	332725	0.471142328061715	0.396557005943403
TR-ATF_01	67	3013	6637	327679	1.09574483073052	0.491711036684369	46	2246	6637	327679	1.0109474070609	0.999999999999449	25	1285	6637	327679	0.961289187265009	0.920508886918121	10	703	6637	327679	0.706473399897426	0.326991383756553	22	870	6637	327679	1.24234772990931	0.363732717729582
TR-ATF1_Q6	43	3037	6099	328217	0.765272782636285	0.0887907902340889	47	2245	6099	328217	1.12404001800427	0.466531680328139	29	1281	6099	328217	1.21345934573181	0.343484972925209	9	704	6099	328217	0.691913028300917	0.326853607941744	17	875	6099	328217	1.04467835276973	0.955029211124005
TR-ATF3_Q6	98	2982	9449	324867	1.12576222592097	0.258629090920296	66	2226	9449	324867	1.01882744455077	0.928320512358807	36	1274	9449	324867	0.972304997741996	0.930589701376972	22	691	9449	324867	1.09170289991134	0.761109440877838	20	872	9449	324867	0.793298173294728	0.341832738952365
TR-ATF4_Q2	68	3012	9373	324943	0.787474938376464	0.0522554490714966	61	2231	9373	324943	0.949278766439342	0.728154267890064	32	1278	9373	324943	0.87127896190373	0.480162869948978	24	689	9373	324943	1.20060530164154	0.426576021402301	38	854	9373	324943	1.51948804384696	0.011460840620534
TR-ATF6_01	17	3063	3144	331172	0.586911784144609	0.0328642797103546	18	2274	3144	331172	0.835088525638464	0.510264741748897	19	1291	3144	331172	1.54225763844376	0.0778485166256689	4	709	3144	331172	0.596547576987177	0.392716902330519	14	878	3144	331172	1.668928787412	0.0769326354615255
TR-ATF_B	16	3064	3791	330525	0.458113029149695	0.00175876172618393	16	2276	3791	330525	0.615614367269224	0.0618245851087825	19	1291	3791	330525	1.2790445832939	0.342979881361473	4	709	3791	330525	0.494736370890975	0.205156498563717	17	875	3791	330525	1.68068933620222	0.0439869980698724
TR-BACH1_01	38	3042	5647	328669	0.730419323902589	0.0595452736030413	48	2244	5647	328669	1.23984101274179	0.156339980502643	27	1283	5647	328669	1.22020230967737	0.349869941191299	9	704	5647	328669	0.747295477175012	0.460351848009655	13	879	5647	328669	0.862815368452315	0.684504674603692
TR-BACH2_01	67	3013	6635	327681	1.09607512306834	0.490157082417407	44	2248	6635	327681	0.967284654464728	0.88314038647702	27	1283	6635	327681	1.03850526642775	0.921395309361616	14	699	6635	327681	0.989360894825456	0.999999999999998	14	878	6635	327681	0.790823226469227	0.44259963219836
TR-BARBIE_01	45	3035	7018	327298	0.695994159730267	0.0164234846091795	44	2248	7018	327298	0.914496107491233	0.599986663190153	20	1290	7018	327298	0.727281428997191	0.17807143765077	14	699	7018	327298	0.935367560154873	0.903139611816871	14	878	7018	327298	0.74766487711931	0.324389650310186
TR-BEL1_B	106	2974	10013	324303	1.14907425541601	0.163600083708132	97	2195	10013	324303	1.41302571927001	0.000682451714991515	48	1262	10013	324303	1.22338425695451	0.181506585769572	29	684	10013	324303	1.35800514030218	0.117022550993361	29	863	10013	324303	1.08549065586934	0.726589295869688
TR-BLIMP1_Q6	83	2997	10483	323833	0.859407129167694	0.178195484038654	67	2225	10483	323833	0.932248655223224	0.601959703641339	45	1265	10483	323833	1.0955010402156	0.588387702322247	24	689	10483	323833	1.0734783451575	0.80641201082113	27	865	10483	323833	0.965318181176528	0.928339645910687
TR-BRACH_01	27	3053	2895	331421	1.01232891460871	0.999999999996696	26	2266	2895	331421	1.30998803377069	0.204844663084947	8	1302	2895	331421	0.705224327281836	0.397387873476483	8	705	2895	331421	1.2957137008965	0.592842579673189	3	889	2895	331421	0.388387276656056	0.127193482372042
TR-BRCA_01	23	3057	3541	330775	0.705031229713523	0.109661594364809	14	2278	3541	330775	0.576692970355245	0.0465766298596609	11	1299	3541	330775	0.792779889236447	0.522475882864349	5	708	3541	330775	0.662081891431688	0.453408843808009	4	888	3541	330775	0.423376133265286	0.105888484827915
TR-BRN2_01	14	3066	2356	331960	0.644999228275968	0.121989573496454	17	2275	2356	331960	1.05248565172431	0.931727430446569	6	1304	2356	331960	0.649922886507083	0.367853741566188	3	710	2356	331960	0.597053984098372	0.495445248741925	2	890	2356	331960	0.318161054306532	0.129961193239076
TR-CAAT_01	42	3038	8203	326113	0.555754546562787	0.000122321665496665	52	2240	8203	326113	0.924641072233608	0.615223334141198	21	1289	8203	326113	0.653329772295185	0.0577089003622937	13	700	8203	326113	0.743084620462633	0.334066425408267	46	846	8203	326113	2.10173244066346	3.4671907401557e-07
TR-CAAT_C	57	3023	7946	326370	0.778632882345442	0.0642308208884914	40	2252	7946	326370	0.734266947620698	0.0559823516222381	32	1278	7946	326370	1.02774952302085	0.947746260156606	25	688	7946	326370	1.47522777344551	0.0637505423642429	24	868	7946	326370	1.13202231655604	0.614057847051009
TR-CACBINDINGPROTEIN_Q6	388	2692	36703	297613	1.1474574957778	0.00465332011597726	317	1975	36703	297613	1.25979606405247	1.58840604636406e-05	171	1139	36703	297613	1.18899605311295	0.0186480069913285	89	624	36703	297613	1.1369885077667	0.221302037773719	106	786	36703	297613	1.08242199627137	0.418158790285979
TR-CACCCBINDINGFACTOR_Q6	316	2764	27525	306791	1.24613817426896	5.44019962278181e-05	193	2099	27525	306791	1.02275716348615	0.774051702285046	123	1187	27525	306791	1.14041691453294	0.141943064278132	59	654	27525	306791	1.00506075695562	0.999999999998063	90	802	27525	306791	1.22548355958505	0.050825425955312
TR-CACD_01	318	2762	41219	293097	0.837406088416545	0.000828589015145014	241	2051	41219	293097	0.852829353548345	0.0092554718640469	139	1171	41219	293097	0.860603712547149	0.0647944736062004	65	648	41219	293097	0.739406965435234	0.0107638204770874	181	711	41219	293097	1.64578625578326	7.66459781511343e-13
TR-CAP_01	95	2985	11189	323127	0.921592171346394	0.449666509909681	88	2204	11189	323127	1.14718628695567	0.212066829485158	51	1259	11189	323127	1.16322778847	0.307758330756837	28	685	11189	323127	1.17336840417676	0.44955158020342	37	855	11189	323127	1.23937507489539	0.216827774402739
TR-CART1_01	12	3068	1383	332933	0.94181480125081	0.947236607041236	8	2284	1383	332933	0.843743335617363	0.750942386543277	7	1303	1383	332933	1.29170019815315	0.643205863575284	3	710	1383	332933	1.01710714861588	0.999999999999964	1	891	1383	332933	0.271000522034052	0.253731884994816
TR-CBF_01	59	3021	5523	328793	1.1595338031514	0.284402116161754	39	2253	5523	328793	1.02998787554757	0.917795812158214	17	1293	5523	328793	0.785524517182138	0.370301293751553	12	701	5523	328793	1.01876457471357	0.999999999996194	11	881	5523	328793	0.746465859443063	0.395960279366825
TR-CBF_02	46	3034	6969	327347	0.716463074878916	0.0260856402483629	41	2251	6969	327347	0.858135642838129	0.360363244697877	20	1290	6969	327347	0.73239504501396	0.188761787786186	26	687	6969	327347	1.74932505141483	0.00538702593008744	26	866	6969	327347	1.39828336508831	0.106280593029046
TR-CDC5_01	6	3074	1571	332745	0.414554382600213	0.0361230885219062	5	2287	1571	332745	0.464233383656434	0.108248394603735	8	1302	1571	332745	1.29956997293502	0.588608579845942	8	705	1571	332745	2.38770920693531	0.0234533970192491	4	888	1571	332745	0.954280641561029	0.999999999990435
TR-CDP_01	6	3074	1266	333050	0.514427278882255	0.131082641274403	6	2286	1266	333050	0.691289711586975	0.46035685323841	3	1307	1266	333050	0.604746572121124	0.512187932111467	2	711	1266	333050	0.74073680175659	0.903524985510425	0	892	1266	333050	0	0.116861828367042
TR-CDP_02	8	3072	757	333559	1.14709808025528	0.844159214537722	5	2287	757	333559	0.963422253268505	0.999999999999978	2	1308	757	333559	0.674248489921042	0.787516576482816	3	710	757	333559	1.85820236002082	0.486735808770371	0	892	757	333559	0	0.284781172120272
TR-CDPCR1_01	14	3066	1205	333111	1.26109392682007	0.474211130740067	6	2286	1205	333111	0.72628446047229	0.541097500135117	7	1303	1205	333111	1.48250736435336	0.414171363505203	4	709	1205	333111	1.55646936269517	0.562184456890242	9	883	1205	333111	2.79928920975755	0.00327107206143556
TR-CDPCR3_01	21	3059	2415	331901	0.94386222473179	0.874688970117304	19	2273	2415	331901	1.14756954606716	0.633647726245586	7	1303	2415	331901	0.7397189954641	0.522893716570554	7	706	2415	331901	1.35909100148383	0.551537114561817	4	888	2415	331901	0.620776351094152	0.442922077583401
TR-CDPCR3HD_01	24	3056	1684	332632	1.54694758922787	0.0436901184179258	9	2283	1684	332632	0.779548196142319	0.547969346994419	6	1304	1684	332632	0.909274537179743	0.969946499520972	3	710	1684	332632	0.835308305543803	0.961882796964659	5	887	1684	332632	1.11280796310301	0.997917127914634
TR-CDX2_Q5	18	3062	1977	332339	0.988262420432375	0.999999999999961	12	2280	1977	332339	0.885354349892878	0.775403475082262	7	1303	1977	332339	0.903602111302884	0.929826433846078	3	710	1977	332339	0.711511981049957	0.726995622876301	0	892	1977	332339	0	0.0371066514250949
TR-CDXA_01	23	3057	2370	331946	1.05338210312894	0.887655698018768	18	2274	2370	331946	1.10781363907482	0.75684554352668	11	1299	2370	331946	1.18448674590138	0.690640775088656	7	706	2370	331946	1.38489652682846	0.519702071340476	2	890	2370	331946	0.316281621918223	0.127330846736896
TR-CDXA_02	0	3080	0	334316	NA	NA	0	2292	0	334316	NA	NA	0	1310	0	334316	NA	NA	0	713	0	334316	NA	NA	0	892	0	334316	NA	NA
TR-CDX_Q5	12	3068	1890	332426	0.689169243454958	0.239710777511949	13	2279	1890	332426	1.00328448618152	0.99999999999748	8	1302	1890	332426	1.08022456480472	0.972961149390965	4	709	1890	332426	0.99235215981359	0.999999999999968	1	891	1890	332426	0.198303556599521	0.113855695732039
TR-CEBP_01	35	3045	4350	329966	0.873343782654127	0.469111276050705	24	2268	4350	329966	0.804756574592285	0.328203513715387	14	1296	4350	329966	0.821343160480828	0.535871268158916	8	705	4350	329966	0.862319807838016	0.797729451624856	6	886	4350	329966	0.516956857893923	0.131740134747233
TR-CEBPA_01	10	3070	2426	331890	0.447420263166347	0.012087602502713	11	2281	2426	331890	0.661369917804356	0.20792111288633	9	1301	2426	331890	0.946754938547416	0.998912034675249	8	705	2426	331890	1.54620410721161	0.305752047948078	4	888	2426	331890	0.617961619081771	0.437093487533504
TR-CEBPB_01	34	3046	4291	330025	0.860056233675437	0.422760124014281	24	2268	4291	330025	0.815821743061394	0.363105709059607	15	1295	4291	330025	0.892110417507974	0.74783329734597	10	703	4291	330025	1.09272056749457	0.908073770557023	11	881	4291	330025	0.960785584177123	0.999999999999975
TR-CEBPB_02	13	3067	2682	331634	0.526127526463097	0.0239704817119001	12	2280	2682	331634	0.652626976039605	0.16925662996868	13	1297	2682	331634	1.23700212328728	0.538908169147506	11	702	2682	331634	1.92309856473942	0.0452644456363087	8	884	2682	331634	1.11795293653421	0.897795867666955
TR-CEBP_C	28	3052	3642	330674	0.834496530377914	0.382664926009091	32	2260	3642	330674	1.28160025607777	0.190931392764343	20	1290	3642	330674	1.40144455483314	0.165299215896656	6	707	3642	330674	0.772465231485867	0.648052729262379	9	883	3642	330674	0.926178884612259	0.94452028281161
TR-CEBPDELTA_Q6	32	3048	2994	331322	1.16012457816065	0.456702838353099	17	2275	2994	331322	0.828208482118396	0.503936532165619	10	1300	2994	331322	0.852381607999715	0.718782738265795	12	701	2994	331322	1.87930419042854	0.0424866387671447	4	888	2994	331322	0.500726415461716	0.215536424523889
TR-CEBPGAMMA_Q6	16	3064	3523	330793	0.49296238816534	0.00497732225241689	23	2269	3523	330793	0.952264822688501	0.894642770084411	15	1295	3523	330793	1.08658694337971	0.85150043497534	3	710	3523	330793	0.399278792658463	0.141299896330427	2	890	3523	330793	0.212769640631901	0.0237378308722703
TR-CEBP_Q2_01	19	3061	2984	331332	0.691132359597507	0.127211704739814	12	2280	2984	331332	0.586576926855972	0.077908357619678	15	1295	2984	331332	1.2828571720934	0.411049658019099	11	702	2984	331332	1.72846861616325	0.100293140477638	8	884	2984	331332	1.00480890609409	0.999999999999105
TR-CEBP_Q2	11	3069	1776	332540	0.672289253539254	0.23001423341981	11	2281	1776	332540	0.903425349433203	0.847247611344249	6	1304	1776	332540	0.862172477821333	0.862272011320249	8	705	1776	332540	2.11210088068433	0.0564275948407647	4	888	1776	332540	0.844130004443906	0.913070358085785
TR-CEBP_Q3	21	3059	3691	330625	0.617563606807714	0.0316051103428238	16	2276	3691	330625	0.632293163456415	0.0791668191689728	14	1296	3691	330625	0.967987739932702	0.999999999999973	10	703	3691	330625	1.27035057033845	0.560318198725717	4	888	3691	330625	0.406170384148571	0.0868371543620371
TR-CETS168_Q6	136	2944	18273	316043	0.807858873463865	0.0119171490825142	127	2165	18273	316043	1.01376295087813	0.910992308843367	81	1229	18273	316043	1.13125635244592	0.280616308848923	38	675	18273	316043	0.975082527743283	0.938343051585992	60	832	18273	316043	1.23064758487307	0.114110767885317
TR-CETS1P54_01	89	2991	13897	320419	0.69514498597754	0.000527045234313944	94	2198	13897	320419	0.986618704728794	0.935870438445421	58	1252	13897	320419	1.06510592928234	0.674199681399769	30	683	13897	320419	1.01220348746907	0.999999999998927	48	844	13897	320419	1.29453109697838	0.0810062249899092
TR-CETS1P54_02	37	3043	6950	327366	0.577860973558815	0.000835354617149009	44	2248	6950	327366	0.923443695305536	0.646325192172445	37	1273	6950	327366	1.3586349607337	0.0735533605400265	16	697	6950	327366	1.0794506947037	0.859203780996499	27	865	6950	327366	1.45603316449979	0.0624238088990485
TR-CETS1P54_03	89	2991	11215	323101	0.861384740983493	0.168434380407142	75	2217	11215	323101	0.975448924285678	0.872844456763441	41	1269	11215	323101	0.932975942116781	0.708219498973246	22	691	11215	323101	0.919794980050136	0.768378201471242	45	847	11215	323101	1.50385354336061	0.00682994485168068
TR-CHCH_01	0	3080	0	334316	NA	NA	0	2292	0	334316	NA	NA	0	1310	0	334316	NA	NA	0	713	0	334316	NA	NA	0	892	0	334316	NA	NA
TR-CHOP_01	40	3040	3966	330350	1.09474690715235	0.624344600614033	24	2268	3966	330350	0.882675516761584	0.605329162071083	11	1299	3966	330350	0.707824908670262	0.303401928391791	7	706	3966	330350	0.827585670343785	0.740775383329527	4	888	3966	330350	0.378006779599692	0.0601856847074788
TR-CHX10_01	12	3068	1365	332951	0.95423433709148	0.984081214224436	8	2284	1365	332951	0.854869621361768	0.780123818447677	9	1301	1365	332951	1.68265749517658	0.173806561097271	3	710	1365	332951	1.03051955057565	0.999999999999966	1	891	1365	332951	0.274574155291644	0.261187855042152
TR-CIZ_01	33	3047	4529	329787	0.790893606283317	0.201725757631999	35	2257	4529	329787	1.12721892693085	0.534999227574552	14	1296	4529	329787	0.788881154358932	0.438758293531632	10	703	4529	329787	1.03529784833721	0.999999999999915	7	885	4529	329787	0.579279322987781	0.184747746834611
TR-CLOCKBMAL_Q6	80	3000	8426	325890	1.03056402415529	0.830759016209427	65	2227	8426	325890	1.12521224714163	0.371655115809239	29	1281	8426	325890	0.878339490816321	0.536247484808897	26	687	8426	325890	1.44683672956444	0.0724840612418348	26	866	8426	325890	1.15649617508906	0.51991540619906
TR-CLOX_01	7	3073	794	333522	0.956938401648729	0.999999999993247	5	2287	794	333522	0.918527261617454	0.999999999999954	0	1310	794	333522	0	0.138593764169172	2	711	794	333522	1.18107404411063	0.999999999999972	1	891	794	333522	0.472032395432109	0.671378259233242
TR-CMAF_01	57	3023	6357	327959	0.973260481849439	0.889126109250153	57	2235	6357	327959	1.30787185169994	0.0492607218489334	31	1279	6357	327959	1.24450128307198	0.259411321812894	17	696	6357	327959	1.25390415663091	0.420563852879558	8	884	6357	327959	0.471661125654358	0.0382030774703127
TR-CMYB_01	80	3000	9103	325213	0.953919858017408	0.711112472024919	51	2241	9103	325213	0.817199668942924	0.162824863550784	26	1284	9103	325213	0.728911280820936	0.120160685555174	21	692	9103	325213	1.08168892735915	0.803091420100818	34	858	9103	325213	1.39986669747173	0.0585699118613344
TR-COMP1_01	32	3048	4816	329500	0.721223626871467	0.0737466461902372	42	2250	4816	329500	1.27205345184464	0.138885175593743	24	1286	4816	329500	1.27177601379625	0.284540789992216	7	706	4816	329500	0.681520923709188	0.384304017525864	12	880	4816	329500	0.933871400265185	0.922108403315514
TR-COREBINDINGFACTOR_Q6	28	3052	5251	329065	0.578791918422465	0.00407803015401703	31	2261	5251	329065	0.861117121213179	0.45137817511317	16	1294	5251	329065	0.777613569788961	0.366074094039564	16	697	5251	329065	1.42871497394606	0.195940079180097	9	883	5251	329065	0.642381165065292	0.225064743509805
TR-COUP_01	80	3000	9493	324823	0.914730060837719	0.452595624326931	86	2206	9493	324823	1.32140978683843	0.0105955541849156	45	1265	9493	324823	1.20974796213843	0.225718154713707	17	696	9493	324823	0.839678576182731	0.536373630839039	18	874	9493	324823	0.710659116771905	0.169153581725427
TR-COUP_DR1_Q6	134	2946	12310	322006	1.18155295557408	0.0559470409795189	86	2206	12310	322006	1.01902056104446	0.903071462589655	65	1245	12310	322006	1.34753846249248	0.0173323146567857	26	687	12310	322006	0.990336822364741	0.999999999999979	18	874	12310	322006	0.54803306218649	0.0108271186806074
TR-COUPTF_Q6	311	2769	31092	303224	1.08572084354601	0.137619845504174	227	2065	31092	303224	1.06492677588709	0.339234691515484	149	1161	31092	303224	1.22299160433012	0.0113819972151038	65	648	31092	303224	0.980239795068664	0.916979998798014	116	776	31092	303224	1.39830412160295	0.000180622569269079
TR-CP2_01	169	2911	18255	316061	1.00487331348465	0.980162076648638	151	2141	18255	316061	1.20652870451233	0.0203143238666127	62	1248	18255	316061	0.866753728456702	0.273027211142609	41	672	18255	316061	1.05310009400103	0.796500859906265	53	839	18255	316061	1.08814392027247	0.576851913807091
TR-CP2_02	274	2806	26143	308173	1.1376314386757	0.0292894144917027	202	2090	26143	308173	1.12703783373217	0.0844085525628298	112	1198	26143	308173	1.09332295393539	0.35228638520493	48	665	26143	308173	0.860901464429187	0.31203141363167	72	820	26143	308173	1.03221313476123	0.827897911475622
TR-CREB_01	18	3062	3243	331073	0.602465249828802	0.0370728467109005	18	2274	3243	331073	0.809595536419158	0.427955064538481	10	1300	3243	331073	0.786935101557553	0.534745550065948	2	711	3243	331073	0.289168298188049	0.0916876550547505	12	880	3243	331073	1.38684078435928	0.331836738836048
TR-CREB_02	74	3006	6337	327979	1.26751894152873	0.0470864120623506	52	2240	6337	327979	1.19691190082567	0.219350364118749	25	1285	6337	327979	1.00679759126998	0.999999999999967	10	703	6337	327979	0.739918566375133	0.408203498873563	21	871	6337	327979	1.24201801505996	0.378760033235242
TR-CREBATF_Q6	36	3044	4942	329374	0.790689925210362	0.179385357276342	27	2265	4942	329374	0.796899531952852	0.270945916731789	16	1294	4942	329374	0.826234086394543	0.512852784465011	5	708	4942	329374	0.474389311525619	0.118085362580131	19	873	4942	329374	1.44093094242995	0.141240127396899
TR-CREBP1_01	3	3077	1049	333267	0.310421799363649	0.0475166393993111	6	2286	1049	333267	0.834292445061115	0.797695206426899	1	1309	1049	333267	0.243282224437669	0.197743351930236	1	712	1049	333267	0.446984171126713	0.622221252920411	1	891	1049	333267	0.357286674902854	0.437494266844972
TR-CREBP1CJUN_01	11	3069	2701	331615	0.442053207806632	0.00719957640813577	11	2281	2701	331615	0.594033106476627	0.102416617246008	12	1298	2701	331615	1.13381586124449	0.778279057987715	2	711	2701	331615	0.347194665317972	0.172872208951181	12	880	2701	331615	1.66513315945099	0.109207301326866
TR-CREBP1_Q2	42	3038	5270	329046	0.865057788511299	0.383593681975726	31	2261	5270	329046	0.85801252438148	0.439185309354301	14	1296	5270	329046	0.677958775728957	0.173214884661656	5	708	5270	329046	0.44486375285761	0.0846240203168374	16	876	5270	329046	1.13789365304924	0.699605744251114
TR-CREB_Q2_01	68	3012	7212	327104	1.02343352709409	0.896635896687579	54	2238	7212	327104	1.0921457257102	0.561581102092362	22	1288	7212	327104	0.778489625010055	0.274251864075868	14	699	7212	327104	0.91020653593551	0.820705977491015	26	866	7212	327104	1.35116982408492	0.150086159493301
TR-CREB_Q2	66	3014	6179	328137	1.15939703604374	0.254141968573157	44	2248	6179	328137	1.03866866521662	0.860810977444595	18	1292	6179	328137	0.743430160516598	0.242153331333438	11	702	6179	328137	0.834722503743508	0.641310479579936	23	869	6179	328137	1.39508910914083	0.135739892592894
TR-CREB_Q3	0	3080	0	334316	NA	NA	0	2292	0	334316	NA	NA	0	1310	0	334316	NA	NA	0	713	0	334316	NA	NA	0	892	0	334316	NA	NA
TR-CREB_Q4_01	55	3025	5817	328499	1.02628993835801	0.901289594527692	49	2243	5817	328499	1.22868219496265	0.170464969693075	16	1294	5817	328499	0.701950980739528	0.184308569739317	9	704	5817	328499	0.725456001307769	0.405766503051649	21	871	5817	328499	1.3530459277007	0.203208439797613
TR-CREB_Q4	67	3013	6306	328010	1.15326013979677	0.268444323813638	42	2250	6306	328010	0.971488966711667	0.911149407811811	14	1296	6306	328010	0.566578298143293	0.038375098293588	11	702	6306	328010	0.81791156844769	0.592132610864935	26	866	6306	328010	1.54529603097058	0.0331404006351395
TR-CREL_01	82	2998	10603	323713	0.839443627201809	0.120013553097556	66	2226	10603	323713	0.907941198109989	0.462131448362896	38	1272	10603	323713	0.914620016083594	0.631742855116502	21	692	10603	323713	0.92866304873624	0.812327283720878	35	857	10603	323713	1.23717629624241	0.236305393272764
TR-CRX_Q4	34	3046	4444	329872	0.830445836791471	0.313005627460674	18	2274	4444	329872	0.59080070310696	0.0294389810593497	18	1292	4444	329872	1.03367573398561	0.983777224645626	11	702	4444	329872	1.16060988988099	0.7387487897808	5	887	4444	329872	0.421685105730304	0.0632938930922715
TR-DBP_Q6	35	3045	4294	330022	0.884733454714824	0.518079565441208	16	2276	4294	330022	0.543501179859717	0.0166196131351219	13	1297	4294	330022	0.77262219251432	0.415453579475649	5	708	4294	330022	0.545978569529485	0.224174370723237	13	879	4294	330022	1.13468057420825	0.757105036352292
TR-DEAF1_01	165	2915	20222	314094	0.885658476623762	0.117450639712245	92	2200	20222	314094	0.663599835887961	5.50989383227925e-05	76	1234	20222	314094	0.959125312089244	0.751540724246079	32	681	20222	314094	0.741982230065349	0.0953005746562071	105	787	20222	314094	1.94606571096701	1.42857014771372e-12
TR-DEAF1_02	68	3012	10148	324168	0.727335691505971	0.00890906863440735	47	2245	10148	324168	0.675553810584157	0.00734778888639913	37	1273	10148	324168	0.930480190884828	0.716087806552161	17	696	10148	324168	0.785481742580081	0.366347440450713	49	843	10148	324168	1.80970559486417	3.03306520545717e-05
TR-DEC_Q1	137	2943	12005	322311	1.23869632241977	0.0126434612063375	94	2198	12005	322311	1.14211079880184	0.210695185248148	43	1267	12005	322311	0.914096734503117	0.599879972462871	25	688	12005	322311	0.976439807396754	0.983613317235052	25	867	12005	322311	0.780495047840679	0.240482347042392
TR-DELTAEF1_01	114	2966	9094	325222	1.36068108271759	0.00107147499690133	48	2244	9094	325222	0.769890279189892	0.0762591683894059	32	1278	9094	325222	0.898009424887141	0.595356858513691	23	690	9094	325222	1.1858793816554	0.475401521315429	19	873	9094	325222	0.783052641025818	0.327447141715214
TR-DR1_Q3	157	2923	13016	321300	1.30926801379321	0.000705609488416749	119	2173	13016	321300	1.33355818747982	0.0016576985406896	72	1238	13016	321300	1.411694825394	0.00350638570313696	28	685	13016	321300	1.00866772236738	0.999999999998705	21	871	13016	321300	0.604691776385601	0.0221590092401984
TR-DR3_Q4	147	2933	13415	320901	1.18941415647342	0.0364724290460814	123	2169	13415	320901	1.33738664814139	0.00121941902947853	56	1254	13415	320901	1.06532769231207	0.680399692116403	25	688	13415	320901	0.873809905911147	0.553337135334185	38	854	13415	320901	1.06165944353169	0.771370649713028
TR-DR4_Q2	117	2963	11444	322872	1.10972266985025	0.275327980333377	91	2201	11444	322872	1.15986139043879	0.168328112590111	44	1266	11444	322872	0.981207126104949	0.958782223792416	20	693	11444	322872	0.819444941474871	0.421537214888355	23	869	11444	322872	0.753255470585562	0.195744379275694
TR-DTYPEPA_B	17	3063	2145	332171	0.860256712983986	0.611923194943332	13	2279	2145	332171	0.884012903908192	0.753848325077315	11	1299	2145	332171	1.30873360735956	0.470045507341833	6	707	2145	332171	1.31157033709628	0.665072156003887	3	889	2145	332171	0.524187023738593	0.351816970584619
TR-E12_Q6	309	2771	23309	311007	1.43893535354774	4.3796481280669e-11	210	2082	23309	311007	1.31412961175592	4.95132514263995e-05	80	1230	23309	311007	0.875895331194352	0.240709526385736	53	660	23309	311007	1.06615380162735	0.682213907553979	53	839	23309	311007	0.852205897489124	0.25379029669676
TR-E2_01	30	3050	3674	330642	0.886315915983853	0.564949713229258	22	2270	3674	330642	0.873425923023064	0.591753410881859	12	1298	3674	330642	0.833542907245883	0.616207198951092	5	708	3674	330642	0.638114310713012	0.402008728465505	11	881	3674	330642	1.12213689213501	0.823397609408121
TR-E2A_Q2	306	2774	24597	309719	1.35034807855884	6.24301488462387e-08	235	2057	24597	309719	1.39356833553035	1.56142107963659e-07	122	1188	24597	309719	1.26579552462024	0.00801376152848773	55	658	24597	309719	1.04845110188867	0.769988929755698	61	831	24597	309719	0.929479897563066	0.597090251704083
TR-E2A_Q6	267	2813	20389	313927	1.42141790231937	3.98794480686308e-09	186	2106	20389	313927	1.33063691308757	7.11725166947781e-05	88	1222	20389	313927	1.10146984659817	0.380960878301609	48	665	20389	313927	1.10385732427153	0.530265092281401	42	850	20389	313927	0.772050435179261	0.0962858947866849
TR-E2F_01	22	3058	3370	330946	0.708596863077575	0.124562969554529	14	2278	3370	330946	0.605955432649235	0.0727106483582097	12	1298	3370	330946	0.908734908374295	0.846056964552484	8	705	3370	330946	1.11308343148231	0.907085262525637	10	882	3370	330946	1.11214754294687	0.865242949244997
TR-E2F_02	33	3047	7160	327156	0.500273343974461	5.56400883127976e-05	20	2272	7160	327156	0.407436114929753	3.81734521209315e-05	15	1295	7160	327156	0.534643268369653	0.0166940671226973	8	705	7160	327156	0.523895413979801	0.0800990697159233	33	859	7160	327156	1.72740123255756	0.00199534001475321
TR-E2F_03	36	3044	6830	327486	0.572121465650016	0.000790524500170541	25	2267	6830	327486	0.533902376079252	0.00167593993391945	11	1299	6830	327486	0.411015166586568	0.00290042046837309	9	704	6830	327486	0.617859086326104	0.180223561314639	35	857	6830	327486	1.92061204525012	0.000121855327345894
TR-E2F1DP1_01	56	3024	9258	325058	0.656564347296687	0.00162409500296643	33	2259	9258	325058	0.519923337846198	0.000140238916747388	25	1285	9258	325058	0.6891419675824	0.0700184670784858	11	702	9258	325058	0.557112805209671	0.0600678810225343	47	845	9258	325058	1.90271170152683	9.13953065699637e-06
TR-E2F1DP1RB_01	25	3055	5275	329041	0.514427278882255	0.000865070668806751	11	2281	5275	329041	0.304167473098269	3.64222321124788e-05	9	1301	5275	329041	0.43541753192721	0.0133657538407496	6	707	5275	329041	0.533330497264745	0.153766094068211	26	866	5275	329041	1.84732450640767	0.00219855876758412
TR-E2F1DP2_01	32	3048	7248	327068	0.479223646111063	2.33198702933863e-05	22	2270	7248	327068	0.442738250715609	9.89113782040366e-05	15	1295	7248	327068	0.528152014559426	0.0145052890176154	8	705	7248	327068	0.517534652882916	0.073786618086497	35	857	7248	327068	1.80984827111731	0.000506963313182233
TR-E2F1_Q3_01	185	2895	31515	302801	0.637178132037723	1.15659854557627e-10	110	2182	31515	302801	0.509117379214142	5.02607155765261e-14	67	1243	31515	302801	0.54255448453602	1.23778216883064e-07	33	680	31515	302801	0.490980518860651	1.5732755596963e-05	166	726	31515	302801	1.97416334594744	1.3319820741946e-20
TR-E2F1_Q3	39	3041	7298	327018	0.580052353784883	0.000649167869030511	23	2269	7298	327018	0.459691555266044	0.000152986393838251	13	1297	7298	327018	0.454595737826321	0.00435196078613185	15	698	7298	327018	0.963729231663308	0.987034856152239	35	857	7298	327018	1.7974486529266	0.000592675709002835
TR-E2F1_Q4_01	53	3027	8881	325435	0.647769424585098	0.0015607674351274	25	2267	8881	325435	0.410601647181769	4.44762262236717e-06	21	1289	8881	325435	0.603452778081005	0.0224893530258606	17	696	8881	325435	0.89754179976384	0.737673704768888	47	845	8881	325435	1.98348214533672	2.18439340916116e-06
TR-E2F1_Q4	46	3034	6019	328297	0.829544969069807	0.227089426929364	23	2269	6019	328297	0.5573731467572	0.0053559366363633	13	1297	6019	328297	0.551194499859859	0.0363582821503958	8	705	6019	328297	0.623208367518753	0.222328866508702	22	870	6019	328297	1.36990561279416	0.171571513904002
TR-E2F1_Q6_01	42	3038	9179	325137	0.496661351503927	3.70966435155307e-06	25	2267	9179	325137	0.397271296287318	1.77737725824888e-06	21	1289	9179	325137	0.58386143611912	0.0145671468476353	16	697	9179	325137	0.817320223138767	0.481343819872454	52	840	9179	325137	2.12324583752052	3.41791131821427e-08
TR-E2F1_Q6	31	3049	6710	327606	0.501470764704744	0.000102069049912889	18	2274	6710	327606	0.391284400090511	4.31289264253533e-05	17	1293	6710	327606	0.64656511302488	0.083692560965974	13	700	6710	327606	0.90842371708718	0.829033113591795	29	863	6710	327606	1.61982383565123	0.0115951432201279
TR-E2F4DP1_01	25	3055	5275	329041	0.514427278882255	0.000865070668806751	11	2281	5275	329041	0.304167473098269	3.64222321124788e-05	9	1301	5275	329041	0.43541753192721	0.0133657538407496	6	707	5275	329041	0.533330497264745	0.153766094068211	26	866	5275	329041	1.84732450640767	0.00219855876758412
TR-E2F4DP2_01	27	3053	6708	327608	0.436895081662523	1.0930343022069e-05	17	2275	6708	327608	0.369656558655706	2.25855287254499e-05	13	1297	6708	327608	0.494579560920765	0.0118616279368534	7	706	6708	327608	0.489297073432238	0.0692866965011209	31	861	6708	327608	1.73205208425252	0.0026823309230702
TR-E2F_Q2	0	3080	0	334316	NA	NA	0	2292	0	334316	NA	NA	0	1310	0	334316	NA	NA	0	713	0	334316	NA	NA	0	892	0	334316	NA	NA
TR-E2F_Q3_01	49	3031	8808	325508	0.603844645363719	0.000385551226696121	27	2265	8808	325508	0.44712505528054	1.85549773681131e-05	21	1289	8808	325508	0.608454146473366	0.0249695394249187	19	694	8808	325508	1.01144885498711	0.999999999994883	49	843	8808	325508	2.08502411179401	1.87252881191829e-07
TR-E2F_Q3	25	3055	5114	329202	0.530622584298767	0.00155179888343995	11	2281	5114	329202	0.313743336056584	6.20784275324968e-05	12	1298	5114	329202	0.59883391498267	0.090131919123323	12	701	5114	329202	1.1002418353819	0.856755638504687	30	862	5114	329202	2.19863348830521	1.61355174812375e-05
TR-E2F_Q4_01	60	3020	9944	324372	0.654932557386298	0.00100384904256104	36	2256	9944	324372	0.528060805431884	0.000101556487732769	21	1289	9944	324372	0.538944501421702	0.00455293588162214	15	698	9944	324372	0.707290419617742	0.208729432719572	49	843	9944	324372	1.84683149403476	1.56720265760974e-05
TR-E2F_Q4	40	3040	7087	327229	0.612638102690311	0.00198971287034048	17	2275	7087	327229	0.349887991457948	6.73932547719635e-06	16	1294	7087	327229	0.576160414133178	0.0308639013169055	11	702	7087	327229	0.727776259437158	0.347870033146133	22	870	7087	327229	1.16346294389842	0.547835850403876
TR-E2F_Q6_01	56	3024	9837	324479	0.617919358267025	0.00028590171653625	25	2267	9837	324479	0.370697695295445	2.25990620631148e-07	20	1290	9837	324479	0.518863583277655	0.0032093113034238	20	693	9837	324479	0.953311772922479	0.915648597706057	43	849	9837	324479	1.63831758105551	0.00131301013156851
TR-E2F_Q6	31	3049	6710	327606	0.501470764704744	0.000102069049912889	18	2274	6710	327606	0.391284400090511	4.31289264253533e-05	17	1293	6710	327606	0.64656511302488	0.083692560965974	13	700	6710	327606	0.90842371708718	0.829033113591795	29	863	6710	327606	1.61982383565123	0.0115951432201279
TR-E2_Q6_01	34	3046	3701	330615	0.997163279843637	0.999999999999967	23	2269	3701	330615	0.906465541835068	0.709800052423416	12	1298	3701	330615	0.827461940346224	0.59797198568293	7	706	3701	330615	0.886842682675885	0.888493436261454	6	886	3701	330615	0.607609384447059	0.280753832725971
TR-E2_Q6	35	3045	4235	330081	0.8970591392079	0.573105469033778	24	2268	4235	330081	0.826609468589478	0.398757719883295	9	1301	4235	330081	0.542344151337906	0.0800555541385286	5	708	4235	330081	0.553584882540639	0.237320847863264	16	876	4235	330081	1.41598572646269	0.209545634982459
TR-E47_01	363	2717	27831	306485	1.41574246600656	6.13936156363299e-12	200	2092	27831	306485	1.04819898059611	0.512500738669762	118	1192	27831	306485	1.08202940265688	0.399396212639317	73	640	27831	306485	1.22987700306745	0.0751617916913434	62	830	27831	306485	0.834939842705323	0.154688166978475
TR-E47_02	165	2915	13962	320354	1.28275216403708	0.00131915775831582	120	2172	13962	320354	1.25364958439924	0.0134337934047413	45	1265	13962	320354	0.822528105184082	0.2042289802505	31	682	13962	320354	1.04107422008807	0.892600817067665	16	876	13962	320354	0.429501471964583	0.000518362140692314
TR-E4BP4_01	9	3071	1135	333181	0.86070255735454	0.768963401761163	10	2282	1135	333181	1.28512889114407	0.539712290300739	2	1308	1135	333181	0.449697010458352	0.355869215371725	1	712	1135	333181	0.413115766970856	0.553994975701945	3	889	1135	333181	0.990644199047826	0.999999999994646
TR-E4F1_Q6	34	3046	4136	330180	0.8922875480419	0.558958402893051	23	2269	4136	330180	0.81112886129874	0.360538254345708	10	1300	4136	330180	0.617028659175809	0.154395653212462	6	707	4136	330180	0.680202701419615	0.432223257042858	17	875	4136	330180	1.54049643944454	0.0986397992868903
TR-EBF_Q6	164	2916	14970	319346	1.18912769261467	0.0266536132354974	125	2167	14970	319346	1.21795365017411	0.0278599119733232	84	1226	14970	319346	1.43200110143952	0.000935864906666927	32	681	14970	319346	1.00229556822856	0.999999999999973	40	852	14970	319346	1.00145283092343	0.999999999999618
TR-EBOX_Q6_01	214	2866	17571	316745	1.32197651531782	3.4265471916313e-05	126	2166	17571	316745	1.04596370566566	0.638725032392441	57	1253	17571	316745	0.827873999533409	0.160654713057236	50	663	17571	316745	1.33426212370361	0.0438744164204009	39	853	17571	316745	0.831879526318973	0.26865734269007
TR-EFC_Q6	36	3044	4148	330168	0.942041853999424	0.78163390460846	22	2270	4148	330168	0.773617849852154	0.264068326005559	14	1296	4148	330168	0.861341067524494	0.662479061155769	4	709	4148	330168	0.452156601265112	0.141719378525238	6	886	4148	330168	0.542131709700715	0.16755163290464
TR-EGR1_01	184	2896	21163	313153	0.943728425805636	0.440617979733074	124	2168	21163	313153	0.854647451399216	0.0783037683360201	75	1235	21163	313153	0.904419458849577	0.400421119649623	32	681	21163	313153	0.708990438802698	0.0521999546036699	87	805	21163	313153	1.54075763415675	3.76714058014369e-05
TR-EGR2_01	121	2959	13624	320692	0.964022523278248	0.715903045828589	102	2190	13624	320692	1.09203884121953	0.394295022534189	55	1255	13624	320692	1.03025307831263	0.876637257256466	26	687	13624	320692	0.894821365480766	0.628743554121454	54	838	13624	320692	1.48553001956452	0.00375179360564043
TR-EGR3_01	150	2930	18108	316208	0.899139793274982	0.195682514971648	102	2190	18108	316208	0.821622331167156	0.0464287578870704	60	1250	18108	316208	0.845603225431128	0.202706860407626	24	689	18108	316208	0.621453141831573	0.0195764840062908	69	823	18108	316208	1.42814042501345	0.00288027194998319
TR-EGR_Q6	389	2691	49505	284811	0.852917414874793	0.000768274761553376	275	2017	49505	284811	0.810263317136334	0.000179202990934798	171	1139	49505	284811	0.881521505654067	0.0808665248827992	74	639	49505	284811	0.700890683120537	0.00105901514712167	221	671	49505	284811	1.67315246047983	8.99261323359889e-17
TR-ELF1_Q6	70	3010	9330	324986	0.814372015979733	0.0921854172163329	62	2230	9330	324986	0.969287460555284	0.853482463244948	33	1277	9330	324986	0.902647455879826	0.608710287664955	26	687	9330	324986	1.30665019113719	0.203481292636505	21	871	9330	324986	0.84358715556645	0.490929676102747
TR-ELK1_01	89	2991	11353	322963	0.850914284341572	0.13486344400341	67	2225	11353	322963	0.860808830503397	0.234907109653253	51	1259	11353	322963	1.14642435701496	0.360179190155447	23	690	11353	322963	0.94991518512941	0.883139442603204	30	862	11353	322963	0.990382423957793	0.999999999999976
TR-ELK1_02	108	2972	13533	320783	0.866235781509557	0.140821132602956	89	2203	13533	320783	0.95926472281769	0.72929208674704	43	1267	13533	320783	0.810886817240074	0.182408959283787	16	697	13533	320783	0.554362102134836	0.0189025735449215	58	834	13533	320783	1.60629837245544	0.000287311464731921
TR-EN1_01	7	3073	1600	332716	0.474880681818182	0.0594207399378466	7	2285	1600	332716	0.638146815008726	0.295251168144599	9	1301	1600	332716	1.43551717557252	0.373646782638037	8	705	1600	332716	2.34443197755961	0.0269625098368154	0	892	1600	332716	0	0.0675665830529969
TR-ER_Q6_02	137	2943	11550	322766	1.28749345027267	0.00316623646337254	96	2196	11550	322766	1.21236055393123	0.0631715421448441	63	1247	11550	322766	1.39201665510062	0.0092930966134444	23	690	11550	322766	0.933713168551878	0.816657009530976	21	871	11550	322766	0.681443130860171	0.0879558418135858
TR-ER_Q6	76	3004	8152	326164	1.01194257165798	0.963613162877925	50	2242	8152	326164	0.894640144411504	0.467208983124148	35	1275	8152	326164	1.09569515091131	0.647903766802305	19	694	8152	326164	1.09284120641886	0.787202170712536	19	873	8152	326164	0.873537870153188	0.625753319784872
TR-ERR1_Q2	54	3026	6320	327996	0.927434242972218	0.624014677804846	38	2254	6320	327996	0.877019130934235	0.460610353046765	35	1275	6320	327996	1.41330804908687	0.0489233394132816	10	703	6320	327996	0.741908853658104	0.413251307689885	8	884	6320	327996	0.474422432877334	0.0399420834117381
TR-ETF_Q6	324	2756	51381	282935	0.684461308528571	1.24372370267591e-13	233	2059	51381	282935	0.661448319237664	6.84388841804041e-12	121	1189	51381	282935	0.600991990534417	1.0104898476758e-09	63	650	51381	282935	0.574917633312918	1.7386906664337e-06	265	627	51381	282935	1.93301680237578	3.87406791811891e-32
TR-ETS1_B	146	2934	18763	315553	0.844611562822936	0.0398518544821042	143	2149	18763	315553	1.11167107966284	0.210121991905982	98	1212	18763	315553	1.33293712288233	0.00409459558977916	66	647	18763	315553	1.64933657217859	3.48346176261426e-05	59	833	18763	315553	1.17853379504411	0.220430634484965
TR-ETS2_B	91	2989	11177	323139	0.883736081400929	0.252305398477232	94	2198	11177	323139	1.2267191678998	0.0509351113589518	58	1252	11177	323139	1.32430679960961	0.035686333135837	32	681	11177	323139	1.34243219615116	0.110959809958465	26	866	11177	323139	0.871847255193742	0.536751007057096
TR-ETS_Q4	145	2935	19576	314740	0.80398971175943	0.00771677071732921	130	2162	19576	314740	0.968638985943539	0.7424860493451	86	1224	19576	314740	1.12114132587964	0.301992302992026	65	648	19576	314740	1.55688678526128	0.000291547696391887	58	834	19576	314740	1.11044318933589	0.453231301574785
TR-ETS_Q6	175	2905	20669	313647	0.919020139954873	0.266472946048464	156	2136	20669	313647	1.10089951843809	0.233294640801349	103	1207	20669	313647	1.27175550359557	0.013842366079552	61	652	20669	313647	1.38381489797413	0.0107938757317935	57	835	20669	313647	1.03358856995822	0.851217541679223
TR-EVI1_01	10	3070	2470	331846	0.43945002366055	0.0100967914000002	10	2282	2470	331846	0.590534935809116	0.117521302381398	9	1301	2470	331846	0.929889668387057	0.954644314403086	10	703	2470	331846	1.89832548790252	0.0648019205759419	1	891	2470	331846	0.151738348976961	0.0466706347301018
TR-EVI1_02	20	3060	2534	331782	0.856702098217489	0.55662712322668	18	2274	2534	331782	1.03611615020021	0.976259507931049	3	1307	2534	331782	0.302134633111817	0.0407288848617919	10	703	2534	331782	1.85038040849219	0.0776311305274099	4	888	2534	331782	0.591623870517907	0.383385225786507
TR-EVI1_03	9	3071	1733	332583	0.563703059779228	0.105870668761422	9	2283	1733	332583	0.757506729546258	0.490320490953824	2	1308	1733	332583	0.294521700444448	0.0991283049868719	6	707	1733	332583	1.62338048071063	0.347919066644306	2	890	1733	332583	0.432537474867968	0.322625909438833
TR-EVI1_04	20	3060	2243	332073	0.967848023576958	0.971988516219127	11	2281	2243	332073	0.71532921114283	0.322742684852013	5	1305	2243	332073	0.568887769583403	0.266451979491303	5	708	2243	332073	1.04522156823879	0.999999999993834	4	888	2243	332073	0.668379352604715	0.543300761809251
TR-EVI1_05	12	3068	1952	332364	0.667279646582925	0.196431577326491	11	2281	1952	332364	0.821968965467914	0.607449228796578	4	1306	1952	332364	0.5229570767113	0.254287172160123	3	710	1952	332364	0.720624583266273	0.745068536935755	3	889	1952	332364	0.576014941557009	0.453534842913609
TR-EVI1_06	18	3062	1203	333113	1.6241020824562	0.0554470522697453	4	2288	1203	333113	0.484994610622948	0.1922684378062	0	1310	1203	333113	0	0.0519628608498556	1	712	1203	333113	0.389764252295862	0.505695977290524	0	892	1203	333113	0	0.129905588390257
TR-FAC1_01	43	3037	5505	328811	0.847847175531099	0.309069892327566	25	2267	5505	328811	0.662407489304503	0.0450663335495773	24	1286	5505	328811	1.11260186783701	0.676349360704994	8	705	5505	328811	0.68139712335974	0.340778872313429	10	882	5505	328811	0.680824199769472	0.27110083173978
TR-FOXD3_01	17	3063	2525	331791	0.730792336376495	0.232358470255275	8	2284	2525	331791	0.462137438874778	0.0338795227444272	6	1304	2525	331791	0.606423097271559	0.279601338307076	4	709	2525	331791	0.742790329523836	0.702389542351271	4	888	2525	331791	0.593732628868268	0.387623937654239
TR-FOXJ2_01	8	3072	2234	332082	0.38869885709635	0.00767207877516067	10	2282	2234	332082	0.652919109869524	0.218305448877026	8	1302	2234	332082	0.913887389203633	0.932057032983299	0	713	2234	332082	0	0.0500240337062144	3	889	2234	332082	0.503304013392696	0.312491497913879
TR-FOXJ2_02	12	3068	2134	332182	0.61037013595589	0.10643379678348	12	2280	2134	332182	0.820218158265333	0.578033657891916	5	1305	2134	332182	0.597945298582742	0.321663590764658	1	712	2134	332182	0.219721834822831	0.151577825096866	4	888	2134	332182	0.702518691608424	0.616460821016734
TR-FOXM1_01	27	3053	3859	330457	0.759443432959888	0.176111584792584	29	2263	3859	330457	1.09613934832876	0.691038351222974	18	1292	3859	330457	1.19037443944858	0.539651613999116	6	707	3859	330457	0.729027824066216	0.544682247512823	14	878	3859	330457	1.35970772418329	0.316349113250404
TR-FOXO1_01	22	3058	4299	330017	0.555471372079886	0.0063722992789681	27	2265	4299	330017	0.916091529869969	0.715848250430507	7	1303	4299	330017	0.415543469189533	0.0220574981151239	5	708	4299	330017	0.545343563051781	0.223091658802985	9	883	4299	330017	0.784634449350511	0.558863236891976
TR-FOXO1_02	14	3066	3817	330499	0.398118465239241	0.000469408086339507	20	2272	3817	330499	0.76427628579959	0.266612559133761	22	1288	3817	330499	1.47091097080758	0.0898328236721414	7	706	3817	330499	0.859891215243241	0.821808113208164	13	879	3817	330499	1.27647848720205	0.46651237788519
TR-FOXO3_01	21	3059	3788	330528	0.601749544014592	0.0229750876380335	10	2282	3788	330528	0.385063698904043	0.00230212155013311	12	1298	3788	330528	0.808457402645558	0.54175182808409	7	706	3788	330528	0.866474331727416	0.838193389168026	5	887	3788	330528	0.494711882224253	0.145395588096677
TR-FOXO4_01	30	3050	4921	329395	0.661720112847932	0.0269402688922163	31	2261	4921	329395	0.918863239888316	0.699313826915906	10	1300	4921	329395	0.518599986659448	0.0441751021626815	6	707	4921	329395	0.571696478982225	0.214502974153727	7	885	4921	329395	0.533134739648783	0.117870837230502
TR-FOXO4_02	17	3063	4517	329799	0.408512430673157	0.000172840155769446	24	2268	4517	329799	0.775003564196688	0.243441635600711	17	1293	4517	329799	0.960471974407117	0.962340021029643	7	706	4517	329799	0.726633776529433	0.489450790070007	8	884	4517	329799	0.663792290410616	0.303559833572663
TR-FOXP1_01	3	3077	703	333613	0.463204078993553	0.243387621307289	0	2292	703	333613	0	0.0490559203326542	0	1310	703	333613	0	0.174239394564526	2	711	703	333613	1.33395845095852	0.999999999999964	5	887	703	333613	2.66567369824391	0.0560776278579114
TR-FOXP3_Q4	29	3051	4243	330073	0.741876153542427	0.124124863809595	33	2259	4243	330073	1.13444502987983	0.526490443651478	20	1290	4243	330073	1.20293685333544	0.479429102348275	7	706	4243	330073	0.773557569781629	0.604822388317084	13	879	4243	330073	1.14831920472548	0.725027509101963
TR-FOX_Q2	15	3065	2877	331439	0.565923648822502	0.0323223833388577	9	2283	2877	331439	0.456294460307148	0.0210178270355228	3	1307	2877	331439	0.266113715782184	0.020159314704061	9	704	2877	331439	1.46679790045439	0.338747477437163	6	886	2877	331439	0.781634456669644	0.670510368525128
TR-FREAC2_01	12	3068	3250	331066	0.400778421578422	0.00139208582907736	12	2280	3250	331066	0.538567861457914	0.037734330100166	6	1304	3250	331066	0.471144098649442	0.0795100909601686	4	709	3250	331066	0.577090948322365	0.35390918701042	8	884	3250	331066	0.922569161779924	0.953767319268398
TR-FREAC3_01	17	3063	3282	331034	0.562233592123903	0.020296924529679	15	2277	3282	331034	0.666645928449962	0.139131414231486	8	1302	3282	331034	0.622067162547506	0.222517914438483	5	708	3282	331034	0.714330279573311	0.569517470127049	4	888	3282	331034	0.456786985951364	0.148661175343499
TR-FREAC4_01	10	3070	3508	330808	0.309418916317434	0.000117237016824032	13	2279	3508	330808	0.540538106865186	0.030933247827239	7	1303	3508	330808	0.509242124870525	0.0907752469643313	4	709	3508	330808	0.534648113468554	0.273606758878032	4	888	3508	330808	0.427358861998967	0.11059251727287
TR-FREAC7_01	15	3065	2150	332166	0.757284808215041	0.333747616201095	13	2279	2150	332166	0.881957059945615	0.747347239493871	4	1306	2150	332166	0.474796378483934	0.175552234211858	5	708	2150	332166	1.0904334779347	0.999999999993014	1	891	2150	332166	0.174322661382834	0.0761378160899592
TR-FXR_IR1_Q6	53	3027	4444	329872	1.29451851029259	0.0707544624093344	30	2262	4444	329872	0.9846678385116	0.999999999997032	19	1291	4444	329872	1.09110216365148	0.794042531151403	14	699	4444	329872	1.47713985984854	0.189224683458115	13	879	4444	329872	1.09638127489879	0.851450880488084
TR-FXR_Q3	33	3047	4083	330233	0.877285609320878	0.501727885841101	22	2270	4083	330233	0.785933588338657	0.297872689270235	17	1293	4083	330233	1.0625647583632	0.900312698448034	8	705	4083	330233	0.918709567498254	0.943841152066168	12	880	4083	330233	1.10152453188272	0.853966473836934
TR-GABP_B	173	2907	23356	310960	0.80399635901006	0.00334135057404781	151	2141	23356	310960	0.943020273200574	0.4813857616526	80	1230	23356	310960	0.87413273997299	0.233240498610028	43	670	23356	310960	0.863252055446678	0.354319057502793	97	795	23356	310960	1.55655895835717	7.44149044177067e-06
TR-GATA1_01	83	2997	8021	326295	1.12319722416967	0.313754889940511	56	2236	8021	326295	1.01836170453955	0.945094693404417	35	1275	8021	326295	1.1135901845442	0.580426721299319	20	693	8021	326295	1.16914697796265	0.558692527988853	18	874	8021	326295	0.841078044572459	0.526232506747635
TR-GATA1_02	16	3064	2297	332019	0.756075965827816	0.311357800126199	11	2281	2297	332019	0.698512590593543	0.284317991173645	8	1302	2297	332019	0.888822127767051	0.867750306738467	6	707	2297	332019	1.2247794397351	0.785846357622671	5	887	2297	332019	0.815833090929678	0.799481887207931
TR-GATA1_03	28	3052	3590	330726	0.846583945302608	0.426176033078703	24	2268	3590	330726	0.975122868934942	0.982458164061453	13	1297	3590	330726	0.924133619681473	0.879774246742748	9	704	3590	330726	1.17548121437529	0.759800918132069	5	887	3590	330726	0.521996827260577	0.185635274003678
TR-GATA1_04	22	3058	3047	331269	0.783712316564302	0.292923847230879	17	2275	3047	331269	0.813802492767469	0.457966920173581	12	1298	3047	331269	1.00506617696796	0.999999999999975	5	708	3047	331269	0.769423031690058	0.694542554158155	2	890	3047	331269	0.246008350491037	0.0474340908229615
TR-GATA1_05	17	3063	2340	331976	0.788568653568654	0.38271208760628	9	2283	2340	331976	0.56100818901866	0.102008099611992	8	1302	2340	331976	0.872489071573041	0.825294918584333	8	705	2340	331976	1.60303041200657	0.260639771949852	1	891	2340	331976	0.160168257253459	0.0568981637621692
TR-GATA1_06	11	3069	2428	331888	0.491756883972699	0.0214357734794418	12	2280	2428	331888	0.720900144043748	0.309387173728308	8	1302	2428	331888	0.840866732899883	0.742335933046633	7	706	2428	331888	1.35181415510027	0.56079064166667	3	889	2428	331888	0.46308944230613	0.240741784150021
TR-GATA2_01	53	3027	5753	328563	0.999972233572095	0.999999999998089	38	2254	5753	328563	0.963455746133211	0.880644500765095	17	1293	5753	328563	0.754119921501294	0.284904621207079	14	699	5753	328563	1.14104111544705	0.723624454954618	16	876	5753	328563	1.04236042961403	0.969463982167297
TR-GATA2_02	11	3069	2528	331788	0.472304475587703	0.0144446424089469	12	2280	2528	331788	0.692383524421764	0.245495284425458	9	1301	2528	331788	0.908555174412987	0.897688230224562	6	707	2528	331788	1.11286328048716	0.962999090254152	3	889	2528	331788	0.444771030822501	0.210219600144117
TR-GATA2_03	8	3072	2727	331589	0.318428033279518	0.0008866104121097	15	2277	2727	331589	0.802321942490933	0.459727024877771	6	1304	2727	331589	0.561502867844036	0.199256932395968	2	711	2727	331589	0.343884411816591	0.167692575148019	3	889	2727	331589	0.412314325602964	0.160220432764618
TR-GATA3_01	21	3059	3646	330670	0.625185757741984	0.0365590950610359	21	2271	3646	330670	0.840127458047692	0.483658000847125	18	1292	3646	330670	1.25991633621285	0.394104521248171	8	705	3646	330670	1.02882368735474	0.999999999999972	15	877	3646	330670	1.54193796752507	0.124827301013613
TR-GATA3_02	1	3079	2613	331703	0.0415400519878132	3.89665327193964e-06	13	2279	2613	331703	0.725682234551501	0.296667284675879	7	1303	2613	331703	0.683666809814696	0.391140000934843	4	709	2613	331703	0.717774811346225	0.648806475301935	4	888	2613	331703	0.573737040907913	0.347935363449864
TR-GATA3_03	8	3072	2254	332062	0.385249887645629	0.00704022807586359	8	2284	2254	332062	0.517700547097965	0.0766112825785524	6	1304	2254	332062	0.679333771344582	0.432046777720493	4	709	2254	332062	0.832096531520712	0.888703153369717	0	892	2254	332062	0	0.0241015957939531
TR-GATA4_Q3	37	3043	5947	328369	0.675320962877714	0.018835271115281	32	2260	5947	328369	0.784864323631285	0.192572535986182	15	1295	5947	328369	0.643693593665162	0.103415352521351	11	702	5947	328369	0.867286085527348	0.737905729078016	7	885	5947	328369	0.441156222265287	0.034183965160282
TR-GATA6_01	18	3062	1866	332450	1.04704973483109	0.941623608150026	9	2283	1866	332450	0.703515092338513	0.35754806863019	6	1304	1866	332450	0.820588596254387	0.764284504469823	6	707	1866	332450	1.50767329746599	0.445762774670458	1	891	1866	332450	0.200854084658679	0.118193947460439
TR-GFI1_01	39	3041	4744	329572	0.892331803946475	0.523859271126978	28	2264	4744	329572	0.860906327161856	0.478984341632043	20	1290	4744	329572	1.07589820166574	0.832201483079595	11	702	4744	329572	1.08721550392731	0.904000717461921	22	870	4744	329572	1.73808218452953	0.0125221851308509
TR-GFI1B_01	23	3057	4490	329826	0.556016833945564	0.00529202241429242	24	2268	4490	329826	0.779663941976935	0.255804548220205	20	1290	4490	329826	1.13676193066866	0.648358429830605	10	703	4490	329826	1.04429041316686	0.999999999994852	18	874	4490	329826	1.50251380746452	0.109137723171234
TR-GFI1_Q6	48	3032	6069	328247	0.858480718490605	0.319299362092541	40	2252	6069	328247	0.961358570735552	0.863268002866374	25	1285	6069	328247	1.05125660502189	0.882285084542015	14	699	6069	328247	1.08162951675184	0.876312116613381	20	872	6069	328247	1.23510865702124	0.407838193938634
TR-GLI_Q2	220	2860	20206	314110	1.18181303997398	0.0121575264406108	159	2133	20206	314110	1.14778177442499	0.0812433393450434	83	1227	20206	314110	1.04829523087768	0.70071317140197	37	676	20206	314110	0.858596289910972	0.379895988259763	56	836	20206	314110	1.03872356876637	0.823860320710443
TR-GR_01	44	3036	5092	329224	0.937930647514308	0.724359431225558	47	2245	5092	329224	1.34633151410213	0.0491647333699075	22	1288	5092	329224	1.10260549402445	0.727942033964213	9	704	5092	329224	0.828746574942516	0.678061102905611	4	888	5092	329224	0.29441769204485	0.0130392127519812
TR-GRE_C	83	2997	7274	327042	1.23854343347057	0.0572662185672457	50	2242	7274	327042	1.00262667820217	0.999999999998251	37	1273	7274	327042	1.29811836363751	0.130961888895633	18	695	7274	327042	1.16029077800585	0.610703935389215	9	883	7274	327042	0.4637260788779	0.0230768692345041
TR-GR_Q6_01	66	3014	6010	328306	1.19199904920371	0.172000946560366	35	2257	6010	328306	0.849446675552381	0.371613462823186	33	1277	6010	328306	1.4012813250181	0.0635034679179856	16	697	6010	328306	1.24828324928299	0.450391011005349	5	887	6010	328306	0.311808420942674	0.00796750795274241
TR-GR_Q6	70	3010	7486	326830	1.01497340490127	0.94896008078044	61	2231	7486	326830	1.1885639697884	0.197067665445279	33	1277	7486	326830	1.12499342283713	0.555426532146171	20	693	7486	326830	1.25270209861587	0.371750554977566	7	885	7486	326830	0.350461668956941	0.00478534038753135
TR-GZF1_01	15	3065	1945	332371	0.837101458952359	0.568794294311207	10	2282	1945	332371	0.749933825937541	0.438009046424461	4	1306	1945	332371	0.524839184442395	0.257602095702176	5	708	1945	332371	1.20536348460648	0.863024591635313	4	888	1945	332371	0.770784004057777	0.762144704990188
TR-HAND1E47_01	75	3005	7759	326557	1.04920887850389	0.719711138611106	50	2242	7759	326557	0.939954434494469	0.709839791408423	39	1271	7759	326557	1.28275796932201	0.138418401429272	29	684	7759	326557	1.75250747130374	0.00300569214064469	23	869	7759	326557	1.11100085131862	0.689938930962949
TR-HEB_Q6	316	2764	23865	310451	1.43724924562134	2.9334848137326e-11	244	2048	23865	310451	1.49132032312356	1.12784190377875e-10	146	1164	23865	310451	1.56126737069041	2.66751388511529e-08	66	647	23865	310451	1.29673170348991	0.0339176795254551	63	829	23865	310451	0.989398888929601	0.982002695365945
TR-HELIOSA_01	14	3066	2769	331547	0.54879674316294	0.0290687490771713	18	2274	2769	331547	0.948182854679426	0.912150901547495	15	1295	2769	331547	1.38246507819672	0.267404484472838	5	708	2769	331547	0.846670992256991	0.867401174677136	7	885	2769	331547	0.947474197837363	0.999999999999937
TR-HELIOSA_02	31	3049	4236	330080	0.794350526715966	0.227353839073281	23	2269	4236	330080	0.791980399039563	0.302370671322307	20	1290	4236	330080	1.20492470932538	0.474884288922612	16	697	4236	330080	1.77105342969564	0.0307305089546025	3	889	4236	330080	0.265434647289727	0.0195757812217406
TR-HEN1_01	192	2888	15168	319148	1.37397665625514	8.45767797056901e-06	135	2157	15168	319148	1.29821910829081	0.00229914575476013	69	1241	15168	319148	1.16093161174993	0.229952996780843	31	682	15168	319148	0.95829893597505	0.878849799835129	39	853	15168	319148	0.963670566782086	0.876281192079938
TR-HEN1_02	229	2851	19727	314589	1.26002999383138	0.000378192308034283	190	2102	19727	314589	1.4048666567406	1.69670979596859e-06	82	1228	19727	314589	1.06081261122722	0.623213439946881	52	661	19727	314589	1.23597569658944	0.134579137564076	50	842	19727	314589	0.949951137965971	0.762124011246515
TR-HES1_Q2	207	2873	17741	316575	1.26648104727694	0.000580290492104172	141	2151	17741	316575	1.15926724589505	0.0799064581577461	71	1239	17741	316575	1.02133007124137	0.903967818742596	36	677	17741	316575	0.951463290594057	0.823636544908758	65	827	17741	316575	1.3731803127361	0.0104981395101651
TR-HFH1_01	15	3065	3221	331095	0.505483495082998	0.00911488351517277	14	2278	3221	331095	0.633986280045925	0.105848568227142	11	1299	3221	331095	0.871541008316131	0.751951484658203	7	706	3221	331095	1.01900179092935	0.999999999999987	2	890	3221	331095	0.232718858722815	0.0368216247272898
TR-HFH3_01	17	3063	3278	331038	0.562919661180796	0.0205863381916226	14	2278	3278	331038	0.62296211349235	0.0918197184577242	12	1298	3278	331038	0.934239365839345	0.923582773026743	6	707	3278	331038	0.858242334677098	0.852403001531346	12	880	3278	331038	1.3720331493829	0.350499308586415
TR-HFH4_01	16	3064	2784	331532	0.623816987610091	0.070626704880203	11	2281	2784	331532	0.576323067741871	0.0819379231486901	5	1305	2784	331532	0.458338817232605	0.100500711429857	2	711	2784	331532	0.336843674936725	0.156873122266568	6	886	2784	331532	0.807745090459255	0.733033766897954
TR-HFH8_01	11	3069	3255	331061	0.366815887645381	0.000709247722884425	15	2277	3255	331061	0.672175710344939	0.148238735456598	8	1302	3255	331061	0.627227166660804	0.232042410702176	4	709	3255	331061	0.576204479891762	0.352167344128146	6	886	3255	331061	0.69086400363704	0.456967122535395
TR-HIC1_02	611	2469	56815	277501	1.16730580341071	3.2460779720247e-05	366	1926	56815	277501	0.939638110833683	0.202157035236592	208	1102	56815	277501	0.93429965879616	0.299676994577282	111	602	56815	277501	0.916067762066765	0.335466808359239	181	711	56815	277501	1.19400974526322	0.0100768236751775
TR-HIC1_03	485	2595	44903	289413	1.17239194673887	0.000197443345797198	277	2015	44903	289413	0.899802012629978	0.0639040409110291	171	1139	44903	289413	0.971866515319791	0.719051191070817	73	640	44903	289413	0.762281069691786	0.0145593182559676	147	745	44903	289413	1.22697096252021	0.00887740382015671
TR-HIF1_Q3	135	2945	11976	322340	1.22356889102881	0.0198244214023772	92	2200	11976	322340	1.12051735816018	0.293013504255485	43	1267	11976	322340	0.916310228599693	0.611229732873787	26	687	11976	322340	1.01795643648213	0.999999999998858	33	859	11976	322340	1.03274823188979	0.921877387172169
TR-HIF1_Q5	128	2952	10496	323820	1.32370921761166	0.00156066911273752	79	2213	10496	323820	1.09785710770229	0.435256880549481	32	1278	10496	323820	0.778058089741203	0.172380263072511	21	692	10496	323820	0.938130173947251	0.849597946887367	31	861	10496	323820	1.10695554317511	0.632549459857433
TR-HLF_01	7	3073	1325	332991	0.573440823327616	0.178617195829096	3	2289	1325	332991	0.330253877309098	0.0638653862409242	8	1302	1325	332991	1.5408486245139	0.311995972729208	5	708	1325	332991	1.76938262457329	0.319549323065599	2	890	1325	332991	0.565726372789576	0.581922852301116
TR-HMEF2_Q6	13	3067	2966	331350	0.475749840180049	0.00805248376992409	16	2276	2966	331350	0.786848977180589	0.394753586962475	12	1298	2966	331350	1.0325140395217	0.999999999999968	12	701	2966	331350	1.89704543025727	0.0392122954725478	5	887	2966	331350	0.63181679361614	0.389439363848086
TR-HMGIY_Q3	19	3061	3894	330422	0.52961966128376	0.00609867913382637	33	2259	3894	330422	1.23611973851569	0.260836923842656	9	1301	3894	330422	0.589837565720604	0.138710617500931	6	707	3894	330422	0.722475185688631	0.529290368955159	12	880	3894	330422	1.15498835739012	0.729694934257015
TR-HMGIY_Q6	17	3063	3593	330723	0.513568229710729	0.00654535815528433	19	2273	3593	330723	0.771327707696126	0.300036517896163	13	1297	3593	330723	0.923362007975644	0.877343738818343	12	701	3593	330723	1.56599965102785	0.164232400741703	9	883	3593	330723	0.938809768371235	0.977936998735189
TR-HMX1_01	88	2992	7710	326606	1.23889568278673	0.0493763026621107	57	2235	7710	326606	1.07835815321097	0.613936460232635	44	1266	7710	326606	1.45641171869585	0.0147361227358381	9	704	7710	326606	0.547338204877729	0.0834434297326192	24	868	7710	326606	1.16667306450769	0.514410929379553
TR-HNF1_01	16	3064	2091	332225	0.830562646344569	0.52982101919019	8	2284	2091	332225	0.558056926426979	0.12302309442213	10	1300	2091	332225	1.22048327802542	0.648318669198743	8	705	2091	332225	1.79392212534451	0.14956530155635	3	889	2091	332225	0.537724134825099	0.377897505235928
TR-HNF1_C	14	3066	2199	332117	0.691049650667659	0.201028515499246	23	2269	2199	332117	1.52561572093296	0.0564460591201396	11	1299	2199	332117	1.27659553787461	0.521236680583381	7	706	2199	332117	1.49258970831444	0.402698404978276	2	890	2199	332117	0.340876509297948	0.163458933433503
TR-HNF1_Q6_01	15	3065	2161	332155	0.75343004982061	0.323706518915718	5	2287	2161	332155	0.337487573218074	0.0153385626599179	5	1305	2161	332155	0.590474441080783	0.307101964042901	8	705	2161	332155	1.73581266270031	0.177614828482704	3	889	2161	332155	0.520305953687775	0.344419766993126
TR-HNF1_Q6	19	3061	1899	332417	1.08601314430698	0.811399852090482	13	2279	1899	332417	0.998529583403408	0.999999999994223	11	1299	1899	332417	1.4782693985183	0.262461268758436	6	707	1899	332417	1.48147360351318	0.470979641562461	0	892	1899	332417	0	0.0419514677766108
TR-HNF3ALPHA_Q6	20	3060	3951	330365	0.549451560841083	0.00820326639327595	9	2283	3951	330365	0.332259975273011	0.000686947177762014	7	1303	3951	330365	0.452144108844799	0.0415168390114706	5	708	3951	330365	0.593376860936372	0.311011972395576	9	883	3951	330365	0.85374424139657	0.747452358185386
TR-HNF3B_01	14	3066	2894	331422	0.525092668216372	0.018325102900529	18	2274	2894	331422	0.907228170216769	0.76373109403612	9	1301	2894	331422	0.793651513792685	0.584144021164919	3	710	2894	331422	0.486060534393837	0.28047856460508	7	885	2894	331422	0.906550122256966	0.936627354572664
TR-HNF3_Q6_01	18	3062	3488	330828	0.560147593232456	0.0159192137246165	11	2281	3488	330828	0.460000980674704	0.0108660854703068	4	1306	3488	330828	0.292664052104489	0.0127459010326363	3	710	3488	330828	0.403285317240758	0.146850924850242	7	885	3488	330828	0.752166299831324	0.552358609226812
TR-HNF3_Q6	21	3059	3974	330342	0.573585121471382	0.0122434969605832	16	2276	3974	330342	0.587265743914853	0.0388249309904126	8	1302	3974	330342	0.513745452310246	0.0717767913254644	3	710	3974	330342	0.353965572857515	0.0857526717446769	12	880	3974	330342	1.13173745940542	0.782361702692799
TR-HNF4_01_B	87	2993	9606	324710	0.983066995465496	0.915007573992122	76	2216	9606	324710	1.15402059285954	0.229907811711792	33	1277	9606	324710	0.876712550838932	0.494414774023637	30	683	9606	324710	1.4643547642471	0.0436749793954783	19	873	9606	324710	0.741315918955735	0.219768992649857
TR-HNF4_01	109	2971	10713	323603	1.10438840539653	0.318562579820263	96	2196	10713	323603	1.3070815269211	0.0092234058164919	52	1258	10713	323603	1.23873413410118	0.136267491538245	22	691	10713	323603	0.962895612924696	0.941293280361882	29	863	10713	323603	1.01456342175112	0.999999999999973
TR-HNF4ALPHA_Q6	50	3030	5863	328453	0.925670781546613	0.63135401808392	50	2242	5863	328453	1.2439205964937	0.140525774768489	23	1287	5863	328453	1.00113768190476	0.999999999995113	15	698	5863	328453	1.19960701563684	0.569748858623245	13	879	5863	328453	0.831028208366063	0.585230414373897
TR-HNF4_DR1_Q3	108	2972	10911	323405	1.07439912301062	0.481576882973687	108	2184	10911	323405	1.44378241661112	0.000130998400293177	68	1242	10911	323405	1.59048736445677	0.000125178884040562	21	692	10911	323405	0.902448382893442	0.709533334819947	21	871	10911	323405	0.721351678254512	0.151930092200424
TR-HNF4_Q6_01	108	2972	12156	322160	0.964360713324188	0.738267364660618	113	2179	12156	322160	1.35590824229749	0.00120043267211539	72	1238	12156	322160	1.51156793742417	0.000444230872425156	26	687	12156	322160	1.00288304403669	0.999999999996135	30	862	12156	322160	0.924959827179403	0.729909967112264
TR-HNF4_Q6_02	0	3080	0	334316	NA	NA	0	2292	0	334316	NA	NA	0	1310	0	334316	NA	NA	0	713	0	334316	NA	NA	0	892	0	334316	NA	NA
TR-HNF4_Q6_03	0	3080	0	334316	NA	NA	0	2292	0	334316	NA	NA	0	1310	0	334316	NA	NA	0	713	0	334316	NA	NA	0	892	0	334316	NA	NA
TR-HNF4_Q6	80	3000	8427	325889	1.03044173104693	0.831590659757312	77	2215	8427	325889	1.33278556356397	0.0130049051841519	47	1263	8427	325889	1.4233468033049	0.017839206930734	21	692	8427	325889	1.16846022377481	0.546586771906643	22	870	8427	325889	0.978457563000839	0.999999999997792
TR-HNF6_Q6	8	3072	1892	332424	0.458960489827297	0.0323945654989982	8	2284	1892	332424	0.616753188773157	0.214459759873289	6	1304	1892	332424	0.809312008779433	0.737418461516903	1	712	1892	332424	0.247825790439705	0.205965829165363	1	891	1892	332424	0.198093933389585	0.113501678716564
TR-HOX13_01	21	3059	2550	331766	0.893893048128342	0.68175355029733	14	2278	2550	331766	0.800811689422715	0.475714214887798	2	1308	2550	331766	0.200159257596168	0.0174236634971036	7	706	2550	331766	1.28713912493469	0.648477147507623	8	884	2550	331766	1.17582344148422	0.789452611790363
TR-HOXA3_01	9	3071	1923	332393	0.508006969629435	0.0509386399039853	8	2284	1923	332393	0.60681072967177	0.197041180565093	10	1300	1923	332393	1.32710896222108	0.474440633539082	5	708	1923	332393	1.21915339446677	0.844057259449531	0	892	1923	332393	0	0.0403944054260532
TR-HOXA4_Q2	15	3065	1792	332524	0.908572733070501	0.804963418602977	13	2279	1792	332524	1.05815160651957	0.9520424682295	10	1300	1792	332524	1.42412418211559	0.350115176160603	6	707	1792	332524	1.56993212783009	0.390475307695403	1	891	1792	332524	0.209148282351057	0.132677957189779
TR-HOXA7_01	18	3062	2235	332081	0.87418112089253	0.645931740408172	14	2278	2235	332081	0.913677766455447	0.834181992663898	10	1300	2235	332081	1.14184811380364	0.802246556076888	5	708	2235	332081	1.04896285349423	0.999999999999981	6	886	2235	332081	1.00615764288079	0.999999999995152
TR-HP1SITEFACTOR_Q6	23	3057	3407	330909	0.732760664636215	0.158657388638549	15	2277	3407	330909	0.64218724307977	0.103127680533649	7	1303	3407	330909	0.524338530685589	0.108024135400366	10	703	3407	330909	1.37624418993813	0.405776276070171	6	886	3407	330909	0.66004177629544	0.388496367156972
TR-HSF1_01	28	3052	2953	331363	1.02920296770618	0.95569248153067	14	2278	2953	331363	0.691523809017245	0.200994255836484	18	1292	2953	331363	1.55558921836507	0.0810185797447638	9	704	2953	331363	1.42904759891883	0.379064036982559	5	887	2953	331363	0.634598242419733	0.395266543097985
TR-HSF1_Q6	84	2996	8971	325345	1.01635370537388	0.925105289412094	60	2232	8971	325345	0.975557657863237	0.897508713111079	37	1273	8971	325345	1.05255968978924	0.818405274453099	28	685	8971	325345	1.4634733111508	0.0528782441217038	24	868	8971	325345	1.00268078557065	0.999999999999904
TR-HSF2_01	38	3042	2801	331515	1.47257333883539	0.021704157922569	11	2281	2801	331515	0.572825212635976	0.0782410177543969	20	1290	2801	331515	1.82222815733748	0.0100476827588143	3	710	2801	331515	0.502198924147006	0.309918013150492	5	887	2801	331515	0.66903556225115	0.4691984570594
TR-HSF_Q6	83	2997	10628	323688	0.84768206013031	0.140441485258906	89	2203	10628	323688	1.22146495049791	0.0638001896353357	46	1264	10628	323688	1.10456722412639	0.544887036827227	26	687	10628	323688	1.14706871314546	0.54591557738031	24	868	10628	323688	0.846353907353619	0.46234226215789
TR-HTF_01	18	3062	2313	332003	0.844701601900046	0.543633572840816	15	2277	2313	332003	0.945928204571022	0.929144546386856	12	1298	2313	332003	1.32401065335987	0.418266051439169	6	707	2313	332003	1.21630712195051	0.798430754303888	4	888	2313	332003	0.64815170250427	0.500299821788184
TR-ICSBP_Q6	29	3051	6475	327841	0.486143709572281	8.39489445208089e-05	30	2262	6475	327841	0.675809092563019	0.0357290645534415	23	1287	6475	327841	0.906512776680716	0.708233118986902	14	699	6475	327841	1.01380842272848	0.999999999999942	14	878	6475	327841	0.81036480426615	0.500676847525547
TR-IK1_01	60	3020	8292	326024	0.785413573401996	0.0666363398514319	59	2233	8292	326024	1.03785161837268	0.825401496730504	32	1278	8292	326024	0.984864653874055	0.999999999996055	26	687	8292	326024	1.4702178344561	0.0602699279122939	34	858	8292	326024	1.53678081851003	0.014532090043431
TR-IK2_01	70	3010	8892	325424	0.854486157117736	0.202881647568416	59	2233	8892	325424	0.967821144798274	0.850345728329038	41	1269	8892	325424	1.17671223468733	0.332627403280068	21	692	8892	325424	1.1073565346098	0.721230095497295	24	868	8892	325424	1.01158899317974	0.999999999995879
TR-IK3_01	54	3026	5652	328664	1.03704607494416	0.842933153471637	42	2250	5652	328664	1.08390117198934	0.657378065241507	29	1281	5652	328664	1.30942826426368	0.174584870445354	14	699	5652	328664	1.16143126984552	0.675071282506116	17	875	5652	328664	1.12729888066925	0.713006762338462
TR-IPF1_Q4_01	13	3067	2480	331836	0.568981462086301	0.0503691282867419	13	2279	2480	331836	0.764599870517368	0.395607339363533	18	1292	2480	331836	1.85228022654519	0.0125561747504271	6	707	2480	331836	1.13440256978691	0.927129223538828	2	890	2480	331836	0.302253001591205	0.10843579865668
TR-IPF1_Q4	16	3064	1900	332416	0.914056049213944	0.811381364561485	10	2282	1900	332416	0.767695416551851	0.484495147117305	5	1305	1900	332416	0.671586982723986	0.475708113594442	4	709	1900	332416	0.987129253709308	0.999999999994215	9	883	1900	332416	1.77533868303045	0.127559055727701
TR-IRF1_01	20	3060	5434	328882	0.399500021509591	2.62279323909773e-05	30	2262	5434	328882	0.805274912466976	0.266106736763753	25	1285	5434	328882	1.17410311665032	0.484728801538784	15	698	5434	328882	1.29431283266081	0.38946506770155	10	882	5434	328882	0.689719768077096	0.290305789294289
TR-IRF1_Q6	35	3045	4130	330186	0.919865727492846	0.679374809939762	20	2272	4130	330186	0.706354136294681	0.140619461160175	21	1289	4130	330186	1.29764264458533	0.28168095920196	18	695	4130	330186	2.0435726680907	0.00327971027122282	12	880	4130	330186	1.08898902268211	0.884657017317554
TR-IRF2_01	32	3048	5716	328600	0.607664973235302	0.00521082917733023	32	2260	5716	328600	0.816582948326671	0.282820228516686	15	1295	5716	328600	0.669707103136235	0.142166617674658	18	695	5716	328600	1.47654918110822	0.125736497676648	10	882	5716	328600	0.655692305761186	0.220316040565719
TR-IRF7_01	24	3056	4954	329362	0.525849765898212	0.00166491646293895	18	2274	4954	329362	0.529979476101601	0.00763530795946198	20	1290	4954	329362	1.03029088992779	0.984333144889827	11	702	4954	329362	1.04112845188356	0.999999999997375	15	877	4954	329362	1.13482152393953	0.723058704850038
TR-IRF_Q6_01	38	3042	6098	328218	0.676398478530325	0.0176664731083225	24	2268	6098	328218	0.574072007129623	0.00702873464079828	30	1280	6098	328218	1.25550862627967	0.248471506915671	14	699	6098	328218	1.07648565712806	0.890245111459007	14	878	6098	328218	0.860464432211105	0.658420381831195
TR-IRF_Q6	38	3042	6335	327981	0.651093594645292	0.00888315675979024	37	2255	6335	327981	0.85191772349795	0.365197394825622	24	1286	6335	327981	0.966830825957813	0.948168012742579	17	696	6335	327981	1.25825867777469	0.412398350663379	18	874	6335	327981	1.06492296693223	0.883793796807974
TR-ISRE_01	33	3047	7269	327047	0.492771652614822	3.71021319297805e-05	30	2262	7269	327047	0.601989802496292	0.00572948070525679	27	1283	7269	327047	0.94792714854149	0.852801574402476	25	688	7269	327047	1.61262345409245	0.0211009392571545	15	877	7269	327047	0.773408423386492	0.371909999400619
TR-KAISO_01	128	2952	12086	322230	1.14956577428859	0.120974534450676	104	2188	12086	322230	1.25514325923089	0.0214756813969022	59	1251	12086	322230	1.24581996960713	0.100005641542979	33	680	12086	322230	1.28026237397761	0.177985953751902	28	864	12086	322230	0.868295897339619	0.502161534339263
TR-KROX_Q6	527	2553	62006	272310	0.922536046993358	0.0434532923636162	365	1927	62006	272310	0.858621377574281	0.00140796065411597	218	1092	62006	272310	0.897240035623246	0.0825689990363144	110	603	62006	272310	0.831814719645056	0.0363707114810693	290	602	62006	272310	1.75289777396054	1.49303060598722e-26
TR-LBP1_Q6	264	2816	20448	313868	1.40139168343394	1.99459547657611e-08	256	2036	20448	313868	1.82612994234556	1.67489550182825e-23	123	1187	20448	313868	1.53511226391427	1.10863799744064e-06	55	658	20448	313868	1.26118699888281	0.0892148775149422	43	849	20448	313868	0.788151899689116	0.122770132638797
TR-LDSPOLYA_B	89	2991	9321	324995	1.03641560670849	0.775129514122274	75	2217	9321	324995	1.17365729920222	0.180653993372012	35	1275	9321	324995	0.958277745974574	0.864084783909063	19	694	9321	324995	0.955781731008101	0.931555278745289	17	875	9321	324995	0.683563273634009	0.134346233303494
TR-LEF1_Q2_01	28	3052	5762	328554	0.527462055473163	0.00068705170606235	50	2242	5762	328554	1.26572482770611	0.110262493134815	19	1291	5762	328554	0.841523432014435	0.514427445405015	12	701	5762	328554	0.976507592180329	0.999999999994152	4	888	5762	328554	0.260183076690798	0.00517218494799403
TR-LEF1_Q2	0	3080	0	334316	NA	NA	0	2292	0	334316	NA	NA	0	1310	0	334316	NA	NA	0	713	0	334316	NA	NA	0	892	0	334316	NA	NA
TR-LEF1TCF1_Q4	29	3051	5076	329240	0.62013012598119	0.0112123303372349	38	2254	5076	329240	1.09195447350362	0.646297187275976	17	1293	5076	329240	0.854698957525009	0.590111616685508	10	703	5076	329240	0.923732063656268	0.920891956022808	7	885	5076	329240	0.516855014541304	0.0982764355552611
TR-LFA1_Q6	197	2883	18716	315600	1.14250901374753	0.0605635782878439	131	2161	18716	315600	1.02094138266593	0.843268032998119	84	1226	18716	315600	1.14538664717619	0.223071348026873	45	668	18716	315600	1.12737164982029	0.455835334913862	48	844	18716	315600	0.961214931326593	0.834602385820241
TR-LHX3_01	12	3068	1700	332616	0.766194041252865	0.425447988024765	12	2280	1700	332616	1.02961502925778	0.999999999999969	5	1305	1700	332616	0.750597215985631	0.652928088641449	4	709	1700	332616	1.10326210708687	0.99999999999995	2	890	1700	332616	0.440933790556581	0.338493536639538
TR-LMO2COM_01	352	2728	26187	308129	1.45902710723423	2.05940829551203e-13	247	2045	26187	308129	1.37579508530104	2.19610887131346e-07	112	1198	26187	308129	1.09148592754927	0.361895077219542	55	658	26187	308129	0.984792139349894	0.961323345301072	51	841	26187	308129	0.729922473770489	0.0222107241600177
TR-LMO2COM_02	14	3066	2200	332116	0.690735537190083	0.200409234238942	11	2281	2200	332116	0.729310645724258	0.356333553106155	7	1303	2200	332116	0.812009715475364	0.702724554539004	6	707	2200	332116	1.27878107866888	0.708949092550278	8	884	2200	332116	1.36288626172034	0.500773275948086
TR-LPOLYA_B	22	3058	3015	331301	0.792030324567638	0.316721517708462	25	2267	3015	331301	1.20947039091917	0.39981059311788	9	1301	3015	331301	0.761800159507804	0.499841605732445	6	707	3015	331301	0.933107254750092	0.999999999996521	4	888	3015	331301	0.497238768786858	0.209827388609228
TR-LRF_Q2	285	2795	29944	304372	1.03309792998879	0.587999850484388	215	2077	29944	304372	1.04730021928076	0.502187892397408	107	1203	29944	304372	0.911926486693737	0.34233090383488	75	638	29944	304372	1.17440821745238	0.163535217712955	131	761	29944	304372	1.6396599511914	3.20091764105363e-09
TR-LUN1_01	71	3009	7718	326598	0.998527476669482	0.999999999997372	57	2235	7718	326598	1.07724039404723	0.619465196042768	35	1275	7718	326598	1.15730848279723	0.434719913847991	11	702	7718	326598	0.668275505394032	0.21652790669396	19	873	7718	326598	0.922658812838661	0.807992760170605
TR-LXR_DR4_Q3	76	3004	8548	325768	0.9650626864946	0.798456793324691	45	2247	8548	325768	0.767875036443417	0.0838192025202473	22	1288	8548	325768	0.6568164688316	0.0546449425872915	17	696	8548	325768	0.932506869876306	0.862748172811155	29	863	8548	325768	1.27152760145294	0.228103597770148
TR-LXR_Q3	108	2972	12762	321554	0.91856831461909	0.395726054064082	82	2210	12762	321554	0.937211611806757	0.587660599109065	37	1273	12762	321554	0.739892883333274	0.0717829911345037	25	688	12762	321554	0.918520599263285	0.737492716122683	53	839	12762	321554	1.55650111773813	0.00129545473618608
TR-LYF1_01	110	2970	10713	323603	1.11452040911576	0.2716971882249	71	2221	10713	323603	0.966695712618731	0.818372734407676	37	1273	10713	323603	0.881406980033533	0.483286413161298	26	687	10713	323603	1.13796754254737	0.573384181629445	25	867	10713	323603	0.874623639440619	0.558333959480593
TR-MAF_Q6_01	109	2971	9171	325145	1.29007883404351	0.00847460679022832	84	2208	9171	325145	1.33599594898785	0.00865854146681708	33	1277	9171	325145	0.918296888382813	0.681076091913906	24	689	9171	325145	1.22704977562819	0.366978165953598	16	876	9171	325145	0.653876300465544	0.102695531466934
TR-MAF_Q6	101	2979	12391	321925	0.884751815047998	0.229444904119142	75	2217	12391	321925	0.882871413595664	0.297731359151235	50	1260	12391	321925	1.02979199998029	0.89035042482603	34	679	12391	321925	1.28659006112544	0.161478338278366	36	856	12391	321925	1.08890113719889	0.66615117871734
TR-MAX_01	53	3027	5252	329064	1.09536181640142	0.553508161546906	38	2254	5252	329064	1.05536193973807	0.803067593105254	18	1292	5252	329064	0.874648697987826	0.644903006301374	15	698	5252	329064	1.33916525755499	0.321284084608349	17	875	5252	329064	1.21315561187026	0.504004517834505
TR-MAZ_Q6	436	2644	51337	282979	0.921854645734109	0.0696490366504196	313	1979	51337	282979	0.889316602496028	0.0263576304295629	170	1140	51337	282979	0.845092605410707	0.0189971572911679	112	601	51337	282979	1.02295179494975	0.834636010916363	199	693	51337	282979	1.45283033041755	1.17394825778378e-08
TR-MAZR_01	323	2757	38199	296117	0.91781885226478	0.109004202843165	269	2023	38199	296117	1.02717120186301	0.66527753697187	163	1147	38199	296117	1.08898394486567	0.266646460223038	83	630	38199	296117	1.01881124708734	0.903460673545126	113	779	38199	296117	1.10871202342888	0.266240252555251
TR-MEF2_01	17	3063	3610	330706	0.511149764363061	0.00614276970762433	16	2276	3610	330706	0.646480350780506	0.0963440487114084	18	1292	3610	330706	1.27248059884545	0.371329476417726	9	704	3610	330706	1.16896885307681	0.772222862066372	5	887	3610	330706	0.519104878079078	0.18114074808856
TR-MEF2_02	9	3071	2384	331932	0.409772400418374	0.00774717933652357	10	2282	2384	331932	0.611837790037129	0.147933388546293	16	1294	2384	331932	1.71277217070547	0.0439281506615089	5	708	2384	331932	0.983402675150842	0.999999999999915	2	890	2384	331932	0.314424263400247	0.124753815041914
TR-MEF2_03	9	3071	2026	332290	0.482180356662094	0.0338321387138222	7	2285	2026	332290	0.503965895367207	0.08619317729067	8	1302	2026	332290	1.00771195828278	0.999999999999971	5	708	2026	332290	1.15717274311925	0.931614029260411	3	889	2026	332290	0.554975896307642	0.411681683279451
TR-MEF2_04	14	3066	2251	332065	0.675085820443439	0.170940024536471	12	2280	2251	332065	0.777585761767312	0.455597434990549	9	1301	2251	332065	1.02035872097558	0.999999999999953	3	710	2251	332065	0.624904125515666	0.551991017231592	3	889	2251	332065	0.499502961314652	0.305468896126255
TR-MEF2_Q6_01	28	3052	3305	331011	0.919587402007977	0.724438452800673	16	2276	3305	331011	0.706140413409267	0.194862649694696	17	1293	3305	331011	1.31269346698849	0.323066845531559	5	708	3305	331011	0.709359146008958	0.558308121588398	2	890	3305	331011	0.226804067759815	0.0325867866102369
TR-MEF3_B	90	2990	9339	324977	1.04604069236257	0.706790659732669	57	2235	9339	324977	0.890260344925211	0.409774227890066	35	1275	9339	324977	0.956430760277225	0.854938666112078	25	688	9339	324977	1.25518362649085	0.298411231775565	24	868	9339	324977	0.963170502982574	0.932664214179755
TR-MEIS1_01	73	3007	8231	326085	0.962668372812948	0.787700141291121	69	2223	8231	326085	1.22275384655507	0.105294308045008	39	1271	8231	326085	1.2091992569517	0.266627254686521	28	685	8231	326085	1.59504544700933	0.0164284673808279	12	880	8231	326085	0.546412910178244	0.0411053207338076
TR-MEIS1AHOXA9_01	26	3054	3411	330905	0.827366769846981	0.3794586317947	23	2269	3411	330905	0.983532386494162	0.999999999999985	19	1291	3411	330905	1.42153562452864	0.159391780939683	6	707	3411	330905	0.824778180320003	0.773310768015861	8	884	3411	330905	0.879023680968852	0.841819971253605
TR-MEIS1BHOXA9_02	29	3051	3038	331278	1.03613578653078	0.923699271446605	25	2267	3038	331278	1.2003137684731	0.421250366149975	9	1301	3038	331278	0.756032745528647	0.484919270496595	4	709	3038	331278	0.617361942741174	0.435293813891294	7	885	3038	331278	0.8635800045463	0.831299940057546
TR-MIF1_01	75	3005	8103	326213	1.00466638137871	0.999999999999502	57	2235	8103	326213	1.02605718391417	0.898319333182364	34	1276	8103	326213	1.07082609117535	0.754142474755236	17	696	8103	326213	0.983718218400921	0.999999999999993	22	870	8103	326213	1.01758137522005	0.999999999999953
TR-MINI19_B	425	2655	39019	295297	1.18227699925078	0.000283907847720629	266	2026	39019	295297	0.994370085151607	0.948171163704576	149	1161	39019	295297	0.97453176559707	0.770803331733594	68	645	39019	295297	0.817147412665898	0.0863748037713891	137	755	39019	295297	1.31594197468705	0.000746173378165223
TR-MINI20_B	364	2716	35110	299206	1.12532249294425	0.0192369717636196	247	2045	35110	299206	1.02614485613154	0.694250151036267	132	1178	35110	299206	0.959464626984765	0.648047715774928	63	650	35110	299206	0.841351265088324	0.164934007775884	105	787	35110	299206	1.12085846787738	0.238002351929176
TR-MMEF2_Q6	17	3063	2920	331396	0.631935153887209	0.0696156625365107	12	2280	2920	331396	0.599433407444596	0.0922540360743931	11	1299	2920	331396	0.961381365680226	0.99999999999996	4	709	2920	331396	0.642310130838249	0.487437254246309	7	885	2920	331396	0.898478100620431	0.917096771042164
TR-MOVOB_01	265	2815	29677	304639	0.969242217835404	0.6180735378024	183	2109	29677	304639	0.899442990649589	0.143999546920969	103	1207	29677	304639	0.885733547993961	0.215013021423216	56	657	29677	304639	0.884780744302578	0.371630147768737	123	769	29677	304639	1.55337897370659	3.59393434569806e-07
TR-MRF2_01	24	3056	2677	331639	0.973126537265499	0.974603676461347	13	2279	2677	331639	0.708333088861812	0.256878775774582	5	1305	2677	331639	0.476658672833609	0.122406543442541	7	706	2677	331639	1.22607574470805	0.740355222618987	4	888	2677	331639	0.560020503508546	0.321430161063412
TR-MSX1_01	15	3065	2661	331655	0.611861081421397	0.0684534191355842	13	2279	2661	331655	0.712592137874134	0.266380173595377	10	1300	2661	331655	0.959049430421325	0.999999999999969	6	707	2661	331655	1.05724102708438	0.999999999999989	5	887	2661	331655	0.704234727495479	0.547325840182898
TR-MTATA_B	13	3067	2967	331349	0.47558949308191	0.0080209502278502	16	2276	2967	331349	0.786583776986055	0.393986698798527	15	1295	2967	331349	1.29020755022808	0.398702300471725	8	705	2967	331349	1.26427069905473	0.640475227587399	4	888	2967	331349	0.505283076471984	0.223091778189675
TR-MTF1_Q4	303	2777	27938	306378	1.17720950750874	0.00348473728850964	173	2119	27938	306378	0.903219569835326	0.174808344427295	116	1194	27938	306378	1.05961608556351	0.548354686611232	50	663	27938	306378	0.83915526435665	0.219440893618091	86	806	27938	306378	1.1537067825072	0.185638680130842
TR-MUSCLE_INI_B	639	2441	61650	272666	1.12505621385913	0.00111310136058742	415	1877	61650	272666	0.981878079401678	0.700885150833761	207	1103	61650	272666	0.856886164818633	0.0153910819560058	96	617	61650	272666	0.730139399337299	0.000737767037301781	218	674	61650	272666	1.32530464541986	4.90291117208691e-06
TR-MYB_Q3	60	3020	6771	327545	0.961844535615027	0.811220626009172	39	2253	6771	327545	0.840145183377524	0.306435231594926	16	1294	6771	327545	0.603049601973391	0.0494287725323166	20	693	6771	327545	1.3849841840553	0.179326705788443	25	867	6771	327545	1.38381967941624	0.126959269345199
TR-MYB_Q5_01	54	3026	5402	328914	1.08503969188901	0.596058606717265	31	2261	5402	328914	0.837046650035246	0.360843882934367	15	1295	5402	328914	0.708634913277808	0.215066905999085	13	700	5402	328914	1.12838266228341	0.771702604434468	18	874	5402	328914	1.24884986958824	0.41336252155911
TR-MYB_Q6	57	3023	6466	327850	0.956853832835893	0.787873860883234	35	2257	6466	327850	0.789541373348254	0.181872475431941	15	1295	6466	327850	0.592026879295812	0.0487592724061488	14	699	6466	327850	1.01521953868959	0.999999999999898	25	867	6466	327850	1.44909419259625	0.0786811029783561
TR-MYCMAX_01	61	3019	6215	328101	1.06535696001505	0.667345167099686	42	2250	6215	328101	0.985713503472851	0.987051530199263	19	1291	6215	328101	0.780186325867607	0.321790177368265	22	691	6215	328101	1.65977485136963	0.0225031823692003	20	872	6215	328101	1.20609403692066	0.470461339956654
TR-MYCMAX_02	68	3012	6427	327889	1.14843668856428	0.279505053000878	47	2245	6427	327889	1.06667497585312	0.712146516381999	29	1281	6427	327889	1.15153081525102	0.505822898319156	21	692	6427	327889	1.53207006468809	0.0643955402244636	14	878	6427	327889	0.816417007565477	0.519130901165283
TR-MYCMAX_03	60	3020	6030	328286	1.08004135168314	0.595361040166219	43	2249	6030	328286	1.04014453619048	0.856510183735698	28	1282	6030	328286	1.18502247034547	0.422822787705178	20	693	6030	328286	1.55517875791682	0.0621718593027198	16	876	6030	328286	0.994477537573716	0.999999999999996
TR-MYCMAX_B	167	2913	18430	315886	0.983552578728922	0.857287443602861	96	2196	18430	315886	0.759781030814203	0.0064383417190885	48	1262	18430	315886	0.664663405582501	0.00414309349345033	39	674	18430	315886	0.992217548831521	0.999999999999734	79	813	18430	315886	1.60654932370453	1.7615798277684e-05
TR-MYC_Q2	93	2987	8787	325529	1.14881148213343	0.195931625307813	69	2223	8787	325529	1.1453837385905	0.282998017033108	30	1280	8787	325529	0.871297553551091	0.498103174298906	30	683	8787	325529	1.60084122742206	0.0119247729566847	28	864	8787	325529	1.19428977071203	0.396943589405152
TR-MYOD_01	183	2897	14094	320222	1.40936430534132	2.71826195493806e-06	129	2163	14094	320222	1.33505141618319	0.0009738508188822	77	1233	14094	320222	1.39425536501375	0.00353639395325592	37	676	14094	320222	1.23093491087988	0.230630884972497	32	860	14094	320222	0.85095779077189	0.395681631591164
TR-MYOD_0	406	2674	50538	283778	0.871995869894481	0.00307286024469609	287	2005	50538	283778	0.828335728849033	0.000606286106942466	152	1158	50538	283778	0.767558354547814	0.000454782344017373	70	643	50538	283778	0.649452841145959	9.82859482416418e-05	214	678	50538	283778	1.58704057347426	2.17464632443872e-13
TR-MYOD_Q6_01	389	2691	30524	303792	1.38329434619895	2.55721280547178e-11	290	2002	30524	303792	1.38579535617897	6.97981386395964e-09	131	1179	30524	303792	1.09525619184904	0.297185142968542	77	636	30524	303792	1.18281524224931	0.138774677929931	92	800	30524	303792	1.12963643105506	0.243104774143286
TR-MYOD_Q6	260	2820	20124	314192	1.4023792744723	2.43156000561614e-08	201	2091	20124	314192	1.45688173117249	4.63458268473041e-08	92	1218	20124	314192	1.16670050268488	0.142824983772692	59	654	20124	314192	1.37469177773819	0.0142989155003645	36	856	20124	314192	0.670471774549363	0.0156072929511107
TR-MYOD_	90	2990	8076	326240	1.20963026572239	0.0781557720993711	63	2229	8076	326240	1.13785464786103	0.333971160405248	30	1280	8076	326240	0.948005399090321	0.837275238961624	30	683	8076	326240	1.74177710071293	0.00280209350800281	8	884	8076	326240	0.371266688432981	0.00445977291317294
TR-MYOD	223	2857	20530	313786	1.17902322227213	0.0127702883951208	117	2175	20530	313786	0.831264934727114	0.0437298512112913	65	1245	20530	313786	0.807997977266558	0.085976605457817	29	684	20530	313786	0.662333437401155	0.0259816820154145	80	812	20530	313786	1.46047237008512	0.000579009119343628
TR-MYOGENIN_Q6	284	2796	21925	312391	1.40599955574642	3.74098780167941e-09	215	2077	21925	312391	1.43034699047403	7.05045266667103e-08	115	1195	21925	312391	1.33857929965967	0.00146111219393955	55	658	21925	312391	1.17622584963082	0.242255145547445	46	846	21925	312391	0.786340306078099	0.105017594390245
TR-MYOGNF1_01	112	2968	10954	323362	1.10981791624479	0.286764101904641	66	2226	10954	323362	0.878847957235732	0.314693412795998	64	1246	10954	323362	1.49105307831361	0.0014520331169156	23	690	10954	323362	0.984515893442961	0.999999999995979	30	862	10954	323362	1.02645715347753	0.959266969210832
TR-MZF1_01	190	2890	22945	311371	0.898818461991266	0.138286649802423	154	2138	22945	311371	0.97898312871245	0.817492664697665	92	1218	22945	311371	1.02325913776555	0.862396059637874	52	661	22945	311371	1.06263205781739	0.704434091319595	91	801	22945	311371	1.48643402482247	0.000108882809191741
TR-MZF1_02	175	2905	20708	313608	0.917289321649955	0.255539650166999	134	2158	20708	313608	0.943863497460408	0.519000204522067	73	1237	20708	313608	0.899643756073177	0.381961248053613	51	662	20708	313608	1.15478105906452	0.325614021383118	63	829	20708	313608	1.14023587426622	0.314845122991499
TR-NANOG_01	68	3012	7632	326684	0.96711249965967	0.828107126818916	57	2235	7632	326684	1.08937910917932	0.560928362554538	24	1286	7632	326684	0.802525325267656	0.318269885498561	11	702	7632	326684	0.675805863552298	0.231451825287064	23	869	7632	326684	1.12948841789586	0.632646724469405
TR-NCX_01	35	3045	3225	331091	1.17799859055673	0.380384881487085	21	2271	3225	331091	0.949799910710662	0.897207918560843	20	1290	3225	331091	1.58265459494645	0.0531793701169295	12	701	3225	331091	1.74469356469552	0.0771846123481023	5	887	3225	331091	0.581075537942782	0.288112960450874
TR-NERF_Q2	230	2850	23121	311195	1.07976107625777	0.244023742182497	205	2087	23121	311195	1.2932717648326	0.000163760320179752	103	1207	23121	311195	1.13688484511123	0.196032711369722	53	660	23121	311195	1.07482284339483	0.638289870308916	76	816	23121	311195	1.23196759958285	0.0688644251481138
TR-NF1_Q6_01	79	3001	9885	324431	0.867474791268418	0.220490342951538	101	2191	9885	324431	1.49034648898634	5.93598196305029e-05	64	1246	9885	324431	1.65230100352527	5.66496432863399e-05	43	670	9885	324431	2.03966767900988	2.30199367356687e-06	28	864	9885	324431	1.06163118009576	0.824398834170021
TR-NF1_Q6	124	2956	12925	321391	1.04135205606772	0.681000344857451	132	2160	12925	321391	1.48965578701125	3.77706274073572e-06	85	1225	12925	321391	1.6783179529582	1.325640508295e-06	50	663	12925	321391	1.81387387045231	2.11184643816345e-05	29	863	12925	321391	0.840929821061488	0.387213143279635
TR-NFAT_Q4_01	48	3032	6664	327652	0.781830654339658	0.0977795708875299	49	2243	6664	327652	1.07251565547685	0.675697583159593	38	1272	6664	327652	1.4552395003803	0.0248157779986206	13	700	6664	327652	0.914694348987842	0.848988968233499	15	877	6664	327652	0.84362332376897	0.585511666736299
TR-NFAT_Q6	44	3036	6389	327927	0.747525881537464	0.0597198586347176	46	2246	6389	327927	1.05018906568527	0.7966718068623	29	1281	6389	327927	1.15837980116111	0.485637396070937	25	688	6389	327927	1.83474094346502	0.00299387229813198	22	870	6389	327927	1.29057158920145	0.27709453618628
TR-NFE2_01	62	3018	7758	326558	0.867457806436925	0.285025879116813	65	2227	7758	326558	1.22209827203085	0.118162766955348	40	1270	7758	326558	1.31581878543498	0.0958194185238435	16	697	7758	326558	0.967025306546886	0.991173496124492	18	874	7758	326558	0.869591002257759	0.625364497059882
TR-NFKAPPAB_01	104	2976	12992	321324	0.868887947028341	0.158415530309432	71	2221	12992	321324	0.797122165123497	0.0583049692825859	51	1259	12992	321324	1.00179770052269	0.999999999998259	23	690	12992	321324	0.830079056094073	0.415346535307928	48	844	12992	321324	1.38470586935872	0.0264564837995135
TR-NFKAPPAB50_01	186	2894	21210	313106	0.951872370910561	0.512468291054827	129	2163	21210	313106	0.88713883355426	0.174148454746038	79	1231	21210	313106	0.950544140564547	0.68310697948251	40	673	21210	313106	0.88427420181409	0.467475647069445	79	813	21210	313106	1.39597850239861	0.00266694536017279
TR-NFKAPPAB65_01	89	2991	10109	324207	0.955626656457599	0.703884430734876	57	2235	10109	324207	0.822449437259526	0.15114614305588	32	1278	10109	324207	0.807844268466086	0.252092611706431	20	693	10109	324207	0.927661283038721	0.817105258464613	29	863	10109	324207	1.07518230658025	0.765667482256268
TR-NFKB_C	84	2996	11428	322888	0.797839437426417	0.0400646279861037	61	2231	11428	322888	0.778578043212806	0.053456754965408	58	1252	11428	322888	1.29522025719607	0.0537269887650377	22	691	11428	322888	0.902651443932645	0.699955770370191	38	854	11428	322888	1.24625143813244	0.197355678762363
TR-NFKB_Q6_01	114	2966	14736	319580	0.839714560683616	0.0630802784891277	77	2215	14736	319580	0.762173177534852	0.0169683407611516	56	1254	14736	319580	0.969827021740392	0.867664372101174	30	683	14736	319580	0.954573280765312	0.865891311944908	50	842	14736	319580	1.27169422493585	0.0973372156143897
TR-NFKB_Q6	86	2994	9708	324608	0.961557210815554	0.753960824354895	53	2239	9708	324608	0.796321883464889	0.105396443990266	38	1272	9708	324608	0.998940670636006	0.999999999998299	19	694	9708	324608	0.91768041972873	0.788611609156176	24	868	9708	324608	0.926560499315437	0.780244770115903
TR-NFMUE1_Q6	118	2962	10442	323874	1.22660509381444	0.0282661012302578	73	2219	10442	323874	1.01972183753823	0.913437225600097	33	1277	10442	323874	0.806521812235087	0.239676581956145	25	688	10442	323874	1.12259719285559	0.631688839993363	45	847	10442	323874	1.61518075931711	0.00139464241217178
TR-NFY_01	32	3048	9076	325240	0.38270306159244	1.54468705130314e-08	34	2258	9076	325240	0.546420492609625	0.000376579572687165	25	1285	9076	325240	0.702961253402144	0.0875931757160616	18	695	9076	325240	0.929920132130298	0.843879827999376	64	828	9076	325240	2.64288212938277	7.29816303843453e-16
TR-NFY_C	47	3033	6228	328088	0.819135408586276	0.189941557703613	39	2253	6228	328088	0.913394835685487	0.622759187738423	17	1293	6228	328088	0.696604352664892	0.159000347245849	10	703	6228	328088	0.752868329338345	0.441430479674321	31	861	6228	328088	1.86554357436832	0.000605698808313164
TR-NFY_Q6_01	35	3045	8551	325765	0.444280839029991	8.27601171276968e-07	43	2249	8551	325765	0.733489831976216	0.0459874269105749	19	1291	8551	325765	0.567051574700874	0.0143581001134653	17	696	8551	325765	0.932179712747359	0.86157963611164	49	843	8551	325765	2.14768943710462	5.57873215597202e-08
TR-NFY_Q6	40	3040	7382	326934	0.588155816007347	0.000769900431636518	30	2262	7382	326934	0.592774840740389	0.00434317920316944	16	1294	7382	326934	0.553135851390115	0.0196274579837881	10	703	7382	326934	0.635175285169224	0.181811337499002	47	845	7382	326934	2.38625100687286	1.14347572947369e-09
TR-NGFIC_01	181	2899	21788	312528	0.901711593895365	0.162236387994597	110	2182	21788	312528	0.736406930692752	0.00103467579068183	83	1227	21788	312528	0.972179797829746	0.834231053484187	33	680	21788	312528	0.710173079304819	0.0493196204910629	83	809	21788	312528	1.42775284210422	0.000970204407681527
TR-NKX22_01	17	3063	2411	331905	0.765346598652281	0.31782050273765	16	2276	2411	331905	0.967977630160774	0.994919526372205	4	1306	2411	331905	0.423397848917652	0.106646648703337	6	707	2411	331905	1.16686784449255	0.874618937224595	2	890	2411	331905	0.3109031289698	0.11993042276079
TR-NKX25_01	19	3061	2786	331530	0.740250883359283	0.223490533078834	18	2274	2786	331530	0.942397101438381	0.891278011384682	12	1298	2786	331530	1.09922348931133	0.860076520768192	3	710	2786	331530	0.50490279488003	0.314932450456857	2	890	2786	331530	0.26905507679332	0.0693842442180707
TR-NKX25_02	10	3070	1727	332589	0.628512772693433	0.17545890899304	14	2278	1727	332589	1.18243764217019	0.630692099702112	2	1308	1727	332589	0.295544937388668	0.100407250853927	1	712	1727	332589	0.271503413730122	0.254439054840712	0	892	1727	332589	0	0.0551118856407327
TR-NKX25_Q5	75	3005	9055	325261	0.899040495672191	0.381449037026595	60	2232	9055	325261	0.966507758000121	0.839848320128907	49	1261	9055	325261	1.38099940566765	0.027140490673858	14	699	9055	325261	0.724948596042728	0.267446519721388	28	864	9055	325261	1.1589424864988	0.491715278622475
TR-NKX3A_01	4	3076	1361	332955	0.319012948843955	0.0231990468310832	6	2286	1361	332955	0.643036572277083	0.354743209798877	2	1308	1361	332955	0.375022855892894	0.219629895273643	5	708	1361	332955	1.72258043905923	0.348676749735638	2	890	1361	332955	0.550762265941358	0.552673341148168
TR-NKX61_01	15	3065	2150	332166	0.757284808215041	0.333747616201095	7	2285	2150	332166	0.474899955355331	0.0590435361162057	6	1304	2150	332166	0.712194567725901	0.506922667566788	5	708	2150	332166	1.0904334779347	0.999999999993014	2	890	2150	332166	0.348645322765669	0.175587226191254
TR-NKX62_Q2	10	3070	1946	332370	0.557780862508509	0.0794545804957871	6	2286	1946	332370	0.44972907238906	0.0608413510216369	7	1303	1946	332370	0.91799659509034	0.964333272698367	6	707	1946	332370	1.44569289469246	0.507373142665239	2	890	1946	332370	0.385193958862378	0.236514596095273
TR-NMYC_01	96	2984	9831	324485	1.05993682850564	0.601232513947151	68	2224	9831	324485	1.00891310973959	0.990433776182206	38	1272	9831	324485	0.986442480982031	0.997355307450572	34	679	9831	324485	1.62161910765999	0.00554834210999614	32	860	9831	324485	1.21995718677032	0.297217726794756
TR-NRF1_Q6	86	2994	12791	321525	0.729794183613275	0.00335055433303581	55	2237	12791	321525	0.627192330776862	0.0004698397656356	30	1280	12791	321525	0.598553014076572	0.00476694863032997	13	700	12791	321525	0.476547818126415	0.00717561530315284	71	821	12791	321525	2.08039670550306	2.43218194417659e-10
TR-NRF2_01	143	2937	17754	316562	0.874271391557637	0.108406169318284	114	2178	17754	316562	0.936593597077452	0.502962261219558	58	1252	17754	316562	0.833715055719085	0.173447100447087	33	680	17754	316562	0.871536051137401	0.466620042638476	53	839	17754	316562	1.11885024583609	0.444489737917244
TR-NRF2_Q4	59	3021	6928	327388	0.924380080081581	0.58619747042289	70	2222	6928	327388	1.47378017323031	0.00132880549875189	30	1280	6928	327388	1.10509405355852	0.649111791834082	22	691	6928	327388	1.48895795341545	0.0776019704651754	13	879	6928	327388	0.703279212709328	0.241917099110968
TR-NRSE_B	150	2930	13779	320537	1.1816259072954	0.0420338749906735	99	2193	13779	320537	1.04799700887875	0.673015507055316	46	1264	13779	320537	0.851973325931872	0.298659497415538	31	682	13779	320537	1.05490080999126	0.834204941758046	44	848	13779	320537	1.19681571716497	0.257421164353125
TR-NRSF_01	255	2825	21005	313311	1.31772243467078	6.75333408189552e-06	169	2123	21005	313311	1.17356342896834	0.0357458294820591	95	1215	21005	313311	1.15421519049445	0.166060346411592	48	665	21005	313311	1.0714852170708	0.677094722998141	66	826	21005	313311	1.17764273507375	0.192732971962651
TR-NRSF_Q4	443	2637	32978	301338	1.4580951252035	8.35625893075326e-17	283	2009	32978	301338	1.25171273418622	8.32616542769218e-05	129	1181	32978	301338	0.99827745445842	0.999999999999845	86	627	32978	301338	1.22276153842032	0.0571201729702272	121	771	32978	301338	1.37516042084858	0.000268534980534327
TR-OCT1_01	17	3063	2584	331732	0.714106288448394	0.196268300025419	14	2278	2584	331732	0.790274693509258	0.444859839159905	12	1298	2584	331732	1.18515349892468	0.665675787964015	4	709	2584	331732	0.725830333609786	0.666092261049644	4	888	2584	331732	0.580176040206028	0.360588314064851
TR-OCT1_02	15	3065	2082	332234	0.782018413862794	0.401432761944733	9	2283	2082	332234	0.630527935784661	0.206284057981489	13	1297	2082	332234	1.59348688504154	0.12865187191975	7	706	2082	332234	1.57646722794594	0.327894628238251	5	887	2082	332234	0.900080984565548	0.981780242414277
TR-OCT1_03	17	3063	1768	332548	1.04369380619381	0.959163494664793	12	2280	1768	332548	0.9900144512094	0.999999999994764	6	1304	1768	332548	0.866073710752651	0.871345124241927	7	706	1768	332548	1.85645066096349	0.159729360761243	1	891	1768	332548	0.211987399306049	0.137760363414335
TR-OCT1_04	5	3075	1689	332627	0.321326689887969	0.0107144482750627	5	2287	1689	332627	0.431800263898317	0.0738687769434242	4	1306	1689	332627	0.604388522048821	0.410087640549439	1	712	1689	332627	0.277611838668988	0.267209015896808	4	888	1689	332627	0.887610946058245	0.998063675695687
TR-OCT1_05	28	3052	3067	331249	0.990947624270089	0.99999999999998	21	2271	3067	331249	0.998729935455456	0.99999999999998	16	1294	3067	331249	1.33134947993539	0.314458769732231	8	705	3067	331249	1.22304896123097	0.707079398147855	7	885	3067	331249	0.855414429022386	0.81096664905322
TR-OCT1_06	14	3066	2510	331806	0.605425570445491	0.0727769472958626	23	2269	2510	331806	1.33658524714406	0.202704600784567	10	1300	2510	331806	1.01674523280922	0.999999999994587	4	709	2510	331806	0.747229315556847	0.711860520156457	4	888	2510	331806	0.597280831829632	0.394782061501891
TR-OCT1_07	18	3062	2233	332083	0.87496408651805	0.648703410625335	10	2282	2233	332083	0.653211505350881	0.218860055821547	10	1300	2233	332083	1.14287081699559	0.800110640303301	5	708	2233	332083	1.04990236343914	0.999999999999974	2	890	2233	332083	0.33568627135969	0.15553906025289
TR-OCT1_B	28	3052	4186	330130	0.7260478651783	0.104206710788251	26	2266	4186	330130	0.905975957421439	0.681047965800276	20	1290	4186	330130	1.21931702549027	0.442902616201347	5	708	4186	330130	0.560064973138941	0.248773059742757	13	879	4186	330130	1.16395565830153	0.689288780264456
TR-OCT1_Q5_01	19	3061	3531	330785	0.584066542350315	0.0220337602967423	26	2266	3531	330785	1.07403436923425	0.793035720828757	18	1292	3531	330785	1.30095014495385	0.323531835310807	6	707	3531	330785	0.796748335619238	0.706287220526205	7	885	3531	330785	0.743006528975265	0.529882110961243
TR-OCT1_Q6	24	3056	4202	330114	0.619957101442109	0.0219403258718315	28	2264	4202	330114	0.971951360317907	0.954607941834647	18	1292	4202	330114	1.09320679719944	0.798279584370971	13	700	4202	330114	1.4506242602701	0.235117289057191	9	883	4202	330114	0.802747143683448	0.60764574659682
TR-OCT4_01	25	3055	2905	331411	0.934114938417864	0.807754815014799	11	2281	2905	331411	0.552317872837648	0.0587944541087253	6	1304	2905	331411	0.527097528609531	0.146624801278547	2	711	2905	331411	0.322813353192373	0.136162110141285	2	890	2905	331411	0.258033543527087	0.0583345207426346
TR-OCT4_02	34	3046	3643	330673	1.01303906085679	0.999999999999997	23	2269	3643	330673	0.920897329215369	0.767785568002839	6	1304	3643	330673	0.420317957894781	0.0387453187918013	5	708	3643	330673	0.643544325434973	0.413517073982212	3	889	3643	330673	0.308641549799419	0.0449894966027963
TR-OCT_C	25	3055	3430	330886	0.791138162129416	0.277490844462109	21	2271	3430	330886	0.89303344374399	0.677581111954653	13	1297	3430	330886	0.967241893485857	0.999999999999982	8	705	3430	330886	1.09361258428436	0.945624709854582	7	885	3430	330886	0.764885146883866	0.583826818926022
TR-OCT_Q6	21	3059	3354	330962	0.679614571475037	0.0903803218929304	27	2265	3354	330962	1.17420318631813	0.464705903085365	21	1289	3354	330962	1.59787242759016	0.0420622938772237	8	705	3354	330962	1.11839331070226	0.896726031504049	7	885	3354	330962	0.782217070307591	0.627079028279968
TR-OLF1_01	196	2884	18218	316098	1.16778211359395	0.0289804938769094	176	2116	18218	316098	1.40914121909616	3.58455964463349e-06	99	1211	18218	316098	1.38682085245781	0.000997459054165152	50	663	18218	316098	1.28687670301878	0.0794396574906611	50	842	18218	316098	1.02863575028295	0.895625340260943
TR-OSF2_Q6	37	3043	5468	328848	0.73447947443924	0.0684119323208446	30	2262	5468	328848	0.800267716595748	0.251395295862173	17	1293	5468	328848	0.793425733064548	0.393413598577278	5	708	5468	328848	0.428754933716095	0.0690466612965822	13	879	5468	328848	0.89106042166244	0.774211999806767
TR-OTX_Q1	7	3073	978	333338	0.776900910949991	0.616713685156332	7	2285	978	333338	1.04400296933943	0.999999999991134	3	1307	978	333338	0.782831452254953	0.866027845039825	0	713	978	333338	0	0.271816753280995	1	891	978	333338	0.383224664594166	0.49231927980293
TR-P300_01	137	2943	15145	319171	0.981878464882757	0.861420704604868	106	2186	15145	319171	1.02089043838589	0.867594787715174	56	1254	15145	319171	0.943636249083289	0.706174826695083	30	683	15145	319171	0.928794444724836	0.746226409301321	36	856	15145	319171	0.890892967384047	0.529761480309403
TR-P53_01	86	2994	7783	326533	1.19938293750448	0.101204094883419	66	2226	7783	326533	1.23691385372738	0.0940715676526442	44	1266	7783	326533	1.4427514263324	0.0175296471990947	14	699	7783	326533	0.843429209452255	0.6026864083011	9	883	7783	326533	0.433398881891025	0.0124272671385858
TR-P53_02	53	3027	5548	328768	1.03692145993876	0.846110836116881	65	2227	5548	328768	1.70891102999556	1.69601032665938e-05	34	1276	5548	328768	1.56396968579558	0.0112328493020548	10	703	5548	328768	0.845144908997695	0.69660712885712	7	885	5548	328768	0.472883210852859	0.0558166257079773
TR-P53_DECAMER_Q2	75	3005	8160	326156	0.997648491214668	0.999999999999989	84	2208	8160	326156	1.50152191766759	0.000206651880827274	43	1267	8160	326156	1.34482001197426	0.0602071164038856	20	693	8160	326156	1.14923136154883	0.611410822388514	17	875	8160	326156	0.780820254110613	0.354618750619241
TR-PADS_C	61	3019	7563	326753	0.875471837431377	0.323986091206931	46	2246	7563	326753	0.887168840494933	0.453968334258273	26	1284	7563	326753	0.877334310367973	0.561115842015113	22	691	7563	326753	1.36394297253236	0.176909599074645	24	868	7563	326753	1.1893493755592	0.455485911489411
TR-PAX1_B	18	3062	2261	332055	0.864128617954359	0.610567432660694	22	2270	2261	332055	1.41926883732275	0.128346044292072	9	1301	2261	332055	1.01584585622115	0.999999999997915	2	711	2261	332055	0.414760190634163	0.289109047345243	14	878	2261	332055	2.32070416082411	0.00236031863720719
TR-PAX2_01	41	3039	3784	330532	1.17608625518245	0.339825476390627	24	2268	3784	330532	0.925129783159736	0.777011460720889	12	1298	3784	330532	0.809312008779433	0.544251448543543	6	707	3784	330532	0.743477371319114	0.578853134937872	10	882	3784	330532	0.990469666947923	0.999999999996031
TR-PAX2_02	46	3034	6996	327320	0.713697994401253	0.0243244427356281	39	2253	6996	327320	0.813125076708007	0.218300448404938	25	1285	6996	327320	0.911960596895063	0.712644443056301	16	697	6996	327320	1.07235310580199	0.879834754428024	17	875	6996	327320	0.910733744074128	0.785493030361127
TR-PAX3_01	31	3049	2640	331676	1.27457152695789	0.211495950152572	17	2275	2640	331676	0.939263710402454	0.888530223756907	7	1303	2640	331676	0.676674762896137	0.375519180437097	7	706	2640	331676	1.24325938203919	0.713607020378667	5	887	2640	331676	0.709836594646012	0.559918978385751
TR-PAX3_B	47	3033	3256	331060	1.5668228884138	0.00265084821915463	18	2274	3256	331060	0.806363121808148	0.417917199782588	16	1294	3256	331060	1.25406905864921	0.441977268519747	7	706	3256	331060	1.00804814759934	0.999999999992607	12	880	3256	331060	1.38130364363548	0.33871684854112
TR-PAX4_01	255	2825	25978	308338	1.06546923320732	0.309761227256497	139	2153	25978	308338	0.780461773467333	0.00267106224715146	76	1234	25978	308338	0.746609903035981	0.00915218227869103	39	674	25978	308338	0.703925222302138	0.0262206573367627	106	786	25978	308338	1.52929919659512	6.27562945328515e-06
TR-PAX4_02	16	3064	2105	332211	0.825038714254866	0.512155255578381	16	2276	2105	332211	1.10869076784685	0.779318889724537	6	1304	2105	332211	0.727419629743794	0.542441650275731	6	707	2105	332211	1.33649328887008	0.63314172365283	2	890	2105	332211	0.356098548192964	0.187515722351369
TR-PAX4_03	258	2822	25765	308551	1.08691605696845	0.176030032466933	204	2088	25765	308551	1.15489518127498	0.0361478284825814	124	1186	25765	308551	1.22822350576186	0.0198346742141129	51	662	25765	308551	0.928127543997981	0.628576776587347	89	803	25765	308551	1.29464937922008	0.0132927089780075
TR-PAX4_04	32	3048	5509	328807	0.630497910149389	0.010012817890249	24	2268	5509	328807	0.635449464417578	0.0298778713503075	23	1287	5509	328807	1.06546927373528	0.843539749396111	4	709	5509	328807	0.34045118570479	0.0330566547887201	10	882	5509	328807	0.6803298638103	0.270051843432251
TR-PAX5_01	293	2787	26386	307930	1.20531485114597	0.0010240802055439	199	2093	26386	307930	1.10007442203538	0.174340476704658	110	1200	26386	307930	1.06391025080962	0.532370578889007	46	667	26386	307930	0.817432509419707	0.175030921004602	83	809	26386	307930	1.17895394996463	0.133627770458051
TR-PAX5_02	81	2999	8321	325995	1.05661298201858	0.658879124296218	36	2256	8321	325995	0.631058364284901	0.00598848952857032	24	1286	8321	325995	0.736074183684984	0.151272765570531	12	701	8321	325995	0.676197181365588	0.207672554187114	29	863	8321	325995	1.30621535118612	0.176678322606841
TR-PAX6_01	21	3059	2575	331741	0.885214474845543	0.648831827798972	19	2273	2575	331741	1.07626425388434	0.840968344925944	8	1302	2575	331741	0.792863855332395	0.616303266879769	7	706	2575	331741	1.2746426285761	0.666559718643416	6	886	2575	331741	0.873305759937307	0.887710946828359
TR-PAX6_Q2	154	2926	14885	319431	1.12299630500504	0.154989274588194	120	2172	14885	319431	1.17591236126182	0.0784131764883501	59	1251	14885	319431	1.01155392359232	0.98166128159131	25	688	14885	319431	0.78751494039624	0.257281402512405	39	853	14885	319431	0.981992284645662	0.972343548776116
TR-PAX8_01	55	3025	4970	329346	1.2011928715148	0.197255756451622	41	2251	4970	329346	1.2032891941527	0.269532342015816	5	1305	4970	329346	0.256743514522248	0.00143070778545501	10	703	4970	329346	0.943433391372075	0.975703083681398	16	876	4970	329346	1.2065793866337	0.536431586329808
TR-PAX8_B	55	3025	4451	329865	1.34125557659595	0.0350571673664045	33	2259	4451	329865	1.08143119788365	0.719013095982708	10	1300	4451	329865	0.573361162514299	0.0947549198268853	10	703	4451	329865	1.05344056506835	0.998377830953006	11	881	4451	329865	0.92624824572097	0.912982532267227
TR-PAX9_B	185	2895	15659	318657	1.28237236293306	0.000647252366208474	118	2174	15659	318657	1.09915902925426	0.317871147326528	60	1250	15659	318657	0.977851919414194	0.910941597010496	27	686	15659	318657	0.808476446696588	0.296508054764225	50	842	15659	318657	1.19673581318441	0.222029453395155
TR-PAX_Q6	100	2980	9241	325075	1.17459318086956	0.116462324656913	87	2205	9241	325075	1.37322857218938	0.0033371851290509	31	1279	9241	325075	0.856108068010881	0.428265183065418	26	687	9241	325075	1.31923452908884	0.186530678326521	22	870	9241	325075	0.89226943874127	0.660246013561798
TR-PBX1_01	11	3069	1840	332476	0.648905279503106	0.185943043236436	11	2281	1840	332476	0.872001859018135	0.754432418468856	5	1305	1840	332476	0.693486558247594	0.524137666130795	3	710	1840	332476	0.764488688334655	0.830537827096765	5	887	1840	332476	1.01846120101384	0.999999999991715
TR-PBX1_02	16	3064	2188	332128	0.793741541821981	0.416013858376564	10	2282	2188	332128	0.666645928449962	0.245126222808903	5	1305	2188	332128	0.583187964888287	0.293136436807775	4	709	2188	332128	0.857196335487973	0.938856511271344	3	889	2188	332128	0.513885359195285	0.33226786350649
TR-PBX1_03	27	3053	2634	331682	1.11263941070319	0.651323476441516	17	2275	2634	331682	0.94140326327353	0.896064491490074	9	1301	2634	331682	0.87199220991497	0.798278722712283	4	709	2634	331682	0.712052233123647	0.636515946776329	5	887	2634	331682	0.711453534497141	0.563559865386795
TR-PBX_Q3	37	3043	4082	330234	0.983864224947028	0.986680671625697	31	2261	4082	330234	1.10772317576933	0.63419695775153	15	1295	4082	330234	0.937786820560195	0.90144362686119	12	701	4082	330234	1.37840194662985	0.341547366036874	8	884	4082	330234	0.734529587404398	0.46664944611863
TR-PEA3_Q6	0	3080	0	334316	NA	NA	0	2292	0	334316	NA	NA	0	1310	0	334316	NA	NA	0	713	0	334316	NA	NA	0	892	0	334316	NA	NA
TR-PEBP_Q6	67	3013	8100	326216	0.897834375501042	0.406043499036796	55	2237	8100	326216	0.990421864563808	0.996925169715834	36	1274	8100	326216	1.13423579304495	0.500376974453695	16	697	8100	326216	0.926195349159351	0.85063252314141	22	870	8100	326216	1.01795825721087	0.99999999999996
TR-PIT1_Q6	17	3063	2468	331848	0.747670441390052	0.272350819337456	19	2273	2468	331848	1.12292562955923	0.701566294710037	9	1301	2468	331848	0.930643225654794	0.956637572203984	4	709	2468	331848	0.759945535675724	0.738905251812587	3	889	2468	331848	0.455583940810082	0.228052888519724
TR-PITX2_Q2	37	3043	4346	329970	0.924098887766628	0.688088629138509	18	2274	4346	329970	0.604122946297131	0.037717557035771	17	1293	4346	329970	0.998263209479279	0.99999999999885	8	705	4346	329970	0.863113475401604	0.79981619706397	5	887	4346	329970	0.431193881699372	0.0717981529707366
TR-PLZF_02	22	3058	2038	332278	1.17172297770924	0.531188139243488	13	2279	2038	332278	0.930425750187964	0.900233045268611	7	1303	2038	332278	0.876556120729049	0.863874137336091	3	710	2038	332278	0.690215498790856	0.684415084346402	4	888	2038	332278	0.735610838023737	0.687414767660637
TR-POLY_C	25	3055	3402	330914	0.797649587332127	0.296387796052776	21	2271	3402	330914	0.900383513239825	0.705715628829684	9	1301	3402	330914	0.675140353002949	0.292527534174282	10	703	3402	330914	1.37826688862999	0.403196889920209	5	887	3402	330914	0.550843212776446	0.233252352316599
TR-POU1F1_Q6	15	3065	2303	332013	0.706974527860329	0.214813819382977	18	2274	2303	332013	1.14004269414126	0.667500403742361	11	1299	2303	332013	1.21894641241262	0.623317225587501	4	709	2303	332013	0.814392349998995	0.852650860966459	4	888	2303	332013	0.650966082454354	0.506257930196834
TR-POU3F2_01	11	3069	1768	332548	0.675331286360698	0.236116239036033	10	2282	1768	332548	0.8250120426745	0.64225676162982	7	1303	1768	332548	1.01041932921143	0.999999999999995	4	709	1768	332548	1.06082894912199	0.999999999999968	3	889	1768	332548	0.635962197918146	0.574901468134192
TR-POU3F2_02	13	3067	1780	332536	0.79273821683934	0.475219129481876	12	2280	1780	332536	0.983340196482146	0.999999999999966	6	1304	1780	332536	0.860235011579038	0.857757076639279	3	710	1780	332536	0.790257969963913	0.879370573207913	1	891	1780	332536	0.210558270771401	0.135194433651947
TR-POU6F1_01	15	3065	1862	332454	0.874415863406196	0.69076182168261	9	2283	1862	332454	0.705026402955781	0.361060357683932	7	1303	1862	332454	0.959409975319979	0.999999999998466	5	708	1862	332454	1.25909343585371	0.790813295781249	0	892	1862	332454	0	0.0444754234636821
TR-PPARA_01	70	3010	5936	328380	1.28000183778486	0.0445732132097044	43	2249	5936	328380	1.05661582770024	0.77658594956297	34	1276	5936	328380	1.46174255673752	0.0326904366237419	13	700	5936	328380	1.02687384461843	0.999999999999972	8	884	5936	328380	0.505112832847836	0.0630490677857487
TR-PPARA_02	129	2951	14950	319366	0.936601746080007	0.475117799729855	107	2185	14950	319366	1.04396306478255	0.6869016018662	51	1259	14950	319366	0.870592356200056	0.344833834113212	33	680	14950	319366	1.03500007036076	0.91138595336169	47	845	14950	319366	1.17828126640371	0.285002503364574
TR-PPAR_DR1_Q2	150	2930	13084	321232	1.24439188142948	0.00746741114442217	107	2185	13084	321232	1.19284987912711	0.0715783940517997	64	1246	13084	321232	1.24831820695868	0.0821866974005255	30	683	13084	321232	1.07509873627007	0.758397273486342	23	869	13084	321232	0.658839468463862	0.0490625819567195
TR-PPARG_01	51	3029	6078	328238	0.910785118139511	0.546398996210207	57	2235	6078	328238	1.36790743028242	0.021035157000715	32	1278	6078	328238	1.34361594437704	0.113098555918239	15	698	6078	328238	1.15717274311925	0.667114357226572	11	881	6078	328238	0.678303873264896	0.237721894758775
TR-PPARG_02	38	3042	3660	330656	1.12696118089561	0.515327424489553	30	2262	3660	330656	1.19559122249878	0.378580300768617	19	1291	3660	330656	1.32482459433529	0.270991575140293	8	705	3660	330656	1.02488829620092	0.999999999999986	6	886	3660	330656	0.61441593766081	0.293991912994517
TR-PPARG_03	73	3007	7292	327024	1.08663238845631	0.514115841291511	67	2225	7292	327024	1.34020332593322	0.0188041700459955	42	1268	7292	327024	1.46990239224833	0.0147785464790757	18	695	7292	327024	1.15742664827408	0.618043359554748	17	875	7292	327024	0.873764848264208	0.65448304765393
TR-PR_01	47	3033	5481	328835	0.930774552942041	0.672594635651568	58	2234	5481	328835	1.54351459412541	0.00111618462870044	24	1286	5481	328835	1.11747368772902	0.660835332527501	11	702	5481	328835	0.941023599823232	0.955751380370103	5	887	5481	328835	0.341902683792277	0.0162067336079215
TR-PR_02	41	3039	5228	329088	0.851245292580411	0.335310474206596	49	2243	5228	329088	1.36710870851143	0.033957384364016	24	1286	5228	329088	1.17155189029127	0.503307891186995	11	702	5228	329088	0.986562806165099	0.999999999998382	4	888	5228	329088	0.28675877733213	0.0108153658388845
TR-PR_Q2	68	3012	7211	327105	1.02357545380704	0.895729205775463	54	2238	7211	327105	1.09229718122618	0.560892878964408	31	1279	7211	327105	1.09711477693642	0.670466733668927	14	699	7211	327105	0.910332760666607	0.821121212526536	16	876	7211	327105	0.831604430948482	0.528376301428616
TR-PTF1BETA_Q6	103	2977	14341	319975	0.779586364406112	0.0112255115240379	94	2198	14341	319975	0.95607280800614	0.695031835335228	57	1253	14341	319975	1.01433470788659	0.967047277267453	27	686	14341	319975	0.882778933046641	0.569018653654534	45	847	14341	319975	1.17604891491453	0.303625599538348
TR-PU1_Q6	124	2956	15720	318596	0.856200720399194	0.0849027028266459	118	2174	15720	318596	1.09489384472599	0.33912320859709	79	1231	15720	318596	1.28250898354797	0.0277841838328842	42	671	15720	318596	1.25274991167307	0.158944382620654	32	860	15720	318596	0.762938874245484	0.135732401877913
TR-PXR_Q2	65	3015	5449	328867	1.29480090472933	0.0431573140414057	32	2260	5449	328867	0.856595362935447	0.424676052417975	20	1290	5449	328867	0.936696837713762	0.853184551355711	14	699	5449	328867	1.20469986000494	0.579121567005423	12	880	5449	328867	0.825385330093068	0.590486453570723
TR-R_01	223	2857	20530	313786	1.17902322227213	0.0127702883951208	117	2175	20530	313786	0.831264934727114	0.0437298512112913	65	1245	20530	313786	0.807997977266558	0.085976605457817	29	684	20530	313786	0.662333437401155	0.0259816820154145	80	812	20530	313786	1.46047237008512	0.000579009119343628
TR-RBPJK_01	78	3002	8109	326207	1.04407993042843	0.745148506470317	66	2226	8109	326207	1.18718714065362	0.180519029536673	40	1270	8109	326207	1.25886325532181	0.166458600618202	30	683	8109	326207	1.73468884762087	0.00302055871838416	30	862	8109	326207	1.38658424703327	0.0876104160573697
TR-RBPJK_Q4	66	3014	7933	326383	0.903052349138319	0.437837293594153	63	2229	7933	326383	1.15836557873763	0.267625051409972	33	1277	7933	326383	1.06160352494123	0.797979128857847	22	691	7933	326383	1.30032783326135	0.260417187159824	24	868	7933	326383	1.1338773890526	0.608433888088508
TR-RFX1_01	35	3045	5072	329244	0.749023157441927	0.0992118044252166	26	2266	5072	329244	0.747715961704681	0.15870632434058	22	1288	5072	329244	1.1069533074867	0.714207006082557	15	698	5072	329244	1.38669083846191	0.260002161758999	11	881	5072	329244	0.812841273995275	0.578312372795838
TR-RFX1_02	46	3034	6018	328298	0.829682813032763	0.227530616215616	42	2250	6018	328298	1.01798096113057	0.970222676082873	37	1273	6018	328298	1.56904502776657	0.00744948633001609	20	693	6018	328298	1.5582798122696	0.0609189256891942	14	878	6018	328298	0.871902975676856	0.69559660014647
TR-RFX_Q6	67	3013	6192	328124	1.17449264237055	0.209078901085822	53	2239	6192	328124	1.24849690644011	0.12121644378289	38	1272	6192	328124	1.56616860958242	0.00685294503803575	15	698	6192	328124	1.13586820618198	0.719770062719274	15	877	6192	328124	0.907930528035596	0.800318330874615
TR-ROAZ_01	105	2975	9812	324504	1.16155079123893	0.134341349897284	68	2224	9812	324504	1.0108667735273	0.977609786550773	35	1275	9812	324504	0.910324793133816	0.630261585357558	15	698	9812	324504	0.716805537370446	0.229050331472779	23	869	9812	324504	0.878542153014795	0.595625191727127
TR-RORA1_01	27	3053	3832	330484	0.764794417482309	0.188329936899041	22	2270	3832	330484	0.837413058764806	0.460963063303222	16	1294	3832	330484	1.0655659851153	0.900533001118096	4	709	3832	330484	0.489443001578206	0.196692209086906	5	887	3832	330484	0.48903147439078	0.137645554800944
TR-RORA2_01	17	3063	2712	331604	0.68040215684021	0.134141684390976	13	2279	2712	331604	0.699191622007032	0.237088689546803	6	1304	2712	331604	0.564608525298926	0.204406844649228	9	704	2712	331604	1.55603892315903	0.257780827918029	4	888	2712	331604	0.552793100255301	0.307729749382835
TR-RP58_01	133	2947	10749	323567	1.3430433274977	0.000679663540549751	120	2172	10749	323567	1.62837989556072	6.89377417227826e-08	62	1248	10749	323567	1.47200570406336	0.00247389427160775	27	686	10749	323567	1.17777771688733	0.448515057534423	23	869	10749	323567	0.80195884318366	0.32617974697546
TR-RREB1_01	110	2970	12180	322136	0.980283837673	0.870124231708074	80	2212	12180	322136	0.958043541181292	0.738861084473058	43	1267	12180	322136	0.900963160731521	0.534017525357502	30	683	12180	322136	1.15489259978306	0.48192222267619	46	846	12180	322136	1.41547711090003	0.0203976510582296
TR-RSRFC4_01	8	3072	1952	332364	0.44485309772195	0.0252761191827664	9	2283	1952	332364	0.672520062655566	0.288674648146004	9	1301	1952	332364	1.17665342260043	0.758647827424857	3	710	1952	332364	0.720624583266273	0.745068536935755	2	890	1952	332364	0.384009961038006	0.234452612233125
TR-RSRFC4_Q2	10	3070	2059	332257	0.527169285304302	0.0518034592772349	12	2280	2059	332257	0.850094973160864	0.667706051733363	6	1304	2059	332257	0.743670869650649	0.580764832678314	3	710	2059	332257	0.68317590409702	0.670248753986137	3	889	2059	332257	0.546081187916116	0.394193689193967
TR-RUSH1A_02	9	3071	1583	332733	0.617117752746306	0.183707319717011	11	2281	1583	332733	1.01357133328703	0.99999999999996	3	1307	1583	332733	0.483644447444942	0.277472624038621	1	712	1583	332733	0.296201134246318	0.306513756224746	3	889	1583	332733	0.710285006897841	0.724860785626487
TR-S8_01	8	3072	1372	332944	0.632910529703533	0.24516352332222	7	2285	1372	332944	0.744194536453325	0.535198972500216	7	1303	1372	332944	1.30205639507711	0.628642793041567	4	709	1372	332944	1.36701573035546	0.737557751086847	1	891	1372	332944	0.273173266744238	0.258261368491327
TR-SEF1_C	123	2957	10519	323797	1.26922056933465	0.00864705109570517	82	2210	10519	323797	1.13705624012528	0.263531801281735	56	1254	10519	323797	1.35862448829417	0.0241878448543137	26	687	10519	323797	1.15895487054948	0.511365709901547	34	858	10519	323797	1.21142566280875	0.298200185793422
TR-SF1_Q6	99	2981	8905	325411	1.20672334964306	0.0670565125657693	89	2203	8905	325411	1.45780230139155	0.000395846444285102	37	1273	8905	325411	1.06036080596286	0.783544337298376	18	695	8905	325411	0.947777104908993	0.909219586960926	10	882	8905	325411	0.420880092052885	0.00586257354887939
TR-SMAD3_Q6	124	2956	10907	323409	1.23402175893237	0.0202945724926464	98	2194	10907	323409	1.31057932118781	0.00782399776545499	63	1247	10907	323409	1.47408016561953	0.00218175387437685	42	671	10907	323409	1.80555868813612	0.000124395858918667	26	866	10907	323409	0.893429611378055	0.624528611202007
TR-SMAD4_Q6	169	2911	15355	318961	1.19465726718739	0.0206536258373592	114	2178	15355	318961	1.08292300374556	0.413478122562752	75	1235	15355	318961	1.24651442576578	0.0591824477618964	33	680	15355	318961	1.00770114307349	0.999999999999959	57	835	15355	318961	1.39128897117984	0.0131609583095617
TR-SMAD_Q6_01	105	2975	8905	325411	1.27985809810627	0.0124815074306077	86	2206	8905	325411	1.40866289797386	0.00159897053321415	39	1271	8905	325411	1.11767760628517	0.537166410921315	37	676	8905	325411	1.94820849342404	4.83315700071905e-05	20	872	8905	325411	0.84176018410577	0.498536467861782
TR-SMAD_Q6	76	3004	6495	327821	1.27010867500475	0.0421201674679571	51	2241	6495	327821	1.1453377346247	0.368285489327864	37	1273	6495	327821	1.45381262157032	0.0274356932438657	17	696	6495	327821	1.22726231311819	0.473203127679195	8	884	6495	327821	0.461639688342533	0.0323342134960592
TR-SOX5_01	14	3066	2047	332269	0.742363547541857	0.316206253610692	9	2283	2047	332269	0.641308823792704	0.226130664314837	4	1306	2047	332269	0.498686963234225	0.213074861542166	6	707	2047	332269	1.37436168689376	0.586950821578878	6	886	2047	332269	1.09856489098122	0.987349727562697
TR-SOX9_B1	15	3065	3570	330746	0.456067881698134	0.00235561343063546	21	2271	3570	330746	0.85801252438148	0.54707558176833	15	1295	3570	330746	1.07228173712233	0.891359188756502	6	707	3570	330746	0.78804436220491	0.68541207240442	14	878	3570	330746	1.46977930185527	0.196409672165886
TR-SOX_Q6	28	3052	4388	329928	0.692624513134996	0.0599213906342125	28	2264	4388	329928	0.930751963549646	0.772570316933309	9	1301	4388	329928	0.523433792369196	0.0621214535288274	13	700	4388	329928	1.38913471778828	0.302115455022198	7	885	4388	329928	0.597893357751062	0.216269449653817
TR-SP1_01	372	2708	46452	287864	0.869250537630801	0.0040167963415476	282	2010	46452	287864	0.885497296539399	0.0303897614664206	150	1160	46452	287864	0.824086325998174	0.0119581765955681	75	638	46452	287864	0.757049850671534	0.0107858643317295	170	722	46452	287864	1.37162948280862	1.0705954300185e-05
TR-SP1_Q2_01	500	2580	66108	268208	0.820960820507018	1.0044639191704e-06	370	1922	66108	268208	0.816376048036472	1.52341139262925e-05	218	1092	66108	268208	0.841566310414094	0.00499656894052376	107	606	66108	268208	0.75892243480026	0.0016549793971841	264	628	66108	268208	1.49672570038266	2.67612432094031e-13
TR-SP1_Q4_01	476	2604	66786	267530	0.77362049204651	4.64281520541654e-10	380	1912	66786	267530	0.829928563996101	5.5824154789863e-05	223	1087	66786	267530	0.852128903004081	0.00841832961535045	119	594	66786	267530	0.835466730541111	0.0318598002724538	284	608	66786	267530	1.59376841015121	1.34978865659672e-18
TR-SP1_Q6_01	463	2617	66916	267400	0.751030308982069	6.71223782791594e-12	385	1907	66916	267400	0.839215131220753	0.000137336612616516	213	1097	66916	267400	0.812335620504504	0.00078644432456154	112	601	66916	267400	0.78479401484451	0.0047248850756748	273	619	66916	267400	1.52906160109174	4.23013385097128e-15
TR-SP1_Q6	531	2549	70222	264094	0.820781902441496	3.65385449908836e-07	387	1905	70222	264094	0.803859815713845	1.5694175782744e-06	216	1094	70222	264094	0.784994154851538	7.12221586665805e-05	117	596	70222	264094	0.781232495156715	0.00304172824838132	295	597	70222	264094	1.57449443168897	1.49905559819294e-18
TR-SP3_Q3	244	2836	25384	308932	1.04336487653538	0.514131386357037	181	2111	25384	308932	1.04006639517878	0.611216513338674	90	1220	25384	308932	0.90483276115507	0.350651434998435	51	662	25384	308932	0.942058232394737	0.709689796732558	75	817	25384	308932	1.10737193302797	0.392771309597143
TR-SPZ1_01	245	2835	25477	308839	1.04381670454991	0.508610860254936	175	2117	25477	308839	1.0019183027966	0.999999999999496	73	1237	25477	308839	0.731240840788294	0.00618953856132181	39	674	25477	308839	0.717767767985435	0.0364266554908834	81	811	25477	308839	1.19159600737216	0.114613919999202
TR-SREBP1_01	58	3022	6022	328294	1.04542694104302	0.785790385787189	44	2248	6022	328294	1.06574787153329	0.729352558069933	32	1278	6022	328294	1.35611054631745	0.101618112195673	10	703	6022	328294	0.778622377137033	0.5099211560465	23	869	6022	328294	1.43146057877469	0.106096160301302
TR-SREBP1_02	114	2966	10475	323841	1.18129200632303	0.0804816550955313	95	2197	10475	323841	1.32285463186262	0.00678197909518487	50	1260	10475	323841	1.21815299969028	0.181128490240477	14	699	10475	323841	0.626673941495647	0.092183192847887	29	863	10475	323841	1.03761507753888	0.915938621758318
TR-SREBP1_Q6	139	2941	13210	321106	1.14213759745175	0.122290737284292	115	2177	13210	321106	1.26980657469023	0.0106207116967035	64	1246	13210	321106	1.23641146251683	0.0968436259827894	24	689	13210	321106	0.851875358992136	0.480647019261286	29	863	13210	321106	0.822787126208912	0.324009765958301
TR-SREBP_Q3	125	2955	12597	321719	1.07708339132488	0.426708355288766	115	2177	12597	321719	1.33159838466761	0.00212443058409862	66	1244	12597	321719	1.33709625519708	0.019523409915334	29	684	12597	321719	1.07943998331712	0.748342611156556	33	859	12597	321719	0.981836375733278	0.984707155734816
TR-SRF_01	9	3071	2135	332181	0.457563186228292	0.0217659686960452	14	2278	2135	332181	0.956472977999027	0.972127997354022	6	1304	2135	332181	0.71719827663264	0.518548173776815	6	707	2135	332181	1.3177135236869	0.657088124668458	3	889	2135	332181	0.526642232280694	0.356515729976061
TR-SRF_C	26	3054	3580	330736	0.788309511717333	0.258538236073542	27	2265	3580	330736	1.10007751031033	0.692971219827528	7	1303	3580	330736	0.499000383811676	0.0801007615123738	10	703	3580	330736	1.3097385349495	0.498265752274772	5	887	3580	330736	0.523454918956835	0.187921357133746
TR-SRF_Q4	36	3044	5363	328953	0.728620102627188	0.0651162792951425	58	2234	5363	328953	1.57747594450893	0.000608148696485367	18	1292	5363	328953	0.856545769500664	0.581192868739057	14	699	5363	328953	1.22401818705331	0.539469513103088	12	880	5363	328953	0.838621044877332	0.630328114338331
TR-SRF_Q5_01	33	3047	5138	329178	0.697150086192515	0.043445662650322	44	2248	5138	329178	1.24911126554564	0.161948721374093	20	1290	5138	329178	0.993394524854474	0.999999999999704	10	703	5138	329178	0.912585433071081	0.889500814832841	5	887	5138	329178	0.364727249876503	0.0255592412765407
TR-SRF_Q5_02	21	3059	4288	330028	0.531582852781547	0.00403671382341973	27	2265	4288	330028	0.918441578104243	0.725951761746994	12	1298	4288	330028	0.714187649538567	0.291692148337338	6	707	4288	330028	0.656091038496159	0.379206504821393	9	883	4288	330028	0.786647270932334	0.564247001287876
TR-SRF_Q6	44	3036	4894	329422	0.975877167376963	0.930607027772073	42	2250	4894	329422	1.25177961260396	0.168889415394742	12	1298	4894	329422	0.625753298165381	0.125118377845406	11	702	4894	329422	1.05389259309995	0.984732665408063	11	881	4894	329422	0.842405178116885	0.66469369044265
TR-SRY_01	15	3065	2036	332280	0.799686806317455	0.452909214928182	8	2284	2036	332280	0.57313213809372	0.143835739243315	9	1301	2036	332280	1.12810780005699	0.853788740471249	2	711	2036	332280	0.460595673390886	0.37571753974949	6	886	2036	332280	1.10450016298554	0.977255272132597
TR-SRY_02	18	3062	3256	331060	0.600059829605284	0.0354857248916563	7	2285	3256	331060	0.313585658480946	0.00164135911498314	13	1297	3256	331060	1.01893111015248	0.999999999999973	7	706	3256	331060	1.00804814759934	0.999999999992607	13	879	3256	331060	1.49641228060511	0.194691977709057
TR-STAF_01	143	2937	14842	319474	1.04580341501915	0.616123385039564	108	2184	14842	319474	1.06138727581485	0.561713981179718	70	1240	14842	319474	1.20362577418529	0.129101157945851	31	682	14842	319474	0.979347679616599	0.977879520703866	39	853	14842	319474	0.984837296654809	0.987161781887587
TR-STAF_02	166	2914	18592	315724	0.969144248608534	0.70825363329584	134	2158	18592	315724	1.05128686023075	0.583705691612016	94	1216	18592	315724	1.29029082524208	0.0130305240782555	30	683	18592	315724	0.756593796544624	0.135153194278803	46	846	18592	315724	0.92730804705047	0.650526959460584
TR-STAT_01	35	3045	4374	329942	0.868551772872761	0.449109505494703	27	2265	4374	329942	0.900383513239825	0.648990468865056	15	1295	4374	329942	0.875181939077896	0.691053641636606	9	704	4374	329942	0.964786822040991	0.999999999996927	14	878	4374	329942	1.19961410782426	0.590682584598556
TR-STAT1_01	52	3028	6489	327827	0.869825258729558	0.34378828535257	35	2257	6489	327827	0.786742875646449	0.174936197737702	27	1283	6489	327827	1.06187123482017	0.83047856507736	9	704	6489	327827	0.650327871722499	0.239281226039513	26	866	6489	327827	1.50171625386045	0.0474161945251641
TR-STAT1_02	66	3014	9809	324507	0.73034094053566	0.0111043061711389	58	2234	9809	324507	0.862473594698888	0.280501492014709	52	1258	9809	324507	1.35289619519074	0.0329343122263146	16	697	9809	324507	0.764826417391247	0.327196914888506	50	842	9809	324507	1.9104583646299	3.90125555126458e-06
TR-STAT1_03	52	3028	7620	326696	0.740721273477179	0.0332244775915942	51	2241	7620	326696	0.976242596638771	0.918041041511182	22	1288	7620	326696	0.736806715954399	0.173849580335096	9	704	7620	326696	0.553802829344789	0.0904837633515229	29	863	7620	326696	1.42638030672175	0.0674117619071716
TR-STAT3_01	33	3047	5675	328641	0.631181875393329	0.00900956992137625	37	2255	5675	328641	0.95099537944661	0.821081106284965	18	1292	5675	328641	0.809454618825033	0.425081213695734	11	702	5675	328641	0.908854687335883	0.861565610643201	27	865	5675	328641	1.78315955828609	0.0033163625273737
TR-STAT3_02	134	2946	17995	316321	0.808275458911747	0.0128397544633062	91	2201	17995	316321	0.737618991507724	0.00326212829779021	57	1253	17995	316321	0.808367549085942	0.111766212851057	29	684	17995	316321	0.755637981097289	0.141039491149782	44	848	17995	316321	0.916416991765276	0.602795472861778
TR-STAT4_01	23	3057	4262	330054	0.585761516756355	0.0115865966794058	14	2278	4262	330054	0.479134164248691	0.00623094178104311	11	1299	4262	330054	0.658665787842858	0.201038468976763	11	702	4262	330054	1.21017136335785	0.638460197200271	8	884	4262	330054	0.703507690235747	0.392092926652975
TR-STAT5A_01	34	3046	5555	328761	0.664356669433177	0.0191300463781578	32	2260	5555	328761	0.840249888863232	0.363212999034028	17	1293	5555	328761	0.780999443455796	0.357344600211198	10	703	5555	328761	0.84407991991345	0.693556481239699	16	876	5555	328761	1.07951387066958	0.859412500052741
TR-STAT5A_02	38	3042	5027	329289	0.820504858181405	0.249425239578612	29	2263	5027	329289	0.841456484026397	0.395900046396453	14	1296	5027	329289	0.710730604354805	0.238795060816781	8	705	5027	329289	0.746188813227645	0.494835060680116	13	879	5027	329289	0.969229836015561	0.999999999998155
TR-STAT5A_03	48	3032	6824	327492	0.763499337708013	0.0681678481333894	45	2247	6824	327492	0.961869257256495	0.850463602420831	28	1282	6824	327492	1.04714031303974	0.882413981809099	23	690	6824	327492	1.58036153235261	0.0356614318264648	8	884	6824	327492	0.439383026932115	0.0216267191457601
TR-STAT5A_04	0	3080	0	334316	NA	NA	0	2292	0	334316	NA	NA	0	1310	0	334316	NA	NA	0	713	0	334316	NA	NA	0	892	0	334316	NA	NA
TR-STAT5B_01	23	3057	3796	330520	0.657670069656371	0.0518595103568836	24	2268	3796	330520	0.922205242222455	0.764983030328638	12	1298	3796	330520	0.806753593577812	0.536777243456099	8	705	3796	330520	0.988169432058844	0.999999999995701	8	884	3796	330520	0.789870857688291	0.607539043140126
TR-STAT6_01	18	3062	3412	330904	0.57262450328101	0.0207857682106442	13	2279	3412	330904	0.55574668197042	0.0402542430351037	18	1292	3412	330904	1.34632325962253	0.257688408828629	19	694	3412	330904	2.61103209693039	3.04632101408508e-05	2	890	3412	330904	0.219691513466058	0.0278923281728712
TR-STAT6_02	102	2978	9881	324435	1.12048415100738	0.268055437662159	73	2219	9881	324435	1.07761718728612	0.559053383851765	45	1265	9881	324435	1.16224444940595	0.346813883160622	17	696	9881	324435	0.806706681884694	0.429964204993088	23	869	9881	324435	0.872407206293003	0.571896250728849
TR-STAT_Q6	99	2981	11846	322470	0.907130797617038	0.349917366425282	72	2220	11846	322470	0.88655016870077	0.326527058628414	42	1268	11846	322470	0.904822576757961	0.559087134651179	24	689	11846	322470	0.949963995634486	0.877281268818796	21	871	11846	322470	0.66441568136375	0.0674679835518752
TR-STRA13_01	68	3012	7692	326624	0.959568720411154	0.777598960846686	62	2230	7692	326624	1.17569578873905	0.224058653583892	28	1282	7692	326624	0.928976273554759	0.763079971549808	20	693	7692	326624	1.21915339446677	0.440193109564465	24	868	7692	326624	1.1694031886836	0.507051559604634
TR-SZF11_01	172	2908	16327	317989	1.14347980677374	0.0796050860643241	132	2160	16327	317989	1.17926141037058	0.0589855473321336	65	1245	16327	317989	1.01599794654759	0.946801385890435	40	673	16327	317989	1.14873864276823	0.416854055518161	42	850	16327	317989	0.964129131063267	0.869210206367467
TR-T3R_01	90	2990	9084	325232	1.07540445023932	0.521977801294977	82	2210	9084	325232	1.31667707946696	0.0139678230939149	38	1272	9084	325232	1.06756010904165	0.746929057902046	15	698	9084	325232	0.77425098334201	0.372786817936485	11	881	9084	325232	0.453845326035231	0.00876196534965754
TR-T3R_Q6	113	2967	10623	323693	1.15461636170475	0.134977731779	91	2201	10623	323693	1.2495014357697	0.0361662097648243	45	1265	10623	323693	1.08106348532243	0.651631306077484	20	693	10623	323693	0.882775855242251	0.645782804005543	15	877	10623	323693	0.529220166581607	0.0142980621844861
TR-TAACC_B	35	3045	5304	329012	0.716260455231044	0.0548289311381623	33	2259	5304	329012	0.90751324694195	0.633681195525537	13	1297	5304	329012	0.625497679988026	0.107825869458654	13	700	5304	329012	1.14923136154883	0.722340940355967	12	880	5304	329012	0.847949597224195	0.658669460338028
TR-TAL1ALPHAE47_01	138	2942	11457	322859	1.30741847835328	0.00165969231429914	111	2181	11457	322859	1.4131706672845	0.000261287922743708	48	1262	11457	322859	1.06919320632674	0.693057185953918	30	683	11457	322859	1.22777270361854	0.297778346125498	24	868	11457	322859	0.785113845452934	0.264622053392062
TR-TAL1BETAE47_01	101	2979	9553	324763	1.14759339895946	0.179201413696214	77	2215	9553	324763	1.17569181871177	0.169447491255624	37	1273	9553	324763	0.988434311430884	0.999999999996312	24	689	9553	324763	1.1779831981876	0.48293357308529	22	870	9553	324763	0.863128010405953	0.548731701439383
TR-TAL1BETAITF2_01	108	2972	8875	325441	1.32087536125846	0.00414481473231035	86	2206	8875	325441	1.41342457537546	0.00143347125280964	42	1268	8875	325441	1.20772149231265	0.249087149905807	31	682	8875	325441	1.63780036742192	0.00712326359692792	16	876	8875	325441	0.675684456514874	0.135236123821266
TR-TAL1_Q6	232	2848	18151	316165	1.387375029246	3.79146439794487e-07	180	2112	18151	316165	1.4464868737851	4.40196976895271e-07	104	1206	18151	316165	1.4622399623851	8.27220046092874e-05	63	650	18151	316165	1.62744988800898	8.67658064151706e-05	36	856	18151	316165	0.743351550384628	0.0782822923919871
TR-TATA_01	13	3067	2704	331612	0.521846903096903	0.0220681684337201	9	2283	2704	331612	0.485487855881533	0.0354342271551213	11	1299	2704	331612	1.03817810199196	0.999999999999943	3	710	2704	331612	0.520214196204055	0.343726759303861	6	886	2704	331612	0.831642874200653	0.78997230263758
TR-TATA_C	21	3059	3689	330627	0.617898420365213	0.0318113319181717	13	2279	3689	330627	0.514016719675541	0.0186342683461513	12	1298	3689	330627	0.830153602933417	0.606030675950532	3	710	3689	330627	0.381311788163666	0.117642550963554	5	887	3689	330627	0.507988237968412	0.164363381557853
TR-TAXCREB_01	59	3021	6245	328071	1.02547721293918	0.89868484640756	44	2248	6245	328071	1.02769154241369	0.91647578223415	22	1288	6245	328071	0.89903397527182	0.688384389938316	14	699	6245	328071	1.05114644310118	0.960303404076349	16	876	6245	328071	0.960240120347399	0.968248493427912
TR-TAXCREB_02	89	2991	7585	326731	1.27362292289122	0.0251154977354549	57	2235	7585	326731	1.09612938184002	0.529848305375373	32	1278	7585	326731	1.07666416742566	0.742194639309574	12	701	7585	326731	0.741811041020838	0.355658083912463	20	872	7585	326731	0.988249761300182	0.999999999999919
TR-TBP_01	8	3072	1910	332406	0.454635207724213	0.030077804101038	10	2282	1910	332406	0.763676068821213	0.473849960896003	5	1305	1910	332406	0.668070820510771	0.468014142006612	3	710	1910	332406	0.736470778290976	0.776253739127177	3	889	1910	332406	0.588681238701195	0.478990698667018
TR-TBP_Q6	5	3075	1729	332587	0.31389287404325	0.00892640911796833	8	2284	1729	332587	0.674897069496133	0.33037871303811	7	1303	1729	332587	1.03321074265229	0.999999999999971	4	709	1729	332587	1.08475742165858	0.999999999989774	3	889	1729	332587	0.650307209901262	0.604065789230775
TR-TBX5_01	59	3021	6600	327716	0.970318968909878	0.866854306752379	34	2258	6600	327716	0.751410968321963	0.107577949006045	15	1295	6600	327716	0.58000693962526	0.0398606546176869	15	698	6600	327716	1.06565089889073	0.909432151451636	10	882	6600	327716	0.567869275716809	0.0873437954013222
TR-TBX5_02	70	3010	7479	326837	1.0159233733241	0.94271112518852	47	2245	7479	326837	0.916635923226103	0.595449683658558	35	1275	7479	326837	1.19429159917489	0.3331774078647	12	701	7479	326837	0.752324742096946	0.382755965715073	17	875	7479	326837	0.851917806330071	0.578972702528405
TR-TBX5_Q5	86	2994	9189	325127	1.01586651459325	0.926703563436353	73	2219	9189	325127	1.15876977120189	0.226752011974734	30	1280	9189	325127	0.833180063451239	0.353039700072555	24	689	9189	325127	1.22464615216956	0.372119986585995	25	867	9189	325127	1.01968038408177	0.999999999999902
TR-TCF11_01	42	3038	4198	330118	1.08595868162328	0.649796776575604	35	2257	4198	330118	1.21609683660548	0.285616113402982	16	1294	4198	330118	0.972665282268183	0.999999999999973	8	705	4198	330118	0.893542440232342	0.879270610649887	6	886	4198	330118	0.535674686002517	0.157929131222498
TR-TCF11MAFG_01	29	3051	3756	330560	0.838067230958605	0.385208049610024	31	2261	3756	330560	1.20386741306986	0.348881195005492	10	1300	3756	330560	0.679454348868782	0.269750670951943	6	707	3756	330560	0.749019801137255	0.592029436464793	3	889	3756	330560	0.29935600796573	0.0384086353861397
TR-TCF4_Q5	28	3052	5238	329078	0.580228400846957	0.00426027744080563	40	2252	5238	329078	1.11387651122453	0.547933985920579	19	1291	5238	329078	0.925707906694764	0.820302504251409	10	703	5238	329078	0.895163030759682	0.840010300296756	8	884	5238	329078	0.572422637606864	0.140259972522809
TR-TEF1_Q6	0	3080	0	334316	NA	NA	0	2292	0	334316	NA	NA	0	1310	0	334316	NA	NA	0	713	0	334316	NA	NA	0	892	0	334316	NA	NA
TR-TEF_Q6	6	3074	2046	332270	0.318311307460868	0.00440079704926811	8	2284	2046	332270	0.570330905747221	0.139825788790798	4	1306	2046	332270	0.498930700752912	0.213473881466417	2	711	2046	332270	0.458344472641174	0.371376220229372	3	889	2046	332270	0.549550911984009	0.400998916556595
TR-TEL2_Q6	61	3019	9017	325299	0.734301154097095	0.0168145169069734	61	2231	9017	325299	0.986757222783182	0.967688904410851	42	1268	9017	325299	1.18870225621324	0.294145190984121	24	689	9017	325299	1.24800637598826	0.324422555480114	25	867	9017	325299	1.03913086939418	0.927623947967732
TR-TFE_Q6	43	3037	4196	330120	1.11234478105307	0.536510512682838	23	2269	4196	330120	0.799530259850236	0.324690049781704	20	1290	4196	330120	1.21641112218834	0.449229508836729	6	707	4196	330120	0.670476256690069	0.410592074143292	2	890	4196	330120	0.178643337451427	0.00894362460471539
TR-TFIIA_Q6	55	3025	5504	328812	1.08465272009967	0.593535544461143	54	2238	5504	328812	1.43106013332522	0.0100291613577378	14	1296	5504	328812	0.649135673708503	0.12550817947265	9	704	5504	328812	0.766711039172837	0.510579472293321	18	874	5504	328812	1.22570621284806	0.459886874149403
TR-TFIII_Q6	203	2877	21507	312809	1.02452520743775	0.750229378536006	156	2136	21507	312809	1.05800400551434	0.494721839642804	92	1218	21507	312809	1.09167624103922	0.416909250004974	52	661	21507	312809	1.13368171137862	0.390634667735866	54	838	21507	312809	0.941035987657371	0.694430020580392
TR-TGIF_01	65	3015	5672	328644	1.24389459271335	0.089482416631817	40	2252	5672	328644	1.02864689100742	0.921612891633337	31	1279	5672	328644	1.394798070608	0.0775568417311435	17	696	5672	328644	1.40533651687283	0.202420335850542	10	882	5672	328644	0.660778776398262	0.230165571481214
TR-TITF1_Q3	29	3051	3307	331009	0.951853800871037	0.86152187472608	19	2273	3307	331009	0.838034609541029	0.504853381846708	11	1299	3307	331009	0.848876198302467	0.684810064652137	7	706	3307	331009	0.992502197938751	0.999999999997951	9	883	3307	331009	1.02000105768305	0.99999999999952
TR-TST1_01	26	3054	2917	331399	0.967483048319524	0.943218957512245	12	2280	2917	331399	0.600049897064868	0.0929825682810497	10	1300	2917	331399	0.874881910987708	0.783111170294919	3	710	2917	331399	0.482228037893646	0.273619236234086	10	882	2917	331399	1.28486020559854	0.537468967179958
TR-TTF1_Q6	112	2968	11177	323139	1.08767517710884	0.395256373072152	95	2197	11177	323139	1.23976937181363	0.0386728139234554	48	1262	11177	323139	1.09597804105623	0.570238379168384	26	687	11177	323139	1.09072615937282	0.729520375691962	25	867	11177	323139	0.838314668455521	0.421506788256139
TR-UF1H3BETA_Q6	437	2643	49727	284589	0.95388412942458	0.298490339877796	326	1966	49727	284589	0.95624216424119	0.399029350121903	199	1111	49727	284589	1.02128436530633	0.777573222953543	103	610	49727	284589	0.971208774664225	0.788433392014327	201	691	49727	284589	1.51494234754946	1.89640419562454e-10
TR-USF_01	58	3022	5932	328384	1.06128810501703	0.699201902251616	46	2246	5932	328384	1.1310954046971	0.446688677453008	26	1284	5932	328384	1.11855687614851	0.63789044883173	15	698	5932	328384	1.18565339391079	0.600639419922959	19	873	5932	328384	1.20045190787067	0.498778028185477
TR-USF_02	35	3045	4224	330092	0.899395230716253	0.583746679799722	31	2261	4224	330092	1.07048437582633	0.774476901628628	18	1292	4224	330092	1.08751301179736	0.815264561028333	12	701	4224	330092	1.33206362361341	0.404373954851978	16	876	4224	330092	1.41967318929202	0.205798474013943
TR-USF2_Q6	0	3080	0	334316	NA	NA	0	2292	0	334316	NA	NA	0	1310	0	334316	NA	NA	0	713	0	334316	NA	NA	0	892	0	334316	NA	NA
TR-USF_C	92	2988	9379	324937	1.06472569971877	0.580591315655169	77	2215	9379	324937	1.1975033526126	0.124420739135302	34	1276	9379	324937	0.925141680007879	0.707180548160555	29	684	9379	324937	1.44980333402769	0.0543596513698228	30	862	9379	324937	1.19882841019222	0.365049332090164
TR-USF_Q6_01	189	2891	15458	318858	1.32713452287136	8.47858114432481e-05	127	2165	15458	318858	1.19837562436254	0.0420773982595043	62	1248	15458	318858	1.0235858010724	0.903156532893453	44	669	15458	318858	1.3346488163103	0.0607246381783499	37	855	15458	318858	0.897099735606449	0.551161840599166
TR-USF_Q6	131	2949	12256	322060	1.16018965531857	0.0935440760634968	92	2200	12256	322060	1.09491807125705	0.407998475305634	50	1260	12256	322060	1.04113517230383	0.828831329434575	32	681	12256	322060	1.2242464634776	0.286037723303697	29	863	12256	322060	0.886832403493777	0.569123371426407
TR-VBP_01	6	3074	1524	332792	0.427339196236834	0.0442474461967	11	2281	1524	332792	1.05281064343397	0.988081401958041	6	1304	1524	332792	1.00473643084691	0.999999999999964	1	712	1524	332792	0.307668238524883	0.330983999182022	3	889	1524	332792	0.73778291726987	0.779089544129913
TR-VMYB_01	13	3067	2066	332250	0.68299807646371	0.205053353284779	14	2278	2066	332250	0.988417138445268	0.999999999999222	4	1306	2066	332250	0.494100781094123	0.205626019056722	0	713	2066	332250	0	0.0620206792308077	5	887	2066	332250	0.907051602064603	0.996244013138276
TR-VMYB_02	26	3054	3175	331141	0.888865528172615	0.611377156804542	23	2269	3175	331141	1.05663904577373	0.875615871666164	7	1303	3175	331141	0.562652401274268	0.159892231467628	3	710	3175	331141	0.443042263475831	0.206892009438313	19	873	3175	331141	2.24286006850041	0.00055771746337152
TR-WHN_B	36	3044	3772	330544	1.03594634421782	0.899398811842327	23	2269	3772	330544	0.889403226492998	0.642190550395983	12	1298	3772	330544	0.811886702338646	0.551799628596461	4	709	3772	330544	0.497228415177011	0.209194488545096	12	880	3772	330544	1.19234482069913	0.649814260488607
TR-WT1_Q6	406	2674	50538	283778	0.871995869894481	0.00307286024469609	287	2005	50538	283778	0.828335728849033	0.000606286106942466	152	1158	50538	283778	0.767558354547814	0.000454782344017373	70	643	50538	283778	0.649452841145959	9.82859482416418e-05	214	678	50538	283778	1.58704057347426	2.17464632443872e-13
TR-XBP1_01	31	3049	3731	330585	0.901867818592557	0.624143746239121	26	2266	3731	330585	1.01646083027771	0.999999999997052	19	1291	3731	330585	1.29961351253476	0.308943205873165	6	707	3731	330585	0.75403869554316	0.603987902846324	2	890	3731	330585	0.200907918506081	0.0175504710263472
TR-XFD1_01	18	3062	2842	331474	0.687471782264182	0.133040739574233	7	2285	2842	331474	0.359266327942984	0.00648072706106586	10	1300	2842	331474	0.897969927639389	0.848882534155133	5	708	2842	331474	0.824923285559327	0.819431221706945	6	886	2842	331474	0.791260496776413	0.693573823992236
TR-XFD2_01	8	3072	2558	331758	0.339465694586883	0.00187312826220265	10	2282	2558	331758	0.57021942589856	0.0924236522414992	9	1301	2558	331758	0.897899718888206	0.868910845753328	8	705	2558	331758	1.46641562318036	0.380552022063252	1	891	2558	331758	0.146518265040303	0.04083178099265
TR-XFD3_01	10	3070	2961	331355	0.366579384816467	0.0012796144243358	12	2280	2961	331355	0.591133248813989	0.0828087588719601	6	1304	2961	331355	0.517128781023535	0.132953515026388	10	703	2961	331355	1.5835406805536	0.203894948691904	4	888	2961	331355	0.506306953020053	0.224804249910718
TR-XPF1_Q6	106	2974	11340	322976	1.01461027508647	0.919364229089969	80	2212	11340	322976	1.02900972941694	0.840353609814111	51	1259	11340	322976	1.14773860010501	0.355858832812881	23	690	11340	322976	0.951004153154691	0.887600017886483	37	855	11340	322976	1.22287193236371	0.249045213693246
TR-XVENT1_01	24	3056	4247	330069	0.613388212917292	0.0189779546126968	14	2278	4247	330069	0.480826420538715	0.00650898053911553	12	1298	4247	330069	0.721082326635595	0.307806368620384	7	706	4247	330069	0.772829001314681	0.60300199834345	9	883	4247	330069	0.794241464035283	0.584647812335726
TR-YY1_01	30	3050	4570	329746	0.71254369263122	0.0728338126739844	23	2269	4570	329746	0.73409824296096	0.160161036157567	12	1298	4570	329746	0.670117426963102	0.19897736184762	7	706	4570	329746	0.718206732731608	0.469279091849039	12	880	4570	329746	0.984141064261954	0.999999999999992
TR-YY1_02	131	2949	10667	323649	1.333016257203	0.00102497622190374	76	2216	10667	323649	1.03923519405725	0.779336695859912	35	1275	10667	323649	0.837358851619856	0.323081224660728	26	687	10667	323649	1.14287487422049	0.558464560734939	25	867	10667	323649	0.878395336020189	0.573312615459514
TR-YY1_Q6_02	59	3021	8094	326222	0.791216357154089	0.0784851747641993	47	2245	8094	326222	0.84698790089054	0.279116283760706	20	1290	8094	326222	0.630598105844118	0.0440878466387845	14	699	8094	326222	0.811021687319854	0.501474060465357	36	856	8094	326222	1.66698467890183	0.00251169444758968
TR-YY1_Q6	72	3008	8749	325567	0.893265426994996	0.362643358446867	52	2240	8749	325567	0.866936874560782	0.329302192291419	27	1283	8749	325567	0.787573716167344	0.241321409515933	15	698	8749	325567	0.803897123405969	0.459171611220203	33	859	8749	325567	1.41366931364866	0.0552895303841777
TR-ZBRK1_01	151	2929	15681	318635	1.04522463697899	0.609116588558627	108	2184	15681	318635	1.00459855542657	0.999999999999966	71	1239	15681	318635	1.1555013579423	0.23787401990057	36	677	15681	318635	1.07645623610925	0.716060889578198	45	847	15681	318635	1.07555114398248	0.674063851335916
TR-ZEC_01	24	3056	4360	329956	0.597490766114619	0.0131084418107241	33	2259	4360	329956	1.10400235361929	0.632745483131498	20	1290	4360	329956	1.17065620841796	0.557578880873453	11	702	4360	329956	1.18297026390622	0.692312223451864	6	886	4360	329956	0.515771177027194	0.130168030872775
TR-ZF5_01	198	2882	27976	306340	0.768220719800645	0.000122802918983171	83	2209	27976	306340	0.432747952495807	3.48298184827175e-16	56	1254	27976	306340	0.510843973132914	1.19403012171044e-07	42	671	27976	306340	0.703932964380208	0.0203690489128821	143	749	27976	306340	1.91576716621935	2.72983758968632e-16
TR-ZF5_B	128	2952	18334	315982	0.757808004148137	0.00144043205164031	76	2216	18334	315982	0.604642839260866	6.68762810621858e-06	38	1272	18334	315982	0.528947094498437	5.31160632928237e-05	22	691	18334	315982	0.562643214861038	0.00635419988064005	77	815	18334	315982	1.57407639314543	5.16673100890924e-05
TR-ZIC1_01	151	2929	15527	318789	1.05559139128406	0.525682153013062	114	2178	15527	318789	1.07092694805906	0.485876958218392	54	1256	15527	318789	0.887548456591498	0.406037030425919	32	681	15527	318789	0.96634022389267	0.913142149652567	39	853	15527	318789	0.941389525146562	0.75947297529947
TR-ZIC2_01	146	2934	15955	318361	0.99325896291111	0.96736480218364	128	2164	15955	318361	1.17018818743598	0.0771193771384498	55	1255	15955	318361	0.879734750168054	0.363967325345626	34	679	15955	318361	0.999193823090274	0.999999999999961	43	849	15955	318361	1.0100990313283	0.999999999999918
TR-ZIC3_01	208	2872	17931	316385	1.25911462916649	0.000768643144641586	143	2149	17931	316385	1.16325271695465	0.0707886121531514	70	1240	17931	316385	0.996275374516648	0.999999999997996	39	674	17931	316385	1.01982987144972	0.965926790495617	59	833	17931	316385	1.23321786829583	0.113848559551755
TR-ZID_01	163	2917	13687	320629	1.29266438245031	0.000999805150781954	93	2199	13687	320629	0.991099438187419	0.97219667087095	64	1246	13687	320629	1.19332179585353	0.169908652416966	26	687	13687	320629	0.890702585176442	0.611592803397976	43	849	13687	320629	1.17747717139205	0.313034786965114
TR-ZNF219_01	405	2675	50668	283648	0.867616308456681	0.00216032182943112	310	1982	50668	283648	0.892422436940555	0.032295529016578	165	1145	50668	283648	0.831067020936171	0.0110458079603739	93	620	50668	283648	0.860630669902279	0.128739257807686	188	704	50668	283648	1.390645372443	1.08430595650324e-06
TR-ZTA_Q2	64	3016	6334	327982	1.09675181149763	0.498979975460498	54	2238	6334	327982	1.24353567632175	0.124387477967237	38	1272	6334	327982	1.53105715669946	0.0104143637305637	22	691	6334	327982	1.62859183790058	0.0284432319004534	12	880	6334	327982	0.710060729977444	0.280485465052797
