# Supplementary material for: Regulators Associated with Clinical Outcomes Revealed by DNA Methylation Data in Breast Cancer
Source: PLoS Comput Biol. 2015 May 21;11(5):e1004269. doi: 10.1371/journal.pcbi.1004269 (PMC4440643; doi:10.1371/journal.pcbi.1004269)
Supplement: S19 Table — (XLS) [file pcbi.1004269.s019.xls]

## Sheet: TCGA_BRCA_mRNA_surv_result.txt
Gene	P-value	Adjusted P-value	Hazard Ratio	Lower Boundary	Upper Boundary
SMCR5	2.04911e-08	0.000365029	2.5247	1.82656	3.48967
TBP	1.07801e-06	0.00640123	5.10811	2.65226	9.83797
LGALS4	9.69532e-07	0.00640123	2.15894	1.58666	2.93763
RPS26	5.99892e-06	0.0178108	2.41967	1.65039	3.54751
SMARCC1	5.50911e-06	0.0178108	0.364257	0.235639	0.563079
PPP1R14D	4.33147e-06	0.0178108	2.04438	1.50691	2.77354
LRP11	1.03888e-05	0.0264379	2.09681	1.50873	2.91412
PFKFB1	1.69075e-05	0.0376487	1.73316	1.34906	2.22662
NFKBIA	2.15267e-05	0.0426086	0.301447	0.173361	0.524169
HYAL3	2.77783e-05	0.0494842	0.476028	0.336413	0.673586
TRIM6-TRIM34	3.68915e-05	0.0547654	0.547317	0.411054	0.72875
MCEE	3.50069e-05	0.0547654	2.34542	1.56629	3.51211
HSD17B13	7.93229e-05	0.0609426	1.87594	1.37255	2.56396
ARF5	8.52743e-05	0.0609426	0.328134	0.188209	0.572087
HSPB6	6.99918e-05	0.0609426	2.52688	1.6001	3.99046
HACE1	7.50564e-05	0.0609426	2.02122	1.42672	2.86343
M6PRBP1	4.7407e-05	0.0609426	0.362082	0.221944	0.590706
LIMS1	7.15499e-05	0.0609426	0.500797	0.355981	0.704526
PRB2	8.55262e-05	0.0609426	2.4551	1.56839	3.84312
GABARAPL2	6.86819e-05	0.0609426	2.26087	1.51303	3.37835
RYBP	8.1155e-05	0.0609426	0.474406	0.327408	0.687402
TSNARE1	8.11864e-05	0.0609426	2.28702	1.51562	3.45105
C20orf165	5.66987e-05	0.0609426	3.57608	1.92311	6.64983
ANAPC10	7.0182e-05	0.0609426	2.62195	1.63022	4.21697
LDLRAD3	6.82194e-05	0.0609426	0.527235	0.384758	0.722473
LOC55908	8.97774e-05	0.0615113	1.76474	1.32812	2.34489
UGP2	0.000105281	0.0670213	2.83589	1.67457	4.8026
SMR3B	0.000105344	0.0670213	1.29453	1.13619	1.47494
KCNV2	0.000124543	0.068395	2.29085	1.50006	3.49853
RBM15B	0.00012392	0.068395	0.270712	0.138907	0.527585
TRIM44	0.000114431	0.068395	0.312802	0.173315	0.564549
NFKBIE	0.00012486	0.068395	0.472572	0.322224	0.693073
CLEC4G	0.0001267	0.068395	1.78876	1.32863	2.40823
ENTPD7	0.000133661	0.0700303	0.460011	0.308833	0.685192
DAXX	0.000142746	0.0726537	0.374813	0.226043	0.621496
PMAIP1	0.000155819	0.0771042	0.645118	0.514017	0.809657
PTGES3	0.000176088	0.0839904	2.94683	1.67538	5.1832
JMJD2A	0.000179165	0.0839904	0.512107	0.360847	0.726773
PPIB	0.000192373	0.0841173	0.383292	0.231538	0.634508
FJX1	0.000191359	0.0841173	0.563547	0.416927	0.761729
HNRNPU	0.000195556	0.0841173	0.238839	0.112424	0.507401
hCG_2028557	0.000198323	0.0841173	2.80529	1.62938	4.82984
RPS6KA1	0.000207545	0.0851918	0.479223	0.324902	0.706843
CEL	0.000215203	0.0851918	2.6034	1.56837	4.32148
BTNL9	0.000211875	0.0851918	1.84971	1.33593	2.56109
CRHBP	0.000230239	0.0891624	1.59724	1.24495	2.04923
PPP4R2	0.00024065	0.0893111	0.339011	0.19031	0.603901
PCK1	0.000236098	0.0893111	1.46129	1.19378	1.78875
ABCA10	0.000254855	0.0904506	1.8137	1.31826	2.49534
C10orf62	0.000249835	0.0904506	2.70829	1.58905	4.61588
ABI2	0.000258953	0.0904506	0.292705	0.151415	0.565836
WNK1	0.000289782	0.0921818	0.372053	0.217968	0.635064
SEZ6	0.000272587	0.0921818	2.11305	1.41242	3.16123
ATP1B4	0.000287895	0.0921818	3.88297	1.86509	8.08407
SCN3B	0.000287666	0.0921818	2.9324	1.63941	5.24519
UQCRFS1	0.000275895	0.0921818	2.015	1.38134	2.93934
ACRC	0.000303264	0.0931438	1.95249	1.35809	2.80704
WNT5A	0.000302078	0.0931438	0.684283	0.557017	0.840628
HIBCH	0.000318744	0.0962391	2.45117	1.50439	3.99381
PEAR1	0.000336296	0.0998462	3.41484	1.7451	6.68222
C4orf12	0.000365105	0.105932	1.92538	1.34294	2.76043
GALNT2	0.000391895	0.105932	0.492121	0.332543	0.728277
UTP14A	0.000404367	0.105932	0.389813	0.231286	0.656994
C20orf135	0.000399874	0.105932	4.85814	2.02495	11.6553
REPS1	0.000393551	0.105932	2.23794	1.43347	3.49387
DCTN6	0.000371422	0.105932	2.22327	1.43197	3.45184
WDR82	0.000380176	0.105932	0.387416	0.229632	0.653617
RELB	0.00038718	0.105932	0.518997	0.361283	0.745559
TNFAIP8L1	0.000425199	0.108493	0.443088	0.281756	0.6968
GLYAT	0.000426321	0.108493	1.46556	1.18483	1.81281
CC2D1B	0.000458553	0.113954	0.263724	0.125129	0.55583
PCMT1	0.000460576	0.113954	2.2301	1.42369	3.49328
ACSL1	0.000551651	0.115277	1.51148	1.19567	1.9107
RHOBTB1	0.000530788	0.115277	0.534274	0.374767	0.761668
C9orf102	0.000571477	0.115277	2.84191	1.56864	5.14871
HS3ST2	0.000532283	0.115277	1.38166	1.15069	1.65898
JAK1	0.000557125	0.115277	0.514161	0.352413	0.750146
KLHL3	0.000560635	0.115277	2.23289	1.41473	3.52421
SBDS	0.000569582	0.115277	2.30353	1.43304	3.7028
ZNF449	0.00052512	0.115277	2.80037	1.56473	5.01176
ZNF669	0.000481206	0.115277	0.52773	0.368608	0.755543
MSI1	0.000496542	0.115277	2.64346	1.52961	4.56842
STAT3	0.000559119	0.115277	0.443003	0.278978	0.703467
FAM71A	0.000575934	0.115277	2.82865	1.56492	5.11291
FKBP5	0.000479426	0.115277	0.674362	0.540574	0.841261
PRPH	0.000507666	0.115277	1.61171	1.23149	2.10933
MRPL18	0.000485445	0.115277	2.91823	1.59886	5.32634
OR1D2	0.000512052	0.115277	2.13963	1.39312	3.28618
C1orf127	0.000569861	0.115277	3.47627	1.71123	7.06185
TCP1	0.000596537	0.116291	2.19689	1.40176	3.44303
C21orf33	0.00059185	0.116291	2.67945	1.52697	4.70175
MLL3	0.000607109	0.116291	0.430458	0.265862	0.696957
PHF23	0.000605964	0.116291	0.289331	0.142407	0.587841
DYDC2	0.000613893	0.116339	0.739386	0.622072	0.878822
PDSS2	0.000623624	0.116939	1.69174	1.25176	2.28637
PSMB1	0.000633938	0.117635	2.95018	1.58606	5.48752
PAIP2	0.000654889	0.119043	2.22638	1.40501	3.52791
C12orf29	0.000652006	0.119043	2.8004	1.54916	5.06225
SULT4A1	0.000675415	0.120318	0.58325	0.42742	0.795894
OSMR	0.000671539	0.120318	0.531975	0.369762	0.76535
LPA	0.000716128	0.121231	3.67607	1.72925	7.81467
CAV3	0.000733621	0.121231	1.70012	1.2494	2.31344
MORN3	0.000756807	0.121231	0.553052	0.391812	0.780646
HRH2	0.000747813	0.121231	3.42908	1.67515	7.01943
TGFBRAP1	0.000782619	0.121231	0.341348	0.182309	0.639124
TTTY13	0.000770473	0.121231	2.38742	1.43775	3.96438
FLJ16369	0.000780324	0.121231	2.19725	1.38814	3.47796
FIBCD1	0.000775351	0.121231	1.62249	1.22357	2.15145
R3HDM2	0.00069104	0.121231	3.18291	1.63071	6.21257
ELA1	0.000718632	0.121231	2.43428	1.45373	4.07622
PHLPPL	0.000707449	0.121231	2.67218	1.51296	4.71959
ADSS	0.000697664	0.121231	0.483517	0.317672	0.735946
C12orf31	0.000771236	0.121231	2.20719	1.39137	3.50135
LOC387911	0.000759855	0.121231	1.53947	1.19757	1.97898
ZBTB34	0.000762604	0.121231	2.92241	1.56513	5.45673
ALKBH4	0.000815196	0.124512	0.34807	0.187637	0.645676
CCDC28B	0.000817781	0.124512	0.571856	0.412234	0.793285
ADRA2B	0.000832389	0.124607	2.16489	1.37627	3.4054
DMRT3	0.000825664	0.124607	1.53033	1.19256	1.96377
PIK3CA	0.000843471	0.125213	1.81345	1.27857	2.57208
PRDM10	0.000858718	0.125648	3.46092	1.66776	7.18206
PRDM16	0.000866784	0.125648	1.58352	1.20823	2.07538
EPHA1	0.00086756	0.125648	0.504515	0.337293	0.754641
LRRC8B	0.000882183	0.125722	0.532468	0.367269	0.771974
OR52J3	0.000881033	0.125722	2.74581	1.51415	4.97934
RNASE7	0.00090846	0.128439	2.11158	1.35777	3.28387
LOC133874	0.000923367	0.129519	1.37511	1.13893	1.66028
BAGE2	0.000938344	0.130591	0.563755	0.401449	0.791681
CLTCL1	0.000946209	0.130665	1.67159	1.23268	2.26678
AVPR2	0.00100261	0.137388	2.01173	1.32651	3.05089
PTPDC1	0.00101671	0.138257	2.46304	1.43868	4.21675
XPA	0.00102479	0.138301	2.0542	1.33669	3.15685
C7orf53	0.00103893	0.13912	1.6126	1.21202	2.14557
SETD2	0.00104649	0.13912	0.410296	0.240848	0.698959
GPR139	0.00105763	0.13956	1.78119	1.26083	2.5163
KIRREL	0.00106667	0.139718	0.464982	0.293932	0.735573
SLC2A4	0.00111448	0.14283	1.54493	1.18941	2.00672
MMD	0.00110329	0.14283	1.58529	1.20199	2.09081
A2ML1	0.00110724	0.14283	0.53656	0.369103	0.779989
ITGAE	0.00114442	0.145332	2.17359	1.3614	3.47031
EPB42	0.00116638	0.145332	1.80298	1.26319	2.57343
RBM9	0.00116663	0.145332	0.437047	0.265177	0.72031
CCNJL	0.00115992	0.145332	0.602434	0.443733	0.817895
CALU	0.00120764	0.148388	0.523957	0.354272	0.774917
FAM109B	0.00120848	0.148388	0.467697	0.295205	0.740977
ZNF394	0.00121616	0.148388	0.301072	0.145487	0.623043
KRT25	0.00122471	0.148415	1.71605	1.23695	2.38071
MAPKAPK3	0.00130628	0.148499	0.390359	0.219977	0.69271
LZTS2	0.00123934	0.148499	0.400674	0.230006	0.697979
C20orf160	0.00128735	0.148499	1.7776	1.2523	2.52326
TAPBP	0.00128675	0.148499	0.408741	0.237063	0.704747
AGPAT2	0.0012854	0.148499	1.69838	1.23022	2.34469
TTC17	0.00130876	0.148499	0.369267	0.201141	0.677924
PLAC4	0.00127829	0.148499	1.63231	1.21145	2.19938
2014-09-11	0.0012876	0.148499	0.484253	0.31139	0.753077
SLC24A6	0.00129581	0.148499	0.399257	0.228195	0.698549
ZC3HAV1	0.00125284	0.148499	0.398481	0.227865	0.696848
JAK2	0.00131832	0.148637	0.549476	0.381297	0.791834
MAGI3	0.00134573	0.148659	0.662388	0.514936	0.852065
GPHA2	0.00134787	0.148659	2.52419	1.43303	4.4462
H6PD	0.00133955	0.148659	0.372747	0.203945	0.681263
HNRPH3	0.0013519	0.148659	2.55596	1.43979	4.53741
LRRC8D	0.00137862	0.148841	0.477416	0.303508	0.750974
GEFT	0.0013724	0.148841	0.494309	0.32107	0.761023
C4orf30	0.00136821	0.148841	0.567731	0.401438	0.802911
RBED1	0.00139348	0.149539	2.15593	1.34596	3.45334
ANKIB1	0.00153926	0.149671	0.449314	0.273864	0.737165
GPX3	0.00154594	0.149671	1.47198	1.15866	1.87003
LGI4	0.00152636	0.149671	1.97144	1.29569	2.99962
G6PC2	0.00149118	0.149671	4.02873	1.70512	9.5188
EPB41L4B	0.0015365	0.149671	1.78588	1.24745	2.55671
ZBTB11	0.0015342	0.149671	2.86515	1.49394	5.49492
PFTK1	0.00140839	0.149671	0.642617	0.489852	0.843024
OR8H2	0.00150936	0.149671	3.21825	1.56333	6.62503
ZNF644	0.00150313	0.149671	0.502401	0.328437	0.768509
TRIM38	0.00147005	0.149671	0.576047	0.410056	0.809232
ACTR10	0.00144864	0.149671	2.3117	1.38027	3.8717
FAIM3	0.00148246	0.149671	0.546617	0.376626	0.793335
RHOXF1	0.00148029	0.149671	1.48752	1.16444	1.90025
SEL1L	0.00153124	0.149671	0.496736	0.322231	0.765745
ZNF800	0.00143891	0.149671	0.616497	0.457857	0.830102
CIDEC	0.00144658	0.149671	1.48924	1.16556	1.90281
CD300LG	0.00150165	0.149671	2.29021	1.37302	3.82009
MAP3K2	0.0015339	0.149671	0.313897	0.153279	0.642827
RFT1	0.00156534	0.150554	0.330287	0.166228	0.656265
KIF26A	0.00164848	0.150554	1.69569	1.22044	2.356
HDGF	0.00158664	0.150554	0.598333	0.435033	0.822933
HIF3A	0.00161416	0.150554	2.01193	1.30287	3.10688
CD36	0.0016032	0.150554	1.27448	1.09624	1.4817
CYP1B1	0.0016443	0.150554	0.758239	0.63822	0.900826
ADRA2C	0.00158348	0.150554	1.32939	1.11412	1.58626
CCDC9	0.00165476	0.150554	0.368104	0.197504	0.686065
CHRNA10	0.00165648	0.150554	2.26541	1.36105	3.77067
PARP3	0.00163006	0.150554	0.578114	0.41111	0.81296
UBTF	0.00162597	0.150554	0.320525	0.157951	0.650432
C1orf178	0.00162301	0.150554	1.8469	1.2611	2.7048
MUSTN1	0.0016918	0.152983	1.65918	1.20954	2.27598
TNFRSF19	0.00173616	0.155569	0.694271	0.552535	0.872364
NKAP	0.00173786	0.155569	2.58733	1.42715	4.69063
SCN4A	0.00181187	0.160993	2.44211	1.39358	4.27957
GSG1	0.00181653	0.160993	2.27744	1.35771	3.8202
TNFRSF10B	0.00182738	0.161154	0.523838	0.348839	0.786627
STK31	0.00184763	0.162137	1.247	1.08523	1.43288
LIN7B	0.00188563	0.163857	1.96635	1.28367	3.01209
GSTK1	0.00188364	0.163857	0.50252	0.325608	0.775555
SENP6	0.00194271	0.167997	2.01985	1.29482	3.15086
MARCKSL1	0.00197048	0.169576	0.526699	0.350927	0.790511
DPY19L1	0.00199148	0.170559	0.490019	0.311755	0.770217
TRIM21	0.00201274	0.171212	0.480041	0.301306	0.764803
NCAM1	0.00213764	0.171212	3.83527	1.62606	9.04599
LOH3CR2A	0.00205613	0.171212	1.52399	1.16578	1.99226
FAM47A	0.00212352	0.171212	2.19523	1.32935	3.6251
ZFYVE20	0.00206854	0.171212	2.91131	1.47498	5.74635
MRPS2	0.00211319	0.171212	2.6893	1.43117	5.05346
LRGUK	0.0020219	0.171212	0.608044	0.443357	0.833905
LRRC10	0.00211525	0.171212	2.40494	1.37429	4.20853
ZNF3	0.00207265	0.171212	0.447221	0.267981	0.746347
LIN28	0.0021105	0.171212	1.66806	1.20376	2.31144
MAK	0.00214327	0.171212	0.641884	0.483634	0.851915
TATDN1	0.00212697	0.171212	1.67382	1.20497	2.3251
FLJ11286	0.00211848	0.171212	0.468387	0.28875	0.759778
SLC39A1	0.00212175	0.171212	0.476298	0.296759	0.764455
CASP8	0.00209704	0.171212	0.395809	0.219292	0.714412
DNAJB5	0.00216131	0.171882	0.510192	0.331871	0.78433
DGKZ	0.00221041	0.175006	0.441026	0.261078	0.745005
FLJ90650	0.00223134	0.175108	1.43965	1.13975	1.81845
NMNAT2	0.00223137	0.175108	1.29429	1.09703	1.52702
CHST11	0.0022798	0.178124	0.646483	0.4885	0.855559
WDSUB1	0.00230161	0.17843	1.7463	1.22023	2.49917
SCGB1D4	0.00230375	0.17843	1.56074	1.17223	2.07802
CFB	0.00231514	0.178537	0.83431	0.74253	0.937435
PBRM1	0.00232946	0.178867	0.417243	0.237695	0.732419
IRF2BP2	0.00237947	0.179957	0.515972	0.3367	0.790696
GIN1	0.0024238	0.179957	2.32869	1.34852	4.02132
KCNA5	0.00241827	0.179957	1.4172	1.13132	1.77531
ORAI2	0.00242448	0.179957	0.512533	0.332749	0.789455
HSPB7	0.00238859	0.179957	1.33447	1.10775	1.60759
FLJ32065	0.00239564	0.179957	2.014	1.28168	3.16475
OSBPL2	0.0024125	0.179957	2.24811	1.33215	3.79389
MTRF1L	0.00238619	0.179957	2.14263	1.31037	3.50346
CCDC59	0.00243801	0.18021	2.40679	1.36389	4.24713
KIAA1751	0.00247587	0.181503	2.06645	1.29143	3.30658
CXCL5	0.00247372	0.181503	0.266555	0.113222	0.627542
DEAF1	0.00252342	0.18423	0.462859	0.280779	0.763016
PAX4	0.00258757	0.187438	2.08394	1.29254	3.35991
CXCR7	0.0025884	0.187438	1.34688	1.10967	1.63479
DDIT3	0.00260908	0.188171	1.57266	1.17115	2.11182
FHL5	0.002637	0.188534	1.49434	1.15014	1.94156
WISP1	0.00264587	0.188534	0.707951	0.565207	0.886746
CKAP4	0.00263317	0.188534	0.565624	0.390173	0.81997
PARP8	0.0026749	0.189843	0.678787	0.527115	0.874103
ZNF83	0.00295699	0.191157	1.88783	1.2416	2.87041
ETFA	0.00274436	0.191157	1.66053	1.19156	2.31408
TBC1D15	0.00292256	0.191157	2.61245	1.38791	4.91737
ELAVL3	0.00310762	0.191157	1.68653	1.1927	2.38481
MXRA5	0.00291728	0.191157	0.731181	0.594953	0.898601
SNX3	0.00290085	0.191157	1.70514	1.20014	2.42265
LRRN1	0.00305108	0.191157	0.812179	0.707749	0.932018
YIPF2	0.00282358	0.191157	0.421081	0.238689	0.742848
RBM33	0.00307769	0.191157	0.476836	0.292006	0.778657
ANAPC13	0.00285022	0.191157	2.32083	1.33486	4.03507
TRAF3	0.00310791	0.191157	0.525176	0.342695	0.804826
C2orf25	0.00302003	0.191157	2.61825	1.38598	4.94614
AP4M1	0.00299863	0.191157	0.434518	0.250583	0.753468
RIMBP2	0.00274179	0.191157	1.60017	1.17644	2.17652
LPAL2	0.00321225	0.191157	4.65957	1.67416	12.9686
OR52N5	0.00301081	0.191157	2.83331	1.42389	5.6378
AOC3	0.00296126	0.191157	1.47702	1.14201	1.9103
NIPSNAP3B	0.00290636	0.191157	1.97481	1.2618	3.09072
ZNF248	0.00319819	0.191157	2.23171	1.30873	3.80563
UBE2B	0.00316133	0.191157	1.96736	1.25526	3.08342
TMEM100	0.0030947	0.191157	1.23996	1.07528	1.42988
SUCLG1	0.00303173	0.191157	2.38673	1.34283	4.24215
TRIM59	0.00315991	0.191157	0.55203	0.37207	0.819031
SNTG2	0.00305287	0.191157	1.32646	1.10031	1.59908
LRRC61	0.00299621	0.191157	0.43666	0.252649	0.754693
LYVE1	0.00317113	0.191157	1.32149	1.09811	1.59031
C1orf215	0.00291191	0.191157	2.05568	1.27911	3.30373
TUSC5	0.00318845	0.191157	2.24668	1.31189	3.84756
KRTAP11-1	0.00287439	0.191157	3.63297	1.55554	8.48481
CTF1	0.0029209	0.191157	3.11764	1.47432	6.59267
ZNF124	0.00321921	0.191157	0.630284	0.463626	0.856849
C7orf47	0.00313044	0.191157	0.470237	0.285068	0.775687
GJB2	0.00314737	0.191157	0.802873	0.693999	0.928828
LDB3	0.00307024	0.191157	1.55282	1.16037	2.07799
ENPP4	0.00285951	0.191157	1.50916	1.15153	1.97786
C14orf138	0.00285892	0.191157	2.08136	1.28572	3.36939
ZNF195	0.0028798	0.191157	0.410082	0.22818	0.736993
IKBKE	0.00312001	0.191157	0.649793	0.488227	0.864825
CHD5	0.00313265	0.191157	1.7346	1.20369	2.49969
MMRN1	0.00276614	0.191157	1.33105	1.10371	1.60523
KIAA1276	0.00312147	0.191157	0.636883	0.472195	0.859011
FGF8	0.00291095	0.191157	2.24462	1.31814	3.82231
PARP12	0.00320952	0.191157	0.589531	0.414834	0.837799
SUSD3	0.00306358	0.191157	0.814858	0.71159	0.933111
HEATR2	0.00278134	0.191157	0.436834	0.253872	0.751655
TAF7	0.00308409	0.191157	2.21515	1.30808	3.7512
CCBP2	0.00281779	0.191157	1.51532	1.15362	1.99042
TMEM143	0.00273211	0.191157	3.33069	1.51614	7.31694
LSM11	0.00320763	0.191157	0.346554	0.171276	0.701205
CAMK4	0.0032506	0.192379	0.432525	0.247516	0.755822
VWCE	0.00330175	0.194117	1.6869	1.19016	2.39097
RFX5	0.00329299	0.194117	0.514697	0.330513	0.801519
ZFAND1	0.00335374	0.196525	1.77355	1.20941	2.60084
LSM12	0.00347213	0.196856	0.434513	0.248446	0.75993
GLA	0.00343357	0.196856	0.620077	0.450211	0.854033
NXPH2	0.00345719	0.196856	1.38465	1.11326	1.72221
AQP7P2	0.0034785	0.196856	1.33789	1.10058	1.62636
SIM1	0.00342084	0.196856	1.95775	1.24854	3.06981
CLSTN3	0.00339963	0.196856	0.653883	0.49209	0.868873
CMTM4	0.00341379	0.196856	1.81261	1.21727	2.69912
SERPINA1	0.00345017	0.196856	0.670495	0.512917	0.876483
ZNF672	0.00348094	0.196856	0.403258	0.21928	0.741596
SH3PX3	0.00337979	0.196856	0.427979	0.242631	0.754917
RAC2	0.00340941	0.196856	0.657617	0.496746	0.870586
MAP4	0.00355649	0.199185	0.465158	0.27804	0.778205
USP4	0.00373457	0.199185	0.424729	0.238095	0.757659
ACP6	0.00370534	0.199185	0.596121	0.420349	0.845393
AKTIP	0.00366996	0.199185	1.66433	1.18028	2.34692
NANOS1	0.00357358	0.199185	1.48191	1.13739	1.93079
C20orf96	0.00360758	0.199185	0.682546	0.527761	0.882727
SKP1A	0.00359846	0.199185	2.02411	1.25914	3.25382
TSC1	0.00360883	0.199185	2.55232	1.35799	4.79704
TMEM88	0.00367595	0.199185	1.86986	1.22576	2.85241
TES	0.00359214	0.199185	0.681953	0.527057	0.882372
PSMD7	0.00367894	0.199185	1.93063	1.23853	3.00949
TERF2IP	0.00373138	0.199185	2.27516	1.30535	3.96548
LRIG2	0.00366171	0.199185	0.416873	0.231051	0.752144
CEBPD	0.0037285	0.199185	0.676509	0.519487	0.880994
FXYD5	0.00367369	0.199185	0.625772	0.456096	0.858571
PLEKHO1	0.00369039	0.199185	0.587252	0.409989	0.841157
DDX24	0.00357721	0.199185	0.429259	0.243008	0.758262
PPM1D	0.00367381	0.199185	1.6218	1.17033	2.24742
REV3L	0.00365138	0.199185	1.64921	1.17699	2.31089
LEF1	0.0038823	0.199513	0.687407	0.532992	0.886556
ADAMTS13	0.00385586	0.199513	2.12002	1.2735	3.52924
RBBP8	0.0039005	0.199513	0.609289	0.435207	0.853004
PTK7	0.00390873	0.199513	0.67217	0.513207	0.880371
ZNF18	0.00383786	0.199513	0.531111	0.345849	0.815614
IKBKAP	0.00387533	0.199513	2.27124	1.30165	3.96308
SLCO1C1	0.00379843	0.199513	1.93982	1.23852	3.03822
AKAP6	0.00375409	0.199513	1.85479	1.22138	2.81668
CABYR	0.00382423	0.199513	0.703686	0.554569	0.892899
ITFG1	0.00381779	0.199513	1.73964	1.19548	2.5315
ZNF496	0.00384431	0.199513	0.436287	0.248615	0.765629
HYAL2	0.0038979	0.199513	0.474575	0.286087	0.787249
RCHY1	0.00382485	0.199513	1.72865	1.19295	2.5049
C12orf35	0.00377138	0.199513	0.564618	0.383518	0.831235
OR5J2	0.00381631	0.199513	0.418394	0.231853	0.755022
SERPINH1	0.00393801	0.200434	0.555666	0.372679	0.828501
ANKRD47	0.00396098	0.201028	2.48231	1.33738	4.60739
MKL1	0.00400208	0.202537	0.399473	0.213843	0.746244
MOBKL3	0.00403543	0.203115	2.13005	1.27218	3.56643
TUBE1	0.0040477	0.203115	1.62446	1.1669	2.26142
FAM131C	0.00403673	0.203115	0.483452	0.294571	0.793446
RP1L1	0.00406132	0.203226	3.43336	1.48012	7.96421
IL27RA	0.00410214	0.204201	0.729725	0.588458	0.904906
ACVR1C	0.00410373	0.204201	1.27935	1.08125	1.51375
SLC5A10	0.00414461	0.205186	1.73265	1.18992	2.52293
SLC12A9	0.00414657	0.205186	0.413494	0.226077	0.756277
ZNF642	0.00421125	0.206947	0.556856	0.372919	0.831516
ARSE	0.0042216	0.206947	0.628104	0.456747	0.863748
GPR109B	0.00421502	0.206947	1.40534	1.11317	1.77419
SYCP2	0.00424024	0.206947	1.31792	1.09074	1.59242
BRP44L	0.00423571	0.206947	1.91005	1.22588	2.97607
KLHDC2	0.00429538	0.208301	1.82942	1.20857	2.76919
SLC39A14	0.00430306	0.208301	0.466186	0.276075	0.787209
SLC7A6	0.00428841	0.208301	2.33661	1.30512	4.18333
TTC35	0.00432883	0.20898	1.82565	1.20736	2.76057
SIPA1L1	0.00436843	0.210322	0.44137	0.251509	0.774555
VPRBP	0.00438606	0.210602	0.470466	0.280054	0.79034
SAFB	0.00442514	0.211069	0.398615	0.211583	0.750978
MAP3K1	0.00443134	0.211069	0.707006	0.556819	0.897702
ANKRD49	0.00442554	0.211069	2.06486	1.25327	3.40203
CDH16	0.0044753	0.212029	1.55511	1.14694	2.10854
RFX3	0.00446695	0.212029	0.548076	0.362082	0.82961
FAM84A	0.0045437	0.214699	0.703928	0.552355	0.897094
FOLR2	0.00464372	0.21611	1.62408	1.16088	2.27211
EHMT2	0.00460456	0.21611	0.393868	0.206751	0.750333
PRRG4	0.00459077	0.21611	0.63903	0.468859	0.870964
CPA1	0.00463634	0.21611	1.87069	1.21257	2.88601
ACACB	0.00464635	0.21611	1.43068	1.11645	1.83334
POMT1	0.0046242	0.21611	2.7909	1.37172	5.67836
TMEM190	0.00466726	0.216517	0.699613	0.546234	0.896059
ITLN1	0.00475635	0.217255	1.36056	1.09871	1.68481
BAI3	0.00472344	0.217255	1.46206	1.12338	1.90285
C20orf111	0.00474741	0.217255	2.10956	1.25651	3.54174
XRCC4	0.00473221	0.217255	2.16316	1.26644	3.69482
PLCL1	0.00473496	0.217255	0.712783	0.563539	0.901553
CCDC121	0.00470987	0.217255	1.9138	1.22012	3.00184
TRIM5	0.00482483	0.218061	0.565195	0.380084	0.840461
C6orf142	0.00483519	0.218061	1.30699	1.08492	1.57452
KCNJ13	0.00481784	0.218061	1.6501	1.16488	2.33743
AVIL	0.00481505	0.218061	1.49634	1.13069	1.98023
ATPBD1C	0.00479567	0.218061	2.05558	1.24587	3.39154
LSM3	0.00485478	0.21834	2.05874	1.24558	3.40275
SLC7A10	0.00486588	0.21834	1.31469	1.08671	1.5905
NPFF	0.00493955	0.221088	2.10338	1.25245	3.53244
MIB1	0.00495259	0.221116	0.532503	0.343115	0.826427
PYGM	0.00497652	0.221629	1.40702	1.10868	1.78563
STX7	0.00499882	0.222067	1.73519	1.18095	2.54954
ZC3H12D	0.00502941	0.22287	1.95587	1.22399	3.12535
ARHGAP26	0.00524848	0.224009	0.653679	0.484978	0.881062
UNC50	0.00522673	0.224009	2.07289	1.24279	3.45744
PELO	0.00525492	0.224009	2.19566	1.26387	3.81442
EPHA3	0.00515323	0.224009	1.55428	1.14112	2.11704
KTI12	0.00508175	0.224009	0.341488	0.161048	0.724096
SEC14L3	0.00518335	0.224009	0.421861	0.230336	0.772639
CLK1	0.00525631	0.224009	1.67457	1.1659	2.40517
TMEM22	0.00516644	0.224009	1.43287	1.11359	1.84369
RAI14	0.00517333	0.224009	0.594135	0.412461	0.855829
C6orf120	0.00516334	0.224009	2.29413	1.282	4.10532
OR52E8	0.00512412	0.224009	1.73307	1.17922	2.54704
ZNF786	0.00517112	0.224009	0.443298	0.250639	0.784047
RPS6KL1	0.00520351	0.224009	2.6878	1.34337	5.37772
ERC1	0.00520412	0.224009	0.603655	0.423663	0.860116
VBP1	0.00525581	0.224009	1.82923	1.19698	2.79544
LYSMD3	0.00509153	0.224009	2.54617	1.32401	4.89646
FGD3	0.00531165	0.22529	0.759366	0.625738	0.921529
DSTN	0.00530691	0.22529	1.78629	1.188	2.6859
GREB1	0.00534236	0.225518	0.774945	0.647682	0.927213
SIAH2	0.00533128	0.225518	0.658103	0.490317	0.883306
GPR144	0.00539107	0.227037	2.1909	1.26098	3.80661
ARNT2	0.00541681	0.227462	0.766545	0.635576	0.924502
LETMD1	0.0055544	0.227462	2.18193	1.25703	3.78735
GMIP	0.00545812	0.227462	0.496373	0.302862	0.813529
C6orf203	0.00555199	0.227462	1.52672	1.1321	2.0589
DIRAS1	0.00545222	0.227462	0.562912	0.375347	0.844204
SPNS2	0.00551849	0.227462	2.08433	1.24077	3.5014
NFATC2IP	0.00553837	0.227462	0.406084	0.214821	0.767634
DHRS3	0.00554098	0.227462	1.54635	1.13643	2.10414
PPP1R1C	0.00551433	0.227462	1.2486	1.0674	1.46055
KREMEN2	0.00552027	0.227462	0.824384	0.719271	0.944859
HES5	0.00552043	0.227462	1.37387	1.09778	1.71941
NPAL3	0.0054696	0.227462	1.91438	1.21073	3.02698
TFPI	0.00560706	0.228285	1.41631	1.10713	1.81182
PCAF	0.00561293	0.228285	1.68824	1.16542	2.44558
BMX	0.0055947	0.228285	1.3257	1.08599	1.61831
OR6Y1	0.00565852	0.228896	1.69458	1.16629	2.46218
SLC29A1	0.00567935	0.228896	1.75125	1.17733	2.60495
METTL7A	0.00566957	0.228896	1.58868	1.14446	2.20532
XK	0.00565127	0.228896	1.21816	1.05927	1.40089
UCN3	0.00569734	0.229102	2.10667	1.2422	3.57275
DUSP14	0.0057423	0.22999	1.87607	1.20049	2.93185
ASPHD2	0.00574523	0.22999	0.627576	0.450906	0.873468
FPGS	0.00581978	0.231932	0.401173	0.209612	0.767798
SLC30A2	0.00581145	0.231932	1.46877	1.11768	1.93014
NIPSNAP3A	0.00587815	0.233735	2.04982	1.23003	3.416
HRSP12	0.00595307	0.233806	1.55985	1.13629	2.1413
PHKB	0.00593588	0.233806	1.67421	1.15977	2.41683
OR5AS1	0.00589529	0.233806	2.48937	1.30063	4.76456
FLJ20323	0.00595869	0.233806	2.01605	1.22316	3.32293
C7orf38	0.00593823	0.233806	0.496052	0.301035	0.817404
RTN4	0.00595427	0.233806	1.61359	1.14739	2.26922
SEC22A	0.00601636	0.23555	2.35851	1.27865	4.35034
HSF2	0.00603794	0.235877	1.78741	1.18081	2.70562
MRPL39	0.00605184	0.235903	2.13655	1.24248	3.67398
SYT4	0.00607502	0.235912	1.26022	1.0683	1.48663
VDAC2	0.00607858	0.235912	2.05075	1.22767	3.42564
BCHE	0.00610767	0.236013	1.14807	1.04016	1.26716
TMEM31	0.00609624	0.236013	1.53037	1.1291	2.07425
RP5-1103G7.6	0.00613054	0.236384	1.79298	1.18096	2.72217
GPR146	0.00616443	0.236666	1.54812	1.13235	2.11654
CA4	0.00615916	0.236666	1.28946	1.075	1.54671
FAM86C	0.00619353	0.237272	0.368926	0.180661	0.753379
CASQ2	0.00622029	0.237786	1.35389	1.08973	1.68207
DNASE2	0.00628349	0.238323	0.508853	0.313434	0.826112
POT1	0.00627084	0.238323	0.49862	0.302724	0.821281
CELP	0.00626116	0.238323	1.91757	1.20236	3.05822
SEPP1	0.00628786	0.238323	1.4207	1.10436	1.82766
COPS4	0.00633405	0.238647	1.91042	1.20031	3.04062
TRIM33	0.0063366	0.238647	0.394848	0.202617	0.769458
TUBA3D	0.00631973	0.238647	0.625392	0.44652	0.875918
SERINC1	0.00637152	0.238753	1.93811	1.20479	3.1178
PDIA3	0.00639661	0.238753	0.524992	0.330369	0.834269
OSBPL3	0.00640508	0.238753	0.677646	0.512282	0.89639
PDE2A	0.00640642	0.238753	1.49615	1.1199	1.9988
PRO0132	0.00637349	0.238753	0.724776	0.575126	0.913366
SUCLA2	0.00643238	0.23922	1.77161	1.17414	2.67309
WDR40A	0.00646226	0.239831	0.402725	0.209285	0.774959
ALMS1L	0.00651961	0.240699	0.43434	0.238177	0.792061
SH3BP1	0.00653635	0.240699	0.421813	0.226438	0.78576
YIPF4	0.00653185	0.240699	2.3181	1.26476	4.24868
SRPK3	0.00653972	0.240699	1.44579	1.10844	1.88582
PAK1	0.00656096	0.240983	0.660533	0.489819	0.890744
ABCF2	0.00657514	0.241007	0.417326	0.222209	0.783772
MTMR1	0.00660407	0.241571	0.431813	0.235575	0.791521
PPP2R3C	0.00662035	0.24167	2.28353	1.25824	4.14431
C7orf54	0.00666204	0.2426	0.464681	0.267129	0.80833
ELOVL2	0.00667305	0.2426	0.811287	0.697513	0.943618
SFMBT1	0.00668738	0.242625	0.559592	0.36784	0.851301
LACE1	0.00670863	0.242901	1.73824	1.16551	2.5924
KIAA1853	0.00672686	0.243068	1.74654	1.1669	2.61413
MRPL33	0.00676585	0.243739	2.10351	1.22806	3.60302
AMMECR1	0.00677282	0.243739	0.575962	0.386333	0.858668
PRDM15	0.00685835	0.244148	2.51393	1.28862	4.90435
C1QTNF9	0.00684092	0.244148	1.40898	1.09899	1.8064
SLC43A2	0.00681291	0.244148	0.559485	0.367368	0.852071
CSNK1G1	0.00683799	0.244148	0.482807	0.284849	0.818339
TFB1M	0.0068149	0.244148	2.0684	1.2218	3.50164
AQP7	0.00686642	0.244148	1.3277	1.08105	1.63061
DNAI2	0.00690288	0.244956	0.596615	0.410165	0.867822
MYBPC3	0.00692213	0.245151	2.01101	1.21118	3.33902
FHL1	0.00695606	0.245447	1.28644	1.0714	1.54464
C9orf5	0.00704071	0.245447	2.72625	1.31458	5.65385
AMZ1	0.0069587	0.245447	0.820995	0.711429	0.947434
CFD	0.0070213	0.245447	1.24453	1.06153	1.45908
ASB3	0.00699916	0.245447	2.49612	1.28396	4.85266
OR8D1	0.00703243	0.245447	2.26634	1.25009	4.10876
IL6ST	0.00700955	0.245447	0.779739	0.650742	0.934307
FLJ21963	0.00699626	0.245447	1.35473	1.08651	1.68916
ALDH1L1	0.0070918	0.245592	1.31139	1.07654	1.59746
CCNL1	0.00713408	0.245592	1.96107	1.20066	3.20307
PNKP	0.00713586	0.245592	0.509662	0.311918	0.83277
TCF23	0.00710978	0.245592	1.6779	1.15106	2.44585
TH	0.00713075	0.245592	1.92298	1.19432	3.0962
LEPR	0.00714138	0.245592	1.38434	1.09229	1.75447
AKNA	0.00709175	0.245592	0.496057	0.297782	0.82635
RDH5	0.00717299	0.245971	1.39794	1.09505	1.78461
RGPD4	0.00718002	0.245971	0.614192	0.430494	0.876276
SMAD5OS	0.00725676	0.247325	1.8123	1.17414	2.79732
C22orf9	0.00728897	0.247325	0.520877	0.323469	0.838758
LRFN4	0.00726504	0.247325	0.639803	0.461782	0.886453
KRTAP4-14	0.00728275	0.247325	0.530208	0.333578	0.842741
SPATA13	0.00723791	0.247325	0.708496	0.550956	0.911083
NEURL2	0.00730536	0.24741	1.7922	1.17019	2.74482
PLEKHN1	0.00738745	0.247771	0.701827	0.541659	0.909358
SMPDL3B	0.00741337	0.247771	0.685078	0.519407	0.903592
PKP2	0.00741158	0.247771	0.701705	0.541438	0.909411
PRCC	0.00738452	0.247771	0.501627	0.302815	0.830968
HEATR1	0.00737744	0.247771	0.521301	0.323693	0.839544
GALNT8	0.00738629	0.247771	1.81699	1.17382	2.81256
GSTM4	0.00735755	0.247771	0.643292	0.465911	0.888206
IPO9	0.00745972	0.248388	0.459902	0.260349	0.812409
ZNF295	0.00745923	0.248388	2.16224	1.22907	3.80391
ITGAD	0.00748625	0.248806	1.5262	1.11957	2.08052
ASB7	0.00753808	0.250062	0.482989	0.283209	0.823698
PLSCR3	0.007572	0.250721	0.423513	0.225435	0.795633
SLC1A1	0.00762944	0.250758	0.840427	0.739669	0.954911
AHCTF1	0.00760257	0.250758	0.558762	0.364435	0.856709
SND1	0.00761147	0.250758	0.40391	0.20756	0.786004
DCBLD1	0.00762415	0.250758	0.638597	0.459365	0.887761
ZXDC	0.00768618	0.252158	2.15299	1.22506	3.78378
ACTR8	0.00770143	0.252194	0.42585	0.227292	0.797866
MAN1A2	0.00775818	0.252771	0.552236	0.356687	0.854992
DHFRL1	0.0077417	0.252771	2.48301	1.27142	4.84916
LIMK1	0.0077954	0.252771	0.652315	0.476196	0.893571
TPO	0.00780775	0.252771	1.29567	1.07057	1.5681
PDAP1	0.00781935	0.252771	0.493126	0.292887	0.830261
TBL1XR1	0.00780946	0.252771	0.525421	0.327028	0.844171
KCNE2	0.00783259	0.252771	1.42766	1.09814	1.85605
CNTNAP2	0.00778809	0.252771	0.807348	0.689618	0.945175
TMEM158	0.00785636	0.253053	0.653822	0.47796	0.894391
DIS3L2	0.00786972	0.253053	0.363593	0.172414	0.766757
XPO6	0.00789847	0.253519	0.409916	0.212289	0.791519
SHE	0.00794224	0.254009	1.56233	1.12383	2.17193
LOC440248	0.00792975	0.254009	1.52661	1.11712	2.0862
TCF15	0.00796869	0.254398	1.38626	1.0891	1.76449
HOOK1	0.007993	0.254718	0.706119	0.546018	0.913166
IFRD2	0.00805037	0.256088	0.449403	0.248724	0.811997
DKFZp451M2119	0.00807868	0.256511	1.56418	1.12337	2.17796
C6orf70	0.00809246	0.256511	2.07428	1.20878	3.55947
SULT6B1	0.00819171	0.258806	0.281737	0.110162	0.720539
DSCAML1	0.00821479	0.258806	1.29848	1.06984	1.57598
FAM77C	0.00822298	0.258806	0.878112	0.797416	0.966975
LILRB5	0.00820458	0.258806	1.76449	1.15817	2.68825
IQSEC1	0.00829487	0.259989	1.95669	1.18872	3.22081
SMCP	0.00830435	0.259989	2.63154	1.28285	5.39813
TNFRSF10A	0.008287	0.259989	0.639676	0.459103	0.89127
ZFHX3	0.00836782	0.26111	1.5199	1.11346	2.07472
CYP17A1	0.00838412	0.26111	2.15697	1.21797	3.81988
ATG5	0.00837622	0.26111	1.66474	1.13972	2.4316
TMEM32	0.00847778	0.261343	1.84543	1.16943	2.9122
CCDC49	0.00842113	0.261343	1.71794	1.14864	2.5694
THOC6	0.0084808	0.261343	0.567744	0.372477	0.865378
ADH1B	0.00843587	0.261343	1.24838	1.05842	1.47243
BRD4	0.00841676	0.261343	0.589284	0.397631	0.873312
HHLA3	0.0084943	0.261343	0.512953	0.312006	0.843321
WRB	0.00845769	0.261343	1.8882	1.17647	3.0305
NOS2A	0.00850906	0.261345	1.60091	1.12754	2.273
ZNF706	0.00854704	0.261907	1.72166	1.14839	2.58112
SLC35F2	0.00855675	0.261907	0.652091	0.474117	0.896871
EIF5	0.00862936	0.263225	2.03007	1.19682	3.44343
PEX3	0.00861539	0.263225	1.72324	1.14818	2.58632
ZNF192	0.0086875	0.263644	0.569625	0.374143	0.867243
GUCA2A	0.00867645	0.263644	3.48642	1.37196	8.85968
ZBTB7B	0.00867647	0.263644	0.446589	0.244605	0.815362
MAP1LC3B	0.00870826	0.263825	1.89093	1.17479	3.04361
ANKRD38	0.00876333	0.264067	0.718884	0.561663	0.920115
OTX1	0.00880521	0.264067	0.659741	0.483311	0.900577
RASGRP1	0.00876801	0.264067	0.720834	0.564318	0.920759
MTA1	0.00878132	0.264067	0.512035	0.310364	0.844751
SYNJ1	0.00880058	0.264067	2.71627	1.28615	5.73662
SUPT7L	0.00877013	0.264067	2.63247	1.27645	5.42902
REST	0.00883776	0.264598	0.60003	0.409373	0.879481
SLC25A4	0.00888899	0.265685	1.49143	1.10548	2.01211
SH3BP5L	0.00891799	0.266106	0.531898	0.331397	0.853705
EBPL	0.00898775	0.267739	0.476666	0.273404	0.831045
C7orf42	0.0091186	0.268494	0.379045	0.182817	0.785895
CASP2	0.00911491	0.268494	0.440478	0.237847	0.81574
FLJ35767	0.00905152	0.268494	1.31444	1.07047	1.614
COL22A1	0.00907957	0.268494	0.622962	0.436574	0.888927
RAPGEF3	0.00910212	0.268494	1.52605	1.11077	2.09659
CCDC103	0.00906341	0.268494	1.72599	1.14555	2.60055
GATAD2B	0.00909407	0.268494	0.49607	0.292941	0.840049
C9orf58	0.00915735	0.26919	1.283	1.06373	1.54745
ZNF57	0.0091895	0.269246	2.05327	1.19498	3.52803
SPHK1	0.00918087	0.269246	0.695429	0.529148	0.913962
BPTF	0.00921829	0.269646	1.92925	1.17644	3.16376
CES1	0.00923349	0.269648	1.41973	1.09047	1.84841
DNAJC3	0.00928967	0.269961	0.554838	0.355959	0.864834
PRDM2	0.00926411	0.269961	2.30398	1.22873	4.32018
PGAM2	0.00928314	0.269961	1.35011	1.07683	1.69274
TIMM13	0.0093082	0.270059	2.12901	1.20458	3.76286
RUNX1	0.00935126	0.270867	0.73731	0.585921	0.927813
NPHS2	0.00940213	0.271899	2.0009	1.18549	3.37719
FKBP10	0.00942524	0.272125	0.577714	0.381789	0.874183
DRAP1	0.00954988	0.274447	0.450592	0.246582	0.823393
FMN2	0.00964432	0.274447	1.34172	1.07397	1.67621
MAGEB4	0.00963178	0.274447	0.603235	0.411426	0.884464
C1RL	0.00962536	0.274447	0.656277	0.477108	0.902731
PSMD12	0.00961863	0.274447	1.66529	1.13196	2.44991
NOVA2	0.00962823	0.274447	1.89229	1.16759	3.0668
MTDH	0.0095999	0.274447	1.83182	1.15862	2.89618
NLRP2	0.00959803	0.274447	0.849076	0.7502	0.960984
MCM9	0.00952165	0.274447	1.53667	1.11054	2.1263
CRIPAK	0.00967868	0.274986	1.62818	1.12543	2.35551
HS3ST3A1	0.00972265	0.275795	0.739421	0.588174	0.929562
TMEM179	0.00975831	0.276366	2.21724	1.21211	4.05586
PSENEN	0.00983208	0.278014	0.489851	0.284948	0.842096
CD209	0.00998113	0.279217	2.00874	1.18164	3.41476
DKFZP434B0335	0.00994579	0.279217	0.509521	0.305142	0.850789
ANKRD46	0.0100278	0.279217	1.63054	1.12385	2.36568
EIF4E3	0.0100314	0.279217	0.652176	0.471037	0.902974
SRP14	0.0099579	0.279217	1.93736	1.17164	3.20351
CYTL1	0.00994955	0.279217	1.33312	1.07132	1.6589
GPR62	0.00992594	0.279217	1.86616	1.16142	2.99854
ZNF533	0.00996183	0.279217	0.778474	0.643478	0.941791
TCF7L2	0.00998658	0.279217	0.619564	0.43044	0.891786
ULBP3	0.0100009	0.279217	1.75761	1.14435	2.69951
KIAA1702	0.0100513	0.279336	0.630819	0.444167	0.895908
GPR107	0.0101029	0.280332	2.2727	1.21583	4.24826
HEL308	0.0101635	0.280535	2.44491	1.23648	4.83435
PEX11B	0.0101732	0.280535	0.480226	0.27447	0.840226
SSX5	0.0101685	0.280535	1.53948	1.10785	2.13929
NFKB2	0.01016	0.280535	0.592584	0.397616	0.883152
C7orf29	0.0102042	0.280954	0.659084	0.479508	0.90591
LEPRE1	0.0102276	0.281164	0.586215	0.389973	0.88121
WFIKKN2	0.0102717	0.281507	2.30315	1.21796	4.35524
PDPR	0.0102685	0.281507	1.77916	1.14589	2.76238
ADAD2	0.0102875	0.281509	1.62651	1.12175	2.35839
CLCN2	0.0103182	0.281891	0.603859	0.410718	0.887827
FLJ11171	0.0103332	0.281891	1.65419	1.12597	2.43021
FLJ20581	0.0103572	0.282115	1.43952	1.08958	1.90186
PCNP	0.0103947	0.282704	2.10259	1.19092	3.71214
ERF	0.0105071	0.285325	0.512434	0.307057	0.855179
RFX2	0.0105403	0.28579	1.64289	1.123	2.40345
NXNL2	0.0106176	0.287451	0.7532	0.606022	0.936121
SETDB1	0.0106715	0.288471	0.500002	0.293694	0.851235
ALOX15	0.0107031	0.288887	1.48304	1.09577	2.00718
MIER1	0.0108148	0.28927	0.49694	0.290238	0.850853
CCDC51	0.0108092	0.28927	0.455241	0.248564	0.833767
KRR1	0.0107874	0.28927	2.12208	1.19004	3.78411
C21orf125	0.0108047	0.28927	1.35199	1.07217	1.70483
IL24	0.0107557	0.28927	0.574408	0.37514	0.879525
HOXD1	0.010755	0.28927	1.31537	1.06553	1.62378
HPGD	0.0108768	0.290493	0.675475	0.499427	0.913581
HMOX2	0.0109241	0.29132	0.405632	0.202469	0.812652
IQCB1	0.0109885	0.292599	1.7385	1.13519	2.66245
PRKAA2	0.0110049	0.2926	0.74431	0.592779	0.934576
LMBRD1	0.0110654	0.293332	1.82171	1.14692	2.89351
tcag7.1136	0.0110567	0.293332	1.36844	1.07435	1.74302
CACHD1	0.011169	0.295638	1.38547	1.07702	1.78227
OR2A14	0.0112215	0.296148	1.83974	1.14846	2.94712
PPP2CB	0.0112183	0.296148	1.62532	1.11661	2.3658
TXNDC11	0.0112725	0.297053	0.475266	0.267345	0.844893
DFFA	0.0113029	0.297414	0.352078	0.156988	0.789605
LOXL2	0.0113329	0.297765	0.726302	0.567051	0.930277
CCT2	0.0113592	0.297795	1.47614	1.0919	1.9956
CEP110	0.0113842	0.297795	0.551555	0.3479	0.874427
B4GALNT2	0.0113694	0.297795	1.54739	1.10353	2.16978
LCN1	0.0114206	0.297871	1.85587	1.1494	2.99656
KLHDC7B	0.01141	0.297871	0.798935	0.671405	0.950688
SERPINA3	0.0115601	0.298379	0.841809	0.736493	0.962183
CCNT1	0.0115249	0.298379	2.26871	1.20161	4.28346
CASK	0.011574	0.298379	0.668201	0.488639	0.913745
SHQ1	0.0115541	0.298379	0.538214	0.332779	0.870471
ANGPTL1	0.0115109	0.298379	1.29671	1.06002	1.58625
ZNF792	0.0115268	0.298379	0.525064	0.318528	0.865521
RBM43	0.0114727	0.298379	0.622168	0.430648	0.898864
C17orf54	0.0115578	0.298379	1.83696	1.14585	2.94491
UQCR	0.0116799	0.299523	2.28893	1.20257	4.35669
PCDH9	0.0116535	0.299523	1.28978	1.05839	1.57176
PINK1	0.0116697	0.299523	2.2436	1.19731	4.2042
OR56A3	0.0116857	0.299523	1.60714	1.11144	2.32392
COX7B2	0.0117423	0.300541	1.35638	1.07007	1.71929
C15orf52	0.0117658	0.300711	1.33748	1.06667	1.67704
CSGlcA-T	0.011818	0.301613	0.564665	0.36187	0.881106
C14orf108	0.0118512	0.302026	2.06205	1.17358	3.62314
KIAA0355	0.0118853	0.302464	2.24482	1.19553	4.21506
CCDC109A	0.0119211	0.302942	0.501459	0.292804	0.858804
FBLIM1	0.0120607	0.303971	0.628964	0.437928	0.903334
EEF2	0.01203	0.303971	0.553905	0.349297	0.878367
MYOM2	0.0120441	0.303971	1.28068	1.05578	1.5535
AKR1C4	0.0120701	0.303971	0.50824	0.299611	0.862145
RAB13	0.0120362	0.303971	0.474066	0.264742	0.848897
RAB1A	0.0120875	0.303971	2.04186	1.16922	3.56577
C17orf80	0.0120025	0.303971	1.88217	1.14912	3.08286
C14orf139	0.0120981	0.303971	1.35619	1.06897	1.72058
TUBB1	0.0121334	0.304372	1.53141	1.09764	2.13661
ENO3	0.0121653	0.304372	1.44571	1.08379	1.92848
BMP6	0.012156	0.304372	1.36277	1.06993	1.73576
TGFB2	0.0121853	0.304445	0.78833	0.654555	0.949445
RWDD2A	0.0122843	0.305205	1.62995	1.11196	2.38923
TRAF3IP1	0.0122813	0.305205	0.540422	0.333834	0.874853
MPL	0.0122569	0.305205	1.77993	1.13359	2.7948
C15orf2	0.0122634	0.305205	1.42459	1.07998	1.87918
PLCXD3	0.012337	0.305266	1.33629	1.06485	1.67691
ITGA7	0.0123381	0.305266	1.4721	1.08742	1.99285
CEP170L	0.012321	0.305266	0.60516	0.408369	0.896785
UTP3	0.0123626	0.305312	1.75276	1.1292	2.72066
STRAP	0.0123799	0.305312	1.66683	1.11689	2.48756
EIF4A2	0.0123914	0.305312	1.66202	1.11613	2.47491
RANBP10	0.0124468	0.30583	2.09243	1.1727	3.7335
ASPA	0.0124385	0.30583	1.29407	1.05722	1.58399
VSTM1	0.0124663	0.305887	1.98549	1.15936	3.40029
TNFAIP3	0.0125439	0.307368	0.670675	0.490125	0.917734
PAQR4	0.0126607	0.309804	0.618664	0.424142	0.9024
FOXD3	0.0127314	0.310853	0.458842	0.248584	0.846938
CRYAA	0.0127384	0.310853	0.520725	0.311624	0.870134
MASP2	0.0128988	0.310932	1.73149	1.12329	2.669
SGCA	0.0128928	0.310932	1.39217	1.0726	1.80694
HMG1L1	0.0128852	0.310932	0.560875	0.355587	0.88468
PSMA2	0.012839	0.310932	2.00398	1.15902	3.46493
RNF39	0.012861	0.310932	1.37783	1.07035	1.77365
TSPAN12	0.0128766	0.310932	1.36812	1.0687	1.75143
ME1	0.012875	0.310932	1.29847	1.05693	1.59521
PIK3R3	0.0127682	0.310932	0.64392	0.455373	0.910535
PSG5	0.0127826	0.310932	1.96397	1.15446	3.34113
TRIM41	0.0129406	0.31152	0.448135	0.237965	0.843927
SLC25A22	0.0129922	0.312338	0.487255	0.276302	0.859269
TMEM102	0.0130297	0.312818	0.576464	0.373194	0.890452
DEXI	0.0130894	0.313828	0.494356	0.283378	0.862409
CALM1	0.0131383	0.314577	2.04883	1.1623	3.61152
ATP5B	0.0131698	0.31491	1.5927	1.10238	2.30112
ERG	0.0132067	0.314945	1.79618	1.13028	2.85439
PNMA2	0.013202	0.314945	0.602868	0.404026	0.899571
ALDH1B1	0.0132583	0.315385	0.589633	0.38818	0.895633
ARPC1B	0.0132605	0.315385	0.617224	0.421315	0.904229
EIF1B	0.0133049	0.315597	1.75127	1.12378	2.72914
MMP11	0.0133036	0.315597	0.727954	0.566144	0.936011
JMJD2B	0.0133355	0.315902	0.719253	0.554027	0.933754
CCDC88C	0.0134283	0.31655	0.539726	0.33101	0.880048
C1orf53	0.0134339	0.31655	0.725392	0.562378	0.935659
TMEM89	0.0134019	0.31655	2.06868	1.16274	3.68046
TTF1	0.0133906	0.31655	2.40343	1.19958	4.81538
MPG	0.0134748	0.317095	0.539791	0.331	0.880286
GALNTL4	0.0135064	0.317287	0.696218	0.522359	0.927943
MGAM	0.0135186	0.317287	0.716645	0.550145	0.933535
CISH	0.0135413	0.317402	0.691308	0.515714	0.92669
NAT6	0.0135626	0.317483	0.515423	0.304536	0.872348
GPR84	0.0136018	0.317982	0.707503	0.537491	0.931291
NLRP14	0.0136343	0.318241	1.89048	1.13978	3.13563
KLF11	0.0136706	0.318241	1.74815	1.12141	2.72519
LOC100101267	0.0136499	0.318241	0.508599	0.297192	0.87039
APBB3	0.0136843	0.318241	1.72026	1.11764	2.64781
TRIM11	0.0137086	0.31839	0.514669	0.303487	0.8728
EXOC1	0.0137723	0.319453	2.21077	1.17594	4.15624
CYP4F11	0.0138353	0.320496	0.766595	0.620373	0.947283
SEH1L	0.0139366	0.322425	0.544886	0.335828	0.884086
EFEMP1	0.0140079	0.322971	1.27868	1.05099	1.5557
MORF4	0.0139936	0.322971	1.73069	1.11744	2.68051
C11orf41	0.0140262	0.322971	0.733691	0.573079	0.939317
COQ3	0.0140328	0.322971	1.53238	1.09009	2.15411
EPM2A	0.014089	0.323848	1.86984	1.1345	3.08178
HSPA2	0.0141097	0.323905	0.766127	0.619314	0.947742
ORM1	0.0141326	0.324014	0.737617	0.578448	0.940583
2014-03-10	0.0141593	0.324208	1.68044	1.11	2.54403
NIN	0.0142386	0.325605	0.43612	0.224613	0.846791
KLF4	0.0142845	0.325817	1.38013	1.06656	1.78587
TDRD10	0.0142727	0.325817	1.66222	1.10704	2.49582
C9orf45	0.0147019	0.326965	1.4943	1.08218	2.06338
MPN2	0.0146256	0.326965	1.99387	1.14581	3.46961
CEACAM8	0.0143681	0.326965	1.52412	1.08763	2.13577
LEMD3	0.0146283	0.326965	1.83391	1.12705	2.9841
C6orf113	0.0144	0.326965	1.86865	1.13254	3.08321
KCNIP2	0.0144103	0.326965	1.51561	1.08626	2.11466
CYP51A1	0.0144441	0.326965	0.553928	0.345053	0.889243
GMNN	0.0146298	0.326965	1.4998	1.08321	2.07661
GPR89A	0.0145379	0.326965	0.576262	0.370361	0.896634
GNPAT	0.0146443	0.326965	0.482848	0.269114	0.866331
C21orf90	0.0144489	0.326965	1.54168	1.08981	2.18091
LIMA1	0.0146665	0.326965	1.54301	1.08916	2.18599
SERINC3	0.0145123	0.326965	1.8868	1.13406	3.13917
PRO1768	0.014689	0.326965	1.65	1.10353	2.46708
PBX2	0.0146495	0.326965	0.579658	0.374118	0.898121
DNAJC4	0.0144814	0.326965	0.474371	0.260914	0.862459
C10orf47	0.0144859	0.326965	0.72452	0.559581	0.938076
LSR	0.0145155	0.326965	0.631113	0.436335	0.912841
LOC4951	0.0146901	0.326965	1.90452	1.13511	3.19545
HSD11B1L	0.0145247	0.326965	0.611271	0.411912	0.907114
MBD5	0.0147576	0.326979	1.56501	1.09184	2.24325
NPY1R	0.0147264	0.326979	0.90713	0.838791	0.981037
MATK	0.0147449	0.326979	0.68414	0.504251	0.928205
C6orf66	0.0148432	0.327225	1.49051	1.08114	2.05487
PGRMC2	0.0148972	0.327225	1.66818	1.10496	2.51848
DLG2	0.0148241	0.327225	1.51674	1.08491	2.12047
IFT81	0.0148944	0.327225	0.499369	0.285542	0.873318
ANKS4B	0.0148697	0.327225	1.78476	1.11976	2.84469
WDR59	0.0148081	0.327225	2.28074	1.17516	4.42643
INSIG2	0.0148037	0.327225	1.63601	1.10118	2.4306
SOD1	0.0149365	0.327684	1.75502	1.11575	2.76055
FOXN1	0.0150674	0.329744	2.41812	1.18651	4.92814
MRPS22	0.0150511	0.329744	2.01603	1.14555	3.54798
UCKL1	0.0150877	0.329781	1.67394	1.10484	2.53619
PIR	0.0159739	0.329878	1.32585	1.05403	1.66777
C3orf39	0.0152659	0.329878	0.554238	0.344056	0.892818
OR4C3	0.0153678	0.329878	2.19141	1.16193	4.13303
ENPEP	0.0152536	0.329878	1.36398	1.06148	1.7527
ATXN7L3	0.0154547	0.329878	0.522225	0.308671	0.883527
IPO8	0.0153984	0.329878	0.50533	0.290927	0.87774
ANK3	0.0156339	0.329878	0.712787	0.541679	0.937947
AMZ2	0.0156414	0.329878	1.72065	1.10811	2.67178
C16orf80	0.0156906	0.329878	1.75712	1.11227	2.77581
C10orf65	0.0158796	0.329878	1.29539	1.04967	1.59864
KRTAP1-1	0.0153855	0.329878	1.98036	1.13953	3.44161
LOC654346	0.015891	0.329878	0.611255	0.4097	0.911965
GPAM	0.0157033	0.329878	1.38469	1.06333	1.80316
GEMIN5	0.015221	0.329878	0.469471	0.254929	0.864566
CXCL14	0.0158214	0.329878	0.829684	0.712934	0.965552
GARNL4	0.0157471	0.329878	1.59337	1.0917	2.32559
PPT2	0.0159857	0.329878	1.77239	1.11263	2.82335
FNBP1L	0.0156176	0.329878	0.572824	0.364635	0.899879
NAT14	0.0153849	0.329878	0.610327	0.409372	0.909929
TEX264	0.015988	0.329878	0.579747	0.372069	0.903343
ACTR6	0.0153721	0.329878	1.83762	1.12342	3.00585
CENTD3	0.0158716	0.329878	1.5855	1.09019	2.30583
NUP98	0.0156399	0.329878	0.440293	0.226399	0.856267
AGTRL1	0.0154018	0.329878	2.14309	1.15675	3.97047
ADH6	0.0152723	0.329878	0.55783	0.348088	0.893954
NUP43	0.0157276	0.329878	1.9333	1.1323	3.30094
SLMO2	0.0159099	0.329878	1.7098	1.10554	2.64431
ELK1	0.0159453	0.329878	0.584449	0.377627	0.904544
UBE2R2	0.0155874	0.329878	0.529717	0.31652	0.886515
WWOX	0.0155298	0.329878	1.36184	1.06044	1.7489
VPS29	0.0154572	0.329878	1.83646	1.12283	3.00366
STXBP1	0.0154066	0.329878	2.00082	1.14164	3.50661
FSD1L	0.0151943	0.329878	0.661456	0.47379	0.923455
TMEM28	0.0156208	0.329878	1.30819	1.05217	1.6265
IGFALS	0.0158705	0.329878	0.83016	0.713625	0.965724
SPRED1	0.0156847	0.329878	0.645514	0.452588	0.920677
RANBP2	0.0158182	0.329878	0.490803	0.27533	0.874903
AGK	0.0155819	0.329878	0.460393	0.245546	0.863224
CYP3A4	0.0154528	0.329878	1.50507	1.08105	2.0954
MRPL45	0.015645	0.329878	1.61162	1.09446	2.37315
CILP2	0.015264	0.329878	0.631338	0.435409	0.915433
CGNL1	0.0158949	0.329878	0.747926	0.590647	0.947084
CCPG1	0.015533	0.329878	1.99953	1.14071	3.50494
PHTF1	0.0153198	0.329878	0.555157	0.345002	0.893327
GIP	0.0159321	0.329878	2.19291	1.15807	4.15247
CADM1	0.015607	0.329878	0.754951	0.601122	0.948146
CSN1S1	0.0158102	0.329878	1.19744	1.03442	1.38614
LL22NC03-75B3.6	0.0159995	0.329878	0.40629	0.195243	0.845467
TMEM16F	0.0153174	0.329878	1.86507	1.12692	3.08674
CNR1	0.0160541	0.33024	1.38945	1.06307	1.81604
GOSR2	0.0160413	0.33024	1.82499	1.11843	2.97791
SPACA4	0.0161375	0.33119	2.06453	1.14378	3.72651
B4GALNT4	0.0161278	0.33119	0.731529	0.567066	0.943692
ABP1	0.0161829	0.331358	1.47738	1.07486	2.03064
UNC5B	0.0161775	0.331358	0.741447	0.581027	0.946158
LHFPL1	0.0162781	0.332544	0.676293	0.491548	0.930474
PTGES	0.0162665	0.332544	0.709365	0.536078	0.938666
FANCF	0.0163269	0.333159	0.642348	0.447596	0.92184
TMF1	0.0163816	0.333891	0.509406	0.293676	0.88361
SLC35A1	0.0165056	0.335156	1.61821	1.09182	2.39839
THSD1	0.0165377	0.335156	1.5725	1.08601	2.27693
CNTFR	0.0165258	0.335156	1.60293	1.08985	2.35755
SLC4A7	0.0165098	0.335156	0.746288	0.587496	0.948
DRD2	0.0164976	0.335156	2.36086	1.1698	4.76463
IDI1	0.0166472	0.335466	1.46554	1.07181	2.0039
HIST1H3J	0.0166362	0.335466	0.575983	0.3667	0.904709
ICAM1	0.0166357	0.335466	0.729399	0.563387	0.944331
PIGF	0.0166254	0.335466	1.64919	1.09511	2.48362
BAZ1A	0.0165842	0.335466	0.52257	0.307301	0.88864
C1QTNF6	0.0167287	0.336728	0.672893	0.486412	0.930867
LOC492311	0.01684	0.338204	1.47527	1.0725	2.0293
B3GALNT2	0.0168388	0.338204	0.649559	0.456002	0.925275
MAP3K13	0.0168853	0.338732	1.72033	1.10237	2.68469
SRD5A2	0.0169432	0.33875	0.772342	0.624779	0.954757
MYOM1	0.0169305	0.33875	1.49486	1.07475	2.07918
PTPN9	0.0169089	0.33875	0.389999	0.180103	0.844509
P4HB	0.016968	0.338866	0.585426	0.377203	0.908591
TIMP1	0.0170359	0.339841	0.688721	0.506993	0.93559
SERPINB7	0.0170695	0.339914	0.666555	0.477617	0.930236
RELA	0.0170778	0.339914	0.385665	0.176266	0.843827
L3MBTL	0.0171412	0.340796	1.5834	1.08512	2.31049
ITGB1BP1	0.0171654	0.340897	1.69621	1.09837	2.61946
CXorf56	0.0172116	0.341055	1.65098	1.09293	2.49398
STAR	0.0172015	0.341055	0.756185	0.600864	0.951656
ZNF75	0.0173125	0.341104	2.02064	1.13218	3.60632
GHITM	0.017329	0.341104	1.82177	1.11158	2.98569
PGM5	0.0172496	0.341104	1.5421	1.07966	2.20263
OR5T2	0.0172695	0.341104	2.464	1.17285	5.17651
CLIC6	0.0173281	0.341104	0.88468	0.799756	0.978621
PLA2G1B	0.0172994	0.341104	0.634252	0.435955	0.922747
LOC283677	0.0173514	0.341168	1.47436	1.0708	2.03001
GOLIM4	0.0173765	0.341285	0.69081	0.509323	0.936968
CDKL1	0.0174876	0.341958	0.59427	0.386871	0.912855
RTN4IP1	0.0174833	0.341958	1.41812	1.06313	1.89165
CHGB	0.0174689	0.341958	1.16079	1.02649	1.31267
SPN	0.0174703	0.341958	0.559161	0.346208	0.903101
ALDOC	0.0178431	0.342992	1.47603	1.06952	2.03706
ST7	0.0180224	0.342992	0.481203	0.262469	0.882221
DNAJB8	0.0177511	0.342992	2.0543	1.13287	3.72521
CYLC2	0.0177628	0.342992	0.401214	0.188558	0.853703
C21orf109	0.0176902	0.342992	0.595563	0.38811	0.913903
MICALL2	0.0179261	0.342992	0.636132	0.437408	0.925141
TNFRSF9	0.0179596	0.342992	0.749582	0.590392	0.951695
GPR81	0.0176066	0.342992	1.37862	1.05757	1.79712
POLG2	0.0178916	0.342992	1.50283	1.07269	2.10545
BTN2A3	0.0180052	0.342992	0.345848	0.143491	0.833577
C7orf20	0.0176422	0.342992	1.84218	1.11221	3.05124
BCAS2	0.0179314	0.342992	2.18221	1.14362	4.16399
ATP6V1E1	0.0178876	0.342992	1.80422	1.10702	2.94051
SMYD3	0.0178826	0.342992	0.694487	0.513587	0.939106
MAP4K2	0.0179447	0.342992	0.581984	0.371731	0.911157
PRR14	0.0177233	0.342992	0.480795	0.262478	0.880696
THAP2	0.0179135	0.342992	1.6832	1.09375	2.59032
RAD51C	0.0178872	0.342992	1.51401	1.07408	2.13413
NIP30	0.0180426	0.342992	1.77924	1.10365	2.86837
ASAM	0.0180603	0.342992	0.68474	0.500246	0.937276
PREP	0.0180511	0.342992	1.69971	1.09501	2.63833
CBLN2	0.0179485	0.342992	0.875732	0.784596	0.977454
KRI1	0.0180289	0.342992	0.520584	0.303067	0.894217
VTA1	0.0175906	0.342992	1.75744	1.10336	2.79926
FLJ25801	0.0176269	0.342992	0.561366	0.348473	0.904322
TP53BP2	0.0177547	0.342992	0.70023	0.521547	0.940129
CTXN1	0.017627	0.342992	0.56586	0.353583	0.905579
GPX2	0.0181416	0.343403	1.25424	1.03937	1.51353
CDAN1	0.018158	0.343403	0.579905	0.368998	0.911359
ZNF511	0.0181759	0.343403	0.496276	0.277485	0.88758
TTRAP	0.0181186	0.343403	1.6245	1.08631	2.42932
MUS81	0.0181783	0.343403	0.411988	0.197385	0.859912
PAPSS1	0.018222	0.343864	0.603851	0.397261	0.917874
DEPDC7	0.0183076	0.345113	0.739975	0.576198	0.950302
NDUFS4	0.0184488	0.345934	1.79644	1.10359	2.92426
ASH1L	0.0184435	0.345934	0.616653	0.412495	0.921855
GIPC2	0.0184591	0.345934	1.37112	1.05452	1.78277
FOXQ1	0.0183954	0.345934	0.640605	0.442384	0.927645
ODF3L1	0.0184741	0.345934	1.93336	1.11719	3.34581
C14orf169	0.0184005	0.345934	0.63521	0.435578	0.926338
GPX6	0.0184871	0.345934	0.630025	0.428966	0.925322
LOC751071	0.0185803	0.347114	0.615172	0.410489	0.921917
INVS	0.0185962	0.347114	1.79556	1.10283	2.92342
IRF7	0.0186086	0.347114	0.63483	0.434808	0.926866
APPL1	0.0186854	0.34715	0.59346	0.38418	0.916745
MRAP	0.0186658	0.34715	1.2389	1.03636	1.48102
C9orf46	0.0186826	0.34715	0.659155	0.465729	0.932913
PPIE	0.0186885	0.34715	2.20594	1.14086	4.26536
CEP170	0.0187089	0.347167	0.573991	0.361356	0.911749
CSH1	0.0188178	0.347877	3.0635	1.20378	7.7963
PDZD8	0.0188253	0.347877	0.608327	0.401812	0.920982
YIPF5	0.0188144	0.347877	1.89931	1.11214	3.24364
DHODH	0.0188166	0.347877	1.74735	1.09687	2.78358
GRPEL1	0.0188869	0.348196	1.99561	1.1209	3.55294
ZNF364	0.0189012	0.348196	0.520415	0.301664	0.897793
MYCT1	0.0188879	0.348196	1.47644	1.06647	2.04402
STX6	0.0189425	0.348417	0.618221	0.413718	0.923812
SCGB1C1	0.0189523	0.348417	1.39052	1.0558	1.83134
TTYH3	0.0189758	0.348489	0.613661	0.408088	0.92279
TMED9	0.0190374	0.348502	0.647177	0.449843	0.931075
PPP1R14B	0.0190129	0.348502	0.627783	0.425439	0.926363
PPWD1	0.0190901	0.348502	1.93807	1.11444	3.37039
AKR1C1	0.0190939	0.348502	1.21777	1.03278	1.43589
ETFDH	0.0190247	0.348502	1.76307	1.09759	2.83204
C6orf47	0.0190638	0.348502	0.572033	0.3586	0.912499
CLIC5	0.0191287	0.348781	1.44347	1.06184	1.96226
TXNRD1	0.0192355	0.348943	1.43206	1.06018	1.93438
SOX6	0.019227	0.348943	0.704447	0.525372	0.94456
HAS1	0.019212	0.348943	1.26625	1.0392	1.5429
NRN1L	0.0191673	0.348943	1.69506	1.08995	2.6361
CD164	0.019227	0.348943	1.65486	1.08546	2.52295
DIRAS3	0.0192736	0.349277	0.801561	0.666011	0.964699
GAL3ST2	0.0193091	0.349565	2.05216	1.1237	3.74776
KIF26B	0.0193797	0.350133	0.660654	0.46673	0.935151
MYH4	0.019373	0.350133	1.45173	1.06216	1.98417
RNASE1	0.0194191	0.350488	1.68956	1.08838	2.62281
C2orf60	0.0194489	0.35067	2.17322	1.13335	4.16718
CCT4	0.0194928	0.351107	1.82991	1.10215	3.03822
HPCAL1	0.0196177	0.352643	1.6448	1.08293	2.49819
CHERP	0.0196056	0.352643	0.479129	0.258281	0.888817
MKI67	0.0196393	0.352675	0.796037	0.657223	0.96417
FAM84B	0.0197301	0.352973	1.49239	1.06587	2.08957
NAV1	0.019854	0.352973	0.676291	0.486618	0.939893
TSHB	0.0197666	0.352973	1.718	1.0899	2.70805
RPLP1	0.0198127	0.352973	0.614015	0.40737	0.925485
PART1	0.0196985	0.352973	1.34638	1.0486	1.72872
SVEP1	0.0197668	0.352973	1.47885	1.06422	2.05501
PHLDB2	0.0196998	0.352973	1.3964	1.05472	1.84879
CPB2	0.0198371	0.352973	1.39767	1.05454	1.85245
FBXO6	0.0198177	0.352973	0.641737	0.441869	0.932011
RUNDC2A	0.0198314	0.352973	0.517429	0.297232	0.900751
SLC35A5	0.0199476	0.353121	1.62362	1.07951	2.442
SUPT16H	0.0200099	0.353121	0.468825	0.247636	0.887582
SEC14L2	0.0199468	0.353121	0.796701	0.657917	0.964759
KIAA0133	0.0199764	0.353121	0.605249	0.396503	0.923892
FIGF	0.0200775	0.353121	1.18575	1.0271	1.36889
CR1	0.0200217	0.353121	1.64613	1.08158	2.50536
ANKH	0.0199305	0.353121	0.736	0.568571	0.952733
TMEM16C	0.0198939	0.353121	1.12781	1.01921	1.24798
ZFR	0.0200804	0.353121	0.410864	0.1941	0.869703
JMJD4	0.0200279	0.353121	0.645232	0.44603	0.9334
C2orf42	0.0200698	0.353121	2.35927	1.14428	4.8643
TAOK1	0.0201035	0.353179	0.662374	0.46801	0.937455
PPID	0.0201646	0.353208	2.30973	1.13986	4.68025
CCDC16	0.0201394	0.353208	1.73363	1.08995	2.75745
NOTCH2NL	0.0201543	0.353208	0.669275	0.476972	0.93911
ALDH18A1	0.0201956	0.353403	0.647636	0.448875	0.934407
DUS1L	0.0202961	0.354441	0.610358	0.402261	0.926106
AADAC	0.0203345	0.354441	1.2204	1.0314	1.44404
LBP	0.0203283	0.354441	0.797694	0.659045	0.965512
PTH2R	0.0203111	0.354441	1.24193	1.03424	1.49133
MNAT1	0.0203929	0.355112	1.96571	1.11032	3.4801
NNAT	0.0204908	0.356075	1.37077	1.04983	1.78984
TNFRSF18	0.0205082	0.356075	0.742594	0.577319	0.955185
CAPZA2	0.0204706	0.356075	1.48956	1.06342	2.08647
CMA1	0.0205744	0.356877	1.42455	1.05586	1.92197
KIAA1967	0.020635	0.35758	0.579495	0.365093	0.919804
CSNK2A1P	0.0207233	0.358603	0.527169	0.306435	0.906905
BTNL3	0.0207343	0.358603	1.60905	1.07526	2.40782
LOC388152	0.0207809	0.359059	0.713029	0.535275	0.949809
ABCC9	0.0208569	0.360024	1.40173	1.05258	1.8667
B3GNT7	0.0208944	0.360321	2.44258	1.14487	5.21125
CTAGE3	0.0209866	0.360445	0.539585	0.319556	0.911116
CORO1A	0.020931	0.360445	0.705071	0.524108	0.948518
TBCA	0.0210277	0.360445	1.8266	1.09498	3.04706
TSC22D1	0.0210432	0.360445	1.54479	1.06764	2.23518
MYO1E	0.02097	0.360445	0.606611	0.396824	0.927304
ZNF469	0.0209564	0.360445	0.768732	0.614904	0.961044
TROVE2	0.021022	0.360445	0.489425	0.266759	0.897952
CROCCL2	0.0210828	0.360651	1.58402	1.07155	2.34157
ZRANB1	0.0210956	0.360651	0.561276	0.343571	0.916932
RY1	0.0212104	0.360861	2.15106	1.12124	4.12674
NTRK1	0.021198	0.360861	0.580127	0.365086	0.921829
THADA	0.0212498	0.360861	0.427038	0.207036	0.880819
FAM46D	0.0211804	0.360861	1.50887	1.06347	2.1408
FLJ32549	0.0211605	0.360861	1.57644	1.07053	2.32144
SIKE	0.0211565	0.360861	0.514722	0.292643	0.905328
MLXIPL	0.0212422	0.360861	1.63308	1.07592	2.47877
SCN9A	0.0213013	0.361048	1.58006	1.07044	2.33229
MOGAT2	0.0212837	0.361048	0.835941	0.717697	0.973667
C6orf72	0.0213732	0.361921	1.67824	1.07982	2.60828
PDLIM5	0.0215002	0.362162	0.680164	0.489685	0.944735
C20orf200	0.0214787	0.362162	2.07472	1.11377	3.86475
ADAM19	0.0214913	0.362162	0.595795	0.38316	0.926431
RAB3C	0.0215093	0.362162	1.21505	1.02914	1.43455
RCL1	0.0214146	0.362162	0.602912	0.391781	0.927821
LHX6	0.0214743	0.362162	1.36242	1.04673	1.77333
CXorf15	0.0215828	0.363055	0.633965	0.429754	0.935214
TM2D1	0.0216053	0.363091	1.6581	1.07707	2.55257
DDX21	0.0217615	0.363317	0.556923	0.337795	0.918199
OR51E1	0.0216941	0.363317	1.46643	1.05758	2.03333
TEX14	0.0217525	0.363317	1.2437	1.03232	1.49837
BGN	0.0217167	0.363317	0.70412	0.521856	0.950041
TMEM115	0.0217259	0.363317	0.506074	0.282893	0.905328
FOXRED2	0.0217005	0.363317	0.621282	0.413808	0.932781
SERPINB8	0.0216929	0.363317	0.662333	0.46593	0.941528
OXSR1	0.0218269	0.364068	0.436188	0.21465	0.886374
BTAF1	0.0218734	0.364502	1.73794	1.08349	2.78772
FXYD1	0.0219002	0.364607	1.31286	1.04023	1.65693
ABCC1	0.0220322	0.364992	0.602489	0.390478	0.929612
IFNAR2	0.0220796	0.364992	0.610194	0.399736	0.931455
TXNDC4	0.0219698	0.364992	2.32672	1.12974	4.79193
PRIM1	0.0220258	0.364992	1.60152	1.07022	2.39659
IMPA1	0.0220416	0.364992	1.49647	1.05976	2.11314
FAM57A	0.0220872	0.364992	0.642251	0.439584	0.938357
POLR2K	0.0219907	0.364992	1.60568	1.07073	2.4079
PDCD2	0.0220739	0.364992	1.9698	1.10238	3.51974
INTS7	0.022144	0.365592	0.593083	0.379097	0.927856
FUSIP1	0.0222082	0.365903	2.62885	1.14813	6.01922
ECH1	0.0222162	0.365903	1.91507	1.09727	3.34238
ZDHHC21	0.0222245	0.365903	0.549327	0.328713	0.918003
CLK4	0.0223865	0.36755	1.57946	1.06695	2.33815
TEAD1	0.0223769	0.36755	0.636746	0.432253	0.937983
ASPH	0.0223705	0.36755	0.742872	0.575628	0.958706
HCN3	0.0224555	0.367668	1.67474	1.0756	2.60762
JARID1B	0.0224381	0.367668	0.614745	0.404836	0.933494
IL32	0.0224447	0.367668	0.692431	0.505039	0.949355
PHF6	0.0225064	0.368163	0.65554	0.4561	0.94219
CSNK1E	0.0225539	0.368601	0.540475	0.318532	0.917063
CTNNB1	0.0225829	0.368737	0.686755	0.497207	0.948564
IL6	0.022629	0.369151	1.18358	1.02392	1.36813
MORC3	0.0226712	0.369502	1.87347	1.09184	3.21466
MAN2B1	0.0227398	0.370281	0.594825	0.380415	0.930081
GPD1	0.0227657	0.370364	1.2294	1.0292	1.46855
APP	0.0228184	0.370881	0.714641	0.535134	0.954363
RBM42	0.0228554	0.371145	0.573958	0.355817	0.925835
RNF19B	0.0229455	0.372229	0.593355	0.37841	0.930392
ZNF645	0.0229639	0.372229	3.14155	1.17128	8.42612
ARL6IP6	0.023037	0.372397	1.63905	1.07038	2.50984
C4BPB	0.0230311	0.372397	1.31341	1.03825	1.66148
MYF6	0.023004	0.372397	1.22772	1.02869	1.46526
WTAP	0.0231169	0.37284	1.8181	1.08544	3.0453
PTPRE	0.0230872	0.37284	0.690238	0.501313	0.950361
OR7A10	0.0231272	0.37284	1.81124	1.08484	3.02404
SCOC	0.0231604	0.373038	1.49678	1.05676	2.12002
ZNF136	0.0232559	0.373779	0.6043	0.391125	0.933662
BICD1	0.0232998	0.373779	0.6604	0.461446	0.945134
EPS8	0.0232997	0.373779	1.50963	1.05761	2.15484
VN1R5	0.0233114	0.373779	2.25172	1.11665	4.54058
AHDC1	0.0232773	0.373779	0.5563	0.335191	0.923263
ARHGEF9	0.0233681	0.374353	0.654417	0.453602	0.944136
DAG1	0.0233916	0.374391	0.573702	0.354857	0.927511
WDR53	0.0234747	0.374711	1.76566	1.07972	2.88738
SP100	0.0234566	0.374711	0.448706	0.224346	0.897443
INHBA	0.0234743	0.374711	0.786685	0.639233	0.968149
ZNF674	0.0235064	0.374837	2.00173	1.098	3.64927
MAP1LC3A	0.0235246	0.374837	0.645471	0.44192	0.942778
GUCA1A	0.0235818	0.375185	1.53688	1.05939	2.2296
CABIN1	0.0236493	0.375185	0.541651	0.318474	0.921224
KIAA1026	0.0236666	0.375185	0.655066	0.454083	0.945005
KIAA1666	0.0236645	0.375185	1.38846	1.04487	1.84503
SYP	0.0236728	0.375185	1.49265	1.05501	2.11185
GPR110	0.0235914	0.375185	1.26107	1.03161	1.54156
LOC643406	0.023724	0.375438	1.74865	1.07738	2.83817
TMEM101	0.0237309	0.375438	0.761295	0.601031	0.964293
SCLT1	0.0238977	0.375791	0.672704	0.476897	0.948906
C2orf18	0.0238273	0.375791	0.538202	0.314486	0.921066
MORF4L1	0.0237989	0.375791	1.76773	1.07865	2.89701
MUC7	0.0237905	0.375791	1.57909	1.06262	2.34658
UBXD6	0.0239009	0.375791	1.38541	1.04406	1.83836
SRD5A2L2	0.023893	0.375791	1.70121	1.07284	2.69764
PHF10	0.0238824	0.375791	1.60962	1.06504	2.43266
SNX21	0.0239514	0.376252	1.83729	1.08358	3.11528
JARID1A	0.0240165	0.376272	0.547506	0.324484	0.923812
LOC124446	0.0240371	0.376272	0.576882	0.357745	0.930251
PLEKHH2	0.0240011	0.376272	1.3767	1.04298	1.81718
ARMC10	0.0240195	0.376272	0.499423	0.273274	0.91272
ENTPD5	0.0241084	0.376573	0.642651	0.437627	0.943728
PIGP	0.0241318	0.376573	1.56245	1.06013	2.30278
ZNF238	0.024162	0.376573	0.826764	0.700743	0.97545
TAPBPL	0.0241448	0.376573	0.657382	0.456519	0.946622
FUNDC2	0.0241357	0.376573	1.58615	1.06221	2.36853
POLH	0.0242669	0.377546	0.525591	0.300342	0.91977
MBOAT2	0.0242659	0.377546	0.71926	0.539983	0.958058
APPBP1	0.0243989	0.377622	1.64671	1.06657	2.54242
KIAA1467	0.024393	0.377622	1.23523	1.02768	1.48471
TARS2	0.0243547	0.377622	0.608788	0.395221	0.937762
GFM2	0.0242959	0.377622	2.08411	1.10004	3.9485
PROC	0.0243884	0.377622	0.528104	0.30289	0.920778
OR51A7	0.0243898	0.377622	2.37266	1.11816	5.03462
C19orf56	0.0244221	0.377652	2.22545	1.10877	4.46678
ZG16	0.02459	0.377685	1.24795	1.02877	1.51383
LOC653319	0.0247211	0.377685	1.79457	1.07725	2.98954
SH3PXD2B	0.0246419	0.377685	0.56247	0.340501	0.929138
SNX8	0.0246239	0.377685	0.591752	0.374463	0.935126
PARL	0.0245178	0.377685	1.74199	1.07392	2.82565
MYBBP1A	0.0246572	0.377685	0.536366	0.311496	0.923568
RBBP4	0.0247097	0.377685	0.539671	0.315039	0.924475
PRKAR1A	0.0245995	0.377685	1.62106	1.06378	2.47028
PARN	0.0246148	0.377685	0.52001	0.293998	0.91977
C17orf62	0.024718	0.377685	0.569612	0.348551	0.930878
ZNF677	0.0247132	0.377685	1.48837	1.05193	2.10589
C13orf33	0.0245649	0.377685	1.28713	1.03289	1.60395
TRIO	0.0247063	0.377685	0.55095	0.327484	0.926901
HAGHL	0.0245484	0.377685	0.75497	0.590909	0.96458
EP300	0.0247513	0.377823	0.617838	0.405809	0.940648
BCAN	0.0247993	0.378232	0.520754	0.294571	0.92061
ADAMTS8	0.0248571	0.378789	0.704967	0.519438	0.956763
UBAP2L	0.0249687	0.380165	0.59352	0.376151	0.936503
PRLHR	0.0250646	0.380649	1.71449	1.06981	2.74765
OR1A2	0.0250535	0.380649	2.35696	1.11336	4.98967
SEC24C	0.0250614	0.380649	0.543056	0.318336	0.926412
CNTROB	0.0251729	0.381433	0.417329	0.194185	0.896893
ETFB	0.0251847	0.381433	1.42136	1.04473	1.93376
MIER2	0.0251816	0.381433	1.9568	1.08715	3.52211
C7orf10	0.0252019	0.381433	0.663278	0.46298	0.950228
TAOK3	0.0252572	0.381621	0.512742	0.285611	0.920497
ALMS1	0.0252559	0.381621	0.520302	0.293563	0.922165
NOS3	0.0252897	0.381789	1.55584	1.05626	2.29172
NEK4	0.025518	0.382625	0.535013	0.309025	0.926267
HBXIP	0.0255972	0.382625	1.91569	1.08253	3.39008
CAPN7	0.0255789	0.382625	1.84508	1.07765	3.15902
PLEKHA4	0.0254526	0.382625	0.751735	0.585269	0.96555
OR11A1	0.0255869	0.382625	2.27604	1.10559	4.68564
PPIH	0.0254671	0.382625	1.70575	1.06775	2.72497
RBP4	0.0255619	0.382625	1.2282	1.02544	1.47105
LDB2	0.0254842	0.382625	1.41277	1.0433	1.91309
RG9MTD3	0.0256029	0.382625	0.611438	0.396972	0.941771
NRAS	0.025515	0.382625	0.650306	0.445783	0.948662
ZNF621	0.0255902	0.382625	0.555402	0.331421	0.930754
PSMD14	0.0255512	0.382625	1.89586	1.08135	3.3239
SPACA1	0.025665	0.383138	1.88143	1.07987	3.27797
SPTLC2	0.0256802	0.383138	0.643309	0.436631	0.947817
SFT2D1	0.0257503	0.383863	1.90924	1.08145	3.37067
IL5RA	0.0258045	0.383912	2.20485	1.10018	4.41869
PFN3	0.0258183	0.383912	0.574234	0.352573	0.935252
SLC16A2	0.0257934	0.383912	1.32601	1.03468	1.69937
MAGEA9	0.025934	0.384891	1.12575	1.01431	1.24943
ESM1	0.0259402	0.384891	0.741393	0.569751	0.964744
KPNB1	0.0259489	0.384891	0.62042	0.407595	0.944372
DUSP10	0.0259712	0.384901	0.707203	0.521324	0.959357
NSBP1	0.0260168	0.385257	1.41787	1.04261	1.92821
CPA5	0.0260397	0.385275	1.71555	1.06654	2.75948
ZNF358	0.0260851	0.385626	0.627067	0.415687	0.945935
USP35	0.0261399	0.386117	0.653692	0.449444	0.950762
AUH	0.0262694	0.386173	1.58597	1.05593	2.38207
ERCC1	0.0263087	0.386173	0.459871	0.231743	0.912569
CCNC	0.0263051	0.386173	1.5048	1.04932	2.15801
OR6A2	0.0262299	0.386173	1.59113	1.05645	2.39641
ST6GALNAC4	0.0263172	0.386173	1.48822	1.04792	2.11352
PRB4	0.0262509	0.386173	1.90486	1.07909	3.36256
PADI3	0.0263119	0.386173	1.32303	1.03351	1.69365
C1orf69	0.02618	0.386173	1.88588	1.0781	3.2989
NUP54	0.0263806	0.386427	1.79613	1.07115	3.01181
CSNK2A1	0.0263971	0.386427	0.508516	0.279929	0.923764
SCTR	0.0263996	0.386427	2.05523	1.08813	3.88185
ANKRD13B	0.0265118	0.387433	0.647106	0.440544	0.950521
CAND1	0.0264974	0.387433	1.7104	1.06462	2.7479
DNASE1L2	0.026539	0.387473	1.40602	1.04047	1.9
HIP1	0.0265798	0.387473	0.603379	0.386077	0.942989
KIAA1683	0.0265644	0.387473	1.40846	1.04063	1.9063
ZNF498	0.0266033	0.387499	0.437877	0.211021	0.90861
TAL1	0.0266538	0.387917	1.96472	1.08132	3.56985
PPP2R5E	0.0267344	0.388773	0.537139	0.309949	0.930854
USO1	0.0267945	0.389329	1.62191	1.05716	2.48837
VCL	0.0268734	0.389839	0.573053	0.350003	0.938248
KIAA0574	0.0268658	0.389839	0.822529	0.691862	0.977873
XRCC6BP1	0.0269862	0.390971	1.52336	1.04908	2.21206
UQCC	0.0270612	0.390971	1.67949	1.06056	2.65962
BAI2	0.0270202	0.390971	0.787432	0.637117	0.97321
BLID	0.0270468	0.390971	0.650365	0.444136	0.952353
C3orf10	0.0270562	0.390971	1.69629	1.06177	2.71001
KCNJ12	0.0272576	0.392544	1.29791	1.0297	1.63599
GIPR	0.0272051	0.392544	0.463264	0.23403	0.917034
MMRN2	0.027218	0.392544	1.63819	1.05709	2.53871
GADD45A	0.0272582	0.392544	0.70597	0.518259	0.961669
RPSA	0.0273488	0.393248	0.538172	0.310389	0.933115
SGK2	0.0273512	0.393248	1.31918	1.03143	1.6872
ADH1C	0.0273997	0.393627	1.18119	1.01873	1.36956
SFRS15	0.0274513	0.394052	0.531761	0.303331	0.932213
PDCD7	0.0275162	0.394348	0.490364	0.260207	0.924099
L1CAM	0.0275049	0.394348	1.55206	1.04993	2.29433
LGALS9	0.027565	0.394729	0.676244	0.477507	0.957697
XRN1	0.0275986	0.394892	0.510588	0.280763	0.92854
OR10J3	0.027701	0.395722	2.14908	1.08756	4.2467
LCN6	0.0276927	0.395722	1.39101	1.03689	1.86607
CSNK1A1	0.0278277	0.396104	2.01349	1.07926	3.75639
GPD2	0.0278643	0.396104	0.688891	0.494205	0.960272
SPIB	0.0279031	0.396104	0.560378	0.334401	0.939064
KDELC2	0.0278621	0.396104	0.644296	0.435453	0.953301
USP52	0.027777	0.396104	1.70712	1.06018	2.74884
MMD2	0.0278057	0.396104	2.05943	1.08202	3.91978
IL17RA	0.027791	0.396104	0.564017	0.338644	0.939381
ABCA1	0.0279056	0.396104	1.52779	1.04708	2.22919
SIPA1L2	0.0280372	0.39615	0.760187	0.595219	0.970876
NKAPL	0.027974	0.39615	1.32998	1.03132	1.71513
MOSC1	0.0280467	0.39615	1.28903	1.02773	1.61677
CPSF4	0.028021	0.39615	0.473617	0.243149	0.922535
ZYG11B	0.0280868	0.39615	0.541542	0.313259	0.936185
FTO	0.0280486	0.39615	1.47179	1.04251	2.07782
HEXA	0.028079	0.39615	0.489391	0.258638	0.926019
USPL1	0.0280152	0.39615	1.69701	1.05874	2.72006
TNRC15	0.0282013	0.396198	0.665433	0.462501	0.957406
YY1	0.0281333	0.396198	0.539987	0.311508	0.936048
DLG5	0.0281662	0.396198	0.662849	0.459144	0.95693
FAM128B	0.028191	0.396198	0.456611	0.226722	0.919597
FOXR1	0.0281998	0.396198	1.4527	1.04072	2.02777
PROX1	0.0282584	0.396374	1.32363	1.03032	1.70044
SENP7	0.0282438	0.396374	1.80221	1.06482	3.05024
OR4M2	0.0283702	0.396457	0.673968	0.473617	0.959073
ZFP106	0.0283756	0.396457	1.80244	1.06436	3.05233
FLJ20489	0.0283098	0.396457	1.77717	1.063	2.97114
PLAT	0.0283198	0.396457	0.841772	0.721661	0.981875
PCCA	0.0283677	0.396457	1.56769	1.04878	2.34337
DCLK2	0.028482	0.397493	0.550821	0.323063	0.939148
PARP14	0.0285116	0.397493	0.666181	0.463156	0.958204
GPR137B	0.0285232	0.397493	1.43308	1.03852	1.97754
UBE4B	0.0285577	0.397493	1.93601	1.07172	3.4973
ARHGAP12	0.0285836	0.397493	1.71871	1.05834	2.79112
KPNA3	0.0285696	0.397493	0.623364	0.408311	0.951683
BRD7	0.0286765	0.398381	1.77054	1.06132	2.95368
CTBP2	0.0286922	0.398381	0.571055	0.345688	0.943347
FOSL2	0.0287864	0.398756	0.620602	0.404654	0.951793
TOP3A	0.0287469	0.398756	0.516467	0.285672	0.933722
CGB2	0.0287759	0.398756	2.14081	1.08207	4.23545
FLJ37543	0.0288298	0.39893	1.49477	1.04241	2.14343
TAF7L	0.0288523	0.39893	1.51111	1.04352	2.18821
WDR51A	0.0288661	0.39893	0.660362	0.455144	0.958112
ARID1B	0.0289417	0.399665	1.95496	1.07127	3.56761
MCM4	0.029025	0.399885	0.732477	0.553872	0.968674
PEG10	0.0290122	0.399885	0.856902	0.745973	0.984326
THRAP3	0.0289816	0.399885	0.533539	0.303592	0.937653
C9orf16	0.0294158	0.400315	0.531536	0.300973	0.938725
UQCRC1	0.0291345	0.400315	0.524463	0.293705	0.936521
EIF2S2	0.0294271	0.400315	1.67331	1.05282	2.65948
SLC17A7	0.0293848	0.400315	1.87104	1.0648	3.28772
TBC1D4	0.0292734	0.400315	0.730949	0.551442	0.968888
VAMP3	0.0292633	0.400315	1.76345	1.05891	2.93675
PSG6	0.029415	0.400315	1.28597	1.02549	1.61262
ZNF710	0.029421	0.400315	0.665793	0.461689	0.960129
OPN3	0.0291142	0.400315	0.757266	0.589903	0.972111
CUL3	0.0293766	0.400315	1.52524	1.04324	2.22994
COMMD9	0.0293481	0.400315	0.549312	0.320456	0.941608
DUSP26	0.029274	0.400315	1.19528	1.01815	1.40322
GRIA3	0.0291666	0.400315	1.35705	1.03146	1.78541
KRTHB5	0.0294383	0.400315	1.56167	1.04555	2.33256
RNASET2	0.0290811	0.400315	0.641056	0.430004	0.955695
RAB10	0.0292843	0.400315	0.432013	0.203109	0.91889
RAB27A	0.0293704	0.400315	0.660283	0.454508	0.959219
MYD88	0.0295527	0.400953	0.630057	0.415605	0.955167
CSDC2	0.0295419	0.400953	0.542195	0.312409	0.940994
MTF2	0.0295386	0.400953	0.608198	0.388642	0.951787
HSPA9	0.0297078	0.4017	1.8763	1.06391	3.30905
TTC29	0.0296957	0.4017	0.777644	0.619898	0.975532
PPM1J	0.029743	0.4017	0.78183	0.626218	0.976111
C18orf22	0.0297339	0.4017	0.589404	0.365926	0.949364
RPN1	0.0296918	0.4017	0.573487	0.347408	0.946691
PSKH1	0.0296597	0.4017	1.93148	1.06713	3.49594
RPS18	0.0297767	0.40184	0.584894	0.360574	0.948768
CYP11B1	0.0297985	0.40184	2.34503	1.08705	5.05876
MDK	0.0298576	0.402185	0.731819	0.552132	0.969983
ZP4	0.0298841	0.402185	0.515136	0.283088	0.937394
TNNI3	0.0298918	0.402185	0.777187	0.619037	0.975741
WNT10B	0.0300654	0.402951	1.31919	1.02708	1.69437
HRC	0.0301375	0.402951	1.35742	1.02979	1.78927
KLHDC6	0.0300612	0.402951	1.2899	1.02487	1.62347
KIAA0748	0.030088	0.402951	0.672661	0.470092	0.962518
PRKDC	0.0301189	0.402951	0.600129	0.378282	0.952078
PPP6C	0.0301523	0.402951	1.86245	1.06151	3.26771
C9orf135	0.0300991	0.402951	0.676778	0.475573	0.963107
DOK7	0.0300978	0.402951	0.831043	0.703051	0.982337
LALBA	0.0299854	0.402951	1.23889	1.02098	1.50332
TNFRSF14	0.0301816	0.40304	0.682192	0.482759	0.964013
FBXL19	0.0302611	0.40371	0.511804	0.279227	0.938101
COX4I1	0.0302771	0.40371	1.87386	1.06168	3.30736
CATSPER1	0.0303798	0.404106	0.584612	0.359604	0.95041
NPM3	0.0303862	0.404106	0.646675	0.435815	0.959554
TAF9B	0.0303597	0.404106	1.82957	1.05898	3.16091
OTOP1	0.0303975	0.404106	2.62701	1.09573	6.29825
MYOC	0.030476	0.404244	1.22089	1.01898	1.46281
PRSS2	0.0304623	0.404244	0.649343	0.43917	0.960101
ATF3	0.0304628	0.404244	1.31889	1.02644	1.69465
HIPK2	0.0305107	0.404403	0.7576	0.589138	0.974234
RNASE4	0.0305707	0.404898	1.27798	1.02325	1.59612
MSN	0.0305955	0.404924	0.679098	0.47818	0.964436
DNHD1	0.0306761	0.40569	1.87285	1.06018	3.30846
ATP5J2	0.0308419	0.405935	0.487502	0.253941	0.935882
TUSC4	0.0307983	0.405935	0.556982	0.327479	0.947322
MAP3K3	0.0308542	0.405935	1.80588	1.05599	3.08831
FGF12	0.0307415	0.405935	1.25855	1.02156	1.55051
TMEM177	0.0308003	0.405935	0.571712	0.344196	0.949618
DLX5	0.0308185	0.405935	0.682172	0.482092	0.965291
CHRNE	0.0307338	0.405935	0.303743	0.10305	0.895295
C14orf100	0.03096	0.407027	1.61281	1.04475	2.48973
TSC22D3	0.0309851	0.407056	1.44722	1.03439	2.02483
RRP9	0.0310691	0.40742	0.462604	0.229555	0.93225
LCTL	0.0310814	0.40742	0.686713	0.487971	0.966399
FAM27E1	0.0310477	0.40742	1.33095	1.02639	1.72589
TRIM63	0.0311124	0.407527	1.23196	1.01912	1.48926
PTMA	0.0312556	0.407733	0.506927	0.273178	0.940688
GPC3	0.0311747	0.407733	1.19643	1.01635	1.40842
FKBP11	0.0312819	0.407733	0.712011	0.522671	0.96994
NPVF	0.0312884	0.407733	1.5652	1.04106	2.35323
EPRS	0.0312546	0.407733	0.613968	0.393876	0.957045
ZNF414	0.0312177	0.407733	0.600816	0.377956	0.955085
PWWP2	0.0312832	0.407733	0.599906	0.376795	0.955126
PDIA4	0.0313342	0.407733	0.611126	0.390319	0.956847
GPX7	0.0313269	0.407733	0.78523	0.630091	0.978566
OR5AU1	0.0314761	0.407819	2.3218	1.07768	5.00218
MTMR11	0.0314348	0.407819	0.752064	0.580133	0.97495
HEATR5B	0.0314529	0.407819	2.20114	1.07269	4.51669
TFDP1	0.0314781	0.407819	0.590724	0.365654	0.95433
C6orf118	0.031419	0.407819	0.682638	0.482123	0.966547
TEAD4	0.0313897	0.407819	0.67453	0.471269	0.965459
ZFYVE28	0.0315997	0.407908	1.45761	1.03377	2.05521
CDH20	0.0315688	0.407908	1.85579	1.05613	3.26095
IL10	0.0316224	0.407908	1.52706	1.03797	2.24662
GPR34	0.0315266	0.407908	1.22564	1.01818	1.47538
CDKL3	0.0315865	0.407908	1.53825	1.03872	2.27801
CHRNA4	0.0316187	0.407908	2.33887	1.07768	5.07601
TREML4	0.0317562	0.408747	0.744189	0.568291	0.974532
C3orf33	0.0317166	0.408747	1.50825	1.03662	2.19445
SMOX	0.0317531	0.408747	0.582534	0.355744	0.953906
DAZAP2	0.0318838	0.409796	1.72898	1.04858	2.85088
PCDHB12	0.0318694	0.409796	1.41603	1.03062	1.94556
PSMD10	0.0319123	0.409867	1.68438	1.04612	2.71206
TNMD	0.0320415	0.41022	1.17587	1.014	1.36358
ZNF286A	0.0320149	0.41022	0.675576	0.472046	0.966859
SNAPC2	0.032101	0.41022	0.597368	0.372915	0.956917
CFDP1	0.0320687	0.41022	1.5731	1.03956	2.38045
GNL3L	0.0320365	0.41022	0.549625	0.318009	0.949933
UQCRB	0.0319969	0.41022	1.63596	1.04326	2.56541
IFRG15	0.0320859	0.41022	0.616098	0.395636	0.959408
MTA2	0.0321765	0.41089	0.586576	0.360047	0.955631
RBL2	0.0322599	0.411467	1.63538	1.04251	2.56542
RBM7	0.0322679	0.411467	1.40701	1.02931	1.92332
RHOBTB2	0.0323107	0.411718	0.615954	0.395231	0.959944
ADORA2A	0.0323568	0.412011	0.767428	0.602207	0.977979
MRPS18C	0.0324232	0.412562	1.73718	1.04735	2.88137
IARS	0.0325407	0.412584	1.61872	1.04086	2.51741
ZNF584	0.03254	0.412584	0.502	0.266866	0.944308
NETO1	0.0324974	0.412584	0.649642	0.437488	0.964677
PPME1	0.0325215	0.412584	0.636464	0.420613	0.963085
PLAG1	0.0324839	0.412584	1.37534	1.02695	1.84192
ARNTL2	0.0327632	0.415109	0.766895	0.601063	0.978479
RAB34	0.0328065	0.415362	0.737496	0.557608	0.975416
NARG1	0.0328528	0.415653	1.84591	1.05123	3.24132
C1orf213	0.0329871	0.415994	1.41733	1.02858	1.95301
OSTM1	0.0330899	0.415994	1.73605	1.04527	2.88336
WDR75	0.0330216	0.415994	0.565902	0.335286	0.955141
ANKRD54	0.0329895	0.415994	0.555605	0.323706	0.953633
C10orf109	0.0330836	0.415994	1.3185	1.02245	1.70028
E2F6	0.0330399	0.415994	1.57407	1.0372	2.38881
MORC4	0.032907	0.415994	1.52388	1.03481	2.24412
TSPYL4	0.0330832	0.415994	1.57938	1.03738	2.40455
ZNF589	0.0330567	0.415994	0.546984	0.314068	0.952632
DMPK	0.0331417	0.416351	1.6934	1.04303	2.7493
ZNF687	0.0333195	0.416421	0.527291	0.292465	0.950663
PSMB8	0.0333485	0.416421	0.734965	0.55346	0.975996
GRM6	0.0333911	0.416421	1.93604	1.05336	3.55838
RARS2	0.0334542	0.416421	1.88362	1.05086	3.3763
VASP	0.0334071	0.416421	0.683156	0.480891	0.970495
GALNT4	0.0333798	0.416421	0.617367	0.395894	0.962736
SLC22A12	0.0333196	0.416421	0.397752	0.170168	0.929709
PSCD3	0.0333573	0.416421	0.669248	0.462305	0.968827
GLIS3	0.0333923	0.416421	0.750977	0.576818	0.977721
RBAK	0.0334745	0.416421	0.645644	0.431374	0.966346
ZNF35	0.0334161	0.416421	0.608414	0.384902	0.96172
CSNK2A2	0.0333534	0.416421	1.68366	1.04195	2.72058
TCEAL8	0.0334066	0.416421	1.71033	1.04309	2.8044
NDUFAB1	0.0334464	0.416421	1.76569	1.04558	2.98177
TACC3	0.033507	0.416535	0.726696	0.541416	0.975382
USHBP1	0.0335694	0.417019	1.71695	1.04293	2.82658
TEX15	0.033623	0.417103	0.715199	0.524966	0.974365
CLEC2A	0.0336079	0.417103	0.752345	0.578653	0.978173
EFHC1	0.0337386	0.417188	1.48797	1.03102	2.14743
MGLL	0.0337005	0.417188	1.28072	1.01925	1.60925
MAPKAPK2	0.0336782	0.417188	0.60479	0.380247	0.961928
MMP17	0.0337281	0.417188	0.687553	0.486551	0.971593
MMP9	0.0337704	0.417188	0.802086	0.654318	0.983225
ISCU	0.0337619	0.417188	1.70894	1.04199	2.80278
RLTPR	0.0338382	0.417737	2.05059	1.05637	3.98056
NOL11	0.0338649	0.417777	1.48703	1.0307	2.14538
SNAG1	0.0340358	0.417855	1.84105	1.04705	3.23715
PTPRB	0.0340589	0.417855	1.38559	1.02483	1.87333
TNFRSF1A	0.0339813	0.417855	0.560535	0.328259	0.957172
ST6GALNAC3	0.0339673	0.417855	1.41963	1.02688	1.96261
USP16	0.0339008	0.417855	2.02598	1.05515	3.89005
BAMBI	0.0340369	0.417855	1.18556	1.0129	1.38765
MOV10	0.0340501	0.417855	0.603065	0.377796	0.962653
LOC63920	0.0340132	0.417855	1.57055	1.03465	2.38404
OR8B4	0.0341709	0.418496	0.629999	0.410825	0.966103
NDUFB3	0.0346045	0.418496	1.68344	1.03843	2.72908
MTPN	0.0341396	0.418496	0.634856	0.416975	0.966586
MGC16385	0.0343482	0.418496	1.61243	1.03585	2.50995
DHX57	0.0345806	0.418496	0.471231	0.234513	0.946891
LOC124512	0.0345159	0.418496	1.67654	1.03837	2.70691
FBXL10	0.0342729	0.418496	0.630373	0.411195	0.96638
DKFZp434B1231	0.0345617	0.418496	1.77938	1.04274	3.03642
SNX2	0.0345844	0.418496	1.79799	1.04346	3.09814
LCE2B	0.0344413	0.418496	3.35852	1.09279	10.3219
C11orf16	0.034268	0.418496	0.66372	0.454117	0.970069
CLCN6	0.0344067	0.418496	1.71279	1.0403	2.82001
MPP1	0.034454	0.418496	1.56021	1.03309	2.35628
STX12	0.0345187	0.418496	1.75852	1.04198	2.96783
FLJ30092	0.0344344	0.418496	1.88257	1.04745	3.38352
ZMYM6	0.0344058	0.418496	0.428178	0.195118	0.939618
NFE2L3	0.0344291	0.418496	0.772782	0.608583	0.981282
THRA	0.0343765	0.418496	1.2934	1.01911	1.64151
FABP4	0.0343922	0.418496	1.16459	1.01126	1.34116
EIF3A	0.0342831	0.418496	0.517569	0.281268	0.952394
BBS2	0.0345048	0.418496	1.63782	1.03663	2.58766
AP4S1	0.0346391	0.41863	1.63312	1.03606	2.57424
EIF3J	0.0352733	0.41929	2.14032	1.0539	4.34666
SLC13A3	0.035298	0.41929	1.31796	1.01919	1.7043
OR4C46	0.035583	0.41929	1.98439	1.04729	3.76
IHPK1	0.0350813	0.41929	0.527996	0.29152	0.956297
HDDC3	0.034999	0.41929	1.93424	1.04753	3.57151
SAC3D1	0.0352797	0.41929	0.615358	0.391559	0.967071
IL1RN	0.0353656	0.41929	0.758948	0.586993	0.981277
AOC2	0.0354574	0.41929	2.32476	1.05909	5.10295
DEFB103A	0.0350583	0.41929	1.37608	1.02263	1.8517
TMEM1	0.0357042	0.41929	2.15504	1.05263	4.41198
IZUMO1	0.0347386	0.41929	1.8119	1.04355	3.14598
FAM69B	0.0354747	0.41929	1.4256	1.02439	1.98395
ULBP2	0.0348974	0.41929	1.28236	1.01779	1.6157
OR5AR1	0.0352158	0.41929	0.665197	0.455164	0.97215
PRICKLE1	0.0351812	0.41929	0.7862	0.628525	0.98343
PNKD	0.0352197	0.41929	0.571072	0.339028	0.961938
MOSPD1	0.0355931	0.41929	1.77702	1.03949	3.03784
LHFPL5	0.0350517	0.41929	0.500528	0.262986	0.952629
MKRN1	0.0349667	0.41929	0.459802	0.223331	0.946658
CD46	0.0356774	0.41929	1.54863	1.02971	2.32906
ZNF179	0.0352589	0.41929	1.33835	1.02033	1.75549
OR51A2	0.0354886	0.41929	1.52087	1.02888	2.24813
CEACAM7	0.0350311	0.41929	1.24166	1.01532	1.51845
ADCYAP1R1	0.0357463	0.41929	2.57487	1.06501	6.22525
KRT80	0.0354105	0.41929	1.35657	1.02105	1.80235
SLTM	0.0355842	0.41929	1.60073	1.03222	2.48235
HOMER3	0.0357033	0.41929	0.667943	0.458341	0.973398
EGFL7	0.0349804	0.41929	1.40807	1.02441	1.9354
SLC19A3	0.0357382	0.41929	1.23168	1.01398	1.49611
ANP32D	0.0354238	0.41929	0.706025	0.510452	0.976529
GPR31	0.0355778	0.41929	3.21106	1.08186	9.53068
COL4A5	0.0357484	0.41929	0.72623	0.538764	0.978925
SLC25A14	0.0354897	0.41929	1.78633	1.04018	3.06774
RASIP1	0.0357529	0.41929	1.5273	1.02859	2.2678
QRICH1	0.0352936	0.41929	0.421747	0.18877	0.942259
MCC	0.0352634	0.41929	0.740908	0.560428	0.979508
AXIN1	0.0355031	0.41929	0.553776	0.31921	0.960708
CFHR2	0.035529	0.41929	1.86077	1.04293	3.31992
GRIA1	0.0355095	0.41929	1.30295	1.0181	1.6675
APTX	0.0347767	0.41929	0.556963	0.323469	0.959004
CRADD	0.0351503	0.41929	1.55885	1.03139	2.35605
ADAM17	0.0354281	0.41929	0.54107	0.305282	0.958973
C6orf150	0.0351683	0.41929	0.734493	0.551179	0.978774
MTERFD3	0.0354551	0.41929	1.58668	1.03192	2.43966
PMM2	0.0349725	0.41929	0.566455	0.333994	0.96071
CCNH	0.0358229	0.419835	1.7003	1.03577	2.79119
GPR63	0.0358503	0.41988	0.547987	0.312464	0.961038
SULF2	0.0358762	0.419907	0.797174	0.645056	0.985164
IRF2	0.0359481	0.420196	0.503943	0.265632	0.956055
TNS3	0.0359257	0.420196	0.666078	0.455663	0.97366
BRAF	0.036006	0.420597	0.65385	0.439544	0.972643
SLC22A6	0.0360385	0.420701	1.89316	1.04244	3.43816
TAP1	0.0360848	0.420966	0.767351	0.599033	0.982963
SV2B	0.0361155	0.421048	1.19762	1.01174	1.41766
SART1	0.0361555	0.421142	0.530081	0.292735	0.959866
KIAA0319	0.0361708	0.421142	1.21948	1.01287	1.46822
FUS	0.0362113	0.421195	0.587015	0.356585	0.966351
LCE2C	0.0362227	0.421195	2.26208	1.0538	4.85578
BTN2A2	0.0363809	0.421341	0.627792	0.40593	0.970914
RAB18	0.0365795	0.421341	1.60185	1.02984	2.49156
PEX7	0.0364001	0.421341	1.53501	1.0275	2.29318
ZC3HAV1L	0.0365958	0.421341	0.643325	0.425403	0.972881
PML	0.0366237	0.421341	0.579645	0.347578	0.966655
TNFSF4	0.0366585	0.421341	0.795635	0.642074	0.985922
CLCN3	0.0365315	0.421341	0.632824	0.412113	0.971741
SOHLH1	0.0364868	0.421341	1.29708	1.01649	1.65513
POLR1E	0.036661	0.421341	0.646249	0.429097	0.973295
GLDN	0.0365442	0.421341	1.22571	1.01282	1.48335
C19orf51	0.0366047	0.421341	0.771269	0.604556	0.983954
SP5	0.0366219	0.421341	0.818186	0.677836	0.987597
C3orf32	0.0365331	0.421341	1.38628	1.02067	1.88284
CS	0.0364403	0.421341	1.55747	1.02835	2.35882
B4GALT2	0.036493	0.421341	0.599358	0.370974	0.968343
ARHGEF1	0.0366365	0.421341	0.575728	0.343029	0.966281
ARMC9	0.0366247	0.421341	0.676429	0.468815	0.975984
ITLN2	0.0364828	0.421341	1.47633	1.0248	2.12679
HADH	0.0367176	0.421448	1.47821	1.02442	2.13302
SYT15	0.0367173	0.421448	1.39116	1.02059	1.89629
OTOS	0.0367681	0.421756	0.470705	0.232067	0.954739
HIST1H4G	0.0368425	0.422066	0.556348	0.320813	0.964809
FAM123C	0.0368192	0.422066	1.7057	1.03323	2.81587
C14orf128	0.0368838	0.422268	1.35858	1.01883	1.81162
VASH2	0.0369126	0.422326	0.677261	0.469671	0.976604
CCDC116	0.0369391	0.422358	1.46925	1.0236	2.10894
NLF2	0.0370854	0.423519	0.724755	0.535495	0.980905
C12orf32	0.037112	0.423519	0.563271	0.328345	0.966281
LOC441177	0.0370895	0.423519	0.627975	0.405491	0.97253
PSEN2	0.0371618	0.423816	0.610883	0.384285	0.971096
PFN1	0.0372693	0.423956	0.524246	0.285503	0.962629
EFCBP2	0.0372027	0.423956	1.8039	1.03561	3.14215
OR10P1	0.037234	0.423956	2.33103	1.05134	5.16839
SAMD9	0.0372469	0.423956	0.764853	0.59434	0.984285
FLJ31033	0.0373037	0.424075	0.688615	0.484709	0.9783
GLT8D4	0.0373274	0.424075	0.822524	0.684348	0.988599
DHRS9	0.0373961	0.424315	1.22567	1.01194	1.48454
NR2C1	0.0373802	0.424315	1.62644	1.02883	2.57119
LGR5	0.0379988	0.424974	0.637931	0.417214	0.975413
TMEM155	0.0376341	0.424974	0.558862	0.322892	0.967281
WBSCR22	0.0378547	0.424974	0.528486	0.289468	0.964863
RGS1	0.0380808	0.424974	0.82399	0.686225	0.989413
QTRT1	0.0383673	0.424974	0.606526	0.377861	0.973569
KGFLP1	0.0383469	0.424974	1.41204	1.01869	1.95727
ATP1A3	0.0379118	0.424974	0.650248	0.433101	0.976267
SLC2A13	0.0378784	0.424974	0.66513	0.452612	0.977435
OR4N4	0.0380635	0.424974	1.4764	1.02168	2.1335
FGF7	0.0382868	0.424974	1.3311	1.01555	1.74469
REEP5	0.0382084	0.424974	1.45285	1.02051	2.06835
SS18L1	0.0379323	0.424974	1.58641	1.02604	2.45284
HIST1H3A	0.0380914	0.424974	0.613304	0.386379	0.973505
WDR89	0.038219	0.424974	0.565547	0.329897	0.969526
PTPN6	0.037738	0.424974	0.59467	0.364202	0.97098
IRF1	0.037814	0.424974	0.740201	0.557254	0.983209
KBTBD6	0.0382921	0.424974	0.65654	0.440939	0.977559
DCUN1D4	0.037597	0.424974	1.95113	1.03908	3.66372
POLR2C	0.0383368	0.424974	1.79056	1.03179	3.10734
SH3BP5	0.0380696	0.424974	0.704691	0.506246	0.980924
PEX19	0.0377666	0.424974	1.749	1.0321	2.96385
SLC46A3	0.0382825	0.424974	1.34228	1.01602	1.7733
SAV1	0.0378139	0.424974	0.677043	0.468561	0.978286
NDNL2	0.0378383	0.424974	0.559035	0.322897	0.967864
KIAA0196	0.0376114	0.424974	1.44053	1.02113	2.03218
THG1L	0.0382283	0.424974	0.577024	0.34304	0.970608
PRAMEF1	0.0382325	0.424974	0.456109	0.217084	0.95832
LYZL1	0.0382705	0.424974	1.29641	1.01413	1.65726
WDR61	0.0382034	0.424974	1.87251	1.0347	3.38873
PROL1	0.0378788	0.424974	1.41966	1.01981	1.9763
SIAH1	0.038343	0.424974	1.49355	1.02177	2.18315
MGC27348	0.0379539	0.424974	0.5265	0.287268	0.964961
CHML	0.0382905	0.424974	0.723746	0.533025	0.982709
PI4K2A	0.0383846	0.424974	0.471835	0.231755	0.96062
RHBDL3	0.0380285	0.424974	1.19702	1.00998	1.4187
ATF1	0.0380162	0.424974	1.74353	1.03122	2.94788
ZCCHC7	0.0377726	0.424974	0.553871	0.317185	0.967174
COTL1	0.0383177	0.424974	0.712965	0.517659	0.981958
C16orf61	0.0375792	0.424974	1.49473	1.02336	2.18323
MMP13	0.0384653	0.425075	0.887846	0.793264	0.993704
TTC26	0.038437	0.425075	0.623825	0.399057	0.975193
TMEM111	0.0384541	0.425075	1.42582	1.01903	1.99499
OR5L2	0.0385882	0.425378	2.31084	1.04495	5.11025
PLCZ1	0.0385411	0.425378	1.58274	1.0245	2.44514
ZP1	0.0385277	0.425378	1.29029	1.01355	1.64261
SIN3B	0.0385725	0.425378	0.625944	0.401575	0.975672
AQR	0.0387159	0.425538	0.513257	0.272706	0.965994
CTSF	0.0387222	0.425538	1.35978	1.01606	1.81977
KIF14	0.0386691	0.425538	0.798552	0.645202	0.988348
TBC1D25	0.0387208	0.425538	0.614325	0.387051	0.975054
UMPS	0.0386307	0.425538	2.13491	1.04045	4.38061
LIPA	0.0387694	0.425794	1.44809	1.01929	2.05728
OR6B1	0.0388684	0.426618	1.9355	1.03434	3.62179
SCIN	0.0388999	0.426702	0.811972	0.666337	0.989438
CPEB1	0.0389424	0.426904	1.34531	1.01517	1.78281
C4orf8	0.0389667	0.426908	0.532689	0.292956	0.968602
EDEM2	0.0390716	0.427794	0.559338	0.322108	0.971287
C1orf168	0.0391	0.427842	0.833255	0.700676	0.99092
FAM98A	0.0391321	0.42793	0.612301	0.384193	0.975843
C6orf126	0.0391659	0.428038	0.803147	0.65211	0.989167
AIG1	0.0391916	0.428055	1.40461	1.01698	1.93998
GNAI2	0.0392523	0.428184	0.657031	0.440716	0.979519
KIAA1430	0.039282	0.428184	0.505884	0.26463	0.967078
GABRA4	0.0393843	0.428184	1.51467	1.0204	2.24838
PPP3R2	0.0393848	0.428184	2.68978	1.04929	6.89504
C21orf57	0.0393956	0.428184	0.71852	0.524627	0.984071
ITIH5	0.0393879	0.428184	1.35006	1.0147	1.79625
BNIP3	0.0393773	0.428184	1.41894	1.01717	1.97939
ACVRL1	0.0393445	0.428184	1.78944	1.02882	3.11241
GATM	0.0395241	0.428274	1.22828	1.00991	1.49387
KIF13A	0.039487	0.428274	0.69741	0.494892	0.982803
PDE7A	0.0395084	0.428274	0.742706	0.55955	0.985815
TGOLN2	0.039491	0.428274	0.502754	0.261265	0.967455
RIF1	0.0394399	0.428274	0.626295	0.401223	0.977624
LOC440348	0.0395662	0.42847	1.71623	1.02613	2.87046
DNAI1	0.0395973	0.428546	1.44464	1.01767	2.05077
SLC25A15	0.0397963	0.429373	0.608241	0.378637	0.977076
PGR	0.0398002	0.429373	0.898525	0.811386	0.995024
HIST1H3F	0.0397275	0.429373	0.63375	0.410337	0.978803
RHOG	0.0398183	0.429373	0.533526	0.293095	0.971186
ACD	0.0397326	0.429373	1.75691	1.02681	3.00613
GMEB1	0.0397955	0.429373	0.543584	0.304006	0.971965
C8orf76	0.039843	0.429379	1.4902	1.01869	2.17995
DRD3	0.0399874	0.430186	2.82342	1.04861	7.6022
TSPYL1	0.0399902	0.430186	1.49757	1.01863	2.2017
LYPD1	0.0399903	0.430186	0.72582	0.534588	0.985458
FLJ10081	0.0401061	0.430484	1.8076	1.02709	3.18123
PXN	0.0400704	0.430484	1.98871	1.03165	3.83363
CHI3L2	0.0401147	0.430484	0.861393	0.747009	0.993291
BAG1	0.0401127	0.430484	0.688303	0.481814	0.983286
HMX2	0.040148	0.430582	1.58377	1.02089	2.45701
SCG3	0.0402765	0.431441	1.20187	1.00819	1.43277
BRD9	0.0402621	0.431441	0.579899	0.344519	0.976092
RAPGEFL1	0.0403115	0.431556	0.775517	0.608218	0.988833
LRRFIP2	0.0403547	0.431759	0.615217	0.386663	0.978868
GFI1B	0.0404681	0.432712	1.73175	1.02413	2.92828
CPN2	0.0405848	0.432925	2.17938	1.03396	4.59369
EBF3	0.0405623	0.432925	1.31831	1.01195	1.71743
OR8K5	0.0405852	0.432925	1.5132	1.01791	2.24948
MICAL2	0.0405346	0.432925	0.51504	0.272963	0.971803
TMEM26	0.0406824	0.433184	0.855246	0.736311	0.993392
NEK2	0.0406766	0.433184	0.806416	0.656271	0.990912
BUB3	0.0406762	0.433184	0.567673	0.330089	0.976261
PSMB7	0.0407542	0.433689	1.73847	1.02353	2.95278
MTSS1	0.0408102	0.433963	1.31653	1.01156	1.71345
LGALS8	0.0408286	0.433963	0.703949	0.502853	0.985465
PRKAR2A	0.0408874	0.434328	0.560944	0.322285	0.976334
PRKCI	0.040912	0.43433	0.703001	0.501457	0.985548
HNRPK	0.0410008	0.435013	0.398579	0.164954	0.963086
FVT1	0.0410874	0.435414	0.557729	0.318501	0.976643
TYK2	0.0410836	0.435414	0.562987	0.324414	0.977003
RPS6KC1	0.0411367	0.435677	0.595711	0.362347	0.979369
ARL2BP	0.0411912	0.435736	1.67737	1.0209	2.75599
TMEFF2	0.0411874	0.435736	1.56863	1.01817	2.41668
TMEM180	0.0412328	0.435917	2.28096	1.03335	5.03484
SNX27	0.0413095	0.436268	0.640945	0.418079	0.982616
MTERFD2	0.0413149	0.436268	1.80228	1.02348	3.17368
TPM4	0.0414576	0.437515	0.678424	0.467226	0.985087
SLC30A8	0.0415506	0.438	1.13856	1.00498	1.2899
STRA6	0.0415527	0.438	0.763615	0.589159	0.98973
2014-09-06	0.0415776	0.438003	0.649338	0.428645	0.983657
SLC38A5	0.041813	0.438026	0.666712	0.451232	0.985092
ZNF25	0.0419609	0.438026	1.6768	1.01897	2.75931
DISP1	0.0420129	0.438026	1.47948	1.01424	2.15811
COQ10B	0.0417913	0.438026	1.63974	1.01854	2.63978
MAP3K7IP2	0.0419007	0.438026	1.55169	1.01623	2.36929
BCS1L	0.0420715	0.438026	1.9402	1.02404	3.676
TARBP1	0.0418176	0.438026	0.693237	0.487143	0.986525
PPP2R1B	0.041818	0.438026	1.66792	1.01912	2.72976
DEFA7P	0.042054	0.438026	0.436518	0.196306	0.970665
C5orf24	0.0417928	0.438026	0.622865	0.394843	0.982568
ACYP2	0.0418319	0.438026	1.56734	1.01675	2.41607
CHAT	0.0416662	0.438026	0.42187	0.183867	0.967951
CCDC3	0.0420708	0.438026	1.33943	1.01053	1.77538
ZNF595	0.0419018	0.438026	1.49832	1.01492	2.21196
MRPS7	0.0420187	0.438026	1.53286	1.01553	2.31371
TXNDC2	0.0417786	0.438026	0.520128	0.277195	0.975968
CHST10	0.0418894	0.438026	0.740262	0.554069	0.989026
PRDM1	0.0417905	0.438026	0.691094	0.484214	0.986365
RP1	0.0419665	0.438026	0.772453	0.602307	0.990664
TMEM55A	0.0417262	0.438026	1.33179	1.01079	1.75474
CAMP	0.0421805	0.438057	0.865884	0.75358	0.994926
LOC402176	0.0421807	0.438057	1.47912	1.01392	2.15774
RHBDL1	0.0421151	0.438057	0.696879	0.49193	0.987214
LTBR	0.0421975	0.438057	0.671307	0.457028	0.986052
KRT7	0.0421549	0.438057	0.857705	0.739671	0.994574
KLHL20	0.0422317	0.438107	0.603555	0.37079	0.982441
DLGAP4	0.0422955	0.438107	0.666052	0.449942	0.985963
DDX3X	0.0422719	0.438107	2.25466	1.02878	4.94128
UBXD8	0.0423007	0.438107	0.590955	0.355672	0.981881
ZNF774	0.0423619	0.438486	0.687592	0.478928	0.98717
LOC158381	0.04257	0.43898	1.52813	1.01431	2.30223
DNAJB4	0.0426637	0.43898	1.36808	1.01042	1.85236
HPSE2	0.0424642	0.43898	1.512	1.01415	2.25425
LCE1A	0.0425493	0.43898	0.565603	0.326091	0.981035
MMP14	0.0426563	0.43898	0.718699	0.522207	0.989126
DNAJC13	0.042554	0.43898	2.01379	1.02378	3.96113
ARL6	0.0427009	0.43898	1.62646	1.01613	2.6034
AGTRAP	0.0425928	0.43898	0.60148	0.367972	0.983166
GLRA1	0.0426732	0.43898	1.59905	1.01562	2.51763
CNTN6	0.0427053	0.43898	1.3829	1.01071	1.89214
MAML1	0.0426481	0.43898	0.510661	0.266648	0.977975
KATNA1	0.0426937	0.43898	1.60837	1.01577	2.54669
FUZ	0.0427547	0.439093	0.615273	0.38461	0.984271
LOC401152	0.0427656	0.439093	1.5641	1.01468	2.41101
LRRC37A3	0.0428914	0.440131	1.39461	1.0107	1.92434
CALCRL	0.0429568	0.440549	1.35493	1.00968	1.81825
D15Wsu75e	0.0430477	0.441227	0.687196	0.477812	0.988335
WWC1	0.0430734	0.441236	0.746238	0.561973	0.990921
DMXL1	0.0431807	0.442081	1.78283	1.01789	3.12264
AKAP13	0.0432126	0.442153	0.512015	0.267569	0.979782
MYBPH	0.0432742	0.442275	0.759281	0.581327	0.991711
TTLL12	0.0432557	0.442275	0.696638	0.490652	0.989102
SRCAP	0.0433438	0.442733	0.545179	0.302661	0.982023
DICER1	0.0434509	0.443572	0.637954	0.4124	0.986868
ALS2CR16	0.0435844	0.4442	0.720585	0.524164	0.99061
SMNDC1	0.0435421	0.4442	1.81572	1.01744	3.24031
S100A7	0.0435872	0.4442	0.894953	0.803502	0.996811
MLYCD	0.0437175	0.444511	1.50568	1.0116	2.24108
ORC4L	0.0436542	0.444511	1.8098	1.01703	3.22054
SMO	0.0436977	0.444511	0.77983	0.612425	0.992995
SASS6	0.0436757	0.444511	0.636742	0.410666	0.987276
LRRC62	0.0437736	0.444828	1.4903	1.0112	2.19638
MGC40574	0.0438148	0.444993	0.450044	0.207074	0.978106
KCTD20	0.0438446	0.445041	0.564104	0.32328	0.984328
TMPRSS11B	0.0438982	0.445194	2.14695	1.02111	4.51408
RAN	0.0439096	0.445194	1.81869	1.01646	3.25408
MAMDC2	0.0439423	0.445199	1.21428	1.00528	1.46673
ZCCHC5	0.0439601	0.445199	1.57065	1.01229	2.437
BFAR	0.0440586	0.445943	0.545331	0.302222	0.983998
CCDC100	0.0441644	0.44669	1.60252	1.01239	2.53664
BAI1	0.0441825	0.44669	0.618002	0.386742	0.987549
SPTLC1	0.0442345	0.44685	1.73436	1.01431	2.96557
MFRP	0.0442485	0.44685	2.0342	1.01844	4.06304
NLGN2	0.044281	0.446924	0.559711	0.317962	0.985263
PCDHGB3	0.044332	0.447049	0.614646	0.38248	0.987739
URB1	0.0443686	0.447049	0.553143	0.310564	0.9852
RETNLB	0.0443627	0.447049	2.23372	1.02047	4.88942
SLC4A5	0.0444042	0.447155	2.79813	1.02608	7.63053
C1orf75	0.0444525	0.447388	0.682274	0.469932	0.990565
LOC654780	0.0444992	0.447605	2.47549	1.02253	5.99299
JAGN1	0.0446617	0.44807	1.50169	1.00974	2.23333
ANKRD28	0.0446194	0.44807	0.562012	0.320262	0.986248
ATOH8	0.0446831	0.44807	1.40938	1.00818	1.97023
DYRK4	0.0446656	0.44807	0.677953	0.463895	0.990784
ZNF668	0.0446963	0.44807	0.561332	0.319431	0.986419
EFNA4	0.0446415	0.44807	0.749965	0.566334	0.993138
ZNF600	0.0447624	0.44848	1.65153	1.0118	2.69574
HOOK3	0.0448037	0.448642	0.679806	0.466291	0.99109
PUS7	0.0448298	0.44865	0.63062	0.401934	0.98942
ADAM23	0.0451203	0.450041	0.586804	0.348354	0.988475
FAM27L	0.0450101	0.450041	1.68498	1.01168	2.8064
USP2	0.0450407	0.450041	1.50951	1.00915	2.25796
APOA1BP	0.0450964	0.450041	0.598134	0.361805	0.988831
FLJ36031	0.0450765	0.450041	0.71863	0.520187	0.992776
KSR1	0.0450583	0.450041	0.406843	0.168833	0.980385
SPATA2L	0.0452074	0.450657	0.548378	0.304601	0.987256
LOC388965	0.0452828	0.451157	1.6846	1.01102	2.80696
DZIP1	0.045368	0.451753	0.762257	0.584296	0.994418
ARID2	0.045492	0.451805	1.59679	1.00943	2.52593
FAM5C	0.0454249	0.451805	1.14813	1.00282	1.31451
BPIL2	0.0454441	0.451805	1.75494	1.01147	3.04488
ZNF784	0.0455255	0.451805	0.674834	0.45898	0.992203
CYP4F8	0.0455029	0.451805	0.826189	0.6852	0.996187
LOC255374	0.0454956	0.451805	0.667292	0.448903	0.991926
KRTAP5-9	0.0456033	0.452173	1.75017	1.011	3.02975
USP33	0.0456133	0.452173	0.529237	0.28359	0.987665
KLHL32	0.0457016	0.452796	1.6426	1.00953	2.67269
C1orf71	0.0462182	0.453433	0.555472	0.311607	0.990188
OR52E6	0.0461392	0.453433	1.81091	1.01022	3.24622
CLEC1A	0.0463531	0.453433	1.49193	1.00649	2.21151
MATN2	0.0458737	0.453433	1.18105	1.00305	1.39062
FDFT1	0.0461013	0.453433	1.44529	1.00639	2.07559
LOC400120	0.0463768	0.453433	1.66619	1.00823	2.75352
STAT5A	0.0461927	0.453433	0.663183	0.442872	0.993089
ATP6V1C1	0.0463488	0.453433	1.46681	1.00622	2.13822
UNQ9438	0.0459882	0.453433	0.540687	0.295562	0.989109
NIF3L1	0.0462549	0.453433	1.90471	1.01076	3.58932
CCL25	0.0461118	0.453433	0.465678	0.219734	0.986902
ATP2A2	0.0462976	0.453433	1.82089	1.00989	3.28319
GNRHR	0.0462698	0.453433	0.591132	0.352489	0.991343
OR56B4	0.0462452	0.453433	1.79087	1.00975	3.17625
FLJ12529	0.0461288	0.453433	0.567976	0.325746	0.990332
DHDDS	0.0463527	0.453433	2.27316	1.01336	5.09911
TXNDC17	0.0463288	0.453433	0.632116	0.402564	0.992564
CHRNA6	0.0461687	0.453433	0.708654	0.505139	0.994165
WDR90	0.0463445	0.453433	0.627393	0.396607	0.992475
DSG2	0.0461155	0.453433	0.733549	0.540975	0.994674
DDX46	0.0459854	0.453433	1.97615	1.01221	3.85806
MICALCL	0.0458457	0.453433	0.8387	0.705705	0.996759
C1orf78	0.046194	0.453433	0.769789	0.595198	0.995593
MS4A4A	0.0458504	0.453433	1.22851	1.0038	1.50353
BCDO2	0.0464439	0.453551	1.38301	1.00512	1.90298
SNCA	0.0465846	0.453551	1.41798	1.0053	2.00006
TAS2R9	0.0465924	0.453551	0.525175	0.278501	0.990331
ANKRD13A	0.0465386	0.453551	0.544921	0.299715	0.990737
PPBPL2	0.0464721	0.453551	0.434103	0.190919	0.987044
ZNF782	0.0465749	0.453551	1.7956	1.00892	3.19567
INADL	0.0464915	0.453551	0.700079	0.492833	0.994474
PTPN5	0.0465099	0.453551	1.63187	1.0076	2.64291
FKSG83	0.0466469	0.453832	3.45957	1.01859	11.7502
ALOXE3	0.0466785	0.453892	2.00112	1.01025	3.96385
SGPL1	0.0467206	0.454054	0.638368	0.410176	0.993508
AHSA2	0.046755	0.454141	1.37586	1.00459	1.88435
C11orf73	0.0469101	0.45474	1.66811	1.00701	2.76319
PYGO2	0.0468512	0.45474	0.559509	0.315592	0.991946
ZYX	0.0469188	0.45474	0.705611	0.500257	0.995261
TMEM85	0.0468957	0.45474	1.91472	1.00896	3.6336
GDPD3	0.0470258	0.45519	1.18321	1.00221	1.3969
LBA1	0.0470045	0.45519	0.611518	0.376398	0.99351
KIAA1161	0.0470419	0.45519	1.3857	1.00427	1.91201
GSDML	0.0471479	0.455968	1.2426	1.00274	1.53985
SLC2A7	0.0472296	0.45651	0.619896	0.386525	0.994168
KHDRBS1	0.0472999	0.456942	0.334061	0.113064	0.987018
ZEB1	0.0474071	0.457225	0.775525	0.60319	0.997096
CDKL2	0.0473813	0.457225	1.28084	1.00286	1.63586
CCDC106	0.0474575	0.457225	0.635796	0.406295	0.994934
ERGIC2	0.047444	0.457225	1.7303	1.0062	2.97547
HIST2H2AC	0.0473709	0.457225	0.706411	0.501033	0.995976
ABCC5	0.0477752	0.457353	1.39174	1.00324	1.93069
RNF111	0.0475899	0.457353	1.80898	1.00632	3.25186
C10orf84	0.0476872	0.457353	0.600367	0.36232	0.994813
MTHFD2L	0.0475294	0.457353	1.45697	1.00411	2.11408
ADMR	0.0475116	0.457353	2.18677	1.00862	4.74109
USP28	0.0477788	0.457353	0.653341	0.428637	0.995844
TNIP1	0.0477491	0.457353	0.616099	0.381406	0.995208
RPAP3	0.0477727	0.457353	1.70961	1.00528	2.90742
FOXN4	0.0476433	0.457353	0.818533	0.671391	0.997922
BCL2L1	0.0476968	0.457353	1.98578	1.00699	3.91597
SSR2	0.047779	0.457353	0.583441	0.342202	0.994742
ALG8	0.0476856	0.457353	0.655094	0.431003	0.995695
TMC7	0.0478123	0.457427	1.33213	1.00277	1.76968
PIN4	0.0480334	0.457533	1.45364	1.00324	2.10624
CCL21	0.0478981	0.457533	1.34282	1.00273	1.79824
FAM122C	0.0480717	0.457533	0.698245	0.489034	0.996957
SGCG	0.0480452	0.457533	1.15438	1.00124	1.33094
ARMET	0.0480693	0.457533	0.600716	0.362426	0.99568
GPR161	0.0479299	0.457533	0.741417	0.5512	0.997277
SYT12	0.0479946	0.457533	0.749441	0.563093	0.997458
FAM120A	0.0478731	0.457533	0.572685	0.329684	0.994793
SLC30A5	0.0480765	0.457533	1.78924	1.00494	3.18565
MEX3A	0.0480803	0.457533	0.82834	0.68724	0.998411
MED21	0.0484036	0.457589	1.54905	1.00307	2.39221
ELOVL3	0.0486855	0.457589	1.24985	1.00129	1.56011
CCL15	0.0486047	0.457589	1.36847	1.00192	1.86912
CLEC3B	0.0483403	0.457589	1.27021	1.00175	1.61062
FHAD1	0.0486981	0.457589	0.687554	0.473743	0.997862
AGA	0.0482902	0.457589	0.671347	0.452058	0.99701
POLD3	0.0487557	0.457589	0.60856	0.37135	0.997292
AFG3L1	0.048748	0.457589	1.5502	1.00241	2.39734
A2BP1	0.0488137	0.457589	1.34933	1.00156	1.81786
TMEM188	0.0486645	0.457589	1.58917	1.00272	2.51861
TNFAIP6	0.0488152	0.457589	0.791954	0.627951	0.998789
MRGPRX2	0.0487016	0.457589	2.07942	1.00418	4.30599
MFSD1	0.0486373	0.457589	1.55693	1.00265	2.41761
KCNMB3	0.048218	0.457589	1.4414	1.00287	2.07169
RGS10	0.048831	0.457589	0.730633	0.534684	0.998392
GOT2	0.0481802	0.457589	1.58589	1.0037	2.50579
YTHDC2	0.048535	0.457589	0.67856	0.461593	0.997508
OCRL	0.048467	0.457589	1.7109	1.00362	2.91662
STOX1	0.0486245	0.457589	0.811985	0.660149	0.998743
MED27	0.0482065	0.457589	1.85645	1.00489	3.42962
SLC22A3	0.04834	0.457589	1.3456	1.00217	1.80672
LRFN1	0.0484046	0.457589	0.659938	0.436788	0.997091
OSBPL7	0.0485934	0.457589	0.601531	0.362978	0.996866
HYAL1	0.0483673	0.457589	1.46652	1.00275	2.14479
GGNBP1	0.0487493	0.457589	1.75211	1.00308	3.06044
PPP4C	0.0485259	0.457589	0.677211	0.459773	0.99748
EDG3	0.0484099	0.457589	0.652849	0.427483	0.997026
YPEL5	0.0482803	0.457589	1.69923	1.00402	2.87585
LRRC45	0.0486395	0.457589	0.707406	0.501459	0.997935
TSPAN18	0.0489417	0.458144	0.694469	0.483104	0.99831
APOA5	0.0489304	0.458144	1.74475	1.00261	3.03621
PDLIM7	0.0489756	0.45822	0.571676	0.327635	0.997492
2014-12-01	0.049351	0.4598	1.45205	1.00106	2.1062
FAM3B	0.0492899	0.4598	1.10337	1.00031	1.21706
NBPF20	0.0492154	0.4598	0.693726	0.481861	0.998744
C21orf100	0.0493397	0.4598	0.742364	0.551578	0.999139
XKRX	0.0493353	0.4598	0.787314	0.620294	0.999305
BCMO1	0.0493451	0.4598	1.58383	1.00132	2.50521
TCBA1	0.0492738	0.4598	1.63309	1.00156	2.66282
NQO2	0.0491769	0.4598	1.49411	1.00145	2.22914
RIC8A	0.0494175	0.46018	0.577338	0.333786	0.998601
HBA2	0.0494878	0.460593	1.35131	1.00067	1.82481
PNPLA3	0.0495519	0.460949	0.872394	0.761274	0.999733
MRE11A	0.0495848	0.461015	2.32822	1.00154	5.41231
OR2C1	0.0497902	0.461768	1.69572	1.00048	2.87407
ORM2	0.0498655	0.461768	0.802155	0.643535	0.999871
DNAJC19	0.04995	0.461768	1.52109	1.00009	2.3135
RBM10	0.0498742	0.461768	0.482295	0.232702	0.9996
GTF3C5	0.0500254	0.461768	1.78909	0.999935	3.20105
RANGRF	0.0498031	0.461768	0.704614	0.49663	0.999699
TRAPPC4	0.0499675	0.461768	1.65477	1.00007	2.73808
NHEDC1	0.0500288	0.461768	1.37564	0.99996	1.89247
ATP2C2	0.04994	0.461768	1.19515	1.00005	1.42833
ROBO1	0.0498767	0.461768	0.712628	0.507932	0.999818
MEIS3	0.0497791	0.461768	0.742936	0.552112	0.999713
WDR35	0.049841	0.461768	0.653609	0.427331	0.999705
NKIRAS1	0.0500278	0.461768	1.46185	0.999954	2.13711
CLEC3A	0.0498537	0.461768	1.09039	1.00006	1.18888
PSAPL1	0.0500913	0.462106	0.680045	0.462391	1.00015
TRPM2	0.0501997	0.462866	1.28662	0.999781	1.65574
PEX5	0.0503623	0.464125	0.672242	0.451626	1.00063
CYP4A11	0.0503957	0.464193	1.62777	0.99916	2.65187
MAGEA4	0.0504601	0.464484	1.1447	0.999729	1.3107
TNC	0.0504795	0.464484	0.806449	0.650068	1.00045
ST3GAL3	0.0505097	0.464523	1.72901	0.998785	2.99311
NDST4	0.0505866	0.464747	1.24105	0.999448	1.54106
ZNF281	0.0505996	0.464747	0.721567	0.520215	1.00085
CNOT2	0.0506124	0.464747	1.83804	0.998378	3.38388
KIAA0258	0.0506836	0.464921	0.672288	0.451438	1.00118
LOXL1	0.0506607	0.464921	0.800407	0.640241	1.00064
GRASP	0.0507389	0.465189	1.39241	0.998936	1.94088
HIST1H1D	0.0508683	0.465419	0.793027	0.628342	1.00088
SERPINB9	0.0509207	0.465419	0.705723	0.49735	1.0014
DNMT3A	0.0508927	0.465419	0.552944	0.305045	1.0023
SSX3	0.0508405	0.465419	1.44057	0.998666	2.07801
AFP	0.0508822	0.465419	1.30098	0.998991	1.69425
MRPS23	0.0509054	0.465419	1.44797	0.998543	2.09969
C11orf49	0.0510731	0.466573	0.598415	0.357244	1.0024
LMNB1	0.0512867	0.466848	0.838924	0.703102	1.00098
LIX1	0.0512221	0.466848	0.625841	0.390703	1.00249
CCDC111	0.0511652	0.466848	1.59042	0.997654	2.5354
PFDN4	0.0512404	0.466848	1.48665	0.997866	2.21486
CEBPE	0.0512341	0.466848	0.730521	0.532763	1.00168
NMUR1	0.0511726	0.466848	1.25017	0.998863	1.5647
LAMP1	0.0512785	0.466848	0.63833	0.406451	1.0025
FOXA3	0.0514487	0.46718	1.1706	0.99901	1.37166
CCDC102B	0.0513947	0.46718	1.41438	0.997903	2.00468
PCMTD2	0.0514272	0.46718	1.65341	0.99689	2.74228
RNASE8	0.0514543	0.46718	0.606537	0.366728	1.00316
ADAMTS18	0.0514059	0.46718	1.22613	0.998757	1.50528
PARVB	0.0515263	0.467462	0.715111	0.51025	1.00222
LOC146325	0.0515379	0.467462	0.655862	0.428946	1.00282
CADM4	0.051833	0.46849	0.677276	0.457285	1.0031
RG9MTD1	0.0517858	0.46849	1.67254	0.996027	2.80855
DDAH1	0.0518353	0.46849	0.757651	0.57277	1.00221
SPATA3	0.0516922	0.46849	2.134	0.994454	4.57937
SHC1	0.0517166	0.46849	0.553681	0.305217	1.00441
CHCHD7	0.0517859	0.46849	1.40226	0.997387	1.97148
BCL2L2	0.0517321	0.46849	1.93375	0.99506	3.75794
MAOB	0.0518793	0.46865	0.876623	0.767645	1.00107
EML1	0.0519668	0.469097	1.36375	0.997361	1.86473
H3F3A	0.0521526	0.469097	0.611045	0.371667	1.0046
TWF2	0.052051	0.469097	0.623007	0.38651	1.00421
CCNA1	0.0521921	0.469097	0.839954	0.704356	1.00166
PPTC7	0.0521587	0.469097	0.516626	0.265261	1.00619
HERC2P2	0.052191	0.469097	1.50213	0.996149	2.26511
PCDHB8	0.0521917	0.469097	1.21506	0.998154	1.47911
PRPF4	0.0520007	0.469097	0.574129	0.328043	1.00482
C20orf7	0.0520529	0.469097	1.6272	0.995682	2.65927
PHF21A	0.0520659	0.469097	0.521795	0.270691	1.00584
WDR16	0.0522213	0.469123	0.771256	0.593353	1.0025
FAM86B1	0.0522564	0.469201	0.582643	0.337688	1.00529
PMF1	0.0523121	0.469376	0.568241	0.321077	1.00567
ASPM	0.0523285	0.469376	0.793254	0.627786	1.00234
GPBAR1	0.0523844	0.469404	1.53895	0.995565	2.37893
CSF1	0.0523757	0.469404	0.639356	0.406902	1.00461
C14orf159	0.0524134	0.469428	0.657955	0.431018	1.00438
HERPUD1	0.052538	0.470071	1.44929	0.995938	2.10901
MAGEB6	0.0525324	0.470071	1.31061	0.997044	1.7228
C2orf15	0.052572	0.470139	0.766624	0.585979	1.00296
ZDHHC17	0.0526175	0.47031	1.85727	0.993023	3.4737
LEPROT	0.0526702	0.470545	0.751943	0.563562	1.00329
NOC3L	0.0527394	0.470927	0.54539	0.295325	1.0072
ROBO2	0.0527843	0.470977	0.803899	0.64456	1.00263
NMRAL1	0.0527979	0.470977	0.599571	0.357271	1.0062
HSDL2	0.0528627	0.471084	1.52481	0.994801	2.3372
CSF3	0.0528524	0.471084	1.49751	0.99504	2.25372
[truncated: 15,815 more rows]
